# Supplementary material for: Protein Aggregation Capture on Microparticles Enables Multipurpose Proteomics Sample Preparation
Source: Mol Cell Proteomics. 2019 Mar 4;18(5):1027–35. doi: 10.1074/mcp.TIR118.001270 (PMC6495262; doi:10.1074/mcp.TIR118.001270)
Supplement: Supplementary table 1 [file 142488_2_supp_292071_pnj489.xlsx]

## Sheet: Sheet1
Supplementary table 1
	This sheet contains missed cleavage rates for experiments performed using in-solution digestion or protein aggregation on carboxyl beads using acetonitrile.
	The fragment scans were matched against the SwissProt database containing all canonical human protein sequences (downloaded on 20.10.17) and a list of potential contaminants included in MaxQuant. The protease specificity was set to “Trypsin/P” and “Semispecific” in order to include non-tryptic cleavages. Carbamidomethylation was set as fixed and oxidation of methionine and n-terminal acetylation …
	Down-stream analysis of the MaxQuant output data was carried out in R. In brief, the “evidence.txt” output file was loaded in R, reverse hits and potential contaminants were removed, and the identified peptides were annotated with the protein cleanup method (“PAC”, “In-Solution”) and protein to protease ratios. Barplots represent the average miscleavage ratio with error bars indicating the minimu…

## Sheet: Digestion data
	Experiment	Cond	Method	LysC ratio	Trypsin ratio	Replicate	Raw file	Abs_MC	Total_MSMS	Rel_MC
1	InSol_0_1000_1	InSol_0_1000	InSol	0	1000	1	20180602_QE5_Evo2_PR_SA_LFQprot_HeLa_SP3opt_055	2030	2653	0.765172
2	InSol_0_1000_2	InSol_0_1000	InSol	0	1000	2	20180602_QE5_Evo2_PR_SA_LFQprot_HeLa_SP3opt_080	2821	3646	0.773725
3	InSol_0_100_1	InSol_0_100	InSol	0	100	1	20180602_QE5_Evo2_PR_SA_LFQprot_HeLa_SP3opt_052	5605	8779	0.638455
4	InSol_0_100_2	InSol_0_100	InSol	0	100	2	20180602_QE5_Evo2_PR_SA_LFQprot_HeLa_SP3opt_077	5601	9289	0.602971
5	InSol_0_250_1	InSol_0_250	InSol	0	250	1	20180602_QE5_Evo2_PR_SA_LFQprot_HeLa_SP3opt_053	5820	8112	0.717456
6	InSol_0_250_2	InSol_0_250	InSol	0	250	2	20180602_QE5_Evo2_PR_SA_LFQprot_HeLa_SP3opt_078	5914	8271	0.715028
7	InSol_0_500_1	InSol_0_500	InSol	0	500	1	20180602_QE5_Evo2_PR_SA_LFQprot_HeLa_SP3opt_054	2187	2932	0.745907
8	InSol_0_500_2	InSol_0_500	InSol	0	500	2	20180602_QE5_Evo2_PR_SA_LFQprot_HeLa_SP3opt_079	1747	2526	0.691607
9	InSol_0_50_1	InSol_0_50	InSol	0	50	1	20180602_QE5_Evo2_PR_SA_LFQprot_HeLa_SP3opt_051	6410	10564	0.606778
10	InSol_0_50_2	InSol_0_50	InSol	0	50	2	20180602_QE5_Evo2_PR_SA_LFQprot_HeLa_SP3opt_076	4875	9271	0.525833
11	InSol_1000_1000_1	InSol_1000_1000	InSol	1000	1000	1	20180602_QE5_Evo2_PR_SA_LFQprot_HeLa_SP3opt_075	5485	8341	0.657595
12	InSol_1000_1000_2	InSol_1000_1000	InSol	1000	1000	2	20180602_QE5_Evo2_PR_SA_LFQprot_HeLa_SP3opt_100	6359	9372	0.67851
13	InSol_1000_100_1	InSol_1000_100	InSol	1000	100	1	20180602_QE5_Evo2_PR_SA_LFQprot_HeLa_SP3opt_072	6139	11379	0.539503
14	InSol_1000_100_2	InSol_1000_100	InSol	1000	100	2	20180602_QE5_Evo2_PR_SA_LFQprot_HeLa_SP3opt_097	3093	6448	0.479684
15	InSol_1000_250_1	InSol_1000_250	InSol	1000	250	1	20180602_QE5_Evo2_PR_SA_LFQprot_HeLa_SP3opt_073	5674	9843	0.57645
16	InSol_1000_250_2	InSol_1000_250	InSol	1000	250	2	20180602_QE5_Evo2_PR_SA_LFQprot_HeLa_SP3opt_098	4212	7242	0.581607
17	InSol_1000_500_1	InSol_1000_500	InSol	1000	500	1	20180602_QE5_Evo2_PR_SA_LFQprot_HeLa_SP3opt_074	7163	10794	0.663609
18	InSol_1000_500_2	InSol_1000_500	InSol	1000	500	2	20180602_QE5_Evo2_PR_SA_LFQprot_HeLa_SP3opt_099	7092	10668	0.664792
19	InSol_1000_50_1	InSol_1000_50	InSol	1000	50	1	20180602_QE5_Evo2_PR_SA_LFQprot_HeLa_SP3opt_071	3488	7526	0.46346
20	InSol_1000_50_2	InSol_1000_50	InSol	1000	50	2	20180602_QE5_Evo2_PR_SA_LFQprot_HeLa_SP3opt_096	3172	7388	0.429345
21	InSol_100_1000_1	InSol_100_1000	InSol	100	1000	1	20180602_QE5_Evo2_PR_SA_LFQprot_HeLa_SP3opt_060	6148	10592	0.580438
22	InSol_100_1000_2	InSol_100_1000	InSol	100	1000	2	20180602_QE5_Evo2_PR_SA_LFQprot_HeLa_SP3opt_085	4510	8483	0.531652
23	InSol_100_100_1	InSol_100_100	InSol	100	100	1	20180602_QE5_Evo2_PR_SA_LFQprot_HeLa_SP3opt_057	3278	7781	0.421283
24	InSol_100_100_2	InSol_100_100	InSol	100	100	2	20180602_QE5_Evo2_PR_SA_LFQprot_HeLa_SP3opt_082	5090	11629	0.437699
25	InSol_100_250_1	InSol_100_250	InSol	100	250	1	20180602_QE5_Evo2_PR_SA_LFQprot_HeLa_SP3opt_058	5776	11425	0.505558
26	InSol_100_250_2	InSol_100_250	InSol	100	250	2	20180602_QE5_Evo2_PR_SA_LFQprot_HeLa_SP3opt_083	3425	7816	0.438204
27	InSol_100_500_1	InSol_100_500	InSol	100	500	1	20180602_QE5_Evo2_PR_SA_LFQprot_HeLa_SP3opt_059	3259	6897	0.472524
28	InSol_100_500_2	InSol_100_500	InSol	100	500	2	20180602_QE5_Evo2_PR_SA_LFQprot_HeLa_SP3opt_084	3258	6701	0.486196
29	InSol_100_50_1	InSol_100_50	InSol	100	50	1	20180602_QE5_Evo2_PR_SA_LFQprot_HeLa_SP3opt_056	3226	8110	0.397781
30	InSol_100_50_2	InSol_100_50	InSol	100	50	2	20180602_QE5_Evo2_PR_SA_LFQprot_HeLa_SP3opt_081	2640	7446	0.354553
31	InSol_250_1000_1	InSol_250_1000	InSol	250	1000	1	20180602_QE5_Evo2_PR_SA_LFQprot_HeLa_SP3opt_065	5414	8390	0.645292
32	InSol_250_1000_2	InSol_250_1000	InSol	250	1000	2	20180602_QE5_Evo2_PR_SA_LFQprot_HeLa_SP3opt_090	3498	6386	0.547761
33	InSol_250_100_1	InSol_250_100	InSol	250	100	1	20180602_QE5_Evo2_PR_SA_LFQprot_HeLa_SP3opt_062	5346	10700	0.499626
34	InSol_250_100_2	InSol_250_100	InSol	250	100	2	20180602_QE5_Evo2_PR_SA_LFQprot_HeLa_SP3opt_087	5044	10891	0.463135
35	InSol_250_250_1	InSol_250_250	InSol	250	250	1	20180602_QE5_Evo2_PR_SA_LFQprot_HeLa_SP3opt_063	4810	9333	0.515376
36	InSol_250_250_2	InSol_250_250	InSol	250	250	2	20180602_QE5_Evo2_PR_SA_LFQprot_HeLa_SP3opt_088	4981	10450	0.476651
37	InSol_250_500_1	InSol_250_500	InSol	250	500	1	20180602_QE5_Evo2_PR_SA_LFQprot_HeLa_SP3opt_064	4991	8905	0.560472
38	InSol_250_500_2	InSol_250_500	InSol	250	500	2	20180602_QE5_Evo2_PR_SA_LFQprot_HeLa_SP3opt_089	6739	11617	0.580098
39	InSol_250_50_1	InSol_250_50	InSol	250	50	1	20180602_QE5_Evo2_PR_SA_LFQprot_HeLa_SP3opt_061	4427	10843	0.408282
40	InSol_250_50_2	InSol_250_50	InSol	250	50	2	20180602_QE5_Evo2_PR_SA_LFQprot_HeLa_SP3opt_086	4384	10511	0.417087
41	InSol_500_1000_1	InSol_500_1000	InSol	500	1000	1	20180602_QE5_Evo2_PR_SA_LFQprot_HeLa_SP3opt_070	3986	6197	0.643214
42	InSol_500_1000_2	InSol_500_1000	InSol	500	1000	2	20180602_QE5_Evo2_PR_SA_LFQprot_HeLa_SP3opt_095	4965	8055	0.616387
43	InSol_500_100_1	InSol_500_100	InSol	500	100	1	20180602_QE5_Evo2_PR_SA_LFQprot_HeLa_SP3opt_067	6868	12517	0.548694
44	InSol_500_100_2	InSol_500_100	InSol	500	100	2	20180602_QE5_Evo2_PR_SA_LFQprot_HeLa_SP3opt_092	4857	8953	0.5425
45	InSol_500_250_1	InSol_500_250	InSol	500	250	1	20180602_QE5_Evo2_PR_SA_LFQprot_HeLa_SP3opt_068	3902	7087	0.550586
46	InSol_500_250_2	InSol_500_250	InSol	500	250	2	20180602_QE5_Evo2_PR_SA_LFQprot_HeLa_SP3opt_093	3252	6148	0.528953
47	InSol_500_500_1	InSol_500_500	InSol	500	500	1	20180602_QE5_Evo2_PR_SA_LFQprot_HeLa_SP3opt_069	6325	10165	0.622233
48	InSol_500_500_2	InSol_500_500	InSol	500	500	2	20180602_QE5_Evo2_PR_SA_LFQprot_HeLa_SP3opt_094	3291	5708	0.576559
49	InSol_500_50_1	InSol_500_50	InSol	500	50	1	20180602_QE5_Evo2_PR_SA_LFQprot_HeLa_SP3opt_066	4735	10293	0.460021
50	InSol_500_50_2	InSol_500_50	InSol	500	50	2	20180602_QE5_Evo2_PR_SA_LFQprot_HeLa_SP3opt_091	2602	6439	0.4041
51	PAC_0_1000_1	PAC_0_1000	PAC	0	1000	1	20180602_QE5_Evo2_PR_SA_LFQprot_HeLa_SP3opt_005	6920	12350	0.560324
52	PAC_0_1000_2	PAC_0_1000	PAC	0	1000	2	20180602_QE5_Evo2_PR_SA_LFQprot_HeLa_SP3opt_030	4816	10916	0.441187
53	PAC_0_100_1	PAC_0_100	PAC	0	100	1	20180602_QE5_Evo2_PR_SA_LFQprot_HeLa_SP3opt_002	3624	12069	0.300273
54	PAC_0_100_2	PAC_0_100	PAC	0	100	2	20180602_QE5_Evo2_PR_SA_LFQprot_HeLa_SP3opt_027	3298	11029	0.29903
55	PAC_0_250_1	PAC_0_250	PAC	0	250	1	20180602_QE5_Evo2_PR_SA_LFQprot_HeLa_SP3opt_003	5017	11668	0.429979
56	PAC_0_250_2	PAC_0_250	PAC	0	250	2	20180602_QE5_Evo2_PR_SA_LFQprot_HeLa_SP3opt_028	3863	10678	0.361772
57	PAC_0_500_1	PAC_0_500	PAC	0	500	1	20180602_QE5_Evo2_PR_SA_LFQprot_HeLa_SP3opt_004	6637	12709	0.522228
58	PAC_0_500_2	PAC_0_500	PAC	0	500	2	20180602_QE5_Evo2_PR_SA_LFQprot_HeLa_SP3opt_029	5737	13121	0.437238
59	PAC_0_50_1	PAC_0_50	PAC	0	50	1	20180602_QE5_Evo2_PR_SA_LFQprot_HeLa_SP3opt_001	7515	10599	0.709029
60	PAC_0_50_2	PAC_0_50	PAC	0	50	2	20180602_QE5_Evo2_PR_SA_LFQprot_HeLa_SP3opt_026	2804	11470	0.244464
61	PAC_1000_1000_1	PAC_1000_1000	PAC	1000	1000	1	20180602_QE5_Evo2_PR_SA_LFQprot_HeLa_SP3opt_025	3322	11969	0.27755
62	PAC_1000_1000_2	PAC_1000_1000	PAC	1000	1000	2	20180602_QE5_Evo2_PR_SA_LFQprot_HeLa_SP3opt_050	1847	8260	0.223608
63	PAC_1000_100_1	PAC_1000_100	PAC	1000	100	1	20180602_QE5_Evo2_PR_SA_LFQprot_HeLa_SP3opt_022	2077	11088	0.18732
64	PAC_1000_100_2	PAC_1000_100	PAC	1000	100	2	20180602_QE5_Evo2_PR_SA_LFQprot_HeLa_SP3opt_047	1339	8130	0.164699
65	PAC_1000_250_1	PAC_1000_250	PAC	1000	250	1	20180602_QE5_Evo2_PR_SA_LFQprot_HeLa_SP3opt_023	2270	11068	0.205096
66	PAC_1000_250_2	PAC_1000_250	PAC	1000	250	2	20180602_QE5_Evo2_PR_SA_LFQprot_HeLa_SP3opt_048	1997	9861	0.202515
67	PAC_1000_500_1	PAC_1000_500	PAC	1000	500	1	20180602_QE5_Evo2_PR_SA_LFQprot_HeLa_SP3opt_024	2687	10735	0.250303
68	PAC_1000_500_2	PAC_1000_500	PAC	1000	500	2	20180602_QE5_Evo2_PR_SA_LFQprot_HeLa_SP3opt_049	2164	9136	0.236865
69	PAC_1000_50_1	PAC_1000_50	PAC	1000	50	1	20180602_QE5_Evo2_PR_SA_LFQprot_HeLa_SP3opt_021	1978	11906	0.166135
70	PAC_1000_50_2	PAC_1000_50	PAC	1000	50	2	20180602_QE5_Evo2_PR_SA_LFQprot_HeLa_SP3opt_046	1326	8869	0.14951
71	PAC_100_1000_1	PAC_100_1000	PAC	100	1000	1	20180602_QE5_Evo2_PR_SA_LFQprot_HeLa_SP3opt_010	2888	10204	0.283026
72	PAC_100_1000_2	PAC_100_1000	PAC	100	1000	2	20180602_QE5_Evo2_PR_SA_LFQprot_HeLa_SP3opt_035	2681	11006	0.243594
73	PAC_100_100_1	PAC_100_100	PAC	100	100	1	20180602_QE5_Evo2_PR_SA_LFQprot_HeLa_SP3opt_007	1953	11255	0.173523
74	PAC_100_100_2	PAC_100_100	PAC	100	100	2	20180602_QE5_Evo2_PR_SA_LFQprot_HeLa_SP3opt_032	1279	9131	0.140072
75	PAC_100_250_1	PAC_100_250	PAC	100	250	1	20180602_QE5_Evo2_PR_SA_LFQprot_HeLa_SP3opt_008	2761	12234	0.225683
76	PAC_100_250_2	PAC_100_250	PAC	100	250	2	20180602_QE5_Evo2_PR_SA_LFQprot_HeLa_SP3opt_033	2289	12277	0.186446
77	PAC_100_500_1	PAC_100_500	PAC	100	500	1	20180602_QE5_Evo2_PR_SA_LFQprot_HeLa_SP3opt_009	2746	10945	0.250891
78	PAC_100_500_2	PAC_100_500	PAC	100	500	2	20180602_QE5_Evo2_PR_SA_LFQprot_HeLa_SP3opt_034	2531	11906	0.212582
79	PAC_100_50_1	PAC_100_50	PAC	100	50	1	20180602_QE5_Evo2_PR_SA_LFQprot_HeLa_SP3opt_006	1454	10264	0.14166
80	PAC_100_50_2	PAC_100_50	PAC	100	50	2	20180602_QE5_Evo2_PR_SA_LFQprot_HeLa_SP3opt_031	1220	10779	0.113183
81	PAC_250_1000_1	PAC_250_1000	PAC	250	1000	1	20180602_QE5_Evo2_PR_SA_LFQprot_HeLa_SP3opt_015	2810	10925	0.257208
82	PAC_250_1000_2	PAC_250_1000	PAC	250	1000	2	20180602_QE5_Evo2_PR_SA_LFQprot_HeLa_SP3opt_040	2427	9737	0.249255
83	PAC_250_100_1	PAC_250_100	PAC	250	100	1	20180602_QE5_Evo2_PR_SA_LFQprot_HeLa_SP3opt_012	2402	12250	0.196082
84	PAC_250_100_2	PAC_250_100	PAC	250	100	2	20180602_QE5_Evo2_PR_SA_LFQprot_HeLa_SP3opt_037	1778	11121	0.159878
85	PAC_250_250_1	PAC_250_250	PAC	250	250	1	20180602_QE5_Evo2_PR_SA_LFQprot_HeLa_SP3opt_013	2501	11367	0.220023
86	PAC_250_250_2	PAC_250_250	PAC	250	250	2	20180602_QE5_Evo2_PR_SA_LFQprot_HeLa_SP3opt_038	2276	12151	0.18731
87	PAC_250_500_1	PAC_250_500	PAC	250	500	1	20180602_QE5_Evo2_PR_SA_LFQprot_HeLa_SP3opt_014	2523	10457	0.241274
88	PAC_250_500_2	PAC_250_500	PAC	250	500	2	20180602_QE5_Evo2_PR_SA_LFQprot_HeLa_SP3opt_039	2101	9867	0.212932
89	PAC_250_50_1	PAC_250_50	PAC	250	50	1	20180602_QE5_Evo2_PR_SA_LFQprot_HeLa_SP3opt_011	1881	10886	0.172791
90	PAC_250_50_2	PAC_250_50	PAC	250	50	2	20180602_QE5_Evo2_PR_SA_LFQprot_HeLa_SP3opt_036	1475	11571	0.127474
91	PAC_500_1000_1	PAC_500_1000	PAC	500	1000	1	20180602_QE5_Evo2_PR_SA_LFQprot_HeLa_SP3opt_020	3309	11934	0.277275
92	PAC_500_1000_2	PAC_500_1000	PAC	500	1000	2	20180602_QE5_Evo2_PR_SA_LFQprot_HeLa_SP3opt_045	2629	10282	0.25569
93	PAC_500_100_1	PAC_500_100	PAC	500	100	1	20180602_QE5_Evo2_PR_SA_LFQprot_HeLa_SP3opt_017	1807	11071	0.163219
94	PAC_500_100_2	PAC_500_100	PAC	500	100	2	20180602_QE5_Evo2_PR_SA_LFQprot_HeLa_SP3opt_042	1614	9841	0.164008
95	PAC_500_250_1	PAC_500_250	PAC	500	250	1	20180602_QE5_Evo2_PR_SA_LFQprot_HeLa_SP3opt_018	2355	11359	0.207325
96	PAC_500_250_2	PAC_500_250	PAC	500	250	2	20180602_QE5_Evo2_PR_SA_LFQprot_HeLa_SP3opt_043	1753	9271	0.189084
97	PAC_500_500_1	PAC_500_500	PAC	500	500	1	20180602_QE5_Evo2_PR_SA_LFQprot_HeLa_SP3opt_019	3379	12814	0.263696
98	PAC_500_500_2	PAC_500_500	PAC	500	500	2	20180602_QE5_Evo2_PR_SA_LFQprot_HeLa_SP3opt_044	2230	9653	0.231016
99	PAC_500_50_1	PAC_500_50	PAC	500	50	1	20180602_QE5_Evo2_PR_SA_LFQprot_HeLa_SP3opt_016	1492	10155	0.146923
100	PAC_500_50_2	PAC_500_50	PAC	500	50	2	20180602_QE5_Evo2_PR_SA_LFQprot_HeLa_SP3opt_041	1170	9331	0.125388
