# Supplementary material for: Protein Aggregation Capture on Microparticles Enables Multipurpose Proteomics Sample Preparation
Source: Mol Cell Proteomics. 2019 Mar 4;18(5):1027–35. doi: 10.1074/mcp.TIR118.001270 (PMC6495262; doi:10.1074/mcp.TIR118.001270)
Supplement: Supplementary table 2 [file 142488_2_supp_292072_pnj489.xlsx]

## Sheet: Info
Supplementary table 2
	Comparison of protein phosphorylation coverage after preparation of HeLa lysate with in-solution digestion or by aggregation on magnetic beads.
	This table contains peptide level evidence produced from the MaxQuant output evidence.txt as well as phosphorylation sites table produced from the output Phospho (STY)Sites.txt
	Reverse hits and potential contaminants were removed in both sheets.

## Sheet: Peptides
Sequence	Length	Modifications	Modified sequence	Oxidation (M) Probabilities	Phospho (STY) Probabilities	Oxidation (M) Score Diffs	Phospho (STY) Score Diffs	Acetyl (Protein N-term)	Oxidation (M)	Phospho (STY)	Missed cleavages	Proteins	Leading proteins	Leading razor protein	Gene names	Protein names	Type	Raw file	Experiment	MS/MS m/z	Charge	m/z	Mass	Resolution	Uncalibrated - Calibrated m/z [ppm]	Uncalibrated - Calibrated m/z [Da]	Mass error [ppm]	Mass error [Da]	Uncalibrated mass error [ppm]	Uncalibrated mass error [Da]	Max intensity m/z 0	Retention time	Retention length	Calibrated retention time	Calibrated retention time start	Calibrated retention time finish	Retention time calibration	Match time difference	Match m/z difference	Match q-value	Match score	Number of data points	Number of scans	Number of isotopic peaks	PIF	Fraction of total spectrum	Base peak fraction	PEP	MS/MS count
AAAAAAAATMALAAPSSPTPESPTMLTK	28	2 Phospho (STY)	_AAAAAAAATMALAAPSS(ph)PTPES(ph)PTMLTK_		AAAAAAAATMALAAPS(0.024)S(0.95)PT(0.368)PES(0.573)PT(0.085)MLTK		AAAAAAAAT(-56.85)MALAAPS(-15.99)S(14)PT(-2.04)PES(2.04)PT(-8.41)MLT(-31.95)K	0	0	2	0	Q9NQS7	Q9NQS7	Q9NQS7	INCENP	Inner centromere protein	MULTI-MSMS	20180927_QE3_nLC3_TSB_SA_PHOSPHO_HIGH_GNDHCL_2	200ug-gndhcl-2	920.757	3	920.419	2758.24	64593.8	3.3905	0.0031206	0.041998	3.8656e-05	3.4325	0.0031593	920.754	59.844	0.57237	59.945	59.803	60.375	0.10062					260	59	6	0	0	0	8.4811e-18	1
AAAAAAAATMALAAPSSPTPESPTMLTK	28	2 Phospho (STY)	_AAAAAAAATMALAAPSpSPTPEpSPTMLTK_		AAAAAAAATMALAAPS(0.032)S(0.897)PT(0.108)PES(0.859)PT(0.104)MLT(0.001)K		AAAAAAAAT(-72.99)MALAAPS(-14.56)S(10.87)PT(-10.87)PES(9.25)PT(-9.25)MLT(-30.69)K	0	0	2	0	Q9NQS7	Q9NQS7	Q9NQS7	INCENP	Inner centromere protein	MULTI-MSMS	20180927_QE3_nLC3_TSB_SA_PHOSPHO_HIGH_GNDHCL_3	200ug-gndhcl-3	920.757	3	920.419	2758.24	64790.5	3.417	0.0031451	-0.19303	-0.00017766	3.224	0.0029674	920.754	59.894	0.58147	59.944	59.795	60.377	0.049565					247	55	6	0	0	0	6.293e-18	1
AAAAAAAATMALAAPSSPTPESPTMLTK	28	2 Phospho (STY)	_AAAAAAAATMALAAPSpSPTPEpSPTMLTK_		AAAAAAAATMALAAPS(0.247)S(0.751)PT(0.153)PES(0.757)PT(0.091)MLT(0.001)K		AAAAAAAAT(-69.62)MALAAPS(-4.84)S(4.84)PT(-6.99)PES(6.99)PT(-9.2)MLT(-29.78)K	0	0	2	0	Q9NQS7	Q9NQS7	Q9NQS7	INCENP	Inner centromere protein	MULTI-MSMS	20180927_QE3_nLC3_TSB_SA_PHOSPHO_HIGH_PAC_1	200ug-PAC-1	920.756	3	920.419	2758.24	64200.8	3.2594	0.003	0.0040371	3.7159e-06	3.2634	0.0030037	920.754	60.089	0.61497	59.888	59.711	60.326	-0.20022					240	60	6	0	0	0	1.0866e-18	1
AAAAAAAATMALAAPSSPTPESPTMLTK	28	2 Phospho (STY)	_AAAAAAAATMALAAPSpSPTPEpSPTMLTK_		AAAAAAAATMALAAPS(0.021)S(0.959)PT(0.472)PES(0.499)PT(0.05)MLTK		AAAAAAAAT(-77.72)MALAAPS(-16.52)S(14.37)PT(-0.25)PES(0.25)PT(-10.16)MLT(-34.39)K	0	0	2	0	Q9NQS7	Q9NQS7	Q9NQS7	INCENP	Inner centromere protein	MULTI-MSMS	20180927_QE3_nLC3_TSB_SA_PHOSPHO_HIGH_PAC_2	200ug-PAC-2	920.757	3	920.419	2758.24	65051.1	3.3596	0.0030922	0.12698	0.00011688	3.4865	0.0032091	920.754	59.827	0.57062	59.877	59.742	60.313	0.04945					198	61	5	0	0	0	6.5414e-25	1
AAAAAAAATMALAAPSSPTPESPTMLTK	28	2 Phospho (STY)	_AAAAAAAATMALAAPSpSPTPEpSPTMLTK_		AAAAAAAATMALAAPS(0.043)S(0.908)PT(0.183)PES(0.729)PT(0.131)MLT(0.005)K		AAAAAAAAT(-59.33)MALAAPS(-13.33)S(12.14)PT(-7.02)PES(7.02)PT(-7.55)MLT(-21.49)K	0	0	2	0	Q9NQS7	Q9NQS7	Q9NQS7	INCENP	Inner centromere protein	MULTI-MSMS	20180927_QE3_nLC3_TSB_SA_PHOSPHO_HIGH_PAC_3	200ug-PAC-3	920.756	3	920.419	2758.24	64648.6	2.4911	0.0022929	0.065446	6.0238e-05	2.5566	0.0023531	920.754	59.866	0.62281	59.913	59.738	60.361	0.047353					218	61	6	0	0	0	5.0069e-13	1
AAAAAAAATMALAAPSSPTPESPTMLTK	28	2 Phospho (STY)	_AAAAAAAATMALAAPSpSPTPEpSPTMLTK_					0	0	2	0	Q9NQS7	Q9NQS7	Q9NQS7	INCENP	Inner centromere protein	MULTI-MATCH	20180927_QE3_nLC3_TSB_SA_PHOSPHO_HIGH_GNDHCL_1	200ug-gndhcl-1		3	920.419	2758.24	64713	3.579	0.0032942	0.77613	0.00071436	4.3551	0.0040086	920.754	60.063	0.45614	59.913	59.762	60.218	-0.15053	-0.014276	0.0018677	NaN	153.25	179	50	6	NaN	NaN	NaN	NaN	0
AAAAAAAATMALAAPSSPTPESPTMLTK	28	2 Phospho (STY)	_AAAAAAAATMALAAPSpSPTPEpSPTMLTK_					0	0	2	0	Q9NQS7	Q9NQS7	Q9NQS7	INCENP	Inner centromere protein	MULTI-MATCH	20180927_QE3_nLC3_TSB_SA_PHOSPHO_HIGH_GNDHCL_4	200ug-gndhcl-4		3	920.419	2758.24	64504.2	3.242	0.002984	0.20928	0.00019263	3.4513	0.0031766	920.754	59.877	0.52431	59.977	59.81	60.334	0.10025	0.05043	0.00030251	NaN	153.25	187	56	5	NaN	NaN	NaN	NaN	0
AAAAAAAATMALAAPSSPTPESPTMLTK	28	2 Phospho (STY)	_AAAAAAAATMALAAPSpSPTPEpSPTMLTK_					0	0	2	0	Q9NQS7	Q9NQS7	Q9NQS7	INCENP	Inner centromere protein	MULTI-MATCH	20180927_QE3_nLC3_TSB_SA_PHOSPHO_HIGH_PAC_4	200ug-PAC-4		3	920.419	2758.24	65896.6	3.5655	0.0032818	-0.083297	-7.6668e-05	3.4822	0.0032051	920.753	59.992	0.54774	59.89	59.661	60.208	-0.10218	-0.036548	-0.00050538	NaN	153.25	202	62	5	NaN	NaN	NaN	NaN	0
AAAAAAAATMALAAPSSPTPESPTMLTK	28	Oxidation (M),2 Phospho (STY)	_AAAAAAAATM(ox)ALAAPSSPpTPEpSPTMLTK_	AAAAAAAATM(0.978)ALAAPSSPTPESPTM(0.022)LTK	AAAAAAAAT(0.014)MALAAPS(0.139)S(0.371)PT(0.51)PES(0.693)PT(0.22)MLT(0.052)K	AAAAAAAATM(23.16)ALAAPSSPTPESPTM(-23.16)LTK	AAAAAAAAT(-18.88)MALAAPS(-6.41)S(-1.57)PT(1.57)PES(5.32)PT(-5.32)MLT(-11.91)K	0	1	2	0	Q9NQS7	Q9NQS7	Q9NQS7	INCENP	Inner centromere protein	MULTI-MSMS	20180927_QE3_nLC3_TSB_SA_PHOSPHO_HIGH_GNDHCL_3	200ug-gndhcl-3	926.421	3	925.751	2774.23	65757	2.9317	0.002714	-0.44928	-0.00041592	2.4824	0.0022981	926.085	54.98	0.37346	55.331	55.186	55.56	0.35031					144	38	5	0	0	0	0.0011645	1
AAAAAAAATMALAAPSSPTPESPTMLTK	28	Oxidation (M),2 Phospho (STY)	_AAAAAAAATM(ox)ALAAPSpSPTPEpSPTMLTK_	AAAAAAAATM(1)ALAAPSSPTPESPTMLTK	AAAAAAAATMALAAPS(0.186)S(0.721)PT(0.095)PES(0.822)PT(0.173)MLT(0.004)K	AAAAAAAATM(82.74)ALAAPSSPTPESPTM(-82.74)LTK	AAAAAAAAT(-66.5)MALAAPS(-5.92)S(5.92)PT(-8.9)PES(6.78)PT(-6.78)MLT(-24.83)K	0	1	2	0	Q9NQS7	Q9NQS7	Q9NQS7	INCENP	Inner centromere protein	MULTI-MSMS	20180927_QE3_nLC3_TSB_SA_PHOSPHO_HIGH_PAC_1	200ug-PAC-1	926.088	3	925.751	2774.23	65308.3	2.4362	0.0022554	0.59602	0.00055177	3.0323	0.0028071	926.086	55.437	0.43859	55.437	55.239	55.678	0.00027734					179	51	6	0	0	0	1.6954e-12	1
AAAAAAAATMALAAPSSPTPESPTMLTK	28	Oxidation (M),2 Phospho (STY)	_AAAAAAAATM(ox)ALAAPSpSPTPEpSPTMLTK_					0	1	2	0	Q9NQS7	Q9NQS7	Q9NQS7	INCENP	Inner centromere protein	MULTI-MATCH	20180927_QE3_nLC3_TSB_SA_PHOSPHO_HIGH_GNDHCL_1	200ug-gndhcl-1		3	925.751	2774.23	85297.5	2.6836	0.0024843	-0.51674	-0.00047838	2.1668	0.0020059	926.086	55.151	0.031216	55.1	55.076	55.107	-0.050279	-0.22002	-0.00213	NaN	123.82	5	3	2	NaN	NaN	NaN	NaN	0
AAAAAAAATMALAAPSSPTPESPTMLTK	28	Oxidation (M),2 Phospho (STY)	_AAAAAAAATM(ox)ALAAPSpSPTPEpSPTMLTK_					0	1	2	0	Q9NQS7	Q9NQS7	Q9NQS7	INCENP	Inner centromere protein	MULTI-MATCH	20180927_QE3_nLC3_TSB_SA_PHOSPHO_HIGH_GNDHCL_2	200ug-gndhcl-2		3	925.751	2774.23	65500.3	2.7869	0.00258	-0.15664	-0.00014501	2.6302	0.0024349	926.419	54.919	0.34697	55.321	55.147	55.494	0.40136	0.000448	-0.0011299	NaN	123.82	148	41	5	NaN	NaN	NaN	NaN	0
AAAAAAAATMALAAPSSPTPESPTMLTK	28	Oxidation (M),2 Phospho (STY)	_AAAAAAAATM(ox)ALAAPSpSPTPEpSPTMLTK_					0	1	2	0	Q9NQS7	Q9NQS7	Q9NQS7	INCENP	Inner centromere protein	MULTI-MATCH	20180927_QE3_nLC3_TSB_SA_PHOSPHO_HIGH_PAC_3	200ug-PAC-3		3	925.751	2774.23	66049.3	1.9517	0.0018068	0.8052	0.00074541	2.7569	0.0025522	926.42	54.921	0.39567	55.369	55.196	55.591	0.44831	0.048994	0.0015413	NaN	123.82	106	44	4	NaN	NaN	NaN	NaN	0
AAAAAAAATMALAAPSSPTPESPTMLTK	28	Oxidation (M),2 Phospho (STY)	_AAAAAAAATM(ox)ALAAPSpSPTPEpSPTMLTK_					0	1	2	0	Q9NQS7	Q9NQS7	Q9NQS7	INCENP	Inner centromere protein	MULTI-MATCH	20180927_QE3_nLC3_TSB_SA_PHOSPHO_HIGH_PAC_4	200ug-PAC-4		3	925.751	2774.23	66541.2	3.6075	0.0033397	0.46153	0.00042726	4.069	0.0037669	926.419	55.184	0.35355	55.382	55.229	55.582	0.19856	0.061938	0.00058689	NaN	123.82	149	45	5	NaN	NaN	NaN	NaN	0
AAAAAAAGDSDSWDADAFSVEDPVR	25	Acetyl (Protein N-term),Phospho (STY)	_(ac)AAAAAAAGDpSDSWDADAFSVEDPVR_		AAAAAAAGDS(0.5)DS(0.5)WDADAFSVEDPVR		AAAAAAAGDS(0)DS(0)WDADAFS(-53.05)VEDPVR	1	0	1	0	O75822	O75822	O75822	EIF3J	Eukaryotic translation initiation factor 3 subunit J	MULTI-MSMS	20180927_QE3_nLC3_TSB_SA_PHOSPHO_HIGH_GNDHCL_3	200ug-gndhcl-3	863.364	3	863.026	2586.05	67487.6	3.4134	0.0029458	0.30723	0.00026515	3.7206	0.003211	863.361	63.116	0.32948	63.166	63.023	63.352	0.049565					140	39	5	0	0	0	2.5325e-06	1
AAAAAAAGDSDSWDADAFSVEDPVR	25	Acetyl (Protein N-term),Phospho (STY)	_(ac)AAAAAAAGDpSDSWDADAFSVEDPVR_		AAAAAAAGDS(0.837)DS(0.163)WDADAFSVEDPVR		AAAAAAAGDS(7.1)DS(-7.1)WDADAFS(-60.15)VEDPVR	1	0	1	0	O75822	O75822	O75822	EIF3J	Eukaryotic translation initiation factor 3 subunit J	MULTI-MSMS	20180927_QE3_nLC3_TSB_SA_PHOSPHO_HIGH_GNDHCL_4	200ug-gndhcl-4	863.362	3	863.026	2586.05	67378.1	3.1157	0.0026889	0.092599	7.9915e-05	3.2083	0.0027688	863.36	63.116	0.64483	63.216	63.057	63.702	0.10025					243	81	6	0	0	0	9.0684e-08	1
AAAAAAAGDSDSWDADAFSVEDPVR	25	Acetyl (Protein N-term),Phospho (STY)	_(ac)AAAAAAAGDSDpSWDADAFSVEDPVR_		AAAAAAAGDS(0.426)DS(0.574)WDADAFSVEDPVR		AAAAAAAGDS(-1.3)DS(1.3)WDADAFS(-54.96)VEDPVR	1	0	1	0	O75822	O75822	O75822	EIF3J	Eukaryotic translation initiation factor 3 subunit J	MULTI-MSMS	20180927_QE3_nLC3_TSB_SA_PHOSPHO_HIGH_PAC_3	200ug-PAC-3	863.363	3	863.026	2586.05	67710	4.1234	0.0035586	-0.23648	-0.00020409	3.8869	0.0033545	863.36	63.138	0.52962	63.185	63.004	63.534	0.047353					251	72	6	0	0	0	7.2094e-08	1
AAAAAAAGDSDSWDADAFSVEDPVR	25	Acetyl (Protein N-term),Phospho (STY)	_(ac)AAAAAAAGDSDpSWDADAFSVEDPVR_					1	0	1	0	O75822	O75822	O75822	EIF3J	Eukaryotic translation initiation factor 3 subunit J	MULTI-MATCH	20180927_QE3_nLC3_TSB_SA_PHOSPHO_HIGH_GNDHCL_1	200ug-gndhcl-1		3	863.026	2586.05	67203.6	4.1613	0.0035913	-0.40643	-0.00035076	3.7549	0.0032406	863.359	63.354	0.35311	63.204	63.083	63.436	-0.15053	-0.0060964	-0.00058178	NaN	101.94	163	48	5	NaN	NaN	NaN	NaN	0
AAAAAAAGDSDSWDADAFSVEDPVR	25	Acetyl (Protein N-term),Phospho (STY)	_(ac)AAAAAAAGDSDpSWDADAFSVEDPVR_					1	0	1	0	O75822	O75822	O75822	EIF3J	Eukaryotic translation initiation factor 3 subunit J	MULTI-MATCH	20180927_QE3_nLC3_TSB_SA_PHOSPHO_HIGH_GNDHCL_2	200ug-gndhcl-2		3	863.026	2586.05	69198	3.1865	0.00275	-0.332	-0.00028652	2.8545	0.0024635	863.694	63.136	0.42933	63.237	63.109	63.539	0.10062	0.027247	-0.00038907	NaN	101.94	112	56	4	NaN	NaN	NaN	NaN	0
AAAAAAAGDSDSWDADAFSVEDPVR	25	Acetyl (Protein N-term),Phospho (STY)	_(ac)AAAAAAAGDSDpSWDADAFSVEDPVR_					1	0	1	0	O75822	O75822	O75822	EIF3J	Eukaryotic translation initiation factor 3 subunit J	MULTI-MATCH	20180927_QE3_nLC3_TSB_SA_PHOSPHO_HIGH_PAC_2	200ug-PAC-2		3	863.026	2586.05	69002.3	4.3634	0.0037657	-0.57766	-0.00049853	3.7857	0.0032672	863.36	63.155	0.39117	63.204	62.996	63.387	0.04945	-0.0054317	-0.0010251	NaN	101.94	147	54	5	NaN	NaN	NaN	NaN	0
AAAAAAAGDSDSWDADAFSVEDPVR	25	Acetyl (Protein N-term),Phospho (STY)	_(ac)AAAAAAAGDSDpSWDADAFSVEDPVR_					1	0	1	0	O75822	O75822	O75822	EIF3J	Eukaryotic translation initiation factor 3 subunit J	MULTI-MATCH	20180927_QE3_nLC3_TSB_SA_PHOSPHO_HIGH_PAC_4	200ug-PAC-4		3	863.026	2586.05	68095	5.1107	0.0044106	-0.3091	-0.00026676	4.8016	0.0041439	863.025	63.259	0.31271	63.257	63.066	63.379	-0.0019503	0.046885	-0.0003298	NaN	101.94	121	44	4	NaN	NaN	NaN	NaN	0
AAAAAAAGDSDSWDADAFSVEDPVRK	26	Acetyl (Protein N-term),Phospho (STY)	_(ac)AAAAAAAGDpSDSWDADAFSVEDPVRK_		AAAAAAAGDS(0.842)DS(0.158)WDADAFSVEDPVRK		AAAAAAAGDS(7.26)DS(-7.26)WDADAFS(-80.85)VEDPVRK	1	0	1	1	O75822	O75822	O75822	EIF3J	Eukaryotic translation initiation factor 3 subunit J	MULTI-MSMS	20180927_QE3_nLC3_TSB_SA_PHOSPHO_HIGH_GNDHCL_1	200ug-gndhcl-1	906.061	3	905.724	2714.15	64439.1	3.7998	0.0034416	0.25407	0.00023012	4.0539	0.0036717	906.058	60.001	0.50426	59.85	59.544	60.048	-0.15053					229	56	8	0	0	0	9.7697e-44	1
AAAAAAAGDSDSWDADAFSVEDPVRK	26	Acetyl (Protein N-term),Phospho (STY)	_(ac)AAAAAAAGDpSDSWDADAFSVEDPVRK_		AAAAAAAGDS(0.97)DS(0.03)WDADAFSVEDPVRK		AAAAAAAGDS(15.13)DS(-15.13)WDADAFS(-80.26)VEDPVRK	1	0	1	1	O75822	O75822	O75822	EIF3J	Eukaryotic translation initiation factor 3 subunit J	MULTI-MSMS	20180927_QE3_nLC3_TSB_SA_PHOSPHO_HIGH_GNDHCL_2	200ug-gndhcl-2	906.061	3	905.724	2714.15	64857.9	3.5715	0.0032348	0.27342	0.00024764	3.845	0.0034825	906.058	59.738	1.0533	59.839	59.583	60.636	0.10062					367	111	7	0	0	0	5.4497e-68	1
AAAAAAAGDSDSWDADAFSVEDPVRK	26	Acetyl (Protein N-term),Phospho (STY)	_(ac)AAAAAAAGDpSDSWDADAFSVEDPVRK_		AAAAAAAGDS(0.936)DS(0.064)WDADAFSVEDPVRK		AAAAAAAGDS(11.62)DS(-11.62)WDADAFS(-52.96)VEDPVRK	1	0	1	1	O75822	O75822	O75822	EIF3J	Eukaryotic translation initiation factor 3 subunit J	MULTI-MSMS	20180927_QE3_nLC3_TSB_SA_PHOSPHO_HIGH_GNDHCL_3	200ug-gndhcl-3	906.061	3	905.724	2714.15	64760.8	3.3138	0.0030014	0.29279	0.00026518	3.6066	0.0032666	906.058	59.789	1.226	59.839	59.607	60.833	0.049565					410	120	8	0	0	0	4.1194e-08	1
AAAAAAAGDSDSWDADAFSVEDPVRK	26	Acetyl (Protein N-term),Phospho (STY)	_(ac)AAAAAAAGDpSDSWDADAFSVEDPVRK_		AAAAAAAGDS(0.92)DS(0.08)WDADAFSVEDPVRK		AAAAAAAGDS(10.59)DS(-10.59)WDADAFS(-49.71)VEDPVRK	1	0	1	1	O75822	O75822	O75822	EIF3J	Eukaryotic translation initiation factor 3 subunit J	MULTI-MSMS	20180927_QE3_nLC3_TSB_SA_PHOSPHO_HIGH_GNDHCL_4	200ug-gndhcl-4	906.061	3	905.724	2714.15	64328.5	3.3279	0.0030142	0.23938	0.00021681	3.5673	0.003231	906.058	59.739	0.47086	59.84	59.613	60.084	0.10025					206	51	7	0	0	0	2.3506e-08	1
AAAAAAAGDSDSWDADAFSVEDPVRK	26	Acetyl (Protein N-term),Phospho (STY)	_(ac)AAAAAAAGDpSDSWDADAFSVEDPVRK_		AAAAAAAGDS(0.978)DS(0.022)WDADAFSVEDPVRK		AAAAAAAGDS(16.52)DS(-16.52)WDADAFS(-68.27)VEDPVRK	1	0	1	1	O75822	O75822	O75822	EIF3J	Eukaryotic translation initiation factor 3 subunit J	MULTI-MSMS	20180927_QE3_nLC3_TSB_SA_PHOSPHO_HIGH_PAC_1	200ug-PAC-1	906.062	3	905.724	2714.15	64889.4	3.4847	0.0031562	0.58633	0.00053105	4.071	0.0036872	906.059	60.006	1.0445	59.806	59.578	60.623	-0.20022					380	108	8	0	0	0	1.8374e-24	1
AAAAAAAGDSDSWDADAFSVEDPVRK	26	Acetyl (Protein N-term),Phospho (STY)	_(ac)AAAAAAAGDpSDSWDADAFSVEDPVRK_		AAAAAAAGDS(0.983)DS(0.017)WDADAFSVEDPVRK		AAAAAAAGDS(17.5)DS(-17.5)WDADAFS(-83.39)VEDPVRK	1	0	1	1	O75822	O75822	O75822	EIF3J	Eukaryotic translation initiation factor 3 subunit J	MULTI-MSMS	20180927_QE3_nLC3_TSB_SA_PHOSPHO_HIGH_PAC_2	200ug-PAC-2	906.062	3	905.724	2714.15	65106.2	3.5164	0.0031849	0.62732	0.00056818	4.1438	0.0037531	906.059	59.748	1.2366	59.88	59.632	60.869	0.13254					517	136	7	0	0	0	8.7197e-44	2
AAAAAAAGDSDSWDADAFSVEDPVRK	26	Acetyl (Protein N-term),Phospho (STY)	_(ac)AAAAAAAGDSDpSWDADAFSVEDPVRK_		AAAAAAAGDS(0.439)DS(0.561)WDADAFSVEDPVRK		AAAAAAAGDS(-1.06)DS(1.06)WDADAFS(-52.44)VEDPVRK	1	0	1	1	O75822	O75822	O75822	EIF3J	Eukaryotic translation initiation factor 3 subunit J	MULTI-MSMS	20180927_QE3_nLC3_TSB_SA_PHOSPHO_HIGH_PAC_3	200ug-PAC-3	906.06	3	905.724	2714.15	64573.6	2.9461	0.0026684	0.61578	0.00055772	3.5619	0.0032261	906.059	59.777	1.3286	59.824	59.522	60.85	0.047353					464	138	8	0	0	0	3.5015e-08	1
AAAAAAAGDSDSWDADAFSVEDPVRK	26	Acetyl (Protein N-term),Phospho (STY)	_(ac)AAAAAAAGDpSDSWDADAFSVEDPVRK_		AAAAAAAGDS(0.883)DS(0.117)WDADAFSVEDPVRK		AAAAAAAGDS(8.8)DS(-8.8)WDADAFS(-83.26)VEDPVRK	1	0	1	1	O75822	O75822	O75822	EIF3J	Eukaryotic translation initiation factor 3 subunit J	MULTI-MSMS	20180927_QE3_nLC3_TSB_SA_PHOSPHO_HIGH_PAC_4	200ug-PAC-4	906.062	3	905.724	2714.15	65240.1	3.7694	0.003414	0.38909	0.00035241	4.1585	0.0037664	906.058	59.863	1.2479	59.861	59.58	60.828	-0.0019403					495	153	4	0	0	0	2.4657e-34	1
AAAAAAAGDSDSWDADAFSVEDPVRK	26	Acetyl (Protein N-term),2 Phospho (STY)	_(ac)AAAAAAAGDpSDpSWDADAFSVEDPVRK_		AAAAAAAGDS(1)DS(1)WDADAFSVEDPVRK		AAAAAAAGDS(46.92)DS(47.55)WDADAFS(-46.92)VEDPVRK	1	0	2	1	O75822	O75822	O75822	EIF3J	Eukaryotic translation initiation factor 3 subunit J	MULTI-MSMS	20180927_QE3_nLC3_TSB_SA_PHOSPHO_HIGH_GNDHCL_1	200ug-gndhcl-1	932.719	3	932.379	2794.12	65784.3	4.1027	0.0038253	0.26361	0.00024579	4.3664	0.0040711	932.715	61.541	0.92744	61.39	60.95	61.878	-0.15053					397	118	5	0	0	0	6.2967e-06	1
AAAAAAAGDSDSWDADAFSVEDPVRK	26	Acetyl (Protein N-term),2 Phospho (STY)	_(ac)AAAAAAAGDpSDpSWDADAFSVEDPVRK_		AAAAAAAGDS(1)DS(1)WDADAFSVEDPVRK		AAAAAAAGDS(55)DS(50.51)WDADAFS(-50.51)VEDPVRK	1	0	2	1	O75822	O75822	O75822	EIF3J	Eukaryotic translation initiation factor 3 subunit J	MULTI-MSMS	20180927_QE3_nLC3_TSB_SA_PHOSPHO_HIGH_GNDHCL_2	200ug-gndhcl-2	932.382	3	932.379	2794.12	64839.1	3.6544	0.0034073	-0.47248	-0.00044053	3.1819	0.0029668	932.714	61.499	1.5478	61.6	60.947	62.495	0.10062					545	182	7	0	0	0	1.0231e-11	1
AAAAAAAGDSDSWDADAFSVEDPVRK	26	Acetyl (Protein N-term),2 Phospho (STY)	_(ac)AAAAAAAGDpSDpSWDADAFSVEDPVRK_		AAAAAAAGDS(1)DS(1)WDADAFSVEDPVRK		AAAAAAAGDS(42.31)DS(42.84)WDADAFS(-42.31)VEDPVRK	1	0	2	1	O75822	O75822	O75822	EIF3J	Eukaryotic translation initiation factor 3 subunit J	MULTI-MSMS	20180927_QE3_nLC3_TSB_SA_PHOSPHO_HIGH_GNDHCL_2	200ug-gndhcl-2	932.715	3	932.379	2794.12	66208.6	2.3468	0.0021881	0.14409	0.00013434	2.4909	0.0023224	932.714	62.517	0.43313	62.618	62.495	62.928	0.10062					101	53	2	0	0	0	1.0106e-05	1
AAAAAAAGDSDSWDADAFSVEDPVRK	26	Acetyl (Protein N-term),2 Phospho (STY)	_(ac)AAAAAAAGDpSDpSWDADAFSVEDPVRK_		AAAAAAAGDS(0.885)DS(0.901)WDADAFS(0.213)VEDPVRK		AAAAAAAGDS(8.36)DS(9.01)WDADAFS(-8.36)VEDPVRK	1	0	2	1	O75822	O75822	O75822	EIF3J	Eukaryotic translation initiation factor 3 subunit J	MULTI-SECPEP	20180927_QE3_nLC3_TSB_SA_PHOSPHO_HIGH_GNDHCL_2	200ug-gndhcl-2	932.42	3	932.379	2794.12	65456.4	2.7681	0.0025809	0.17403	0.00016226	2.9421	0.0027432	932.379	62.941	0.44	63.042	62.776	63.216	0.10062					147	56	4	0	0	0	0.00083236	1
AAAAAAAGDSDSWDADAFSVEDPVRK	26	Acetyl (Protein N-term),2 Phospho (STY)	_(ac)AAAAAAAGDpSDpSWDADAFSVEDPVRK_		AAAAAAAGDS(0.885)DS(0.901)WDADAFS(0.213)VEDPVRK		AAAAAAAGDS(8.36)DS(9.01)WDADAFS(-8.36)VEDPVRK	1	0	2	1	O75822	O75822	O75822	EIF3J	Eukaryotic translation initiation factor 3 subunit J	MULTI-SECPEP	20180927_QE3_nLC3_TSB_SA_PHOSPHO_HIGH_GNDHCL_2	200ug-gndhcl-2	932.42	3	932.379	2794.12	65158.8	3.224	0.003006	-0.052712	-4.9148e-05	3.1713	0.0029569	932.379	63.161	0.38468	63.261	63.16	63.545	0.10062					158	51	5	0	0	0	0.00083236	1
AAAAAAAGDSDSWDADAFSVEDPVRK	26	Acetyl (Protein N-term),2 Phospho (STY)	_(ac)AAAAAAAGDpSDpSWDADAFSVEDPVRK_		AAAAAAAGDS(1)DS(1)WDADAFSVEDPVRK		AAAAAAAGDS(94.26)DS(66.79)WDADAFS(-66.79)VEDPVRK	1	0	2	1	O75822	O75822	O75822	EIF3J	Eukaryotic translation initiation factor 3 subunit J	MULTI-MSMS	20180927_QE3_nLC3_TSB_SA_PHOSPHO_HIGH_GNDHCL_3	200ug-gndhcl-3	932.717	3	932.379	2794.12	64535.6	3.3777	0.0031493	-0.40501	-0.00037762	2.9727	0.0027717	932.714	61.46	2.4729	61.51	60.82	63.293	0.049565					934	269	6	0	0	0	6.5919e-44	4
AAAAAAAGDSDSWDADAFSVEDPVRK	26	Acetyl (Protein N-term),2 Phospho (STY)	_(ac)AAAAAAAGDpSDpSWDADAFSVEDPVRK_		AAAAAAAGDS(1)DS(1)WDADAFSVEDPVRK		AAAAAAAGDS(38.38)DS(45.4)WDADAFS(-38.38)VEDPVRK	1	0	2	1	O75822	O75822	O75822	EIF3J	Eukaryotic translation initiation factor 3 subunit J	MULTI-MSMS	20180927_QE3_nLC3_TSB_SA_PHOSPHO_HIGH_GNDHCL_3	200ug-gndhcl-3	932.717	3	932.379	2794.12	64632.5	3.3639	0.0031364	-0.8942	-0.00083374	2.4697	0.0023027	932.714	63.376	0.66482	63.425	62.981	63.645	0.049565					345	82	7	0	0	0	2.862e-06	1
AAAAAAAGDSDSWDADAFSVEDPVRK	26	Acetyl (Protein N-term),2 Phospho (STY)	_(ac)AAAAAAAGDpSDpSWDADAFSVEDPVRK_		AAAAAAAGDS(1)DS(1)WDADAFSVEDPVRK		AAAAAAAGDS(43.42)DS(43.42)WDADAFS(-43.42)VEDPVRK	1	0	2	1	O75822	O75822	O75822	EIF3J	Eukaryotic translation initiation factor 3 subunit J	MULTI-MSMS	20180927_QE3_nLC3_TSB_SA_PHOSPHO_HIGH_GNDHCL_3	200ug-gndhcl-3	932.717	3	932.379	2794.12	65506	2.3735	0.002213	-0.11732	-0.00010939	2.2562	0.0021036	932.714	64.476	0.66008	64.526	64.244	64.904	0.049565					189	83	5	0	0	0	9.4223e-06	1
AAAAAAAGDSDSWDADAFSVEDPVRK	26	Acetyl (Protein N-term),2 Phospho (STY)	_(ac)AAAAAAAGDpSDpSWDADAFSVEDPVRK_		AAAAAAAGDS(1)DS(1)WDADAFSVEDPVRK		AAAAAAAGDS(42.15)DS(42.15)WDADAFS(-42.15)VEDPVRK	1	0	2	1	O75822	O75822	O75822	EIF3J	Eukaryotic translation initiation factor 3 subunit J	MULTI-MSMS	20180927_QE3_nLC3_TSB_SA_PHOSPHO_HIGH_GNDHCL_3	200ug-gndhcl-3	932.716	3	932.379	2794.12	65066.3	2.2209	0.0020707	-0.93992	-0.00087637	1.281	0.0011944	932.713	64.936	0.24892	64.986	64.83	65.079	0.049565					59	28	4	0	0	0	3.2961e-05	1
AAAAAAAGDSDSWDADAFSVEDPVRK	26	Acetyl (Protein N-term),2 Phospho (STY)	_(ac)AAAAAAAGDpSDpSWDADAFSVEDPVRK_		AAAAAAAGDS(0.999)DS(0.997)WDADAFS(0.003)VEDPVRK		AAAAAAAGDS(31.9)DS(25.82)WDADAFS(-25.82)VEDPVRK	1	0	2	1	O75822	O75822	O75822	EIF3J	Eukaryotic translation initiation factor 3 subunit J	MSMS	20180927_QE3_nLC3_TSB_SA_PHOSPHO_HIGH_GNDHCL_4	200ug-gndhcl-4	932.382	3	932.379	2794.12	NaN	NaN	NaN	NaN	NaN	NaN	NaN	NaN	62.165	1	62.266	61.766	62.766	0.10025								0	0	0	0.0051486	1
AAAAAAAGDSDSWDADAFSVEDPVRK	26	Acetyl (Protein N-term),2 Phospho (STY)	_(ac)AAAAAAAGDpSDpSWDADAFSVEDPVRK_		AAAAAAAGDS(1)DS(1)WDADAFSVEDPVRK		AAAAAAAGDS(68.61)DS(52.41)WDADAFS(-52.41)VEDPVRK	1	0	2	1	O75822	O75822	O75822	EIF3J	Eukaryotic translation initiation factor 3 subunit J	MULTI-MSMS	20180927_QE3_nLC3_TSB_SA_PHOSPHO_HIGH_PAC_1	200ug-PAC-1	932.718	3	932.379	2794.12	65551.9	3.7874	0.0035313	-0.28377	-0.00026459	3.5037	0.0032668	932.714	61.645	1.7297	61.445	60.779	62.509	-0.20022					620	208	6	0	0	0	1.3495e-17	1
AAAAAAAGDSDSWDADAFSVEDPVRK	26	Acetyl (Protein N-term),2 Phospho (STY)	_(ac)AAAAAAAGDpSDpSWDADAFSVEDPVRK_		AAAAAAAGDS(1)DS(1)WDADAFSVEDPVRK		AAAAAAAGDS(47.38)DS(48.04)WDADAFS(-47.38)VEDPVRK	1	0	2	1	O75822	O75822	O75822	EIF3J	Eukaryotic translation initiation factor 3 subunit J	MULTI-MSMS	20180927_QE3_nLC3_TSB_SA_PHOSPHO_HIGH_PAC_2	200ug-PAC-2	932.718	3	932.379	2794.12	65282	3.8499	0.0035896	-0.49298	-0.00045964	3.357	0.00313	932.714	61.406	1.089	61.456	60.795	61.884	0.04945					496	136	6	0	0	0	3.3284e-06	1
AAAAAAAGDSDSWDADAFSVEDPVRK	26	Acetyl (Protein N-term),2 Phospho (STY)	_(ac)AAAAAAAGDpSDpSWDADAFSVEDPVRK_		AAAAAAAGDS(1)DS(1)WDADAFSVEDPVRK		AAAAAAAGDS(80.89)DS(61.54)WDADAFS(-61.54)VEDPVRK	1	0	2	1	O75822	O75822	O75822	EIF3J	Eukaryotic translation initiation factor 3 subunit J	MULTI-MSMS	20180927_QE3_nLC3_TSB_SA_PHOSPHO_HIGH_PAC_3	200ug-PAC-3	932.716	3	932.379	2794.12	64469.8	3.1842	0.0029689	-0.17003	-0.00015853	3.0142	0.0028104	932.714	61.488	2.3978	61.536	60.728	63.126	0.047353					964	291	7	0	0	0	1.9671e-33	3
AAAAAAAGDSDSWDADAFSVEDPVRK	26	Acetyl (Protein N-term),2 Phospho (STY)	_(ac)AAAAAAAGDpSDpSWDADAFSVEDPVRK_		AAAAAAAGDS(1)DS(1)WDADAFS(0.001)VEDPVRK		AAAAAAAGDS(33.17)DS(34.26)WDADAFS(-33.17)VEDPVRK	1	0	2	1	O75822	O75822	O75822	EIF3J	Eukaryotic translation initiation factor 3 subunit J	MSMS	20180927_QE3_nLC3_TSB_SA_PHOSPHO_HIGH_PAC_3	200ug-PAC-3	932.381	3	932.379	2794.12	NaN	NaN	NaN	NaN	NaN	NaN	NaN	NaN	62.561	1	62.608	62.108	63.108	0.047353								0	0	0	2.1295e-05	1
AAAAAAAGDSDSWDADAFSVEDPVRK	26	Acetyl (Protein N-term),2 Phospho (STY)	_(ac)AAAAAAAGDpSDpSWDADAFSVEDPVRK_		AAAAAAAGDS(1)DS(1)WDADAFSVEDPVRK		AAAAAAAGDS(48.87)DS(49.55)WDADAFS(-48.87)VEDPVRK	1	0	2	1	O75822	O75822	O75822	EIF3J	Eukaryotic translation initiation factor 3 subunit J	MULTI-SECPEP	20180927_QE3_nLC3_TSB_SA_PHOSPHO_HIGH_PAC_4	200ug-PAC-4	932.718	3	932.379	2794.12	66878.2	4.4714	0.004169	0.39551	0.00036877	4.8669	0.0045378	932.38	61.143	0.67681	61.041	60.626	61.303	-0.10218					206	91	4	0	0	0	1.1248e-07	1
AAAAAAAGDSDSWDADAFSVEDPVRK	26	Acetyl (Protein N-term),2 Phospho (STY)	_(ac)AAAAAAAGDpSDpSWDADAFSVEDPVRK_					1	0	2	1	O75822	O75822	O75822	EIF3J	Eukaryotic translation initiation factor 3 subunit J	MULTI-MATCH	20180927_QE3_nLC3_TSB_SA_PHOSPHO_HIGH_GNDHCL_1	200ug-gndhcl-1		3	932.379	2794.12	65554.8	4.0298	0.0037573	0.03338	3.1123e-05	4.0631	0.0037884	932.379	63.349	0.1851	63.199	63.05	63.235	-0.15053	-0.058568	0.00096962	NaN	90.616	69	25	4	NaN	NaN	NaN	NaN	0
AAAAAAAGDSDSWDADAFSVEDPVRK	26	Acetyl (Protein N-term),2 Phospho (STY)	_(ac)AAAAAAAGDpSDpSWDADAFSVEDPVRK_					1	0	2	1	O75822	O75822	O75822	EIF3J	Eukaryotic translation initiation factor 3 subunit J	MULTI-MATCH	20180927_QE3_nLC3_TSB_SA_PHOSPHO_HIGH_GNDHCL_1	200ug-gndhcl-1		3	932.379	2794.12	65784.3	3.3323	0.003107	0.54052	0.00050397	3.8729	0.003611	932.715	62.846	0.24396	62.695	62.541	62.785	-0.15053	0.10891	0.0012754	NaN	80.342	54	30	3	NaN	NaN	NaN	NaN	0
AAAAAAAGDSDSWDADAFSVEDPVRK	26	Acetyl (Protein N-term),2 Phospho (STY)	_(ac)AAAAAAAGDpSDpSWDADAFSVEDPVRK_					1	0	2	1	O75822	O75822	O75822	EIF3J	Eukaryotic translation initiation factor 3 subunit J	MULTI-MATCH	20180927_QE3_nLC3_TSB_SA_PHOSPHO_HIGH_GNDHCL_1	200ug-gndhcl-1		3	932.379	2794.12	76113.1	4.1845	0.0039015	0.84526	0.0007881	5.0297	0.0046896	933.048	64.934	0.088974	64.784	64.714	64.803	-0.15053	-0.064553	0.0019889	NaN	73.036	18	13	2	NaN	NaN	NaN	NaN	0
AAAAAAAGDSDSWDADAFSVEDPVRK	26	Acetyl (Protein N-term),2 Phospho (STY)	_(ac)AAAAAAAGDpSDpSWDADAFSVEDPVRK_					1	0	2	1	O75822	O75822	O75822	EIF3J	Eukaryotic translation initiation factor 3 subunit J	MULTI-MATCH	20180927_QE3_nLC3_TSB_SA_PHOSPHO_HIGH_GNDHCL_1	200ug-gndhcl-1		3	932.379	2794.12	65784.3	3.8053	0.003548	0.54285	0.00050614	4.3481	0.0040541	932.379	63.128	0.21984	62.978	62.857	63.077	-0.15053	-0.047526	0.00051689	NaN	59.598	88	30	5	NaN	NaN	NaN	NaN	0
AAAAAAAGDSDSWDADAFSVEDPVRK	26	Acetyl (Protein N-term),2 Phospho (STY)	_(ac)AAAAAAAGDpSDpSWDADAFSVEDPVRK_					1	0	2	1	O75822	O75822	O75822	EIF3J	Eukaryotic translation initiation factor 3 subunit J	MULTI-MATCH	20180927_QE3_nLC3_TSB_SA_PHOSPHO_HIGH_GNDHCL_2	200ug-gndhcl-2		3	932.379	2794.12	65756.6	3.5512	0.0033111	-0.3052	-0.00028456	3.246	0.0030265	932.38	64.484	0.27315	64.585	64.468	64.741	0.10062	0.13185	-0.0006232	NaN	81.312	119	35	7	NaN	NaN	NaN	NaN	0
AAAAAAAGDSDSWDADAFSVEDPVRK	26	Acetyl (Protein N-term),2 Phospho (STY)	_(ac)AAAAAAAGDpSDpSWDADAFSVEDPVRK_					1	0	2	1	O75822	O75822	O75822	EIF3J	Eukaryotic translation initiation factor 3 subunit J	MULTI-MATCH	20180927_QE3_nLC3_TSB_SA_PHOSPHO_HIGH_GNDHCL_2	200ug-gndhcl-2		3	932.379	2794.12	65158.8	3.5191	0.0032811	-0.3675	-0.00034265	3.1516	0.0029385	933.047	64.741	0.40659	64.841	64.674	65.081	0.10062	-0.006925	-0.0014034	NaN	73.036	166	57	5	NaN	NaN	NaN	NaN	0
AAAAAAAGDSDSWDADAFSVEDPVRK	26	Acetyl (Protein N-term),2 Phospho (STY)	_(ac)AAAAAAAGDpSDpSWDADAFSVEDPVRK_					1	0	2	1	O75822	O75822	O75822	EIF3J	Eukaryotic translation initiation factor 3 subunit J	MULTI-MATCH	20180927_QE3_nLC3_TSB_SA_PHOSPHO_HIGH_GNDHCL_4	200ug-gndhcl-4		3	932.379	2794.12	66237	3.1163	0.0029056	0.53759	0.00050124	3.6539	0.0034068	932.715	64.715	0.18172	64.715	64.608	64.79	6.9502e-07	-0.13324	0.0011283	NaN	73.036	72	26	4	NaN	NaN	NaN	NaN	0
AAAAAAAGDSDSWDADAFSVEDPVRK	26	Acetyl (Protein N-term),2 Phospho (STY)	_(ac)AAAAAAAGDpSDpSWDADAFSVEDPVRK_					1	0	2	1	O75822	O75822	O75822	EIF3J	Eukaryotic translation initiation factor 3 subunit J	MULTI-MATCH	20180927_QE3_nLC3_TSB_SA_PHOSPHO_HIGH_PAC_1	200ug-PAC-1		3	932.379	2794.12	66194.3	4.2278	0.0039419	0.42613	0.00039732	4.6539	0.0043392	932.715	63.41	0.19602	63.21	63.168	63.364	-0.20022	-0.046983	0.0020682	NaN	90.616	50	28	2	NaN	NaN	NaN	NaN	0
AAAAAAAGDSDSWDADAFSVEDPVRK	26	Acetyl (Protein N-term),2 Phospho (STY)	_(ac)AAAAAAAGDpSDpSWDADAFSVEDPVRK_					1	0	2	1	O75822	O75822	O75822	EIF3J	Eukaryotic translation initiation factor 3 subunit J	MULTI-MATCH	20180927_QE3_nLC3_TSB_SA_PHOSPHO_HIGH_PAC_1	200ug-PAC-1		3	932.379	2794.12	66002.8	4.4072	0.0041092	0.27707	0.00025833	4.6842	0.0043675	932.38	64.673	0.36531	64.473	64.322	64.687	-0.20022	0.019516	0.0010055	NaN	81.312	144	51	4	NaN	NaN	NaN	NaN	0
AAAAAAAGDSDSWDADAFSVEDPVRK	26	Acetyl (Protein N-term),2 Phospho (STY)	_(ac)AAAAAAAGDpSDpSWDADAFSVEDPVRK_					1	0	2	1	O75822	O75822	O75822	EIF3J	Eukaryotic translation initiation factor 3 subunit J	MULTI-MATCH	20180927_QE3_nLC3_TSB_SA_PHOSPHO_HIGH_PAC_1	200ug-PAC-1		3	932.379	2794.12	66367.9	4.1001	0.0038229	-0.3458	-0.00032242	3.7543	0.0035005	932.714	62.792	0.48796	62.592	62.427	62.915	-0.20022	0.0054339	-0.0012037	NaN	80.342	179	66	5	NaN	NaN	NaN	NaN	0
AAAAAAAGDSDSWDADAFSVEDPVRK	26	Acetyl (Protein N-term),2 Phospho (STY)	_(ac)AAAAAAAGDpSDpSWDADAFSVEDPVRK_					1	0	2	1	O75822	O75822	O75822	EIF3J	Eukaryotic translation initiation factor 3 subunit J	MULTI-MATCH	20180927_QE3_nLC3_TSB_SA_PHOSPHO_HIGH_PAC_1	200ug-PAC-1		3	932.379	2794.12	66194.4	4.3639	0.0040688	0.50248	0.0004685	4.8664	0.0045373	933.048	64.781	0.21622	64.581	64.557	64.773	-0.20022	-0.26779	0.0010301	NaN	73.036	57	31	2	NaN	NaN	NaN	NaN	0
AAAAAAAGDSDSWDADAFSVEDPVRK	26	Acetyl (Protein N-term),2 Phospho (STY)	_(ac)AAAAAAAGDpSDpSWDADAFSVEDPVRK_					1	0	2	1	O75822	O75822	O75822	EIF3J	Eukaryotic translation initiation factor 3 subunit J	MULTI-MATCH	20180927_QE3_nLC3_TSB_SA_PHOSPHO_HIGH_PAC_2	200ug-PAC-2		3	932.379	2794.12	65282	4.3556	0.0040611	-0.89663	-0.000836	3.4589	0.0032251	932.714	63.093	0.36957	63.143	62.962	63.332	0.04945	-0.1146	-0.0016318	NaN	90.616	143	51	6	NaN	NaN	NaN	NaN	0
AAAAAAAGDSDSWDADAFSVEDPVRK	26	Acetyl (Protein N-term),2 Phospho (STY)	_(ac)AAAAAAAGDpSDpSWDADAFSVEDPVRK_					1	0	2	1	O75822	O75822	O75822	EIF3J	Eukaryotic translation initiation factor 3 subunit J	MULTI-MATCH	20180927_QE3_nLC3_TSB_SA_PHOSPHO_HIGH_PAC_3	200ug-PAC-3		3	932.379	2794.12	65009.7	3.651	0.0034041	-0.031992	-2.9828e-05	3.619	0.0033743	932.379	64.563	0.60309	64.51	64.258	64.861	-0.052875	0.057248	0.000141	NaN	81.312	235	82	5	NaN	NaN	NaN	NaN	0
AAAAAAAGDSDSWDADAFSVEDPVRK	26	Acetyl (Protein N-term),2 Phospho (STY)	_(ac)AAAAAAAGDpSDpSWDADAFSVEDPVRK_					1	0	2	1	O75822	O75822	O75822	EIF3J	Eukaryotic translation initiation factor 3 subunit J	MULTI-MATCH	20180927_QE3_nLC3_TSB_SA_PHOSPHO_HIGH_PAC_3	200ug-PAC-3		3	932.379	2794.12	65603.4	3.3294	0.0031043	-0.052288	-4.8752e-05	3.2771	0.0030555	932.714	65.419	0.11134	65.366	65.317	65.428	-0.052875	0.51771	-0.0005217	NaN	73.036	23	14	2	NaN	NaN	NaN	NaN	0
AAAAAAAGDSDSWDADAFSVEDPVRK	26	Acetyl (Protein N-term),2 Phospho (STY)	_(ac)AAAAAAAGDpSDpSWDADAFSVEDPVRK_					1	0	2	1	O75822	O75822	O75822	EIF3J	Eukaryotic translation initiation factor 3 subunit J	MULTI-MATCH	20180927_QE3_nLC3_TSB_SA_PHOSPHO_HIGH_PAC_4	200ug-PAC-4		3	932.379	2794.12	66878.2	5.0933	0.0047489	-0.060698	-5.6594e-05	5.0326	0.0046923	932.379	63.307	0.4028	63.305	63.165	63.568	-0.0019503	0.047768	0.00070647	NaN	90.616	148	59	4	NaN	NaN	NaN	NaN	0
AAAAAAAGDSDSWDADAFSVEDPVRK	26	Acetyl (Protein N-term),2 Phospho (STY)	_(ac)AAAAAAAGDpSDpSWDADAFSVEDPVRK_					1	0	2	1	O75822	O75822	O75822	EIF3J	Eukaryotic translation initiation factor 3 subunit J	MULTI-MATCH	20180927_QE3_nLC3_TSB_SA_PHOSPHO_HIGH_PAC_4	200ug-PAC-4		3	932.379	2794.12	66392.3	4.6573	0.0043423	-0.25748	-0.00024007	4.3998	0.0041023	933.381	64.174	0.50997	64.172	63.974	64.484	-0.0019503	-0.28132	-0.00048971	NaN	81.312	178	76	4	NaN	NaN	NaN	NaN	0
AAAAAAAGDSDSWDADAFSVEDPVRK	26	Acetyl (Protein N-term),2 Phospho (STY)	_(ac)AAAAAAAGDpSDpSWDADAFSVEDPVRK_					1	0	2	1	O75822	O75822	O75822	EIF3J	Eukaryotic translation initiation factor 3 subunit J	MULTI-MATCH	20180927_QE3_nLC3_TSB_SA_PHOSPHO_HIGH_PAC_4	200ug-PAC-4		3	932.379	2794.12	66878.2	5.2978	0.0049396	0.28236	0.00026327	5.5802	0.0052028	932.714	62.442	0.30935	62.44	62.311	62.62	-0.0019503	-0.14599	0.00055332	NaN	80.342	135	45	4	NaN	NaN	NaN	NaN	0
AAAAAAAGDSDSWDADAFSVEDPVRK	26	Acetyl (Protein N-term),2 Phospho (STY)	_(ac)AAAAAAAGDpSDpSWDADAFSVEDPVRK_					1	0	2	1	O75822	O75822	O75822	EIF3J	Eukaryotic translation initiation factor 3 subunit J	MULTI-MATCH	20180927_QE3_nLC3_TSB_SA_PHOSPHO_HIGH_PAC_4	200ug-PAC-4		3	932.379	2794.12	66648.1	4.4183	0.0041196	0.57359	0.0005348	4.9919	0.0046544	933.048	64.668	0.13736	64.666	64.609	64.746	-0.0019503	-0.18241	0.001229	NaN	73.036	47	21	3	NaN	NaN	NaN	NaN	0
AAAAAAAGDSDSWDADAFSVEDPVRK	26	Acetyl (Protein N-term),2 Phospho (STY)	_(ac)AAAAAAAGDpSDpSWDADAFSVEDPVRK_					1	0	2	1	O75822	O75822	O75822	EIF3J	Eukaryotic translation initiation factor 3 subunit J	MULTI-MATCH	20180927_QE3_nLC3_TSB_SA_PHOSPHO_HIGH_PAC_4	200ug-PAC-4		3	932.379	2794.12	66298.9	5.2711	0.0049147	0.60879	0.00056762	5.8799	0.0054823	932.715	63.058	0.13778	63.056	62.968	63.106	-0.0019503	0.030761	0.00070133	NaN	59.598	38	20	2	NaN	NaN	NaN	NaN	0
AAAAAAGPSPGSGPGDSPEGPEGEAPER	28	Acetyl (Protein N-term),Phospho (STY)	_(ac)AAAAAAGPSPGSGPGDpSPEGPEGEAPER_		AAAAAAGPSPGS(0.001)GPGDS(0.999)PEGPEGEAPER		AAAAAAGPS(-52.49)PGS(-32.38)GPGDS(32.38)PEGPEGEAPER	1	0	1	0	Q9UID3	Q9UID3	Q9UID3	VPS51	Vacuolar protein sorting-associated protein 51 homolog	MULTI-MSMS	20180927_QE3_nLC3_TSB_SA_PHOSPHO_HIGH_GNDHCL_1	200ug-gndhcl-1	871.372	3	871.036	2610.09	66177.9	2.2965	0.0020004	0.32181	0.00028031	2.6184	0.0022807	871.371	38.226	0.31421	38.175	38.001	38.315	-0.050279					99	27	5	0	0	0	1.6306e-17	1
AAAAAAGPSPGSGPGDSPEGPEGEAPER	28	Acetyl (Protein N-term),Phospho (STY)	_(ac)AAAAAAGPSPGSGPGDpSPEGPEGEAPER_		AAAAAAGPSPGS(0.004)GPGDS(0.996)PEGPEGEAPER		AAAAAAGPS(-42.52)PGS(-24.09)GPGDS(24.09)PEGPEGEAPER	1	0	1	0	Q9UID3	Q9UID3	Q9UID3	VPS51	Vacuolar protein sorting-associated protein 51 homolog	MULTI-SECPEP	20180927_QE3_nLC3_TSB_SA_PHOSPHO_HIGH_GNDHCL_2	200ug-gndhcl-2	871.344	3	871.036	2610.09	66089.9	2.6846	0.0023384	1.6643	0.0014496	4.3489	0.003788	871.373	37.802	0.38161	38.204	37.96	38.342	0.40136					77	34	3	0	0	0	9.7463e-13	1
AAAAAAGPSPGSGPGDSPEGPEGEAPER	28	Acetyl (Protein N-term),Phospho (STY)	_(ac)AAAAAAGPSPGSGPGDpSPEGPEGEAPER_		AAAAAAGPS(0.001)PGS(0.009)GPGDS(0.99)PEGPEGEAPER		AAAAAAGPS(-29.45)PGS(-20.29)GPGDS(20.29)PEGPEGEAPER	1	0	1	0	Q9UID3	Q9UID3	Q9UID3	VPS51	Vacuolar protein sorting-associated protein 51 homolog	MULTI-MSMS	20180927_QE3_nLC3_TSB_SA_PHOSPHO_HIGH_GNDHCL_4	200ug-gndhcl-4	871.372	3	871.036	2610.09	65751.3	2.1308	0.001856	1.1644	0.0010143	3.2953	0.0028703	871.371	37.728	0.44755	38.229	38	38.447	0.50124					120	43	4	0	0	0	3.7036e-08	1
AAAAAAGPSPGSGPGDSPEGPEGEAPER	28	Acetyl (Protein N-term),Phospho (STY)	_(ac)AAAAAAGPSPGSGPGDpSPEGPEGEAPER_		AAAAAAGPSPGS(0.003)GPGDS(0.997)PEGPEGEAPER		AAAAAAGPS(-43.61)PGS(-25.34)GPGDS(25.34)PEGPEGEAPER	1	0	1	0	Q9UID3	Q9UID3	Q9UID3	VPS51	Vacuolar protein sorting-associated protein 51 homolog	MULTI-MSMS	20180927_QE3_nLC3_TSB_SA_PHOSPHO_HIGH_PAC_1	200ug-PAC-1	871.371	3	871.036	2610.09	65994	1.5531	0.0013528	-0.12403	-0.00010804	1.429	0.0012447	871.37	38.21	0.40052	38.21	37.968	38.368	0.00027734					114	29	5	0	0	0	3.5593e-12	1
AAAAAAGPSPGSGPGDSPEGPEGEAPER	28	Acetyl (Protein N-term),Phospho (STY)	_(ac)AAAAAAGPSPGSGPGDpSPEGPEGEAPER_		AAAAAAGPS(0.001)PGS(0.015)GPGDS(0.984)PEGPEGEAPER		AAAAAAGPS(-30.08)PGS(-18.07)GPGDS(18.07)PEGPEGEAPER	1	0	1	0	Q9UID3	Q9UID3	Q9UID3	VPS51	Vacuolar protein sorting-associated protein 51 homolog	MULTI-MSMS	20180927_QE3_nLC3_TSB_SA_PHOSPHO_HIGH_PAC_2	200ug-PAC-2	871.373	3	871.036	2610.09	66133.9	2.24	0.0019511	0.39478	0.00034387	2.6348	0.002295	871.37	37.758	0.58965	38.209	37.894	38.483	0.45043					143	47	6	0	0	0	3.5199e-08	1
AAAAAAGPSPGSGPGDSPEGPEGEAPER	28	Acetyl (Protein N-term),Phospho (STY)	_(ac)AAAAAAGPSPGSGPGDpSPEGPEGEAPER_		AAAAAAGPSPGS(0.037)GPGDS(0.963)PEGPEGEAPER		AAAAAAGPS(-36.62)PGS(-14.15)GPGDS(14.15)PEGPEGEAPER	1	0	1	0	Q9UID3	Q9UID3	Q9UID3	VPS51	Vacuolar protein sorting-associated protein 51 homolog	MULTI-MSMS	20180927_QE3_nLC3_TSB_SA_PHOSPHO_HIGH_PAC_3	200ug-PAC-3	871.37	3	871.036	2610.09	65416.2	1.4507	0.0012636	0.071084	6.1917e-05	1.5218	0.0013256	871.37	37.808	0.63117	38.356	38.13	38.761	0.54853					121	47	5	0	0	0	1.4927e-08	1
AAAAAAGPSPGSGPGDSPEGPEGEAPER	28	Acetyl (Protein N-term),Phospho (STY)	_(ac)AAAAAAGPSPGSGPGDpSPEGPEGEAPER_		AAAAAAGPSPGS(0.058)GPGDS(0.942)PEGPEGEAPER		AAAAAAGPS(-34.61)PGS(-12.14)GPGDS(12.14)PEGPEGEAPER	1	0	1	0	Q9UID3	Q9UID3	Q9UID3	VPS51	Vacuolar protein sorting-associated protein 51 homolog	MULTI-MSMS	20180927_QE3_nLC3_TSB_SA_PHOSPHO_HIGH_PAC_4	200ug-PAC-4	871.372	3	871.036	2610.09	66443.6	2.1835	0.0019019	-0.30264	-0.00026361	1.8808	0.0016383	871.37	37.992	0.64226	38.291	38.103	38.745	0.2988					160	55	6	0	0	0	2.0766e-08	1
AAAAAAGPSPGSGPGDSPEGPEGEAPER	28	Acetyl (Protein N-term),2 Phospho (STY)	_(ac)AAAAAAGPpSPGSGPGDpSPEGPEGEAPER_		AAAAAAGPS(0.936)PGS(0.066)GPGDS(0.998)PEGPEGEAPER		AAAAAAGPS(11.63)PGS(-11.63)GPGDS(26.44)PEGPEGEAPER	1	0	2	0	Q9UID3	Q9UID3	Q9UID3	VPS51	Vacuolar protein sorting-associated protein 51 homolog	MULTI-MSMS	20180927_QE3_nLC3_TSB_SA_PHOSPHO_HIGH_GNDHCL_2	200ug-gndhcl-2	898.028	3	897.692	2690.05	67230.9	2.2802	0.002047	-0.046867	-4.2072e-05	2.2334	0.0020049	898.026	39.403	0.49405	39.804	39.512	40.006	0.40136					114	46	4	0	0	0	3.3557e-06	1
AAAAAAGPSPGSGPGDSPEGPEGEAPER	28	Acetyl (Protein N-term),2 Phospho (STY)	_(ac)AAAAAAGPpSPGSGPGDpSPEGPEGEAPER_		AAAAAAGPS(0.959)PGS(0.042)GPGDS(1)PEGPEGEAPER		AAAAAAGPS(13.66)PGS(-13.66)GPGDS(34.9)PEGPEGEAPER	1	0	2	0	Q9UID3	Q9UID3	Q9UID3	VPS51	Vacuolar protein sorting-associated protein 51 homolog	MULTI-MSMS	20180927_QE3_nLC3_TSB_SA_PHOSPHO_HIGH_GNDHCL_3	200ug-gndhcl-3	898.361	3	897.692	2690.05	66160.7	1.9962	0.001792	0.46436	0.00041685	2.4605	0.0022088	898.027	39.136	0.33403	39.587	39.434	39.768	0.45054					109	27	6	0	0	0	1.1254e-09	1
AAAAAAGPSPGSGPGDSPEGPEGEAPER	28	Acetyl (Protein N-term),2 Phospho (STY)	_(ac)AAAAAAGPpSPGSGPGDpSPEGPEGEAPER_		AAAAAAGPS(0.925)PGS(0.076)GPGDS(0.999)PEGPEGEAPER		AAAAAAGPS(10.93)PGS(-10.93)GPGDS(29.79)PEGPEGEAPER	1	0	2	0	Q9UID3	Q9UID3	Q9UID3	VPS51	Vacuolar protein sorting-associated protein 51 homolog	MULTI-MSMS	20180927_QE3_nLC3_TSB_SA_PHOSPHO_HIGH_GNDHCL_4	200ug-gndhcl-4	898.027	3	897.692	2690.05	67779.4	0.96297	0.00086445	0.088413	7.9367e-05	1.0514	0.00094382	898.027	39.312	0.35933	39.813	39.598	39.958	0.50124					96	33	4	0	0	0	3.255e-06	1
AAAAAAGPSPGSGPGDSPEGPEGEAPER	28	Acetyl (Protein N-term),2 Phospho (STY)	_(ac)AAAAAAGPpSPGSGPGDpSPEGPEGEAPER_		AAAAAAGPS(0.985)PGS(0.015)GPGDS(1)PEGPEGEAPER		AAAAAAGPS(18.27)PGS(-18.27)GPGDS(37.38)PEGPEGEAPER	1	0	2	0	Q9UID3	Q9UID3	Q9UID3	VPS51	Vacuolar protein sorting-associated protein 51 homolog	MULTI-MSMS	20180927_QE3_nLC3_TSB_SA_PHOSPHO_HIGH_PAC_1	200ug-PAC-1	898.027	3	897.692	2690.05	67614.3	1.0015	0.00089903	-0.047983	-4.3074e-05	0.95351	0.00085596	898.026	39.619	0.40112	39.619	39.417	39.818	0.00027734					78	23	4	0	0	0	2.4152e-08	2
AAAAAAGPSPGSGPGDSPEGPEGEAPER	28	Acetyl (Protein N-term),2 Phospho (STY)	_(ac)AAAAAAGPpSPGSGPGDpSPEGPEGEAPER_		AAAAAAGPS(0.742)PGS(0.267)GPGDS(0.992)PEGPEGEAPER		AAAAAAGPS(4.53)PGS(-4.53)GPGDS(19.5)PEGPEGEAPER	1	0	2	0	Q9UID3	Q9UID3	Q9UID3	VPS51	Vacuolar protein sorting-associated protein 51 homolog	MULTI-MSMS	20180927_QE3_nLC3_TSB_SA_PHOSPHO_HIGH_PAC_2	200ug-PAC-2	898.027	3	897.692	2690.05	68288.2	1.6539	0.0014847	-0.10109	-9.0749e-05	1.5528	0.001394	898.026	39.369	0.54903	39.82	39.582	40.131	0.45043					159	47	5	0	0	0	1.9059e-05	1
AAAAAAGPSPGSGPGDSPEGPEGEAPER	28	Acetyl (Protein N-term),2 Phospho (STY)	_(ac)AAAAAAGPpSPGSGPGDpSPEGPEGEAPER_		AAAAAAGPS(0.989)PGS(0.011)GPGDS(1)PEGPEGEAPER		AAAAAAGPS(19.43)PGS(-19.43)GPGDS(48.04)PEGPEGEAPER	1	0	2	0	Q9UID3	Q9UID3	Q9UID3	VPS51	Vacuolar protein sorting-associated protein 51 homolog	MULTI-MSMS	20180927_QE3_nLC3_TSB_SA_PHOSPHO_HIGH_PAC_3	200ug-PAC-3	898.027	3	897.692	2690.05	67357.4	1.2861	0.0011545	-0.1392	-0.00012496	1.1469	0.0010296	898.026	39.349	0.47339	39.897	39.676	40.149	0.54853					118	34	4	0	0	0	2.0998e-13	1
AAAAAAGPSPGSGPGDSPEGPEGEAPER	28	Acetyl (Protein N-term),2 Phospho (STY)	_(ac)AAAAAAGPpSPGSGPGDpSPEGPEGEAPER_		AAAAAAGPS(0.909)PGS(0.127)GPGDS(0.964)PEGPEGEAPER		AAAAAAGPS(9.84)PGS(-9.84)GPGDS(13.85)PEGPEGEAPER	1	0	2	0	Q9UID3	Q9UID3	Q9UID3	VPS51	Vacuolar protein sorting-associated protein 51 homolog	MULTI-MSMS	20180927_QE3_nLC3_TSB_SA_PHOSPHO_HIGH_PAC_4	200ug-PAC-4	898.361	3	897.692	2690.05	67300.2	1.9285	0.0017312	-0.12549	-0.00011265	1.803	0.0016185	898.36	39.543	0.65271	39.842	39.587	40.24	0.2988					157	63	4	0	0	0	6.9726e-05	1
AAAAAAGPSPGSGPGDSPEGPEGEAPER	28	Acetyl (Protein N-term),2 Phospho (STY)	_(ac)AAAAAAGPpSPGSGPGDpSPEGPEGEAPER_					1	0	2	0	Q9UID3	Q9UID3	Q9UID3	VPS51	Vacuolar protein sorting-associated protein 51 homolog	MULTI-MATCH	20180927_QE3_nLC3_TSB_SA_PHOSPHO_HIGH_GNDHCL_1	200ug-gndhcl-1		3	897.692	2690.05	67636.4	1.4933	0.0013405	0.56782	0.00050973	2.0611	0.0018502	898.027	39.747	0.4105	39.697	39.499	39.91	-0.050279	-0.063114	0.0013195	NaN	127.95	82	36	3	NaN	NaN	NaN	NaN	0
AAAAAAGPSPGSGPGDSPEGPEGEAPERR	29	Acetyl (Protein N-term),Phospho (STY)	_(ac)AAAAAAGPSPGSGPGDpSPEGPEGEAPERR_		AAAAAAGPS(0.003)PGS(0.047)GPGDS(0.95)PEGPEGEAPERR		AAAAAAGPS(-25.67)PGS(-13.04)GPGDS(13.04)PEGPEGEAPERR	1	0	1	1	Q9UID3	Q9UID3	Q9UID3	VPS51	Vacuolar protein sorting-associated protein 51 homolog	MULTI-MSMS	20180927_QE3_nLC3_TSB_SA_PHOSPHO_HIGH_GNDHCL_1	200ug-gndhcl-1	923.406	3	923.07	2766.19	65617.4	2.396	0.0022117	0.3556	0.00032825	2.7516	0.0025399	923.405	33.619	0.2847	33.569	33.392	33.677	-0.050279					88	24	5	0	0	0	1.0836e-08	1
AAAAAAGPSPGSGPGDSPEGPEGEAPERR	29	Acetyl (Protein N-term),Phospho (STY)	_(ac)AAAAAAGPSPGSGPGDpSPEGPEGEAPERR_		AAAAAAGPS(0.003)PGS(0.009)GPGDS(0.989)PEGPEGEAPERR		AAAAAAGPS(-25.89)PGS(-20.62)GPGDS(20.62)PEGPEGEAPERR	1	0	1	1	Q9UID3	Q9UID3	Q9UID3	VPS51	Vacuolar protein sorting-associated protein 51 homolog	MULTI-MSMS	20180927_QE3_nLC3_TSB_SA_PHOSPHO_HIGH_GNDHCL_2	200ug-gndhcl-2	923.406	3	923.07	2766.19	64789.8	2.2467	0.0020739	-0.2044	-0.00018867	2.0423	0.0018852	923.404	33.27	0.288	33.571	33.423	33.711	0.30112					63	20	5	0	0	0	5.4416e-18	1
AAAAAAGPSPGSGPGDSPEGPEGEAPERR	29	Acetyl (Protein N-term),Phospho (STY)	_(ac)AAAAAAGPSPGSGPGDpSPEGPEGEAPERR_		AAAAAAGPS(0.004)PGS(0.003)GPGDS(0.993)PEGPEGEAPERR		AAAAAAGPS(-23.89)PGS(-25.2)GPGDS(23.89)PEGPEGEAPERR	1	0	1	1	Q9UID3	Q9UID3	Q9UID3	VPS51	Vacuolar protein sorting-associated protein 51 homolog	MULTI-MSMS	20180927_QE3_nLC3_TSB_SA_PHOSPHO_HIGH_GNDHCL_3	200ug-gndhcl-3	923.406	3	923.07	2766.19	65816.7	2.0541	0.0018961	-0.016266	-1.5014e-05	2.0379	0.0018811	923.404	33.266	0.3195	33.617	33.458	33.777	0.3503					54	17	4	0	0	0	1.2733e-17	1
AAAAAAGPSPGSGPGDSPEGPEGEAPERR	29	Acetyl (Protein N-term),Phospho (STY)	_(ac)AAAAAAGPSPGSGPGDpSPEGPEGEAPERR_		AAAAAAGPS(0.002)PGS(0.007)GPGDS(0.99)PEGPEGEAPERR		AAAAAAGPS(-26.71)PGS(-21.24)GPGDS(21.24)PEGPEGEAPERR	1	0	1	1	Q9UID3	Q9UID3	Q9UID3	VPS51	Vacuolar protein sorting-associated protein 51 homolog	MULTI-MSMS	20180927_QE3_nLC3_TSB_SA_PHOSPHO_HIGH_GNDHCL_4	200ug-gndhcl-4	923.406	3	923.07	2766.19	65732.5	1.5332	0.0014153	0.2922	0.00026973	1.8254	0.001685	923.405	33.157	0.36458	33.658	33.411	33.776	0.50124					69	26	4	0	0	0	5.4416e-18	1
AAAAAAGPSPGSGPGDSPEGPEGEAPERR	29	Acetyl (Protein N-term),Phospho (STY)	_(ac)AAAAAAGPSPGSGPGDpSPEGPEGEAPERR_		AAAAAAGPS(0.002)PGS(0.003)GPGDS(0.995)PEGPEGEAPERR		AAAAAAGPS(-26.32)PGS(-25.07)GPGDS(25.07)PEGPEGEAPERR	1	0	1	1	Q9UID3	Q9UID3	Q9UID3	VPS51	Vacuolar protein sorting-associated protein 51 homolog	MULTI-MSMS	20180927_QE3_nLC3_TSB_SA_PHOSPHO_HIGH_PAC_1	200ug-PAC-1	923.739	3	923.07	2766.19	65060.5	1.2024	0.0011099	0.11907	0.00010991	1.3215	0.0012198	923.404	33.663	0.29523	33.663	33.499	33.794	0.00027734					46	15	4	0	0	0	1.6202e-12	1
AAAAAAGPSPGSGPGDSPEGPEGEAPERR	29	Acetyl (Protein N-term),Phospho (STY)	_(ac)AAAAAAGPSPGSGPGDpSPEGPEGEAPERR_		AAAAAAGPS(0.028)PGS(0.015)GPGDS(0.957)PEGPEGEAPERR		AAAAAAGPS(-15.33)PGS(-18.06)GPGDS(15.33)PEGPEGEAPERR	1	0	1	1	Q9UID3	Q9UID3	Q9UID3	VPS51	Vacuolar protein sorting-associated protein 51 homolog	MULTI-MSMS	20180927_QE3_nLC3_TSB_SA_PHOSPHO_HIGH_PAC_2	200ug-PAC-2	923.071	3	923.07	2766.19	66130.8	1.9115	0.0017645	-0.20154	-0.00018604	1.71	0.0015784	923.404	33.22	0.29726	33.67	33.558	33.855	0.45043					72	22	4	0	0	0	2.2917e-08	1
AAAAAAGPSPGSGPGDSPEGPEGEAPERR	29	Acetyl (Protein N-term),Phospho (STY)	_(ac)AAAAAAGPSPGSGPGDpSPEGPEGEAPERR_		AAAAAAGPS(0.007)PGS(0.18)GPGDS(0.812)PEGPEGEAPERR		AAAAAAGPS(-20.37)PGS(-6.54)GPGDS(6.54)PEGPEGEAPERR	1	0	1	1	Q9UID3	Q9UID3	Q9UID3	VPS51	Vacuolar protein sorting-associated protein 51 homolog	MULTI-MSMS	20180927_QE3_nLC3_TSB_SA_PHOSPHO_HIGH_PAC_3	200ug-PAC-3	923.069	3	923.07	2766.19	65589.2	1.2873	0.0011882	0.10268	9.4777e-05	1.3899	0.001283	923.404	33.26	0.35496	33.809	33.624	33.979	0.54853					49	17	5	0	0	0	4.9193e-09	1
AAAAAAGPSPGSGPGDSPEGPEGEAPERR	29	Acetyl (Protein N-term),Phospho (STY)	_(ac)AAAAAAGPSPGSGPGDpSPEGPEGEAPERR_		AAAAAAGPS(0.018)PGS(0.215)GPGDS(0.767)PEGPEGEAPERR		AAAAAAGPS(-16.28)PGS(-5.52)GPGDS(5.52)PEGPEGEAPERR	1	0	1	1	Q9UID3	Q9UID3	Q9UID3	VPS51	Vacuolar protein sorting-associated protein 51 homolog	MULTI-MSMS	20180927_QE3_nLC3_TSB_SA_PHOSPHO_HIGH_PAC_4	200ug-PAC-4	923.072	3	923.07	2766.19	66587	2.2883	0.0021122	-0.34001	-0.00031386	1.9482	0.0017984	923.404	33.471	0.30622	33.87	33.701	34.008	0.39903					86	26	4	0	0	0	1.5884e-06	1
AAAAAAGPSPGSGPGDSPEGPEGEAPERR	29	Acetyl (Protein N-term),2 Phospho (STY)	_(ac)AAAAAAGPpSPGSGPGDpSPEGPEGEAPERR_		AAAAAAGPS(0.985)PGS(0.016)GPGDS(0.998)PEGPEGEAPERR		AAAAAAGPS(18.24)PGS(-18.24)GPGDS(27.69)PEGPEGEAPERR	1	0	2	1	Q9UID3	Q9UID3	Q9UID3	VPS51	Vacuolar protein sorting-associated protein 51 homolog	MULTI-MSMS	20180927_QE3_nLC3_TSB_SA_PHOSPHO_HIGH_GNDHCL_2	200ug-gndhcl-2	950.063	3	949.725	2846.15	64372.6	2.5897	0.0024595	0.22346	0.00021222	2.8132	0.0026718	950.06	34.619	0.42703	34.92	34.706	35.133	0.30112					116	38	5	0	0	0	7.4706e-07	1
AAAAAAGPSPGSGPGDSPEGPEGEAPERR	29	Acetyl (Protein N-term),2 Phospho (STY)	_(ac)AAAAAAGPpSPGSGPGDpSPEGPEGEAPERR_		AAAAAAGPS(0.928)PGS(0.097)GPGDS(0.975)PEGPEGEAPERR		AAAAAAGPS(10.98)PGS(-10.98)GPGDS(15.59)PEGPEGEAPERR	1	0	2	1	Q9UID3	Q9UID3	Q9UID3	VPS51	Vacuolar protein sorting-associated protein 51 homolog	MULTI-MSMS	20180927_QE3_nLC3_TSB_SA_PHOSPHO_HIGH_GNDHCL_3	200ug-gndhcl-3	713.049	4	712.546	2846.15	72804.7	2.6085	0.0018587	-0.16478	-0.00011742	2.4438	0.0017413	713.047	34.637	0.2861	34.987	34.828	35.114	0.3503					33	20	2	0	0	0	0.06395	1
AAAAAAGPSPGSGPGDSPEGPEGEAPERR	29	Acetyl (Protein N-term),2 Phospho (STY)	_(ac)AAAAAAGPpSPGSGPGDpSPEGPEGEAPERR_		AAAAAAGPS(0.954)PGS(0.299)GPGDS(0.747)PEGPEGEAPERR		AAAAAAGPS(11.84)PGS(-4.43)GPGDS(4.43)PEGPEGEAPERR	1	0	2	1	Q9UID3	Q9UID3	Q9UID3	VPS51	Vacuolar protein sorting-associated protein 51 homolog	MULTI-SECPEP	20180927_QE3_nLC3_TSB_SA_PHOSPHO_HIGH_GNDHCL_4	200ug-gndhcl-4	949.949	3	949.725	2846.15	63193.5	2.1797	0.0020701	2.0654	0.0019616	4.2451	0.0040317	950.062	34.591	0.55331	35.092	34.703	35.257	0.50124					142	45	5	0	0	0	0.00083251	1
AAAAAAGPSPGSGPGDSPEGPEGEAPERR	29	Acetyl (Protein N-term),2 Phospho (STY)	_(ac)AAAAAAGPpSPGSGPGDpSPEGPEGEAPERR_		AAAAAAGPS(0.983)PGS(0.023)GPGDS(0.994)PEGPEGEAPERR		AAAAAAGPS(17.72)PGS(-17.72)GPGDS(21.8)PEGPEGEAPERR	1	0	2	1	Q9UID3	Q9UID3	Q9UID3	VPS51	Vacuolar protein sorting-associated protein 51 homolog	MULTI-MSMS	20180927_QE3_nLC3_TSB_SA_PHOSPHO_HIGH_PAC_1	200ug-PAC-1	950.062	3	949.725	2846.15	63451.8	1.9625	0.0018638	0.5599	0.00053175	2.5224	0.0023956	950.06	35.025	0.42373	35.026	34.805	35.229	0.00027734					111	31	5	0	0	0	9.1821e-07	1
AAAAAAGPSPGSGPGDSPEGPEGEAPERR	29	Acetyl (Protein N-term),2 Phospho (STY)	_(ac)AAAAAAGPpSPGSGPGDpSPEGPEGEAPERR_		AAAAAAGPS(0.989)PGS(0.043)GPGDS(0.968)PEGPEGEAPERR		AAAAAAGPS(19.41)PGS(-14.8)GPGDS(14.8)PEGPEGEAPERR	1	0	2	1	Q9UID3	Q9UID3	Q9UID3	VPS51	Vacuolar protein sorting-associated protein 51 homolog	MULTI-MSMS	20180927_QE3_nLC3_TSB_SA_PHOSPHO_HIGH_PAC_2	200ug-PAC-2	950.062	3	949.725	2846.15	63808.9	2.499	0.0023733	-0.14624	-0.00013889	2.3527	0.0022344	950.06	34.595	0.53157	35.045	34.76	35.291	0.45043					161	50	5	0	0	0	5.4187e-06	1
AAAAAAGPSPGSGPGDSPEGPEGEAPERR	29	Acetyl (Protein N-term),2 Phospho (STY)	_(ac)AAAAAAGPpSPGSGPGDpSPEGPEGEAPERR_		AAAAAAGPS(0.834)PGS(0.167)GPGDS(0.999)PEGPEGEAPERR		AAAAAAGPS(7)PGS(-7)GPGDS(30.17)PEGPEGEAPERR	1	0	2	1	Q9UID3	Q9UID3	Q9UID3	VPS51	Vacuolar protein sorting-associated protein 51 homolog	MULTI-SECPEP	20180927_QE3_nLC3_TSB_SA_PHOSPHO_HIGH_PAC_2	200ug-PAC-2	712.815	4	712.546	2846.15	74836.9	3.0656	0.0021844	-0.048529	-3.4579e-05	3.0171	0.0021498	712.797	34.629	0.32651	35.079	34.89	35.216	0.45043					82	29	4	0	0	0	0.00025527	1
AAAAAAGPSPGSGPGDSPEGPEGEAPERR	29	Acetyl (Protein N-term),2 Phospho (STY)	_(ac)AAAAAAGPpSPGSGPGDpSPEGPEGEAPERR_		AAAAAAGPS(0.967)PGS(0.048)GPGDS(0.985)PEGPEGEAPERR		AAAAAAGPS(14.62)PGS(-14.62)GPGDS(18.07)PEGPEGEAPERR	1	0	2	1	Q9UID3	Q9UID3	Q9UID3	VPS51	Vacuolar protein sorting-associated protein 51 homolog	MULTI-MSMS	20180927_QE3_nLC3_TSB_SA_PHOSPHO_HIGH_PAC_3	200ug-PAC-3	950.063	3	949.725	2846.15	64162.9	1.8574	0.001764	0.0083646	7.9441e-06	1.8657	0.0017719	950.394	34.612	0.33102	35.16	35	35.331	0.54853					74	18	5	0	0	0	2.488e-06	1
AAAAAAGPSPGSGPGDSPEGPEGEAPERR	29	Acetyl (Protein N-term),2 Phospho (STY)	_(ac)AAAAAAGPpSPGSGPGDpSPEGPEGEAPERR_		AAAAAAGPS(0.919)PGS(0.082)GPGDS(1)PEGPEGEAPERR		AAAAAAGPS(10.52)PGS(-10.52)GPGDS(33.55)PEGPEGEAPERR	1	0	2	1	Q9UID3	Q9UID3	Q9UID3	VPS51	Vacuolar protein sorting-associated protein 51 homolog	MULTI-MSMS	20180927_QE3_nLC3_TSB_SA_PHOSPHO_HIGH_PAC_4	200ug-PAC-4	950.062	3	949.725	2846.15	63759.8	2.7508	0.0026125	-0.2631	-0.00024987	2.4877	0.0023626	950.06	34.807	0.39357	35.206	35.022	35.416	0.39903					141	37	5	0	0	0	4.6385e-06	1
AAAAAAGPSPGSGPGDSPEGPEGEAPERR	29	Acetyl (Protein N-term),2 Phospho (STY)	_(ac)AAAAAAGPpSPGSGPGDpSPEGPEGEAPERR_					1	0	2	1	Q9UID3	Q9UID3	Q9UID3	VPS51	Vacuolar protein sorting-associated protein 51 homolog	MULTI-MATCH	20180927_QE3_nLC3_TSB_SA_PHOSPHO_HIGH_GNDHCL_1	200ug-gndhcl-1		3	949.725	2846.15	62380.7	2.7693	0.0026301	2.8023	0.0026614	5.5716	0.0052915	950.398	35.329	0.035839	35.279	35.264	35.299	-0.050279	0.18153	0.0073579	NaN	92.387	4	2	2	NaN	NaN	NaN	NaN	0
AAAAAAGPSPGSGPGDSPEGPEGEAPERR	29	Acetyl (Protein N-term),2 Phospho (STY)	_(ac)AAAAAAGPpSPGSGPGDpSPEGPEGEAPERR_					1	0	2	1	Q9UID3	Q9UID3	Q9UID3	VPS51	Vacuolar protein sorting-associated protein 51 homolog	MULTI-MATCH	20180927_QE3_nLC3_TSB_SA_PHOSPHO_HIGH_GNDHCL_1	200ug-gndhcl-1		4	712.546	2846.15	73444.8	3.229	0.0023008	0.41568	0.00029619	3.6447	0.002597	712.797	34.97	0.29444	34.919	34.77	35.065	-0.050279	-0.128	0.0010552	NaN	52.347	74	29	5	NaN	NaN	NaN	NaN	0
AAAAAAGPSPGSGPGDSPEGPEGEAPERR	29	Acetyl (Protein N-term),2 Phospho (STY)	_(ac)AAAAAAGPpSPGSGPGDpSPEGPEGEAPERR_					1	0	2	1	Q9UID3	Q9UID3	Q9UID3	VPS51	Vacuolar protein sorting-associated protein 51 homolog	MULTI-MATCH	20180927_QE3_nLC3_TSB_SA_PHOSPHO_HIGH_GNDHCL_2	200ug-gndhcl-2		4	712.546	2846.15	75356.7	3.0817	0.0021959	0.22675	0.00016157	3.3085	0.0023575	712.547	34.602	0.29832	34.903	34.78	35.078	0.30112	-0.14434	0.00051671	NaN	52.347	87	27	5	NaN	NaN	NaN	NaN	0
AAAAAAGPSPGSGPGDSPEGPEGEAPERR	29	Acetyl (Protein N-term),2 Phospho (STY)	_(ac)AAAAAAGPpSPGSGPGDpSPEGPEGEAPERR_					1	0	2	1	Q9UID3	Q9UID3	Q9UID3	VPS51	Vacuolar protein sorting-associated protein 51 homolog	MULTI-MATCH	20180927_QE3_nLC3_TSB_SA_PHOSPHO_HIGH_GNDHCL_4	200ug-gndhcl-4		4	712.546	2846.15	76050.9	2.7369	0.0019502	0.2607	0.00018576	2.9976	0.002136	712.797	34.578	0.24447	35.079	34.984	35.228	0.50124	0.03188	0.00061346	NaN	52.347	62	22	5	NaN	NaN	NaN	NaN	0
AAAAAAGPSPGSGPGDSPEGPEGEAPERR	29	Acetyl (Protein N-term),2 Phospho (STY)	_(ac)AAAAAAGPpSPGSGPGDpSPEGPEGEAPERR_					1	0	2	1	Q9UID3	Q9UID3	Q9UID3	VPS51	Vacuolar protein sorting-associated protein 51 homolog	MULTI-MATCH	20180927_QE3_nLC3_TSB_SA_PHOSPHO_HIGH_PAC_1	200ug-PAC-1		4	712.546	2846.15	77572.2	2.4386	0.0017376	0.23736	0.00016913	2.676	0.0019068	712.797	35.032	0.28697	35.033	34.867	35.154	0.00027734	-0.014887	0.00054694	NaN	52.347	49	19	4	NaN	NaN	NaN	NaN	0
AAAAAAGPSPGSGPGDSPEGPEGEAPERR	29	Acetyl (Protein N-term),2 Phospho (STY)	_(ac)AAAAAAGPpSPGSGPGDpSPEGPEGEAPERR_					1	0	2	1	Q9UID3	Q9UID3	Q9UID3	VPS51	Vacuolar protein sorting-associated protein 51 homolog	MULTI-MATCH	20180927_QE3_nLC3_TSB_SA_PHOSPHO_HIGH_PAC_3	200ug-PAC-3		4	712.546	2846.15	76409.4	2.3227	0.001655	0.19318	0.00013765	2.5159	0.0017927	712.797	34.605	0.26145	35.154	35.027	35.288	0.54853	0.10657	0.00042104	NaN	52.347	45	14	5	NaN	NaN	NaN	NaN	0
AAAAAAGPSPGSGPGDSPEGPEGEAPERR	29	Acetyl (Protein N-term),2 Phospho (STY)	_(ac)AAAAAAGPpSPGSGPGDpSPEGPEGEAPERR_					1	0	2	1	Q9UID3	Q9UID3	Q9UID3	VPS51	Vacuolar protein sorting-associated protein 51 homolog	MULTI-MATCH	20180927_QE3_nLC3_TSB_SA_PHOSPHO_HIGH_PAC_4	200ug-PAC-4		4	712.546	2846.15	75602.7	3.2557	0.0023199	-0.4369	-0.00031131	2.8188	0.0020085	712.796	34.826	0.28541	35.225	35.061	35.347	0.39903	0.17729	-0.0013748	NaN	52.347	54	29	3	NaN	NaN	NaN	NaN	0
AAAAAALSGAGTPPAGGGAGGGGAGGGGSPPGGWAVAR	38	Acetyl (Protein N-term),2 Phospho (STY)	_(ac)AAAAAALSGAGpTPPAGGGAGGGGAGGGGpSPPGGWAVAR_		AAAAAALS(0.151)GAGT(0.849)PPAGGGAGGGGAGGGGS(1)PPGGWAVAR		AAAAAALS(-7.51)GAGT(7.51)PPAGGGAGGGGAGGGGS(45.45)PPGGWAVAR	1	0	2	0	Q01167	Q01167	Q01167	FOXK2	Forkhead box protein K2	MULTI-MSMS	20180927_QE3_nLC3_TSB_SA_PHOSPHO_HIGH_GNDHCL_1	200ug-gndhcl-1	1049.8	3	1049.47	3145.38	62023.2	2.8861	0.0030289	0.18425	0.00019337	3.0704	0.0032222	1050.14	62.515	0.36813	62.364	62.165	62.533	-0.15053					165	43	5	0	0	0	1.4314e-08	1
AAAAAALSGAGTPPAGGGAGGGGAGGGGSPPGGWAVAR	38	Acetyl (Protein N-term),2 Phospho (STY)	_(ac)AAAAAALSGAGpTPPAGGGAGGGGAGGGGpSPPGGWAVAR_		AAAAAALS(0.137)GAGT(0.871)PPAGGGAGGGGAGGGGS(0.993)PPGGWAVAR		AAAAAALS(-8.24)GAGT(8.24)PPAGGGAGGGGAGGGGS(20.66)PPGGWAVAR	1	0	2	0	Q01167	Q01167	Q01167	FOXK2	Forkhead box protein K2	MULTI-MSMS	20180927_QE3_nLC3_TSB_SA_PHOSPHO_HIGH_GNDHCL_2	200ug-gndhcl-2	1049.8	3	1049.47	3145.38	62140.8	2.6833	0.002816	0.63528	0.0006667	3.3186	0.0034827	1049.8	62.307	0.37253	62.407	62.209	62.582	0.10062					170	41	5	0	0	0	8.7284e-05	1
AAAAAALSGAGTPPAGGGAGGGGAGGGGSPPGGWAVAR	38	Acetyl (Protein N-term),2 Phospho (STY)	_(ac)AAAAAALSGAGpTPPAGGGAGGGGAGGGGpSPPGGWAVAR_		AAAAAALS(0.007)GAGT(0.993)PPAGGGAGGGGAGGGGS(1)PPGGWAVAR		AAAAAALS(-21.37)GAGT(21.37)PPAGGGAGGGGAGGGGS(76.87)PPGGWAVAR	1	0	2	0	Q01167	Q01167	Q01167	FOXK2	Forkhead box protein K2	MULTI-MSMS	20180927_QE3_nLC3_TSB_SA_PHOSPHO_HIGH_GNDHCL_3	200ug-gndhcl-3	1050.14	3	1049.47	3145.38	62006.7	2.0193	0.0021192	0.81586	0.00085622	2.8352	0.0029754	1049.8	62.316	0.39154	62.365	62.163	62.554	0.049565					162	40	5	0	0	0	7.7257e-18	1
AAAAAALSGAGTPPAGGGAGGGGAGGGGSPPGGWAVAR	38	Acetyl (Protein N-term),2 Phospho (STY)	_(ac)AAAAAALSGAGpTPPAGGGAGGGGAGGGGpSPPGGWAVAR_		AAAAAALS(0.014)GAGT(0.986)PPAGGGAGGGGAGGGGS(1)PPGGWAVAR		AAAAAALS(-18.59)GAGT(18.59)PPAGGGAGGGGAGGGGS(74.84)PPGGWAVAR	1	0	2	0	Q01167	Q01167	Q01167	FOXK2	Forkhead box protein K2	MULTI-MSMS	20180927_QE3_nLC3_TSB_SA_PHOSPHO_HIGH_GNDHCL_4	200ug-gndhcl-4	1049.8	3	1049.47	3145.38	61283.9	2.3229	0.0024378	0.55871	0.00058635	2.8816	0.0030241	1049.8	62.32	0.37067	62.42	62.248	62.619	0.10025					148	40	5	0	0	0	3.1321e-17	1
AAAAAALSGAGTPPAGGGAGGGGAGGGGSPPGGWAVAR	38	Acetyl (Protein N-term),2 Phospho (STY)	_(ac)AAAAAALSGAGpTPPAGGGAGGGGAGGGGpSPPGGWAVAR_		AAAAAALS(0.032)GAGT(0.968)PPAGGGAGGGGAGGGGS(1)PPGGWAVAR		AAAAAALS(-14.85)GAGT(14.85)PPAGGGAGGGGAGGGGS(74.85)PPGGWAVAR	1	0	2	0	Q01167	Q01167	Q01167	FOXK2	Forkhead box protein K2	MULTI-MSMS	20180927_QE3_nLC3_TSB_SA_PHOSPHO_HIGH_PAC_1	200ug-PAC-1	1049.8	3	1049.47	3145.38	61207	3.652	0.0038327	0.37603	0.00039463	4.028	0.0042273	1049.8	62.49	0.4874	62.29	62.059	62.546	-0.20022					235	61	5	0	0	0	1.3701e-17	1
AAAAAALSGAGTPPAGGGAGGGGAGGGGSPPGGWAVAR	38	Acetyl (Protein N-term),2 Phospho (STY)	_(ac)AAAAAALSGAGpTPPAGGGAGGGGAGGGGpSPPGGWAVAR_		AAAAAALS(0.147)GAGT(0.853)PPAGGGAGGGGAGGGGS(1)PPGGWAVAR		AAAAAALS(-7.63)GAGT(7.63)PPAGGGAGGGGAGGGGS(37.14)PPGGWAVAR	1	0	2	0	Q01167	Q01167	Q01167	FOXK2	Forkhead box protein K2	MULTI-MSMS	20180927_QE3_nLC3_TSB_SA_PHOSPHO_HIGH_PAC_2	200ug-PAC-2	1050.14	3	1049.47	3145.38	61721.3	3.889	0.0040813	0.054526	5.7223e-05	3.9435	0.0041386	1049.8	62.323	0.43667	62.372	62.153	62.59	0.04945					206	57	5	0	0	0	1.277e-08	1
AAAAAALSGAGTPPAGGGAGGGGAGGGGSPPGGWAVAR	38	Acetyl (Protein N-term),2 Phospho (STY)	_(ac)AAAAAALSGAGpTPPAGGGAGGGGAGGGGpSPPGGWAVAR_		AAAAAALS(0.045)GAGT(0.955)PPAGGGAGGGGAGGGGS(1)PPGGWAVAR		AAAAAALS(-13.31)GAGT(13.31)PPAGGGAGGGGAGGGGS(37.75)PPGGWAVAR	1	0	2	0	Q01167	Q01167	Q01167	FOXK2	Forkhead box protein K2	MULTI-MSMS	20180927_QE3_nLC3_TSB_SA_PHOSPHO_HIGH_PAC_3	200ug-PAC-3	1049.8	3	1049.47	3145.38	61925.3	2.9815	0.003129	0.34629	0.00036342	3.3278	0.0034924	1049.8	62.359	0.44986	62.406	62.211	62.661	0.047353					187	52	6	0	0	0	1.9056e-09	1
AAAAAALSGAGTPPAGGGAGGGGAGGGGSPPGGWAVAR	38	Acetyl (Protein N-term),2 Phospho (STY)	_(ac)AAAAAALSGAGpTPPAGGGAGGGGAGGGGpSPPGGWAVAR_		AAAAAALS(0.005)GAGT(0.995)PPAGGGAGGGGAGGGGS(1)PPGGWAVAR		AAAAAALS(-23.03)GAGT(23.03)PPAGGGAGGGGAGGGGS(106.95)PPGGWAVAR	1	0	2	0	Q01167	Q01167	Q01167	FOXK2	Forkhead box protein K2	MULTI-MSMS	20180927_QE3_nLC3_TSB_SA_PHOSPHO_HIGH_PAC_4	200ug-PAC-4	1049.81	3	1049.47	3145.38	61380.8	5.1018	0.0053542	-0.13112	-0.00013761	4.9707	0.0052166	1049.8	62.472	0.43608	62.47	62.259	62.695	-0.0019503					287	64	6	0	0	0	1.9833e-30	1
AAAAAATAPPSPGPAQPGPR	20	Phospho (STY)	_AAAAAATAPPpSPGPAQPGPR_		AAAAAAT(0.004)APPS(0.996)PGPAQPGPR		AAAAAAT(-23.56)APPS(23.56)PGPAQPGPR	0	0	1	0	Q6SPF0	Q6SPF0	Q6SPF0	SAMD1	Atherin	MULTI-MSMS	20180927_QE3_nLC3_TSB_SA_PHOSPHO_HIGH_GNDHCL_2	200ug-gndhcl-2	612.633	3	612.632	1834.87	83485.9	1.8642	0.0011421	0.79454	0.00048676	2.6588	0.0016288	612.632	26.382	0.42404	26.482	26.293	26.717	0.10063					40	25	2	0	0	0	0.0020609	1
AAAAAATAPPSPGPAQPGPR	20	Phospho (STY)	_AAAAAATAPPpSPGPAQPGPR_		AAAAAAT(0.028)APPS(0.972)PGPAQPGPR		AAAAAAT(-15.38)APPS(15.38)PGPAQPGPR	0	0	1	0	Q6SPF0	Q6SPF0	Q6SPF0	SAMD1	Atherin	MULTI-SECPEP	20180927_QE3_nLC3_TSB_SA_PHOSPHO_HIGH_GNDHCL_3	200ug-gndhcl-3	612.926	3	612.632	1834.87	83732	1.8295	0.0011208	0.32167	0.00019706	2.1512	0.0013179	612.966	26.326	0.34878	26.576	26.429	26.778	0.25004					32	15	3	0	0	0	0.0087587	1
AAAAAATAPPSPGPAQPGPR	20	Phospho (STY)	_AAAAAATAPPpSPGPAQPGPR_		AAAAAAT(0.205)APPS(0.795)PGPAQPGPR		AAAAAAT(-5.9)APPS(5.9)PGPAQPGPR	0	0	1	0	Q6SPF0	Q6SPF0	Q6SPF0	SAMD1	Atherin	MULTI-SECPEP	20180927_QE3_nLC3_TSB_SA_PHOSPHO_HIGH_GNDHCL_4	200ug-gndhcl-4	612.926	3	612.632	1834.87	86584.1	1.6923	0.0010368	0.41896	0.00025667	2.1113	0.0012934	612.966	26.213	0.34682	26.614	26.533	26.88	0.401					28	16	2	0	0	0	0.027353	1
AAAAAATAPPSPGPAQPGPR	20	Phospho (STY)	_AAAAAATAPPpSPGPAQPGPR_		AAAAAAT(0.001)APPS(0.999)PGPAQPGPR		AAAAAAT(-29.67)APPS(29.67)PGPAQPGPR	0	0	1	0	Q6SPF0	Q6SPF0	Q6SPF0	SAMD1	Atherin	MULTI-MSMS	20180927_QE3_nLC3_TSB_SA_PHOSPHO_HIGH_PAC_1	200ug-PAC-1	612.633	3	612.632	1834.87	81221.1	1.6455	0.0010081	0.41714	0.00025555	2.0626	0.0012636	612.632	26.542	0.37484	26.542	26.391	26.766	0.00027734					55	21	4	0	0	0	7.3313e-05	1
AAAAAATAPPSPGPAQPGPR	20	Phospho (STY)	_AAAAAATAPPpSPGPAQPGPR_		AAAAAATAPPS(1)PGPAQPGPR		AAAAAAT(-33.72)APPS(33.72)PGPAQPGPR	0	0	1	0	Q6SPF0	Q6SPF0	Q6SPF0	SAMD1	Atherin	MULTI-MSMS	20180927_QE3_nLC3_TSB_SA_PHOSPHO_HIGH_PAC_2	200ug-PAC-2	612.967	3	612.632	1834.87	81877.1	1.9727	0.0012085	0.10231	6.2681e-05	2.075	0.0012712	612.632	26.225	0.40579	26.575	26.462	26.867	0.35019					43	19	3	0	0	0	3.2673e-05	1
AAAAAATAPPSPGPAQPGPR	20	Phospho (STY)	_AAAAAATAPPpSPGPAQPGPR_		AAAAAAT(0.002)APPS(0.998)PGPAQPGPR		AAAAAAT(-28.13)APPS(28.13)PGPAQPGPR	0	0	1	0	Q6SPF0	Q6SPF0	Q6SPF0	SAMD1	Atherin	MULTI-MSMS	20180927_QE3_nLC3_TSB_SA_PHOSPHO_HIGH_PAC_3	200ug-PAC-3	612.632	3	612.632	1834.87	84747.6	1.458	0.00089322	-0.26165	-0.00016029	1.1964	0.00073293	612.631	26.185	0.4413	26.633	26.465	26.906	0.44831					57	20	4	0	0	0	0.00012115	1
AAAAAATAPPSPGPAQPGPR	20	Phospho (STY)	_AAAAAATAPPpSPGPAQPGPR_		AAAAAAT(0.001)APPS(0.999)PGPAQPGPR		AAAAAAT(-30.88)APPS(30.88)PGPAQPGPR	0	0	1	0	Q6SPF0	Q6SPF0	Q6SPF0	SAMD1	Atherin	MULTI-MSMS	20180927_QE3_nLC3_TSB_SA_PHOSPHO_HIGH_PAC_4	200ug-PAC-4	612.632	3	612.632	1834.87	83076	1.6116	0.00098735	-0.18659	-0.00011431	1.4251	0.00087303	612.631	26.418	0.44219	26.717	26.531	26.973	0.29879					59	23	3	0	0	0	2.5911e-06	1
AAAAAATAPPSPGPAQPGPR	20	Phospho (STY)	_AAAAAATAPPpSPGPAQPGPR_					0	0	1	0	Q6SPF0	Q6SPF0	Q6SPF0	SAMD1	Atherin	MULTI-MATCH	20180927_QE3_nLC3_TSB_SA_PHOSPHO_HIGH_GNDHCL_1	200ug-gndhcl-1		3	612.632	1834.87	84362.6	2.248	0.0013772	0.29711	0.00018202	2.5451	0.0015592	612.966	26.596	0.28764	26.546	26.462	26.749	-0.050279	-0.035708	4.4128e-05	NaN	85.248	44	17	3	NaN	NaN	NaN	NaN	0
AAAAGLGHPASPGGSEDGPPGSEEEDAAR	29	2 Phospho (STY)	_AAAAGLGHPApSPGGpSEDGPPGSEEEDAAR_		AAAAGLGHPAS(1)PGGS(1)EDGPPGSEEEDAAR		AAAAGLGHPAS(50.8)PGGS(44.44)EDGPPGS(-44.44)EEEDAAR	0	0	2	0	Q99856	Q99856	Q99856	ARID3A	AT-rich interactive domain-containing protein 3A	MULTI-MSMS	20180927_QE3_nLC3_TSB_SA_PHOSPHO_HIGH_PAC_1	200ug-PAC-1	941.045	3	940.71	2819.11	65812.3	1.7179	0.001616	-0.32617	-0.00030683	1.3917	0.0013092	941.044	32.716	0.353	32.716	32.523	32.876	0.00027734					43	18	4	0	0	0	3.8796e-06	1
AAAAGLGHPASPGGSEDGPPGSEEEDAAR	29	2 Phospho (STY)	_AAAAGLGHPApSPGGpSEDGPPGSEEEDAAR_		AAAAGLGHPAS(1)PGGS(1)EDGPPGSEEEDAAR		AAAAGLGHPAS(38.19)PGGS(38.19)EDGPPGS(-38.19)EEEDAAR	0	0	2	0	Q99856	Q99856	Q99856	ARID3A	AT-rich interactive domain-containing protein 3A	MULTI-MSMS	20180927_QE3_nLC3_TSB_SA_PHOSPHO_HIGH_PAC_2	200ug-PAC-2	940.712	3	940.71	2819.11	65899.7	1.7951	0.0016886	-0.087341	-8.2162e-05	1.7077	0.0016065	941.044	32.202	0.46311	32.552	32.304	32.767	0.35019					79	29	4	0	0	0	4.1022e-05	1
AAAAGLGHPASPGGSEDGPPGSEEEDAAR	29	2 Phospho (STY)	_AAAAGLGHPApSPGGpSEDGPPGSEEEDAAR_		AAAAGLGHPAS(1)PGGS(1)EDGPPGSEEEDAAR		AAAAGLGHPAS(51.98)PGGS(49.41)EDGPPGS(-49.41)EEEDAAR	0	0	2	0	Q99856	Q99856	Q99856	ARID3A	AT-rich interactive domain-containing protein 3A	MULTI-MSMS	20180927_QE3_nLC3_TSB_SA_PHOSPHO_HIGH_PAC_3	200ug-PAC-3	941.045	3	940.71	2819.11	67100.4	1.7152	0.0016135	-0.32458	-0.00030534	1.3906	0.0013081	941.044	32.2	0.40364	32.749	32.576	32.98	0.54853					74	23	4	0	0	0	3.8796e-06	1
AAAAGLGHPASPGGSEDGPPGSEEEDAAR	29	2 Phospho (STY)	_AAAAGLGHPApSPGGpSEDGPPGSEEEDAAR_					0	0	2	0	Q99856	Q99856	Q99856	ARID3A	AT-rich interactive domain-containing protein 3A	MULTI-MATCH	20180927_QE3_nLC3_TSB_SA_PHOSPHO_HIGH_GNDHCL_2	200ug-gndhcl-2		3	940.71	2819.11	66759.4	2.8594	0.0026899	-0.33147	-0.00031182	2.5279	0.0023781	941.043	32.309	0.27128	32.61	32.498	32.769	0.30112	0.23412	0.00056196	NaN	84.067	40	18	3	NaN	NaN	NaN	NaN	0
AAAAGLGHPASPGGSEDGPPGSEEEDAAR	29	2 Phospho (STY)	_AAAAGLGHPApSPGGpSEDGPPGSEEEDAAR_					0	0	2	0	Q99856	Q99856	Q99856	ARID3A	AT-rich interactive domain-containing protein 3A	MULTI-MATCH	20180927_QE3_nLC3_TSB_SA_PHOSPHO_HIGH_GNDHCL_3	200ug-gndhcl-3		3	940.71	2819.11	65077.4	2.3415	0.0022026	-0.36564	-0.00034397	1.9758	0.0018587	941.044	32.292	0.31908	32.642	32.478	32.797	0.3503	0.26556	0.00046551	NaN	84.067	51	21	3	NaN	NaN	NaN	NaN	0
AAAAGLGHPASPGGSEDGPPGSEEEDAAR	29	2 Phospho (STY)	_AAAAGLGHPApSPGGpSEDGPPGSEEEDAAR_					0	0	2	0	Q99856	Q99856	Q99856	ARID3A	AT-rich interactive domain-containing protein 3A	MULTI-MATCH	20180927_QE3_nLC3_TSB_SA_PHOSPHO_HIGH_GNDHCL_4	200ug-gndhcl-4		3	940.71	2819.11	67192.3	2.4433	0.0022984	-1.0809	-0.0010168	1.3624	0.0012816	941.044	32.277	0.26475	32.778	32.615	32.88	0.50124	0.4015	-0.001553	NaN	84.067	35	20	3	NaN	NaN	NaN	NaN	0
AAAAGLGHPASPGGSEDGPPGSEEEDAAR	29	2 Phospho (STY)	_AAAAGLGHPApSPGGpSEDGPPGSEEEDAAR_					0	0	2	0	Q99856	Q99856	Q99856	ARID3A	AT-rich interactive domain-containing protein 3A	MULTI-MATCH	20180927_QE3_nLC3_TSB_SA_PHOSPHO_HIGH_PAC_2	200ug-PAC-2		3	940.71	2819.11	67427	2.2486	0.0021153	-2.9695	-0.0027934	-0.72084	-0.0006781	941.039	31.655	0.27457	32.005	31.871	32.145	0.35019	-0.37116	-0.0068828	NaN	84.067	24	15	3	NaN	NaN	NaN	NaN	0
AAAAGLGHPASPGGSEDGPPGSEEEDAAR	29	2 Phospho (STY)	_AAAAGLGHPApSPGGpSEDGPPGSEEEDAAR_					0	0	2	0	Q99856	Q99856	Q99856	ARID3A	AT-rich interactive domain-containing protein 3A	MULTI-MATCH	20180927_QE3_nLC3_TSB_SA_PHOSPHO_HIGH_PAC_3	200ug-PAC-3		3	940.71	2819.11	66172.9	1.7114	0.0016099	-2.5358	-0.0023854	-0.82442	-0.00077554	941.04	31.555	0.51532	32.003	31.782	32.297	0.44831	-0.37293	-0.0056589	NaN	84.067	47	27	3	NaN	NaN	NaN	NaN	0
AAAAGLGHPASPGGSEDGPPGSEEEDAAR	29	2 Phospho (STY)	_AAAAGLGHPApSPGGpSEDGPPGSEEEDAAR_					0	0	2	0	Q99856	Q99856	Q99856	ARID3A	AT-rich interactive domain-containing protein 3A	MULTI-MATCH	20180927_QE3_nLC3_TSB_SA_PHOSPHO_HIGH_PAC_4	200ug-PAC-4		3	940.71	2819.11	66953.1	1.6718	0.0015727	-0.29429	-0.00027684	1.3775	0.0012958	941.044	32.456	0.42745	32.755	32.501	32.928	0.29879	0.069933	-0.00018265	NaN	84.067	83	34	3	NaN	NaN	NaN	NaN	0
AAAAGPGAALSPRPCDSDPATPGAQSPKDDNEDNSNDGTQPSK	43	Acetyl (Protein N-term),2 Phospho (STY)	_(ac)AAAAGPGAALSPRPCDSDPATPGAQpSPKDDNEDNpSNDGTQPSK_		AAAAGPGAALSPRPCDS(0.001)DPAT(0.015)PGAQS(0.979)PKDDNEDNS(0.963)NDGT(0.021)QPS(0.02)K		AAAAGPGAALS(-35.85)PRPCDS(-30.01)DPAT(-18.88)PGAQS(18.88)PKDDNEDNS(17.71)NDGT(-17.71)QPS(-17.95)K	1	0	2	2	Q8WUB8	Q8WUB8	Q8WUB8	PHF10	PHD finger protein 10	MULTI-MSMS	20180927_QE3_nLC3_TSB_SA_PHOSPHO_HIGH_GNDHCL_1	200ug-gndhcl-1	1110.72	4	1109.96	4435.82	58577.7	1.936	0.0021488	0.52435	0.00058201	2.4603	0.0027308	1110.21	41.666	0.41078	41.616	41.359	41.77	-0.050279					159	41	5	0	0	0	3.3356e-07	1
AAAAGPGAALSPRPCDSDPATPGAQSPKDDNEDNSNDGTQPSK	43	Acetyl (Protein N-term),2 Phospho (STY)	_(ac)AAAAGPGAALpSPRPCDSDPATPGAQpSPKDDNEDNSNDGTQPSK_		AAAAGPGAALS(0.642)PRPCDS(0.332)DPAT(0.187)PGAQS(0.831)PKDDNEDNS(0.005)NDGT(0.001)QPS(0.001)K		AAAAGPGAALS(2.97)PRPCDS(-2.97)DPAT(-7.36)PGAQS(7.36)PKDDNEDNS(-22.91)NDGT(-27.85)QPS(-28.01)K	1	0	2	2	Q8WUB8	Q8WUB8	Q8WUB8	PHF10	PHD finger protein 10	MULTI-MSMS	20180927_QE3_nLC3_TSB_SA_PHOSPHO_HIGH_GNDHCL_2	200ug-gndhcl-2	1110.22	4	1109.96	4435.82	59020.4	2.1022	0.0023334	0.87553	0.00097181	2.9778	0.0033052	1110.46	38.809	0.28688	39.21	39.043	39.33	0.40136					79	26	4	0	0	0	1.8767e-05	1
AAAAGPGAALSPRPCDSDPATPGAQSPKDDNEDNSNDGTQPSK	43	Acetyl (Protein N-term),2 Phospho (STY)	_(ac)AAAAGPGAALpSPRPCDSDPATPGAQpSPKDDNEDNSNDGTQPSK_		AAAAGPGAALS(0.641)PRPCDS(0.344)DPAT(0.085)PGAQS(0.888)PKDDNEDNS(0.028)NDGT(0.01)QPS(0.004)K		AAAAGPGAALS(2.66)PRPCDS(-2.66)DPAT(-10.76)PGAQS(10.76)PKDDNEDNS(-15.1)NDGT(-19.61)QPS(-24.86)K	1	0	2	2	Q8WUB8	Q8WUB8	Q8WUB8	PHF10	PHD finger protein 10	MULTI-MSMS	20180927_QE3_nLC3_TSB_SA_PHOSPHO_HIGH_GNDHCL_3	200ug-gndhcl-3	1110.47	4	1109.96	4435.82	60177.4	1.9064	0.002116	0.64655	0.00071765	2.5529	0.0028337	1110.21	38.773	0.25843	39.224	39.034	39.293	0.45054					65	20	4	0	0	0	6.4625e-05	1
AAAAGPGAALSPRPCDSDPATPGAQSPKDDNEDNSNDGTQPSK	43	Acetyl (Protein N-term),2 Phospho (STY)	_(ac)AAAAGPGAALpSPRPCDSDPATPGAQpSPKDDNEDNSNDGTQPSK_		AAAAGPGAALS(0.873)PRPCDS(0.126)DPAT(0.012)PGAQS(0.989)PKDDNEDNSNDGTQPSK		AAAAGPGAALS(8.38)PRPCDS(-8.38)DPAT(-19.41)PGAQS(19.41)PKDDNEDNS(-40.48)NDGT(-45.4)QPS(-50.94)K	1	0	2	2	Q8WUB8	Q8WUB8	Q8WUB8	PHF10	PHD finger protein 10	MULTI-MSMS	20180927_QE3_nLC3_TSB_SA_PHOSPHO_HIGH_PAC_1	200ug-PAC-1	1110.72	4	1109.96	4435.82	58703.8	1.165	0.0012931	0.86777	0.00096319	2.0327	0.0022563	1110.46	39.207	0.30847	39.207	39.04	39.348	0.00027734					109	23	6	0	0	0	1.7113e-14	1
AAAAGPGAALSPRPCDSDPATPGAQSPKDDNEDNSNDGTQPSK	43	Acetyl (Protein N-term),2 Phospho (STY)	_(ac)AAAAGPGAALpSPRPCDSDPATPGAQpSPKDDNEDNSNDGTQPSK_		AAAAGPGAALS(0.917)PRPCDS(0.081)DPAT(0.027)PGAQS(0.968)PKDDNEDNS(0.004)NDGT(0.001)QPS(0.001)K		AAAAGPGAALS(10.58)PRPCDS(-10.58)DPAT(-15.95)PGAQS(15.95)PKDDNEDNS(-23.65)NDGT(-28.77)QPS(-28.97)K	1	0	2	2	Q8WUB8	Q8WUB8	Q8WUB8	PHF10	PHD finger protein 10	MULTI-MSMS	20180927_QE3_nLC3_TSB_SA_PHOSPHO_HIGH_PAC_2	200ug-PAC-2	1110.21	4	1109.96	4435.82	58528.5	1.2157	0.0013494	0.76752	0.00085191	1.9832	0.0022013	1110.46	38.789	0.3235	39.239	39.117	39.44	0.45043					113	25	6	0	0	0	2.424e-07	1
AAAAGPGAALSPRPCDSDPATPGAQSPKDDNEDNSNDGTQPSK	43	Acetyl (Protein N-term),2 Phospho (STY)	_(ac)AAAAGPGAALSPRPCDSDPApTPGAQpSPKDDNEDNSNDGTQPSK_		AAAAGPGAALS(0.013)PRPCDS(0.03)DPAT(0.878)PGAQS(0.693)PKDDNEDNS(0.24)NDGT(0.103)QPS(0.043)K		AAAAGPGAALS(-20.39)PRPCDS(-15.81)DPAT(13.22)PGAQS(5.76)PKDDNEDNS(-5.76)NDGT(-11.02)QPS(-15.81)K	1	0	2	2	Q8WUB8	Q8WUB8	Q8WUB8	PHF10	PHD finger protein 10	MULTI-MSMS	20180927_QE3_nLC3_TSB_SA_PHOSPHO_HIGH_PAC_2	200ug-PAC-2	1110.72	4	1109.96	4435.82	60378	1.5831	0.0017572	0.71636	0.00079513	2.2995	0.0025523	1110.71	39.548	0.37316	39.998	39.826	40.199	0.45043					103	31	5	0	0	0	0.00019322	1
AAAAGPGAALSPRPCDSDPATPGAQSPKDDNEDNSNDGTQPSK	43	Acetyl (Protein N-term),2 Phospho (STY)	_(ac)AAAAGPGAALSPRPCDSDPATPGAQpSPKDDNEDNpSNDGTQPSK_		AAAAGPGAALS(0.013)PRPCDS(0.026)DPAT(0.07)PGAQS(0.678)PKDDNEDNS(0.609)NDGT(0.307)QPS(0.297)K		AAAAGPGAALS(-20.04)PRPCDS(-15.95)DPAT(-10.79)PGAQS(6.86)PKDDNEDNS(5.06)NDGT(-5.06)QPS(-5.25)K	1	0	2	2	Q8WUB8	Q8WUB8	Q8WUB8	PHF10	PHD finger protein 10	MULTI-MSMS	20180927_QE3_nLC3_TSB_SA_PHOSPHO_HIGH_PAC_2	200ug-PAC-2	1110.46	4	1109.96	4435.82	57867.5	2.217	0.0024608	-0.44601	-0.00049506	1.771	0.0019658	1110.46	41.237	0.59267	41.687	41.451	42.043	0.45043					300	61	7	0	0	0	0.00019805	1
AAAAGPGAALSPRPCDSDPATPGAQSPKDDNEDNSNDGTQPSK	43	Acetyl (Protein N-term),2 Phospho (STY)	_(ac)AAAAGPGAALSPRPCDSDPATPGAQpSPKDDNEDNpSNDGTQPSK_		AAAAGPGAALS(0.105)PRPCDS(0.135)DPAT(0.16)PGAQS(0.622)PKDDNEDNS(0.73)NDGT(0.189)QPS(0.06)K		AAAAGPGAALS(-8.45)PRPCDS(-7.23)DPAT(-6.4)PGAQS(6.4)PKDDNEDNS(6.18)NDGT(-6.18)QPS(-11.44)K	1	0	2	2	Q8WUB8	Q8WUB8	Q8WUB8	PHF10	PHD finger protein 10	MULTI-MSMS	20180927_QE3_nLC3_TSB_SA_PHOSPHO_HIGH_PAC_3	200ug-PAC-3	1110.21	4	1109.96	4435.82	58450.6	1.7557	0.0019488	0.25688	0.00028513	2.0126	0.0022339	1110.46	41.145	0.48423	41.693	41.462	41.946	0.54853					188	45	5	0	0	0	0.0001243	1
AAAAGPGAALSPRPCDSDPATPGAQSPKDDNEDNSNDGTQPSK	43	Acetyl (Protein N-term),2 Phospho (STY)	_(ac)AAAAGPGAALSPRPCDpSDPApTPGAQSPKDDNEDNSNDGTQPSK_		AAAAGPGAALS(0.436)PRPCDS(0.598)DPAT(0.802)PGAQS(0.158)PKDDNEDNS(0.004)NDGT(0.001)QPS(0.001)K		AAAAGPGAALS(-1.51)PRPCDS(1.51)DPAT(7.21)PGAQS(-7.21)PKDDNEDNS(-23.53)NDGT(-28.58)QPS(-29.31)K	1	0	2	2	Q8WUB8	Q8WUB8	Q8WUB8	PHF10	PHD finger protein 10	MULTI-MSMS	20180927_QE3_nLC3_TSB_SA_PHOSPHO_HIGH_PAC_4	200ug-PAC-4	1110.47	4	1109.96	4435.82	59586.1	2.3834	0.0026455	0.091174	0.0001012	2.4746	0.0027467	1110.46	37.664	0.27488	37.963	37.828	38.103	0.2988					108	25	6	0	0	0	8.5219e-05	1
AAAAGPGAALSPRPCDSDPATPGAQSPKDDNEDNSNDGTQPSK	43	Acetyl (Protein N-term),2 Phospho (STY)	_(ac)AAAAGPGAALpSPRPCDSDPATPGAQpSPKDDNEDNSNDGTQPSK_		AAAAGPGAALS(0.645)PRPCDS(0.321)DPAT(0.112)PGAQS(0.908)PKDDNEDNS(0.009)NDGT(0.003)QPS(0.001)K		AAAAGPGAALS(3)PRPCDS(-3)DPAT(-10.43)PGAQS(10.43)PKDDNEDNS(-20.06)NDGT(-24.69)QPS(-29.73)K	1	0	2	2	Q8WUB8	Q8WUB8	Q8WUB8	PHF10	PHD finger protein 10	MULTI-MSMS	20180927_QE3_nLC3_TSB_SA_PHOSPHO_HIGH_PAC_4	200ug-PAC-4	1110.47	4	1109.96	4435.82	59058.2	1.3428	0.0014904	0.89074	0.00098869	2.2335	0.0024791	1110.46	39.02	0.60102	39.319	39.165	39.766	0.2988					181	50	7	0	0	0	6.0379e-07	1
AAAAGPGAALSPRPCDSDPATPGAQSPKDDNEDNSNDGTQPSK	43	Acetyl (Protein N-term),2 Phospho (STY)	_(ac)AAAAGPGAALSPRPCDSDPApTPGAQpSPKDDNEDNSNDGTQPSK_		AAAAGPGAALS(0.156)PRPCDS(0.206)DPAT(0.595)PGAQS(0.711)PKDDNEDNS(0.128)NDGT(0.101)QPS(0.103)K		AAAAGPGAALS(-7.02)PRPCDS(-5.48)DPAT(5.48)PGAQS(10.86)PKDDNEDNS(-10.86)NDGT(-11.19)QPS(-11.19)K	1	0	2	2	Q8WUB8	Q8WUB8	Q8WUB8	PHF10	PHD finger protein 10	MULTI-MSMS	20180927_QE3_nLC3_TSB_SA_PHOSPHO_HIGH_PAC_4	200ug-PAC-4	1110.72	4	1109.96	4435.82	59522.7	1.9492	0.0021635	0.57633	0.00063971	2.5255	0.0028032	1110.46	39.756	0.48153	40.055	39.811	40.292	0.2988					208	47	7	0	0	0	0.00020423	1
AAAAGPGAALSPRPCDSDPATPGAQSPKDDNEDNSNDGTQPSK	43	Acetyl (Protein N-term),2 Phospho (STY)	_(ac)AAAAGPGAALSPRPCDSDPATPGAQpSPKDDNEDNpSNDGTQPSK_		AAAAGPGAALS(0.002)PRPCDS(0.003)DPAT(0.023)PGAQS(0.959)PKDDNEDNS(0.92)NDGT(0.071)QPS(0.022)K		AAAAGPGAALS(-31.82)PRPCDS(-27.51)DPAT(-17.45)PGAQS(17.45)PKDDNEDNS(12.2)NDGT(-12.2)QPS(-18.22)K	1	0	2	2	Q8WUB8	Q8WUB8	Q8WUB8	PHF10	PHD finger protein 10	MULTI-MSMS	20180927_QE3_nLC3_TSB_SA_PHOSPHO_HIGH_PAC_4	200ug-PAC-4	1110.47	4	1109.96	4435.82	58235.2	2.4119	0.0026771	0.055764	6.1895e-05	2.4676	0.002739	1110.46	41.449	0.55372	41.748	41.524	42.078	0.2988					232	60	5	0	0	0	5.2588e-05	1
AAAAGPGAALSPRPCDSDPATPGAQSPKDDNEDNSNDGTQPSK	43	Acetyl (Protein N-term),2 Phospho (STY)	_(ac)AAAAGPGAALSPRPCDpSDPApTPGAQSPKDDNEDNSNDGTQPSK_					1	0	2	2	Q8WUB8	Q8WUB8	Q8WUB8	PHF10	PHD finger protein 10	MULTI-MATCH	20180927_QE3_nLC3_TSB_SA_PHOSPHO_HIGH_GNDHCL_1	200ug-gndhcl-1		4	1109.96	4435.82	63369.1	1.9549	0.0021699	0.011392	1.2645e-05	1.9663	0.0021825	1110.46	37.881	0.18428	37.831	37.702	37.886	-0.050279	-0.040537	-0.00016335	NaN	53.745	17	14	2	NaN	NaN	NaN	NaN	0
AAAAGPGAALSPRPCDSDPATPGAQSPKDDNEDNSNDGTQPSK	43	Acetyl (Protein N-term),2 Phospho (STY)	_(ac)AAAAGPGAALpSPRPCDSDPATPGAQpSPKDDNEDNSNDGTQPSK_					1	0	2	2	Q8WUB8	Q8WUB8	Q8WUB8	PHF10	PHD finger protein 10	MULTI-MATCH	20180927_QE3_nLC3_TSB_SA_PHOSPHO_HIGH_GNDHCL_4	200ug-gndhcl-4		4	1109.96	4435.82	59865.6	1.0577	0.001174	1.3154	0.00146	2.3731	0.002634	1110.47	38.768	0.19324	39.27	39.183	39.376	0.50124	0.02513	0.0021451	NaN	104.32	40	13	4	NaN	NaN	NaN	NaN	0
AAAAGPGAALSPRPCDSDPATPGAQSPKDDNEDNSNDGTQPSK	43	Acetyl (Protein N-term),2 Phospho (STY)	_(ac)AAAAGPGAALSPRPCDpSDPApTPGAQSPKDDNEDNSNDGTQPSK_					1	0	2	2	Q8WUB8	Q8WUB8	Q8WUB8	PHF10	PHD finger protein 10	MULTI-MATCH	20180927_QE3_nLC3_TSB_SA_PHOSPHO_HIGH_PAC_2	200ug-PAC-2		4	1109.96	4435.82	59605.7	2.3212	0.0025765	-0.022571	-2.5053e-05	2.2987	0.0025514	1110.46	37.37	0.27847	37.82	37.692	37.97	0.45043	-0.051215	-0.00031414	NaN	53.745	80	23	6	NaN	NaN	NaN	NaN	0
AAADGGGPGGASVGTEEDGGGVGHR	25	Acetyl (Protein N-term),2 Phospho (STY)	_(ac)AAADGGGPGGApSVGpTEEDGGGVGHR_		AAADGGGPGGAS(1)VGT(1)EEDGGGVGHR		AAADGGGPGGAS(42.83)VGT(42.83)EEDGGGVGHR	1	0	2	0	A6NHR9	A6NHR9	A6NHR9	SMCHD1	Structural maintenance of chromosomes flexible hinge domain-containing protein 1	MULTI-MSMS	20180927_QE3_nLC3_TSB_SA_PHOSPHO_HIGH_GNDHCL_3	200ug-gndhcl-3	780.971	3	780.636	2338.89	70912.7	1.6378	0.0012785	-0.85923	-0.00067075	0.77857	0.00060778	780.97	30.238	0.19202	30.588	30.482	30.674	0.3503					29	12	3	0	0	0	0.0026024	1
AAADGGGPGGASVGTEEDGGGVGHR	25	Acetyl (Protein N-term),2 Phospho (STY)	_(ac)AAADGGGPGGApSVGpTEEDGGGVGHR_					1	0	2	0	A6NHR9	A6NHR9	A6NHR9	SMCHD1	Structural maintenance of chromosomes flexible hinge domain-containing protein 1	MULTI-MATCH	20180927_QE3_nLC3_TSB_SA_PHOSPHO_HIGH_GNDHCL_2	200ug-gndhcl-2		3	780.636	2338.89	74489.2	1.7613	0.0013749	0.14943	0.00011665	1.9107	0.0014916	780.635	30.353	0.17977	30.654	30.562	30.742	0.30112	0.036713	0.0016408	NaN	42.828	32	13	3	NaN	NaN	NaN	NaN	0
AAADGGGPGGASVGTEEDGGGVGHR	25	Acetyl (Protein N-term),2 Phospho (STY)	_(ac)AAADGGGPGGApSVGpTEEDGGGVGHR_					1	0	2	0	A6NHR9	A6NHR9	A6NHR9	SMCHD1	Structural maintenance of chromosomes flexible hinge domain-containing protein 1	MULTI-MATCH	20180927_QE3_nLC3_TSB_SA_PHOSPHO_HIGH_GNDHCL_4	200ug-gndhcl-4		3	780.636	2338.89	70423.4	1.9524	0.0015241	-0.80559	-0.00062887	1.1468	0.00089525	780.969	30.158	0.10244	30.559	30.475	30.577	0.401	-0.058273	-0.00059581	NaN	42.828	9	6	2	NaN	NaN	NaN	NaN	0
AAADGGGPGGASVGTEEDGGGVGHR	25	Acetyl (Protein N-term),2 Phospho (STY)	_(ac)AAADGGGPGGApSVGpTEEDGGGVGHR_					1	0	2	0	A6NHR9	A6NHR9	A6NHR9	SMCHD1	Structural maintenance of chromosomes flexible hinge domain-containing protein 1	MULTI-MATCH	20180927_QE3_nLC3_TSB_SA_PHOSPHO_HIGH_PAC_4	200ug-PAC-4		3	780.636	2338.89	71910.1	1.9815	0.0015469	-0.65264	-0.00050947	1.3289	0.0010374	780.969	30.369	0.27694	30.668	30.582	30.859	0.29879	0.050656	-0.00023762	NaN	42.828	27	20	2	NaN	NaN	NaN	NaN	0
AAAETQSLREQPEMEDANSEK	21	Acetyl (Protein N-term),Phospho (STY)	_(ac)AAAETQSLREQPEMEDANpSEK_		AAAETQSLREQPEMEDANS(1)EK		AAAET(-120.1)QS(-99.35)LREQPEMEDANS(99.35)EK	1	0	1	1	Q13523	Q13523	Q13523	PRPF4B	Serine/threonine-protein kinase PRP4 homolog	MULTI-MSMS	20180927_QE3_nLC3_TSB_SA_PHOSPHO_HIGH_PAC_1	200ug-PAC-1	819.684	3	819.348	2455.02	69806.6	1.4107	0.0011559	-0.032187	-2.6372e-05	1.3785	0.0011295	819.682	38.969	0.22651	38.97	38.851	39.078	0.00027734					49	15	4	0	0	0	7.7243e-23	1
AAAETQSLREQPEMEDANSEK	21	Acetyl (Protein N-term),Phospho (STY)	_(ac)AAAETQSLREQPEMEDANpSEK_		AAAETQSLREQPEMEDANS(1)EK		AAAET(-122.13)QS(-89.99)LREQPEMEDANS(89.99)EK	1	0	1	1	Q13523	Q13523	Q13523	PRPF4B	Serine/threonine-protein kinase PRP4 homolog	MULTI-MSMS	20180927_QE3_nLC3_TSB_SA_PHOSPHO_HIGH_PAC_2	200ug-PAC-2	819.684	3	819.348	2455.02	71043.7	2.0562	0.0016848	-0.10562	-8.6539e-05	1.9506	0.0015982	819.682	38.536	0.22328	38.987	38.877	39.101	0.45043					54	16	5	0	0	0	1.2267e-22	1
AAAETQSLREQPEMEDANSEK	21	Acetyl (Protein N-term),Phospho (STY)	_(ac)AAAETQSLREQPEMEDANpSEK_		AAAETQSLREQPEMEDANS(1)EK		AAAET(-88.97)QS(-71.25)LREQPEMEDANS(71.25)EK	1	0	1	1	Q13523	Q13523	Q13523	PRPF4B	Serine/threonine-protein kinase PRP4 homolog	MULTI-MSMS	20180927_QE3_nLC3_TSB_SA_PHOSPHO_HIGH_PAC_4	200ug-PAC-4	819.683	3	819.348	2455.02	69594.2	1.7852	0.0014627	-0.099518	-8.154e-05	1.6857	0.0013811	819.682	38.658	0.26211	38.957	38.838	39.1	0.2988					79	25	4	0	0	0	5.6186e-09	1
AAAETQSLREQPEMEDANSEK	21	Acetyl (Protein N-term),Phospho (STY)	_(ac)AAAETQSLREQPEMEDANpSEK_					1	0	1	1	Q13523	Q13523	Q13523	PRPF4B	Serine/threonine-protein kinase PRP4 homolog	MULTI-MATCH	20180927_QE3_nLC3_TSB_SA_PHOSPHO_HIGH_GNDHCL_2	200ug-gndhcl-2		3	819.348	2455.02	69190.4	2.5022	0.0020501	0.2487	0.00020377	2.7509	0.0022539	819.348	38.543	0.22431	38.945	38.855	39.079	0.40136	-0.017597	0.00077002	NaN	152.14	59	19	4	NaN	NaN	NaN	NaN	0
AAAETQSLREQPEMEDANSEK	21	Acetyl (Protein N-term),Phospho (STY)	_(ac)AAAETQSLREQPEMEDANpSEK_					1	0	1	1	Q13523	Q13523	Q13523	PRPF4B	Serine/threonine-protein kinase PRP4 homolog	MULTI-MATCH	20180927_QE3_nLC3_TSB_SA_PHOSPHO_HIGH_GNDHCL_3	200ug-gndhcl-3		3	819.348	2455.02	68544.7	2.5155	0.0020611	0.014272	1.1694e-05	2.5298	0.0020727	819.682	38.442	0.21102	38.892	38.792	39.003	0.45054	-0.069699	0.00019378	NaN	152.14	36	15	3	NaN	NaN	NaN	NaN	0
AAAETQSLREQPEMEDANSEK	21	Acetyl (Protein N-term),Phospho (STY)	_(ac)AAAETQSLREQPEMEDANpSEK_					1	0	1	1	Q13523	Q13523	Q13523	PRPF4B	Serine/threonine-protein kinase PRP4 homolog	MULTI-MATCH	20180927_QE3_nLC3_TSB_SA_PHOSPHO_HIGH_GNDHCL_4	200ug-gndhcl-4		3	819.348	2455.02	72603.7	2.3766	0.0019473	-0.48824	-0.00040004	1.8884	0.0015473	819.681	38.467	0.17111	38.968	38.872	39.043	0.50124	0.0059289	-0.0010414	NaN	152.14	26	17	2	NaN	NaN	NaN	NaN	0
AAAETQSLREQPEMEDANSEK	21	Acetyl (Protein N-term),Phospho (STY)	_(ac)AAAETQSLREQPEMEDANpSEK_					1	0	1	1	Q13523	Q13523	Q13523	PRPF4B	Serine/threonine-protein kinase PRP4 homolog	MULTI-MATCH	20180927_QE3_nLC3_TSB_SA_PHOSPHO_HIGH_PAC_3	200ug-PAC-3		3	819.348	2455.02	69664	1.5184	0.0012441	-0.39226	-0.0003214	1.1261	0.0009227	820.016	38.468	0.17256	39.017	38.899	39.071	0.54853	0.054639	-0.0008055	NaN	152.14	24	10	3	NaN	NaN	NaN	NaN	0
AAAGPLDMSLPSTPDIK	17	2 Phospho (STY)	_AAAGPLDMpSLPSpTPDIK_		AAAGPLDMS(1)LPS(0.05)T(0.95)PDIK		AAAGPLDMS(62.76)LPS(-12.76)T(12.76)PDIK	0	0	2	0	K7ELQ4	K7ELQ4	K7ELQ4			MULTI-MSMS	20180927_QE3_nLC3_TSB_SA_PHOSPHO_HIGH_GNDHCL_1	200ug-gndhcl-1	922.907	2	922.401	1842.79	62958.3	3.9889	0.0036794	0.30574	0.00028201	4.2946	0.0039614	922.402	61.414	0.36156	61.264	61.123	61.485	-0.15053					118	43	5	0	0	0	2.8111e-37	1
AAAGPLDMSLPSTPDIK	17	2 Phospho (STY)	_AAAGPLDMpSLPSpTPDIK_		AAAGPLDMS(1)LPS(0.298)T(0.702)PDIK		AAAGPLDMS(51.92)LPS(-3.72)T(3.72)PDIK	0	0	2	0	K7ELQ4	K7ELQ4	K7ELQ4			MULTI-MSMS	20180927_QE3_nLC3_TSB_SA_PHOSPHO_HIGH_GNDHCL_2	200ug-gndhcl-2	922.906	2	922.401	1842.79	63687	4.0776	0.0037611	0.1116	0.00010294	4.1892	0.0038641	922.401	61.169	0.3489	61.27	61.124	61.473	0.10062					130	38	5	0	0	0	1.7879e-38	1
AAAGPLDMSLPSTPDIK	17	2 Phospho (STY)	_AAAGPLDMpSLPSpTPDIK_		AAAGPLDMS(1)LPS(0.457)T(0.543)PDIK		AAAGPLDMS(39.12)LPS(-0.75)T(0.75)PDIK	0	0	2	0	K7ELQ4	K7ELQ4	K7ELQ4			MULTI-SECPEP	20180927_QE3_nLC3_TSB_SA_PHOSPHO_HIGH_GNDHCL_3	200ug-gndhcl-3	921.791	2	922.401	1842.79	64152.6	3.7232	0.0034343	0.36448	0.0003362	4.0877	0.0037705	922.402	61.187	0.28672	61.237	61.114	61.4	0.049565					123	30	6	0	0	0	9.6336e-37	1
AAAGPLDMSLPSTPDIK	17	2 Phospho (STY)	_AAAGPLDMpSLPSpTPDIK_		AAAGPLDMS(0.997)LPS(0.368)T(0.635)PDIK		AAAGPLDMS(23.35)LPS(-2.38)T(2.38)PDIK	0	0	2	0	K7ELQ4	K7ELQ4	K7ELQ4			MULTI-SECPEP	20180927_QE3_nLC3_TSB_SA_PHOSPHO_HIGH_GNDHCL_4	200ug-gndhcl-4	921.789	2	922.401	1842.79	64869.8	3.3293	0.003071	0.49762	0.000459	3.827	0.00353	922.402	61.204	0.24323	61.304	61.186	61.429	0.10025					96	27	5	0	0	0	0.0045055	1
AAAGPLDMSLPSTPDIK	17	2 Phospho (STY)	_AAAGPLDMpSLPSpTPDIK_		AAAGPLDMS(1)LPS(0.045)T(0.955)PDIK		AAAGPLDMS(49.07)LPS(-13.31)T(13.31)PDIK	0	0	2	0	K7ELQ4	K7ELQ4	K7ELQ4			MULTI-MSMS	20180927_QE3_nLC3_TSB_SA_PHOSPHO_HIGH_PAC_1	200ug-PAC-1	922.906	2	922.401	1842.79	64220.9	3.8104	0.0035147	0.20278	0.00018704	4.0132	0.0037017	922.402	61.411	0.41438	61.211	61.078	61.492	-0.20022					163	47	6	0	0	0	6.4167e-30	1
AAAGPLDMSLPSTPDIK	17	2 Phospho (STY)	_AAAGPLDMpSLPSpTPDIK_		AAAGPLDMS(1)LPS(0.116)T(0.884)PDIK		AAAGPLDMS(53.15)LPS(-8.83)T(8.83)PDIK	0	0	2	0	K7ELQ4	K7ELQ4	K7ELQ4			MULTI-SECPEP	20180927_QE3_nLC3_TSB_SA_PHOSPHO_HIGH_PAC_2	200ug-PAC-2	922.125	2	922.401	1842.79	64296.6	3.5702	0.0032932	0.5909	0.00054505	4.1611	0.0038382	922.402	61.154	0.43656	61.204	61.079	61.516	0.04945					167	51	6	0	0	0	2.3335e-36	1
AAAGPLDMSLPSTPDIK	17	2 Phospho (STY)	_AAAGPLDMpSLPSpTPDIK_		AAAGPLDMS(1)LPS(0.049)T(0.951)PDIK		AAAGPLDMS(78.26)LPS(-12.9)T(12.9)PDIK	0	0	2	0	K7ELQ4	K7ELQ4	K7ELQ4			MULTI-MSMS	20180927_QE3_nLC3_TSB_SA_PHOSPHO_HIGH_PAC_3	200ug-PAC-3	922.906	2	922.401	1842.79	64054.8	3.0406	0.0028046	0.40946	0.00037769	3.45	0.0031823	922.402	61.206	0.36805	61.254	61.108	61.476	0.047353					147	42	6	0	0	0	2.0611e-47	1
AAAGPLDMSLPSTPDIK	17	2 Phospho (STY)	_AAAGPLDMpSLPSpTPDIK_		AAAGPLDMS(1)LPS(0.262)T(0.738)PDIK		AAAGPLDMS(45.04)LPS(-4.5)T(4.5)PDIK	0	0	2	0	K7ELQ4	K7ELQ4	K7ELQ4			MULTI-MSMS	20180927_QE3_nLC3_TSB_SA_PHOSPHO_HIGH_PAC_4	200ug-PAC-4	922.907	2	922.401	1842.79	64335	4.4189	0.004076	0.37623	0.00034703	4.7951	0.004423	922.402	61.265	0.42264	61.163	60.989	61.412	-0.10218					185	59	5	0	0	0	2.0809e-22	1
AAAGPLDMSLPSTPDIK	17	Oxidation (M),2 Phospho (STY)	_AAAGPLDM(ox)pSLPSpTPDIK_	AAAGPLDM(1)SLPSTPDIK	AAAGPLDMS(0.999)LPS(0.216)T(0.784)PDIK	AAAGPLDM(72.43)SLPSTPDIK	AAAGPLDMS(31.34)LPS(-5.61)T(5.61)PDIK	0	1	2	0	K7ELQ4	K7ELQ4	K7ELQ4			MULTI-MSMS	20180927_QE3_nLC3_TSB_SA_PHOSPHO_HIGH_PAC_1	200ug-PAC-1	930.401	2	930.399	1858.78	62220.2	2.5466	0.0023694	-3.6886	-0.0034318	-1.1419	-0.0010625	930.895	53.776	0.6413	53.776	53.289	53.931	0.00027734					124	69	2	0	0	0	0.00013942	1
AAAGPLDMSLPSTPDIK	17	Oxidation (M),2 Phospho (STY)	_AAAGPLDM(ox)pSLPSpTPDIK_	AAAGPLDM(1)SLPSTPDIK	AAAGPLDMS(1)LPS(0.289)T(0.711)PDIK	AAAGPLDM(88.32)SLPSTPDIK	AAAGPLDMS(35.31)LPS(-3.92)T(3.92)PDIK	0	1	2	0	K7ELQ4	K7ELQ4	K7ELQ4			MULTI-MSMS	20180927_QE3_nLC3_TSB_SA_PHOSPHO_HIGH_PAC_2	200ug-PAC-2	930.903	2	930.399	1858.78	62463.8	3.3945	0.0031583	-1.1675	-0.0010862	2.227	0.002072	930.399	53.053	0.618	53.503	53.223	53.841	0.45043					122	74	2	0	0	0	2.2793e-05	1
AAAGPLDMSLPSTPDIK	17	Oxidation (M),2 Phospho (STY)	_AAAGPLDM(ox)pSLPSpTPDIK_	AAAGPLDM(1)SLPSTPDIK	AAAGPLDMS(0.998)LPS(0.432)T(0.57)PDIK	AAAGPLDM(74.81)SLPSTPDIK	AAAGPLDMS(24.63)LPS(-1.22)T(1.22)PDIK	0	1	2	0	K7ELQ4	K7ELQ4	K7ELQ4			MULTI-MSMS	20180927_QE3_nLC3_TSB_SA_PHOSPHO_HIGH_PAC_3	200ug-PAC-3	930.399	2	930.399	1858.78	62427.6	2.1417	0.0019926	-2.5143	-0.0023393	-0.37262	-0.00034669	930.898	53.179	0.59484	53.728	53.437	54.032	0.54853					100	69	2	0	0	0	0.0001001	1
AAAGPLDMSLPSTPDIK	17	Oxidation (M),2 Phospho (STY)	_AAAGPLDM(ox)pSLPSpTPDIK_	AAAGPLDM(1)SLPSTPDIK	AAAGPLDMS(0.998)LPS(0.102)T(0.9)PDIK	AAAGPLDM(60.32)SLPSTPDIK	AAAGPLDMS(27.01)LPS(-9.53)T(9.53)PDIK	0	1	2	0	K7ELQ4	K7ELQ4	K7ELQ4			MULTI-MSMS	20180927_QE3_nLC3_TSB_SA_PHOSPHO_HIGH_PAC_4	200ug-PAC-4	930.403	2	930.399	1858.78	62551.9	3.608	0.0033569	-0.89616	-0.00083379	2.7118	0.0025231	930.397	53.321	0.67891	53.52	53.222	53.901	0.19857					160	86	3	0	0	0	0.00037055	1
AAAGPLDMSLPSTPDIK	17	Oxidation (M),2 Phospho (STY)	_AAAGPLDM(ox)pSLPSpTPDIK_					0	1	2	0	K7ELQ4	K7ELQ4	K7ELQ4			MULTI-MATCH	20180927_QE3_nLC3_TSB_SA_PHOSPHO_HIGH_GNDHCL_1	200ug-gndhcl-1		2	930.399	1858.78	62971.4	3.2327	0.0030077	-4.6054	-0.0042849	-1.3727	-0.0012771	930.895	53.794	0.50095	53.744	53.395	53.895	-0.050279	0.011673	-0.0047935	NaN	88.319	112	60	2	NaN	NaN	NaN	NaN	0
AAAGPLDMSLPSTPDIK	17	Oxidation (M),2 Phospho (STY)	_AAAGPLDM(ox)pSLPSpTPDIK_					0	1	2	0	K7ELQ4	K7ELQ4	K7ELQ4			MULTI-MATCH	20180927_QE3_nLC3_TSB_SA_PHOSPHO_HIGH_GNDHCL_2	200ug-gndhcl-2		2	930.399	1858.78	75858.2	2.9353	0.002731	-1.4275	-0.0013282	1.5077	0.0014028	930.897	53.569	0.023153	53.97	53.951	53.974	0.40136	0.23786	0.0011199	NaN	88.319	4	2	2	NaN	NaN	NaN	NaN	0
AAAGPLDMSLPSTPDIK	17	Oxidation (M),2 Phospho (STY)	_AAAGPLDM(ox)pSLPSpTPDIK_					0	1	2	0	K7ELQ4	K7ELQ4	K7ELQ4			MULTI-MATCH	20180927_QE3_nLC3_TSB_SA_PHOSPHO_HIGH_GNDHCL_4	200ug-gndhcl-4		2	930.399	1858.78	62801.4	2.2987	0.0021387	-1.6867	-0.0015693	0.61201	0.00056941	930.398	53.383	0.035185	53.884	53.862	53.897	0.50124	0.15211	0.00063762	NaN	88.319	5	4	2	NaN	NaN	NaN	NaN	0
AAAGSPRSPGPLPGAR	16	2 Phospho (STY)	_AAAGpSPRpSPGPLPGAR_		AAAGS(1)PRS(1)PGPLPGAR		AAAGS(106.73)PRS(106.73)PGPLPGAR	0	0	2	1	Q96A47	Q96A47	Q96A47	ISL2	Insulin gene enhancer protein ISL-2	MULTI-MSMS	20180927_QE3_nLC3_TSB_SA_PHOSPHO_HIGH_GNDHCL_1	200ug-gndhcl-1	541.582	3	541.246	1620.72	84248.3	1.8577	0.0010055	0.30378	0.00016442	2.1615	0.0011699	541.247	27.254	0.42323	27.204	26.973	27.396	-0.050279					106	28	5	0	0	0	1.7875e-06	1
AAAGSPRSPGPLPGAR	16	2 Phospho (STY)	_AAAGpSPRpSPGPLPGAR_		AAAGS(1)PRS(1)PGPLPGAR		AAAGS(41.42)PRS(41.42)PGPLPGAR	0	0	2	1	Q96A47	Q96A47	Q96A47	ISL2	Insulin gene enhancer protein ISL-2	MULTI-MSMS	20180927_QE3_nLC3_TSB_SA_PHOSPHO_HIGH_GNDHCL_1	200ug-gndhcl-1	811.872	2	811.366	1620.72	61095.8	1.4989	0.0012162	0.013584	1.1021e-05	1.5125	0.0012272	811.365	27.272	0.42369	27.222	26.951	27.375	-0.050279					78	28	4	0	0	0	0.013288	1
AAAGSPRSPGPLPGAR	16	2 Phospho (STY)	_AAAGpSPRpSPGPLPGAR_		AAAGS(1)PRS(1)PGPLPGAR		AAAGS(49.46)PRS(49.46)PGPLPGAR	0	0	2	1	Q96A47	Q96A47	Q96A47	ISL2	Insulin gene enhancer protein ISL-2	MULTI-MSMS	20180927_QE3_nLC3_TSB_SA_PHOSPHO_HIGH_GNDHCL_2	200ug-gndhcl-2	811.368	2	811.366	1620.72	66198.1	1.4719	0.0011942	-0.091615	-7.4334e-05	1.3802	0.0011199	811.366	27.006	0.35122	27.207	27.047	27.398	0.20087					66	20	4	0	0	0	0.0041024	1
AAAGSPRSPGPLPGAR	16	2 Phospho (STY)	_AAAGpSPRpSPGPLPGAR_		AAAGS(1)PRS(1)PGPLPGAR		AAAGS(46.16)PRS(46.16)PGPLPGAR	0	0	2	1	Q96A47	Q96A47	Q96A47	ISL2	Insulin gene enhancer protein ISL-2	MULTI-MSMS	20180927_QE3_nLC3_TSB_SA_PHOSPHO_HIGH_GNDHCL_3	200ug-gndhcl-3	811.367	2	811.366	1620.72	67470.4	0.86882	0.00070493	-0.35661	-0.00028934	0.51221	0.00041559	811.366	26.935	0.35201	27.286	27.05	27.402	0.35029					42	16	4	0	0	0	0.0051851	1
AAAGSPRSPGPLPGAR	16	2 Phospho (STY)	_AAAGpSPRpSPGPLPGAR_		AAAGS(1)PRS(1)PGPLPGAR		AAAGS(46.32)PRS(46.32)PGPLPGAR	0	0	2	1	Q96A47	Q96A47	Q96A47	ISL2	Insulin gene enhancer protein ISL-2	MULTI-MSMS	20180927_QE3_nLC3_TSB_SA_PHOSPHO_HIGH_GNDHCL_4	200ug-gndhcl-4	811.366	2	811.366	1620.72	58964.3	0.9331	0.00075709	0.79517	0.00064517	1.7283	0.0014023	811.869	26.803	0.30525	27.204	27.06	27.365	0.401					40	15	3	0	0	0	0.0051328	1
AAAGSPRSPGPLPGAR	16	2 Phospho (STY)	_AAAGpSPRpSPGPLPGAR_		AAAGS(1)PRS(1)PGPLPGAR		AAAGS(84.5)PRS(84.5)PGPLPGAR	0	0	2	1	Q96A47	Q96A47	Q96A47	ISL2	Insulin gene enhancer protein ISL-2	MULTI-MSMS	20180927_QE3_nLC3_TSB_SA_PHOSPHO_HIGH_GNDHCL_4	200ug-gndhcl-4	541.581	3	541.246	1620.72	84839.5	1.4667	0.00079387	0.031556	1.708e-05	1.4983	0.00081095	541.246	26.834	0.38236	27.235	27.004	27.387	0.401					68	19	5	0	0	0	5.504e-05	1
AAAGSPRSPGPLPGAR	16	2 Phospho (STY)	_AAAGpSPRpSPGPLPGAR_		AAAGS(1)PRS(1)PGPLPGAR		AAAGS(86.54)PRS(86.54)PGPLPGAR	0	0	2	1	Q96A47	Q96A47	Q96A47	ISL2	Insulin gene enhancer protein ISL-2	MULTI-MSMS	20180927_QE3_nLC3_TSB_SA_PHOSPHO_HIGH_PAC_1	200ug-PAC-1	541.582	3	541.246	1620.72	83441.2	1.5135	0.0008192	0.050819	2.7506e-05	1.5644	0.0008467	541.246	27.151	0.41521	27.151	26.94	27.355	0.00027734					58	18	4	0	0	0	4.5138e-05	1
AAAGSPRSPGPLPGAR	16	2 Phospho (STY)	_AAAGpSPRpSPGPLPGAR_		AAAGS(1)PRS(1)PGPLPGAR		AAAGS(56.85)PRS(56.85)PGPLPGAR	0	0	2	1	Q96A47	Q96A47	Q96A47	ISL2	Insulin gene enhancer protein ISL-2	MULTI-MSMS	20180927_QE3_nLC3_TSB_SA_PHOSPHO_HIGH_PAC_1	200ug-PAC-1	811.367	2	811.366	1620.72	64782.1	0.9539	0.00077396	-0.1677	-0.00013606	0.7862	0.0006379	811.365	27.138	0.34952	27.138	26.962	27.311	0.00027734					43	15	4	0	0	0	0.0016811	1
AAAGSPRSPGPLPGAR	16	2 Phospho (STY)	_AAAGpSPRpSPGPLPGAR_		AAAGS(1)PRS(1)PGPLPGAR		AAAGS(57.84)PRS(57.84)PGPLPGAR	0	0	2	1	Q96A47	Q96A47	Q96A47	ISL2	Insulin gene enhancer protein ISL-2	MULTI-MSMS	20180927_QE3_nLC3_TSB_SA_PHOSPHO_HIGH_PAC_2	200ug-PAC-2	811.868	2	811.366	1620.72	64682.1	1.4137	0.001147	0.76877	0.00062375	2.1824	0.0017707	811.366	26.842	0.3488	27.192	26.991	27.34	0.35019					51	20	4	0	0	0	0.0013584	1
AAAGSPRSPGPLPGAR	16	2 Phospho (STY)	_AAAGpSPRpSPGPLPGAR_		AAAGS(1)PRS(1)PGPLPGAR		AAAGS(111.18)PRS(111.18)PGPLPGAR	0	0	2	1	Q96A47	Q96A47	Q96A47	ISL2	Insulin gene enhancer protein ISL-2	MULTI-MSMS	20180927_QE3_nLC3_TSB_SA_PHOSPHO_HIGH_PAC_2	200ug-PAC-2	541.248	3	541.246	1620.72	84114.5	1.9203	0.0010393	0.094801	5.1311e-05	2.0151	0.0010906	541.246	26.833	0.41425	27.184	26.969	27.383	0.35019					82	23	4	0	0	0	1.7998e-07	1
AAAGSPRSPGPLPGAR	16	2 Phospho (STY)	_AAAGpSPRpSPGPLPGAR_		AAAGS(1)PRS(1)PGPLPGAR		AAAGS(80.38)PRS(80.38)PGPLPGAR	0	0	2	1	Q96A47	Q96A47	Q96A47	ISL2	Insulin gene enhancer protein ISL-2	MULTI-MSMS	20180927_QE3_nLC3_TSB_SA_PHOSPHO_HIGH_PAC_3	200ug-PAC-3	541.247	3	541.246	1620.72	84510.3	1.363	0.00073773	0.01655	8.9578e-06	1.3796	0.00074669	541.246	26.766	0.49222	27.214	26.971	27.464	0.44831					74	23	4	0	0	0	7.5019e-05	1
AAAGSPRSPGPLPGAR	16	2 Phospho (STY)	_AAAGpSPRpSPGPLPGAR_		AAAGS(1)PRS(1)PGPLPGAR		AAAGS(44.57)PRS(44.57)PGPLPGAR	0	0	2	1	Q96A47	Q96A47	Q96A47	ISL2	Insulin gene enhancer protein ISL-2	MULTI-MSMS	20180927_QE3_nLC3_TSB_SA_PHOSPHO_HIGH_PAC_3	200ug-PAC-3	811.364	2	811.366	1620.72	64757.7	0.92225	0.00074828	0.43796	0.00035534	1.3602	0.0011036	811.364	26.768	0.45119	27.216	26.906	27.357	0.44831					50	21	4	0	0	0	0.0057068	1
AAAGSPRSPGPLPGAR	16	2 Phospho (STY)	_AAAGpSPRpSPGPLPGAR_		AAAGS(1)PRS(1)PGPLPGAR		AAAGS(47.55)PRS(47.55)PGPLPGAR	0	0	2	1	Q96A47	Q96A47	Q96A47	ISL2	Insulin gene enhancer protein ISL-2	MULTI-MSMS	20180927_QE3_nLC3_TSB_SA_PHOSPHO_HIGH_PAC_4	200ug-PAC-4	811.366	2	811.366	1620.72	60237.5	1.3635	0.0011063	2.104	0.0017071	3.4675	0.0028134	811.367	26.939	0.38996	27.238	26.984	27.374	0.29879					36	19	3	0	0	0	0.0047308	1
AAAGSPRSPGPLPGAR	16	2 Phospho (STY)	_AAAGpSPRpSPGPLPGAR_		AAAGS(1)PRS(1)PGPLPGAR		AAAGS(91.72)PRS(91.72)PGPLPGAR	0	0	2	1	Q96A47	Q96A47	Q96A47	ISL2	Insulin gene enhancer protein ISL-2	MULTI-MSMS	20180927_QE3_nLC3_TSB_SA_PHOSPHO_HIGH_PAC_4	200ug-PAC-4	541.247	3	541.246	1620.72	84816.4	1.7636	0.00095454	0.026817	1.4515e-05	1.7904	0.00096905	541.246	26.928	0.44767	27.227	27.021	27.468	0.29879					71	23	4	0	0	0	1.9975e-05	1
AAAGSPRSPGPLPGAR	16	2 Phospho (STY)	_AAAGpSPRpSPGPLPGAR_					0	0	2	1	Q96A47	Q96A47	Q96A47	ISL2	Insulin gene enhancer protein ISL-2	MULTI-MATCH	20180927_QE3_nLC3_TSB_SA_PHOSPHO_HIGH_GNDHCL_2	200ug-gndhcl-2		3	541.246	1620.72	83720.2	1.9628	0.0010623	0.1497	8.1027e-05	2.1125	0.0011434	541.247	26.992	0.45701	27.193	26.985	27.442	0.20087	0.046427	0.00011253	NaN	111.18	90	25	5	NaN	NaN	NaN	NaN	0
AAAGSPRSPGPLPGAR	16	2 Phospho (STY)	_AAAGpSPRpSPGPLPGAR_					0	0	2	1	Q96A47	Q96A47	Q96A47	ISL2	Insulin gene enhancer protein ISL-2	MULTI-MATCH	20180927_QE3_nLC3_TSB_SA_PHOSPHO_HIGH_GNDHCL_3	200ug-gndhcl-3		3	541.246	1620.72	84353.4	1.447	0.00078319	-0.11184	-6.0536e-05	1.3352	0.00072266	541.246	26.931	0.35222	27.281	27.094	27.446	0.35029	0.135	-0.00031216	NaN	111.18	54	16	4	NaN	NaN	NaN	NaN	0
AAAITDMADLEELSRLSPLPPGSPGSAAR	29	Acetyl (Protein N-term),Oxidation (M),2 Phospho (STY)	_(ac)AAAITDM(ox)ADLEELSRLpSPLPPGpSPGSAAR_	AAAITDM(1)ADLEELSRLSPLPPGSPGSAAR	AAAITDMADLEELS(0.029)RLS(0.971)PLPPGS(0.88)PGS(0.12)AAR	AAAITDM(137.04)ADLEELSRLSPLPPGSPGSAAR	AAAIT(-57.93)DMADLEELS(-15.29)RLS(15.29)PLPPGS(8.65)PGS(-8.65)AAR	1	1	2	1	Q6ZN18	Q6ZN18	Q6ZN18	AEBP2	Zinc finger protein AEBP2	MULTI-MSMS	20180927_QE3_nLC3_TSB_SA_PHOSPHO_HIGH_GNDHCL_1	200ug-gndhcl-1	1038.15	3	1037.81	3110.4	61615.1	4.3233	0.0044867	0.25434	0.00026396	4.5776	0.0047507	1038.14	64.343	0.58415	64.193	63.958	64.542	-0.15053					360	85	6	0	0	0	5.6379e-18	1
AAAITDMADLEELSRLSPLPPGSPGSAAR	29	Acetyl (Protein N-term),Oxidation (M),2 Phospho (STY)	_(ac)AAAITDM(ox)ADLEELSRLpSPLPPGpSPGSAAR_	AAAITDM(1)ADLEELSRLSPLPPGSPGSAAR	AAAITDMADLEELS(0.095)RLS(0.905)PLPPGS(0.905)PGS(0.095)AAR	AAAITDM(119.38)ADLEELSRLSPLPPGSPGSAAR	AAAIT(-55.36)DMADLEELS(-9.83)RLS(9.83)PLPPGS(9.83)PGS(-9.83)AAR	1	1	2	1	Q6ZN18	Q6ZN18	Q6ZN18	AEBP2	Zinc finger protein AEBP2	MULTI-MSMS	20180927_QE3_nLC3_TSB_SA_PHOSPHO_HIGH_GNDHCL_2	200ug-gndhcl-2	1038.48	3	1037.81	3110.4	61574	3.4364	0.0035663	0.10257	0.00010645	3.5389	0.0036727	1038.48	64.113	0.55017	64.214	63.985	64.535	0.10062					299	78	6	0	0	0	1.987e-12	1
AAAITDMADLEELSRLSPLPPGSPGSAAR	29	Acetyl (Protein N-term),Oxidation (M),2 Phospho (STY)	_(ac)AAAITDM(ox)ADLEELSRLpSPLPPGpSPGSAAR_	AAAITDM(1)ADLEELSRLSPLPPGSPGSAAR	AAAIT(0.001)DMADLEELS(0.468)RLS(0.531)PLPPGS(0.863)PGS(0.137)AAR	AAAITDM(86.55)ADLEELSRLSPLPPGSPGSAAR	AAAIT(-25.9)DMADLEELS(-0.55)RLS(0.55)PLPPGS(8)PGS(-8)AAR	1	1	2	1	Q6ZN18	Q6ZN18	Q6ZN18	AEBP2	Zinc finger protein AEBP2	MULTI-MSMS	20180927_QE3_nLC3_TSB_SA_PHOSPHO_HIGH_GNDHCL_3	200ug-gndhcl-3	1038.48	3	1037.81	3110.4	61663.3	3.1003	0.0032176	0.4857	0.00050406	3.586	0.0037216	1038.14	64.179	0.51192	64.228	63.988	64.5	0.049565					294	66	5	0	0	0	2.5815e-06	1
AAAITDMADLEELSRLSPLPPGSPGSAAR	29	Acetyl (Protein N-term),Oxidation (M),2 Phospho (STY)	_(ac)AAAITDM(ox)ADLEELSRLpSPLPPGpSPGSAAR_	AAAITDM(1)ADLEELSRLSPLPPGSPGSAAR	AAAITDMADLEELS(0.48)RLS(0.52)PLPPGS(0.909)PGS(0.091)AAR	AAAITDM(99.58)ADLEELSRLSPLPPGSPGSAAR	AAAIT(-43.34)DMADLEELS(-0.35)RLS(0.35)PLPPGS(10)PGS(-10)AAR	1	1	2	1	Q6ZN18	Q6ZN18	Q6ZN18	AEBP2	Zinc finger protein AEBP2	MULTI-MSMS	20180927_QE3_nLC3_TSB_SA_PHOSPHO_HIGH_GNDHCL_4	200ug-gndhcl-4	1038.15	3	1037.81	3110.4	61783.5	3.5225	0.0036557	-0.042482	-4.4088e-05	3.48	0.0036116	1038.14	64.188	0.56165	64.188	63.934	64.495	6.9502e-07					309	75	5	0	0	0	1.9342e-08	1
AAAITDMADLEELSRLSPLPPGSPGSAAR	29	Acetyl (Protein N-term),Oxidation (M),2 Phospho (STY)	_(ac)AAAITDM(ox)ADLEELpSRLSPLPPGpSPGSAAR_	AAAITDM(1)ADLEELSRLSPLPPGSPGSAAR	AAAITDMADLEELS(0.843)RLS(0.157)PLPPGS(0.898)PGS(0.102)AAR	AAAITDM(137.47)ADLEELSRLSPLPPGSPGSAAR	AAAIT(-55.88)DMADLEELS(7.32)RLS(-7.32)PLPPGS(9.46)PGS(-9.46)AAR	1	1	2	1	Q6ZN18	Q6ZN18	Q6ZN18	AEBP2	Zinc finger protein AEBP2	MULTI-MSMS	20180927_QE3_nLC3_TSB_SA_PHOSPHO_HIGH_PAC_1	200ug-PAC-1	1038.15	3	1037.81	3110.4	61503.8	4.274	0.0044356	0.072507	7.5249e-05	4.3465	0.0045109	1038.14	64.304	0.62333	64.104	63.884	64.507	-0.20022					395	89	6	0	0	0	5.3569e-18	1
AAAITDMADLEELSRLSPLPPGSPGSAAR	29	Acetyl (Protein N-term),Oxidation (M),2 Phospho (STY)	_(ac)AAAITDM(ox)ADLEELSRLpSPLPPGpSPGSAAR_	AAAITDM(1)ADLEELSRLSPLPPGSPGSAAR	AAAITDMADLEELS(0.046)RLS(0.954)PLPPGS(0.858)PGS(0.142)AAR	AAAITDM(136.65)ADLEELSRLSPLPPGSPGSAAR	AAAIT(-76.26)DMADLEELS(-13.22)RLS(13.22)PLPPGS(7.84)PGS(-7.84)AAR	1	1	2	1	Q6ZN18	Q6ZN18	Q6ZN18	AEBP2	Zinc finger protein AEBP2	MULTI-MSMS	20180927_QE3_nLC3_TSB_SA_PHOSPHO_HIGH_PAC_2	200ug-PAC-2	1038.15	3	1037.81	3110.4	61633	4.074	0.0042281	0.18718	0.00019425	4.2612	0.0044223	1038.14	64.12	0.69119	64.169	63.927	64.618	0.04945					401	101	6	0	0	0	5.8876e-18	1
AAAITDMADLEELSRLSPLPPGSPGSAAR	29	Acetyl (Protein N-term),Oxidation (M),2 Phospho (STY)	_(ac)AAAITDM(ox)ADLEELSRLpSPLPPGpSPGSAAR_	AAAITDM(1)ADLEELSRLSPLPPGSPGSAAR	AAAITDMADLEELS(0.473)RLS(0.527)PLPPGS(0.857)PGS(0.143)AAR	AAAITDM(100.64)ADLEELSRLSPLPPGSPGSAAR	AAAIT(-39.03)DMADLEELS(-0.47)RLS(0.47)PLPPGS(7.79)PGS(-7.79)AAR	1	1	2	1	Q6ZN18	Q6ZN18	Q6ZN18	AEBP2	Zinc finger protein AEBP2	MULTI-MSMS	20180927_QE3_nLC3_TSB_SA_PHOSPHO_HIGH_PAC_3	200ug-PAC-3	1038.15	3	1037.81	3110.4	61883.2	3.5386	0.0036723	0.1182	0.00012266	3.6567	0.003795	1038.14	64.168	0.68857	64.115	63.876	64.564	-0.052875					393	95	7	0	0	0	1.7647e-08	1
AAAITDMADLEELSRLSPLPPGSPGSAAR	29	Acetyl (Protein N-term),Oxidation (M),2 Phospho (STY)	_(ac)AAAITDM(ox)ADLEELSRLpSPLPPGpSPGSAAR_	AAAITDM(1)ADLEELSRLSPLPPGSPGSAAR	AAAITDMADLEELS(0.022)RLS(0.978)PLPPGS(0.866)PGS(0.134)AAR	AAAITDM(116.73)ADLEELSRLSPLPPGSPGSAAR	AAAIT(-55.12)DMADLEELS(-16.56)RLS(16.56)PLPPGS(8.13)PGS(-8.13)AAR	1	1	2	1	Q6ZN18	Q6ZN18	Q6ZN18	AEBP2	Zinc finger protein AEBP2	MULTI-MSMS	20180927_QE3_nLC3_TSB_SA_PHOSPHO_HIGH_PAC_4	200ug-PAC-4	1038.15	3	1037.81	3110.4	62111.9	4.2843	0.0044463	0.16569	0.00017195	4.45	0.0046182	1038.14	64.224	0.54928	64.222	64.027	64.576	-0.0019503					323	82	5	0	0	0	2.551e-12	1
AAAITDMADLEELSRLSPLPPGSPGSAAR	29	Acetyl (Protein N-term),2 Phospho (STY)	_(ac)AAAITDMADLEELSRLpSPLPPGSPGpSAAR_		AAAITDMADLEELS(0.041)RLS(0.959)PLPPGS(0.46)PGS(0.54)AAR		AAAIT(-44.83)DMADLEELS(-12.23)RLS(12.23)PLPPGS(-0.93)PGS(0.93)AAR	1	0	2	1	Q6ZN18	Q6ZN18	Q6ZN18	AEBP2	Zinc finger protein AEBP2	MULTI-MSMS	20180927_QE3_nLC3_TSB_SA_PHOSPHO_HIGH_GNDHCL_1	200ug-gndhcl-1	1032.81	3	1032.48	3094.41	60725.3	3.2325	0.0033374	-0.4876	-0.00050344	2.7449	0.002834	1032.81	66.389	0.30632	66.238	66.206	66.513	-0.15053					91	26	8	0	0	0	2.0164e-85	1
AAAITDMADLEELSRLSPLPPGSPGSAAR	29	Acetyl (Protein N-term),2 Phospho (STY)	_(ac)AAAITDMADLEELSRLpSPLPPGpSPGSAAR_		AAAIT(0.001)DMADLEELS(0.483)RLS(0.516)PLPPGS(0.893)PGS(0.106)AAR		AAAIT(-26.28)DMADLEELS(-0.29)RLS(0.29)PLPPGS(9.26)PGS(-9.26)AAR	1	0	2	1	Q6ZN18	Q6ZN18	Q6ZN18	AEBP2	Zinc finger protein AEBP2	MULTI-MSMS	20180927_QE3_nLC3_TSB_SA_PHOSPHO_HIGH_GNDHCL_1	200ug-gndhcl-1	774.862	4	774.609	3094.41	71229.1	3.4936	0.0027062	-0.52757	-0.00040866	2.966	0.0022975	774.86	66.389	0.13477	66.239	66.169	66.304	-0.15053					28	10	6	0	0	0	1.5537e-05	1
AAAITDMADLEELSRLSPLPPGSPGSAAR	29	Acetyl (Protein N-term),2 Phospho (STY)	_(ac)AAAITDMADLEELSRLpSPLPPGSPGpSAAR_		AAAITDMADLEELS(0.004)RLS(0.996)PLPPGS(0.465)PGS(0.535)AAR		AAAIT(-71.5)DMADLEELS(-24.05)RLS(24.05)PLPPGS(-0.61)PGS(0.61)AAR	1	0	2	1	Q6ZN18	Q6ZN18	Q6ZN18	AEBP2	Zinc finger protein AEBP2	MULTI-MSMS	20180927_QE3_nLC3_TSB_SA_PHOSPHO_HIGH_GNDHCL_3	200ug-gndhcl-3	1032.81	3	1032.48	3094.41	60702.4	2.5507	0.0026335	-0.86268	-0.00089069	1.688	0.0017428	1032.81	66.374	0.20243	66.323	66.277	66.48	-0.05068					63	17	6	0	0	0	6.6787e-71	1
AAAITDMADLEELSRLSPLPPGSPGSAAR	29	Acetyl (Protein N-term),2 Phospho (STY)	_(ac)AAAITDMADLEELSRLpSPLPPGpSPGSAAR_		AAAITDMADLEELS(0.13)RLS(0.87)PLPPGS(0.87)PGS(0.13)AAR		AAAIT(-68.82)DMADLEELS(-8.26)RLS(8.26)PLPPGS(8.26)PGS(-8.26)AAR	1	0	2	1	Q6ZN18	Q6ZN18	Q6ZN18	AEBP2	Zinc finger protein AEBP2	MULTI-MSMS	20180927_QE3_nLC3_TSB_SA_PHOSPHO_HIGH_GNDHCL_3	200ug-gndhcl-3	774.862	4	774.609	3094.41	70611	2.9745	0.0023041	-1.0033	-0.00077718	1.9712	0.0015269	774.86	66.374	0.10352	66.323	66.291	66.395	-0.05068					23	7	5	0	0	0	7.6906e-18	1
AAAITDMADLEELSRLSPLPPGSPGSAAR	29	Acetyl (Protein N-term),2 Phospho (STY)	_(ac)AAAITDMADLEELSRLpSPLPPGpSPGSAAR_		AAAITDMADLEELS(0.013)RLS(0.987)PLPPGS(0.971)PGS(0.029)AAR		AAAIT(-43.49)DMADLEELS(-19.29)RLS(19.29)PLPPGS(15.49)PGS(-15.49)AAR	1	0	2	1	Q6ZN18	Q6ZN18	Q6ZN18	AEBP2	Zinc finger protein AEBP2	MULTI-MSMS	20180927_QE3_nLC3_TSB_SA_PHOSPHO_HIGH_GNDHCL_4	200ug-gndhcl-4	1032.81	3	1032.48	3094.41	60373.8	2.7354	0.0028242	-0.79409	-0.00081988	1.9413	0.0020044	1032.81	66.351	0.28734	66.351	66.297	66.585	6.9502e-07					73	21	8	0	0	0	2.4662e-101	1
AAAITDMADLEELSRLSPLPPGSPGSAAR	29	Acetyl (Protein N-term),2 Phospho (STY)	_(ac)AAAITDMADLEELSRLpSPLPPGpSPGSAAR_		AAAITDMADLEELS(0.095)RLS(0.905)PLPPGS(0.862)PGS(0.138)AAR		AAAIT(-56.03)DMADLEELS(-9.82)RLS(9.82)PLPPGS(7.96)PGS(-7.96)AAR	1	0	2	1	Q6ZN18	Q6ZN18	Q6ZN18	AEBP2	Zinc finger protein AEBP2	MULTI-MSMS	20180927_QE3_nLC3_TSB_SA_PHOSPHO_HIGH_GNDHCL_4	200ug-gndhcl-4	774.862	4	774.609	3094.41	71430.6	3.2772	0.0025385	-1.1397	-0.00088285	2.1374	0.0016557	774.86	66.351	0.11431	66.351	66.315	66.429	6.9502e-07					23	8	6	0	0	0	2.3865e-12	1
AAAITDMADLEELSRLSPLPPGSPGSAAR	29	Acetyl (Protein N-term),2 Phospho (STY)	_(ac)AAAITDMADLEELSRLpSPLPPGpSPGSAAR_		AAAITDMADLEELS(0.002)RLS(0.998)PLPPGS(0.965)PGS(0.035)AAR		AAAIT(-62.37)DMADLEELS(-26.24)RLS(26.24)PLPPGS(14.38)PGS(-14.38)AAR	1	0	2	1	Q6ZN18	Q6ZN18	Q6ZN18	AEBP2	Zinc finger protein AEBP2	MULTI-MSMS	20180927_QE3_nLC3_TSB_SA_PHOSPHO_HIGH_PAC_1	200ug-PAC-1	1033.15	3	1032.48	3094.41	60497.7	3.6098	0.003727	-0.36518	-0.00037704	3.2446	0.00335	1032.81	66.385	0.20042	66.185	66.134	66.335	-0.20022					74	15	8	0	0	0	5.9764e-86	1
AAAITDMADLEELSRLSPLPPGSPGSAAR	29	Acetyl (Protein N-term),2 Phospho (STY)	_(ac)AAAITDMADLEELpSRLSPLPPGpSPGSAAR_		AAAIT(0.001)DMADLEELS(0.525)RLS(0.475)PLPPGS(0.804)PGS(0.196)AAR		AAAIT(-27.4)DMADLEELS(0.44)RLS(-0.44)PLPPGS(6.15)PGS(-6.15)AAR	1	0	2	1	Q6ZN18	Q6ZN18	Q6ZN18	AEBP2	Zinc finger protein AEBP2	MULTI-MSMS	20180927_QE3_nLC3_TSB_SA_PHOSPHO_HIGH_PAC_1	200ug-PAC-1	774.862	4	774.609	3094.41	71018	3.9657	0.0030719	-0.9397	-0.0007279	3.026	0.002344	774.86	66.397	0.12551	66.197	66.134	66.26	-0.20022					21	9	5	0	0	0	1.3866e-05	1
AAAITDMADLEELSRLSPLPPGSPGSAAR	29	Acetyl (Protein N-term),2 Phospho (STY)	_(ac)AAAITDMADLEELSRLpSPLPPGpSPGSAAR_		AAAITDMADLEELS(0.182)RLS(0.818)PLPPGS(0.982)PGS(0.018)AAR		AAAIT(-40.42)DMADLEELS(-6.46)RLS(6.46)PLPPGS(16.66)PGS(-16.66)AAR	1	0	2	1	Q6ZN18	Q6ZN18	Q6ZN18	AEBP2	Zinc finger protein AEBP2	MULTI-MSMS	20180927_QE3_nLC3_TSB_SA_PHOSPHO_HIGH_PAC_3	200ug-PAC-3	1033.15	3	1032.48	3094.41	61045.6	2.558	0.0026411	-0.6159	-0.0006359	1.9421	0.0020052	1032.81	66.383	0.31013	66.33	66.225	66.535	-0.052875					82	25	7	0	0	0	1.393e-102	1
AAAITDMADLEELSRLSPLPPGSPGSAAR	29	Acetyl (Protein N-term),2 Phospho (STY)	_(ac)AAAITDMADLEELSRLpSPLPPGpSPGSAAR_		AAAITDMADLEELS(0.11)RLS(0.89)PLPPGS(0.867)PGS(0.133)AAR		AAAIT(-68.35)DMADLEELS(-9.13)RLS(9.13)PLPPGS(8.15)PGS(-8.15)AAR	1	0	2	1	Q6ZN18	Q6ZN18	Q6ZN18	AEBP2	Zinc finger protein AEBP2	MULTI-MSMS	20180927_QE3_nLC3_TSB_SA_PHOSPHO_HIGH_PAC_3	200ug-PAC-3	774.862	4	774.609	3094.41	70752.4	3.1652	0.0024518	-0.84914	-0.00065775	2.3161	0.0017941	774.859	66.382	0.07888	66.329	66.295	66.374	-0.052875					30	7	6	0	0	0	1.5007e-12	1
AAAKDTHEDHDTSTENTDESNHDPQFEPIVSLPEQEIK	38	Acetyl (Protein N-term),2 Phospho (STY)	_(ac)AAAKDTHEDHDpTpSTENTDESNHDPQFEPIVSLPEQEIK_		AAAKDT(0.025)HEDHDT(0.66)S(0.367)T(0.359)ENT(0.319)DES(0.269)NHDPQFEPIVSLPEQEIK		AAAKDT(-15.02)HEDHDT(4.92)S(0.32)T(-0.32)ENT(-1.28)DES(-2.21)NHDPQFEPIVS(-48.55)LPEQEIK	1	0	2	1	P43487	P43487	P43487	RANBP1	Ran-specific GTPase-activating protein	MULTI-MSMS	20180927_QE3_nLC3_TSB_SA_PHOSPHO_HIGH_GNDHCL_1	200ug-gndhcl-1	1120.73	4	1119.97	4475.86	57987.4	2.4731	0.0027698	-0.58745	-0.00065793	1.8856	0.0021118	1120.47	56.774	0.45274	56.624	56.393	56.846	-0.15053					275	48	7	0	0	0	5.1918e-05	1
AAAKDTHEDHDTSTENTDESNHDPQFEPIVSLPEQEIK	38	Acetyl (Protein N-term),2 Phospho (STY)	_(ac)AAAKDTHEDHDpTpSTENTDESNHDPQFEPIVSLPEQEIK_		AAAKDT(0.136)HEDHDT(0.617)S(0.343)T(0.336)ENT(0.304)DES(0.264)NHDPQFEPIVSLPEQEIK		AAAKDT(-6.98)HEDHDT(5.59)S(0.26)T(-0.26)ENT(-1.02)DES(-1.76)NHDPQFEPIVS(-44.14)LPEQEIK	1	0	2	1	P43487	P43487	P43487	RANBP1	Ran-specific GTPase-activating protein	MULTI-MSMS	20180927_QE3_nLC3_TSB_SA_PHOSPHO_HIGH_GNDHCL_2	200ug-gndhcl-2	1120.22	4	1119.97	4475.86	58966.9	2.0648	0.0023126	-0.75379	-0.00084422	1.311	0.0014683	1120.47	56.203	0.48566	56.403	56.188	56.674	0.20087					227	52	7	0	0	0	0.0001557	1
AAAKDTHEDHDTSTENTDESNHDPQFEPIVSLPEQEIK	38	Acetyl (Protein N-term),2 Phospho (STY)	_(ac)AAAKDTHEDHDpTpSTENTDESNHDPQFEPIVSLPEQEIK_		AAAKDT(0.005)HEDHDT(0.692)S(0.372)T(0.361)ENT(0.314)DES(0.256)NHDPQFEPIVSLPEQEIK		AAAKDT(-21.78)HEDHDT(5.32)S(0.38)T(-0.38)ENT(-1.49)DES(-2.59)NHDPQFEPIVS(-62.34)LPEQEIK	1	0	2	1	P43487	P43487	P43487	RANBP1	Ran-specific GTPase-activating protein	MULTI-MSMS	20180927_QE3_nLC3_TSB_SA_PHOSPHO_HIGH_GNDHCL_3	200ug-gndhcl-3	1120.48	4	1119.97	4475.86	57631.8	2.2637	0.0025353	-0.31499	-0.00035278	1.9487	0.0021825	1120.22	56.174	0.4803	56.324	56.133	56.613	0.14981					166	48	7	0	0	0	1.084e-06	1
AAAKDTHEDHDTSTENTDESNHDPQFEPIVSLPEQEIK	38	Acetyl (Protein N-term),2 Phospho (STY)	_(ac)AAAKDTHEDHDpTpSTENTDESNHDPQFEPIVSLPEQEIK_		AAAKDT(0.009)HEDHDT(0.931)S(0.466)T(0.425)ENT(0.095)DES(0.073)NHDPQFEPIVSLPEQEIK		AAAKDT(-20.26)HEDHDT(11.51)S(0.45)T(-0.45)ENT(-7.53)DES(-8.79)NHDPQFEPIVS(-86.24)LPEQEIK	1	0	2	1	P43487	P43487	P43487	RANBP1	Ran-specific GTPase-activating protein	MULTI-MSMS	20180927_QE3_nLC3_TSB_SA_PHOSPHO_HIGH_GNDHCL_4	200ug-gndhcl-4	1120.73	4	1119.97	4475.86	57818.3	1.4744	0.0016513	-0.24057	-0.00026944	1.2339	0.0013819	1120.47	56.078	0.58364	56.379	56.099	56.683	0.30075					426	65	8	0	0	0	8.5064e-13	1
AAAKDTHEDHDTSTENTDESNHDPQFEPIVSLPEQEIK	38	Acetyl (Protein N-term),2 Phospho (STY)	_(ac)AAAKDTHEDHDpTpSTENTDESNHDPQFEPIVSLPEQEIK_		AAAKDT(0.089)HEDHDT(0.645)S(0.465)T(0.445)ENT(0.184)DES(0.172)NHDPQFEPIVSLPEQEIK		AAAKDT(-11.75)HEDHDT(3.72)S(0.35)T(-0.35)ENT(-6.2)DES(-7.14)NHDPQFEPIVS(-44.09)LPEQEIK	1	0	2	1	P43487	P43487	P43487	RANBP1	Ran-specific GTPase-activating protein	MULTI-MSMS	20180927_QE3_nLC3_TSB_SA_PHOSPHO_HIGH_PAC_3	200ug-PAC-3	1120.47	4	1119.97	4475.86	58675.7	1.4963	0.0016758	-1.0454	-0.0011709	0.45086	0.00050495	1120.72	56.15	0.53148	56.498	56.286	56.817	0.34806					211	59	6	0	0	0	0.00015078	1
AAAKDTHEDHDTSTENTDESNHDPQFEPIVSLPEQEIK	38	Acetyl (Protein N-term),2 Phospho (STY)	_(ac)AAAKDTHEDHDpTpSTENTDESNHDPQFEPIVSLPEQEIK_					1	0	2	1	P43487	P43487	P43487	RANBP1	Ran-specific GTPase-activating protein	MULTI-MATCH	20180927_QE3_nLC3_TSB_SA_PHOSPHO_HIGH_PAC_2	200ug-PAC-2		4	1119.97	4475.86	65618.2	2.6147	0.0029284	0.90181	0.00101	3.5165	0.0039384	1120.47	56.503	0.025311	56.753	56.731	56.756	0.24994	0.28995	0.0064653	NaN	98.885	5	3	2	NaN	NaN	NaN	NaN	0
AAAMVPGRSESWER	14	Acetyl (Protein N-term),Phospho (STY)	_(ac)AAAMVPGRSEpSWER_		AAAMVPGRS(0.198)ES(0.802)WER		AAAMVPGRS(-6.09)ES(6.09)WER	1	0	1	1	O43598	O43598	O43598	DNPH1	2-deoxynucleoside 5-phosphate N-hydrolase 1	MULTI-MSMS	20180927_QE3_nLC3_TSB_SA_PHOSPHO_HIGH_PAC_4	200ug-PAC-4	834.864	2	834.864	1667.71	66850.3	1.2732	0.001063	0.49152	0.00041035	1.7648	0.0014733	834.864	46.308	0.27745	46.707	46.564	46.841	0.39905					51	24	3	0	0	0	0.008541	1
AAASVTPPGSLELLQPGFSK	20	Acetyl (Protein N-term),2 Phospho (STY)	_(ac)AAASVpTPPGpSLELLQPGFSK_		AAAS(0.363)VT(0.637)PPGS(1)LELLQPGFSK		AAAS(-2.45)VT(2.45)PPGS(43.2)LELLQPGFS(-84.51)K	1	0	2	0	Q12933	Q12933	Q12933	TRAF2	TNF receptor-associated factor 2	MULTI-MSMS	20180927_QE3_nLC3_TSB_SA_PHOSPHO_HIGH_GNDHCL_1	200ug-gndhcl-1	725.009	3	724.672	2171	72732.9	3.8683	0.0028032	-0.14054	-0.00010185	3.7277	0.0027014	724.672	65.684	0.59081	65.533	65.298	65.889	-0.15053					252	83	5	0	0	0	3.6666e-11	1
AAASVTPPGSLELLQPGFSK	20	Acetyl (Protein N-term),2 Phospho (STY)	_(ac)AAASVpTPPGpSLELLQPGFSK_		AAAS(0.221)VT(0.779)PPGS(1)LELLQPGFSK		AAAS(-5.48)VT(5.48)PPGS(34.45)LELLQPGFS(-80.78)K	1	0	2	0	Q12933	Q12933	Q12933	TRAF2	TNF receptor-associated factor 2	MULTI-MSMS	20180927_QE3_nLC3_TSB_SA_PHOSPHO_HIGH_GNDHCL_2	200ug-gndhcl-2	725.009	3	724.672	2171	73026.3	3.6472	0.002643	-0.67691	-0.00049054	2.9703	0.0021525	725.006	65.457	0.44582	65.557	65.317	65.763	0.10062					227	62	5	0	0	0	1.5819e-10	1
AAASVTPPGSLELLQPGFSK	20	Acetyl (Protein N-term),2 Phospho (STY)	_(ac)AAASVpTPPGpSLELLQPGFSK_		AAAS(0.399)VT(0.605)PPGS(0.996)LELLQPGFSK		AAAS(-1.82)VT(1.82)PPGS(22.05)LELLQPGFS(-47.35)K	1	0	2	0	Q12933	Q12933	Q12933	TRAF2	TNF receptor-associated factor 2	MULTI-MSMS	20180927_QE3_nLC3_TSB_SA_PHOSPHO_HIGH_GNDHCL_3	200ug-gndhcl-3	724.674	3	724.672	2171	73331.3	2.7722	0.0020089	-0.24063	-0.00017438	2.5316	0.0018346	724.672	65.409	0.47174	65.459	65.267	65.738	0.049565					218	64	5	0	0	0	2.7111e-06	1
AAASVTPPGSLELLQPGFSK	20	Acetyl (Protein N-term),2 Phospho (STY)	_(ac)AAASVpTPPGpSLELLQPGFSK_		AAAS(0.371)VT(0.629)PPGS(1)LELLQPGFSK		AAAS(-2.29)VT(2.29)PPGS(35.25)LELLQPGFS(-74.46)K	1	0	2	0	Q12933	Q12933	Q12933	TRAF2	TNF receptor-associated factor 2	MULTI-MSMS	20180927_QE3_nLC3_TSB_SA_PHOSPHO_HIGH_GNDHCL_4	200ug-gndhcl-4	725.008	3	724.672	2171	72888.6	2.8064	0.0020337	0.26892	0.00019488	3.0753	0.0022286	725.007	65.445	0.42315	65.445	65.25	65.673	6.9502e-07					204	58	4	0	0	0	2.7837e-10	1
AAASVTPPGSLELLQPGFSK	20	Acetyl (Protein N-term),2 Phospho (STY)	_(ac)AAASVpTPPGpSLELLQPGFSK_		AAAS(0.149)VT(0.851)PPGS(1)LELLQPGFSK		AAAS(-7.56)VT(7.56)PPGS(44.12)LELLQPGFS(-78.5)K	1	0	2	0	Q12933	Q12933	Q12933	TRAF2	TNF receptor-associated factor 2	MULTI-MSMS	20180927_QE3_nLC3_TSB_SA_PHOSPHO_HIGH_PAC_1	200ug-PAC-1	725.01	3	724.672	2171	73468	4.3381	0.0031437	0.46338	0.0003358	4.8015	0.0034795	725.007	65.656	0.57117	65.456	65.193	65.765	-0.20022					279	82	5	0	0	0	8.5964e-11	1
AAASVTPPGSLELLQPGFSK	20	Acetyl (Protein N-term),2 Phospho (STY)	_(ac)AAApSVTPPGpSLELLQPGFSK_		AAAS(0.818)VT(0.182)PPGS(0.999)LELLQPGFSK		AAAS(6.54)VT(-6.54)PPGS(29.74)LELLQPGFS(-95.36)K	1	0	2	0	Q12933	Q12933	Q12933	TRAF2	TNF receptor-associated factor 2	MULTI-MSMS	20180927_QE3_nLC3_TSB_SA_PHOSPHO_HIGH_PAC_2	200ug-PAC-2	725.01	3	724.672	2171	73838.9	4.1159	0.0029827	0.24867	0.0001802	4.3646	0.0031629	725.007	65.537	0.43799	65.586	65.337	65.775	0.04945					117	64	4	0	0	0	4.7619e-15	1
AAASVTPPGSLELLQPGFSK	20	Acetyl (Protein N-term),2 Phospho (STY)	_(ac)AAASVpTPPGpSLELLQPGFSK_		AAAS(0.188)VT(0.812)PPGS(1)LELLQPGFSK		AAAS(-6.37)VT(6.37)PPGS(37.74)LELLQPGFS(-68.27)K	1	0	2	0	Q12933	Q12933	Q12933	TRAF2	TNF receptor-associated factor 2	MULTI-MSMS	20180927_QE3_nLC3_TSB_SA_PHOSPHO_HIGH_PAC_3	200ug-PAC-3	725.009	3	724.672	2171	73815.4	3.5389	0.0025645	0.17203	0.00012467	3.7109	0.0026892	725.007	65.515	0.4847	65.462	65.221	65.706	-0.052875					165	69	3	0	0	0	2.4786e-10	1
AAATPAKKTVTPAK	14	2 Phospho (STY)	_AAApTPAKKTVpTPAK_		AAAT(1)PAKKT(0.219)VT(0.781)PAK		AAAT(70.88)PAKKT(-5.53)VT(5.53)PAK	0	0	2	2	P19338	P19338	P19338	NCL	Nucleolin	MULTI-MSMS	20180927_QE3_nLC3_TSB_SA_PHOSPHO_HIGH_GNDHCL_1	200ug-gndhcl-1	505.585	3	505.584	1513.73	87635.5	2.3071	0.0011664	-0.13161	-6.6539e-05	2.1755	0.0010999	505.584	10.741	0.2179	10.691	10.576	10.793	-0.050279					25	9	4	0	0	0	2.4225e-10	1
AAATPAKKTVTPAK	14	2 Phospho (STY)	_AAApTPAKKTVpTPAK_		AAAT(1)PAKKT(0.009)VT(0.991)PAK		AAAT(66.35)PAKKT(-20.57)VT(20.57)PAK	0	0	2	2	P19338	P19338	P19338	NCL	Nucleolin	MULTI-MSMS	20180927_QE3_nLC3_TSB_SA_PHOSPHO_HIGH_GNDHCL_4	200ug-gndhcl-4	505.92	3	505.584	1513.73	87358	2.1673	0.0010958	-0.0056245	-2.8437e-06	2.1617	0.0010929	505.584	10.567	0.23974	10.667	10.591	10.831	0.10025					30	10	4	0	0	0	5.667e-09	1
AAATPAKKTVTPAK	14	2 Phospho (STY)	_AAApTPAKKTVpTPAK_		AAAT(1)PAKKT(0.386)VT(0.614)PAK		AAAT(50.77)PAKKT(-2.02)VT(2.02)PAK	0	0	2	2	P19338	P19338	P19338	NCL	Nucleolin	MULTI-MSMS	20180927_QE3_nLC3_TSB_SA_PHOSPHO_HIGH_PAC_3	200ug-PAC-3	505.586	3	505.584	1513.73	86451.9	2.2293	0.0011271	0.096312	4.8694e-05	2.3256	0.0011758	505.584	10.355	0.21791	10.803	10.683	10.901	0.44834					26	9	4	0	0	0	4.947e-05	1
AAATPESQEPQAK	13	Phospho (STY)	_AAApTPESQEPQAK_		AAAT(1)PESQEPQAK		AAAT(33.26)PES(-33.26)QEPQAK	0	0	1	0	P49006	P49006	P49006	MARCKSL1	MARCKS-related protein	MULTI-MSMS	20180927_QE3_nLC3_TSB_SA_PHOSPHO_HIGH_GNDHCL_2	200ug-gndhcl-2	704.312	2	704.311	1406.61	75697.9	1.4263	0.0010045	0.69558	0.0004899	2.1218	0.0014944	704.311	13.628	0.15236	13.629	13.519	13.672	0.00038262					15	6	3	0	0	0	0.0013141	1
AAATPESQEPQAK	13	Phospho (STY)	_AAApTPESQEPQAK_		AAAT(0.997)PES(0.003)QEPQAK		AAAT(25.48)PES(-25.48)QEPQAK	0	0	1	0	P49006	P49006	P49006	MARCKSL1	MARCKS-related protein	MULTI-MSMS	20180927_QE3_nLC3_TSB_SA_PHOSPHO_HIGH_GNDHCL_3	200ug-gndhcl-3	704.313	2	704.311	1406.61	76044.7	1.8358	0.001293	0.79025	0.00055658	2.626	0.0018495	704.312	13.465	0.15235	13.514	13.411	13.563	0.049561					9	6	2	0	0	0	0.024397	1
AAATPESQEPQAK	13	Phospho (STY)	_AAApTPESQEPQAK_		AAAT(0.986)PES(0.014)QEPQAK		AAAT(18.59)PES(-18.59)QEPQAK	0	0	1	0	P49006	P49006	P49006	MARCKSL1	MARCKS-related protein	MULTI-SECPEP	20180927_QE3_nLC3_TSB_SA_PHOSPHO_HIGH_GNDHCL_4	200ug-gndhcl-4	704.875	2	704.311	1406.61	95460.7	1.3669	0.00096271	0.72295	0.00050919	2.0898	0.0014719	704.311	13.39	0.19623	13.591	13.478	13.674	0.2005					11	8	2	0	0	0	0.058401	1
AAATPESQEPQAK	13	Phospho (STY)	_AAApTPESQEPQAK_					0	0	1	0	P49006	P49006	P49006	MARCKSL1	MARCKS-related protein	MULTI-MATCH	20180927_QE3_nLC3_TSB_SA_PHOSPHO_HIGH_GNDHCL_1	200ug-gndhcl-1		2	704.311	1406.61	76181.4	1.5958	0.001124	1.1152	0.00078543	2.711	0.0019094	704.312	13.712	0.11342	13.661	13.627	13.741	-0.050279	0.055281	0.0012845	NaN	76.196	8	5	2	NaN	NaN	NaN	NaN	0
AAATPESQEPQAK	13	Phospho (STY)	_AAApTPESQEPQAK_					0	0	1	0	P49006	P49006	P49006	MARCKSL1	MARCKS-related protein	MULTI-MATCH	20180927_QE3_nLC3_TSB_SA_PHOSPHO_HIGH_PAC_1	200ug-PAC-1		2	704.311	1406.61	76123.6	1.5664	0.0011032	-0.31995	-0.00022534	1.2464	0.00087788	704.311	13.603	0.17402	13.804	13.714	13.888	0.20077	0.19828	-0.00073706	NaN	76.196	11	7	2	NaN	NaN	NaN	NaN	0
AAATPESQEPQAK	13	Phospho (STY)	_AAApTPESQEPQAK_					0	0	1	0	P49006	P49006	P49006	MARCKSL1	MARCKS-related protein	MULTI-MATCH	20180927_QE3_nLC3_TSB_SA_PHOSPHO_HIGH_PAC_2	200ug-PAC-2		2	704.311	1406.61	77150.7	1.302	0.00091699	0.0081114	5.7129e-06	1.3101	0.0009227	704.311	13.407	0.15225	13.657	13.559	13.712	0.24995	0.051325	-0.00027495	NaN	76.196	10	6	2	NaN	NaN	NaN	NaN	0
AAATPESQEPQAK	13	Phospho (STY)	_AAApTPESQEPQAK_					0	0	1	0	P49006	P49006	P49006	MARCKSL1	MARCKS-related protein	MULTI-MATCH	20180927_QE3_nLC3_TSB_SA_PHOSPHO_HIGH_PAC_3	200ug-PAC-3		2	704.311	1406.61	73748.2	1.5153	0.0010673	-0.062521	-4.4035e-05	1.4528	0.0010232	704.311	13.28	0.17408	13.728	13.622	13.796	0.44834	0.12205	-0.00037445	NaN	76.196	11	7	2	NaN	NaN	NaN	NaN	0
AAATPESQEPQAK	13	Phospho (STY)	_AAApTPESQEPQAK_					0	0	1	0	P49006	P49006	P49006	MARCKSL1	MARCKS-related protein	MULTI-MATCH	20180927_QE3_nLC3_TSB_SA_PHOSPHO_HIGH_PAC_4	200ug-PAC-4		2	704.311	1406.61	74392.9	1.9362	0.0013637	0.74575	0.00052524	2.6819	0.0018889	704.312	13.329	0.17739	13.728	13.636	13.814	0.39902	0.12163	0.0007641	NaN	76.196	16	8	3	NaN	NaN	NaN	NaN	0
AAAVAAAGAGEPQSPDELLPK	21	Acetyl (Protein N-term),Phospho (STY)	_(ac)AAAVAAAGAGEPQpSPDELLPK_		AAAVAAAGAGEPQS(1)PDELLPK		AAAVAAAGAGEPQS(89.51)PDELLPK	1	0	1	0	Q9NS69	Q9NS69	Q9NS69	TOMM22	Mitochondrial import receptor subunit TOM22 homolog	MULTI-MSMS	20180927_QE3_nLC3_TSB_SA_PHOSPHO_HIGH_GNDHCL_1	200ug-gndhcl-1	696.005	3	695.668	2083.98	74755.6	4.4735	0.0031121	-0.22213	-0.00015453	4.2514	0.0029575	696.002	61.596	0.32172	61.445	61.261	61.582	-0.15053					146	39	5	0	0	0	1.3146e-06	1
AAAVAAAGAGEPQSPDELLPK	21	Acetyl (Protein N-term),Phospho (STY)	_(ac)AAAVAAAGAGEPQpSPDELLPK_		AAAVAAAGAGEPQS(1)PDELLPK		AAAVAAAGAGEPQS(100.64)PDELLPK	1	0	1	0	Q9NS69	Q9NS69	Q9NS69	TOMM22	Mitochondrial import receptor subunit TOM22 homolog	MULTI-MSMS	20180927_QE3_nLC3_TSB_SA_PHOSPHO_HIGH_GNDHCL_2	200ug-gndhcl-2	696.005	3	695.668	2083.98	74434.2	3.9678	0.0027603	0.13588	9.4531e-05	4.1037	0.0028548	696.003	61.347	0.37242	61.448	61.25	61.623	0.10062					185	39	6	0	0	0	1.6031e-08	1
AAAVAAAGAGEPQSPDELLPK	21	Acetyl (Protein N-term),Phospho (STY)	_(ac)AAAVAAAGAGEPQpSPDELLPK_		AAAVAAAGAGEPQS(1)PDELLPK		AAAVAAAGAGEPQS(184.15)PDELLPK	1	0	1	0	Q9NS69	Q9NS69	Q9NS69	TOMM22	Mitochondrial import receptor subunit TOM22 homolog	MULTI-MSMS	20180927_QE3_nLC3_TSB_SA_PHOSPHO_HIGH_GNDHCL_2	200ug-gndhcl-2	1043.5	2	1043	2083.98	61171.4	3.5461	0.0036986	0.39801	0.00041512	3.9441	0.0041137	1043.5	61.366	0.32621	61.467	61.267	61.593	0.10062					127	35	5	0	0	0	1.2472e-39	1
AAAVAAAGAGEPQSPDELLPK	21	Acetyl (Protein N-term),Phospho (STY)	_(ac)AAAVAAAGAGEPQpSPDELLPK_		AAAVAAAGAGEPQS(1)PDELLPK		AAAVAAAGAGEPQS(88.79)PDELLPK	1	0	1	0	Q9NS69	Q9NS69	Q9NS69	TOMM22	Mitochondrial import receptor subunit TOM22 homolog	MULTI-MSMS	20180927_QE3_nLC3_TSB_SA_PHOSPHO_HIGH_GNDHCL_3	200ug-gndhcl-3	695.671	3	695.668	2083.98	74917.7	4.009	0.0027889	0.073676	5.1254e-05	4.0826	0.0028402	696.003	61.393	0.41829	61.443	61.191	61.61	0.049565					180	42	6	0	0	0	1.4983e-06	1
AAAVAAAGAGEPQSPDELLPK	21	Acetyl (Protein N-term),Phospho (STY)	_(ac)AAAVAAAGAGEPQpSPDELLPK_		AAAVAAAGAGEPQS(1)PDELLPK		AAAVAAAGAGEPQS(193.27)PDELLPK	1	0	1	0	Q9NS69	Q9NS69	Q9NS69	TOMM22	Mitochondrial import receptor subunit TOM22 homolog	MULTI-MSMS	20180927_QE3_nLC3_TSB_SA_PHOSPHO_HIGH_GNDHCL_3	200ug-gndhcl-3	1043.5	2	1043	2083.98	61275.8	3.4965	0.0036469	0.40151	0.00041877	3.8981	0.0040657	1043	61.368	0.32219	61.418	61.241	61.564	0.049565					121	32	5	0	0	0	3.5764e-40	1
AAAVAAAGAGEPQSPDELLPK	21	Acetyl (Protein N-term),Phospho (STY)	_(ac)AAAVAAAGAGEPQpSPDELLPK_		AAAVAAAGAGEPQS(1)PDELLPK		AAAVAAAGAGEPQS(89.95)PDELLPK	1	0	1	0	Q9NS69	Q9NS69	Q9NS69	TOMM22	Mitochondrial import receptor subunit TOM22 homolog	MULTI-MSMS	20180927_QE3_nLC3_TSB_SA_PHOSPHO_HIGH_GNDHCL_4	200ug-gndhcl-4	696.005	3	695.668	2083.98	74936.9	3.5683	0.0024824	-0.11197	-7.7891e-05	3.4563	0.0024045	695.668	61.381	0.3119	61.482	61.321	61.633	0.10025					129	35	5	0	0	0	1.2034e-06	1
AAAVAAAGAGEPQSPDELLPK	21	Acetyl (Protein N-term),Phospho (STY)	_(ac)AAAVAAAGAGEPQpSPDELLPK_		AAAVAAAGAGEPQS(1)PDELLPK		AAAVAAAGAGEPQS(92.34)PDELLPK	1	0	1	0	Q9NS69	Q9NS69	Q9NS69	TOMM22	Mitochondrial import receptor subunit TOM22 homolog	MULTI-MSMS	20180927_QE3_nLC3_TSB_SA_PHOSPHO_HIGH_PAC_1	200ug-PAC-1	696.005	3	695.668	2083.98	74450.5	3.9358	0.002738	0.13136	9.1382e-05	4.0671	0.0028294	696.003	61.613	0.40858	61.412	61.179	61.588	-0.20022					213	45	6	0	0	0	5.937e-07	1
AAAVAAAGAGEPQSPDELLPK	21	Acetyl (Protein N-term),Phospho (STY)	_(ac)AAAVAAAGAGEPQpSPDELLPK_		AAAVAAAGAGEPQS(1)PDELLPK		AAAVAAAGAGEPQS(194.49)PDELLPK	1	0	1	0	Q9NS69	Q9NS69	Q9NS69	TOMM22	Mitochondrial import receptor subunit TOM22 homolog	MULTI-MSMS	20180927_QE3_nLC3_TSB_SA_PHOSPHO_HIGH_PAC_1	200ug-PAC-1	1043	2	1043	2083.98	61566.5	3.3242	0.0034671	0.61546	0.00064192	3.9397	0.0041091	1043	61.614	0.28798	61.413	61.243	61.531	-0.20022					118	32	5	0	0	0	2.3813e-40	1
AAAVAAAGAGEPQSPDELLPK	21	Acetyl (Protein N-term),Phospho (STY)	_(ac)AAAVAAAGAGEPQpSPDELLPK_		AAAVAAAGAGEPQS(1)PDELLPK		AAAVAAAGAGEPQS(99.37)PDELLPK	1	0	1	0	Q9NS69	Q9NS69	Q9NS69	TOMM22	Mitochondrial import receptor subunit TOM22 homolog	MULTI-MSMS	20180927_QE3_nLC3_TSB_SA_PHOSPHO_HIGH_PAC_2	200ug-PAC-2	695.671	3	695.668	2083.98	74516.4	3.9454	0.0027447	0.35424	0.00024644	4.2997	0.0029911	696.003	61.333	0.4673	61.382	61.175	61.642	0.04945					227	53	6	0	0	0	1.7887e-08	1
AAAVAAAGAGEPQSPDELLPK	21	Acetyl (Protein N-term),Phospho (STY)	_(ac)AAAVAAAGAGEPQpSPDELLPK_		AAAVAAAGAGEPQS(1)PDELLPK		AAAVAAAGAGEPQS(205.88)PDELLPK	1	0	1	0	Q9NS69	Q9NS69	Q9NS69	TOMM22	Mitochondrial import receptor subunit TOM22 homolog	MULTI-MSMS	20180927_QE3_nLC3_TSB_SA_PHOSPHO_HIGH_PAC_2	200ug-PAC-2	1043	2	1043	2083.98	60763.9	3.5374	0.0036895	0.55112	0.00057482	4.0885	0.0042643	1043.5	61.357	0.33343	61.407	61.226	61.56	0.04945					132	36	4	0	0	0	7.0877e-51	1
AAAVAAAGAGEPQSPDELLPK	21	Acetyl (Protein N-term),Phospho (STY)	_(ac)AAAVAAAGAGEPQpSPDELLPK_		AAAVAAAGAGEPQS(1)PDELLPK		AAAVAAAGAGEPQS(99.37)PDELLPK	1	0	1	0	Q9NS69	Q9NS69	Q9NS69	TOMM22	Mitochondrial import receptor subunit TOM22 homolog	MULTI-MSMS	20180927_QE3_nLC3_TSB_SA_PHOSPHO_HIGH_PAC_3	200ug-PAC-3	696.005	3	695.668	2083.98	74218.9	3.2479	0.0022594	0.14597	0.00010155	3.3938	0.002361	696.003	61.419	0.42865	61.466	61.206	61.634	0.047353					180	46	5	0	0	0	1.7887e-08	1
AAAVAAAGAGEPQSPDELLPK	21	Acetyl (Protein N-term),Phospho (STY)	_(ac)AAAVAAAGAGEPQpSPDELLPK_		AAAVAAAGAGEPQS(1)PDELLPK		AAAVAAAGAGEPQS(223.11)PDELLPK	1	0	1	0	Q9NS69	Q9NS69	Q9NS69	TOMM22	Mitochondrial import receptor subunit TOM22 homolog	MULTI-MSMS	20180927_QE3_nLC3_TSB_SA_PHOSPHO_HIGH_PAC_3	200ug-PAC-3	1043.5	2	1043	2083.98	61426.3	2.7584	0.002877	0.72621	0.00075743	3.4846	0.0036344	1043.5	61.387	0.27716	61.435	61.278	61.555	0.047353					122	30	6	0	0	0	6.9222e-62	1
AAAVAAAGAGEPQSPDELLPK	21	Acetyl (Protein N-term),Phospho (STY)	_(ac)AAAVAAAGAGEPQpSPDELLPK_		AAAVAAAGAGEPQS(1)PDELLPK		AAAVAAAGAGEPQS(102.67)PDELLPK	1	0	1	0	Q9NS69	Q9NS69	Q9NS69	TOMM22	Mitochondrial import receptor subunit TOM22 homolog	MULTI-MSMS	20180927_QE3_nLC3_TSB_SA_PHOSPHO_HIGH_PAC_4	200ug-PAC-4	695.671	3	695.668	2083.98	74467.7	4.7438	0.0033001	0.3453	0.00024021	5.0891	0.0035403	695.668	61.458	0.47513	61.356	61.142	61.617	-0.10218					271	64	6	0	0	0	1.3061e-08	1
AAAVAAAGAGEPQSPDELLPK	21	Acetyl (Protein N-term),Phospho (STY)	_(ac)AAAVAAAGAGEPQpSPDELLPK_		AAAVAAAGAGEPQS(1)PDELLPK		AAAVAAAGAGEPQS(214.19)PDELLPK	1	0	1	0	Q9NS69	Q9NS69	Q9NS69	TOMM22	Mitochondrial import receptor subunit TOM22 homolog	MULTI-MSMS	20180927_QE3_nLC3_TSB_SA_PHOSPHO_HIGH_PAC_4	200ug-PAC-4	1043.51	2	1043	2083.98	60848.5	4.246	0.0044286	0.83142	0.00086717	5.0774	0.0052958	1043.5	61.469	0.31401	61.367	61.197	61.511	-0.10218					141	41	4	0	0	0	1.4686e-61	1
AAAVAAAGAGEPQSPDELLPK	21	Acetyl (Protein N-term),Phospho (STY)	_(ac)AAAVAAAGAGEPQpSPDELLPK_					1	0	1	0	Q9NS69	Q9NS69	Q9NS69	TOMM22	Mitochondrial import receptor subunit TOM22 homolog	MULTI-MATCH	20180927_QE3_nLC3_TSB_SA_PHOSPHO_HIGH_GNDHCL_1	200ug-gndhcl-1		2	1043	2083.98	60842.8	4.0214	0.0041943	1.3299	0.0013871	5.3513	0.0055814	1043.5	61.616	0.23842	61.465	61.315	61.554	-0.15053	0.040492	0.0014497	NaN	223.11	49	28	2	NaN	NaN	NaN	NaN	0
AAAVAAAGAGEPQSPDELLPK	21	Acetyl (Protein N-term),Phospho (STY)	_(ac)AAAVAAAGAGEPQpSPDELLPK_					1	0	1	0	Q9NS69	Q9NS69	Q9NS69	TOMM22	Mitochondrial import receptor subunit TOM22 homolog	MULTI-MATCH	20180927_QE3_nLC3_TSB_SA_PHOSPHO_HIGH_PAC_1	200ug-PAC-1		3	695.668	2083.98	74596.5	4.371	0.0030407	0.098841	6.8761e-05	4.4698	0.0031095	695.668	61.376	0.04402	61.176	61.135	61.179	-0.20022	-0.21401	-1.1977e-08	NaN	102.67	5	3	2	NaN	NaN	NaN	NaN	0
AAAVAAPLAAGGEEAAATTSVPGSPGLPGRR	31	Acetyl (Protein N-term),2 Phospho (STY)	_(ac)AAAVAAPLAAGGEEAAATTpSVPGpSPGLPGRR_		AAAVAAPLAAGGEEAAAT(0.272)T(0.361)S(0.395)VPGS(0.972)PGLPGRR		AAAVAAPLAAGGEEAAAT(-1.7)T(-0.43)S(0.43)VPGS(15.52)PGLPGRR	1	0	2	1	O75427	O75427	O75427	LRCH4	Leucine-rich repeat and calponin homology domain-containing protein 4	MULTI-MSMS	20180927_QE3_nLC3_TSB_SA_PHOSPHO_HIGH_GNDHCL_1	200ug-gndhcl-1	992.811	3	992.472	2974.4	61968	3.4476	0.0034217	0.81531	0.00080917	4.2629	0.0042309	992.808	60.152	0.21855	60.002	59.874	60.092	-0.15053					100	23	5	0	0	0	1.7714e-05	1
AAAVAAPLAAGGEEAAATTSVPGSPGLPGRR	31	Acetyl (Protein N-term),2 Phospho (STY)	_(ac)AAAVAAPLAAGGEEAAATTpSVPGpSPGLPGRR_		AAAVAAPLAAGGEEAAAT(0.247)T(0.332)S(0.446)VPGS(0.975)PGLPGRR		AAAVAAPLAAGGEEAAAT(-2.7)T(-1.37)S(1.37)VPGS(16.79)PGLPGRR	1	0	2	1	O75427	O75427	O75427	LRCH4	Leucine-rich repeat and calponin homology domain-containing protein 4	MULTI-MSMS	20180927_QE3_nLC3_TSB_SA_PHOSPHO_HIGH_GNDHCL_2	200ug-gndhcl-2	992.811	3	992.472	2974.4	62614.4	3.2143	0.0031901	0.88221	0.00087557	4.0965	0.0040657	992.808	59.893	0.27471	59.993	59.853	60.127	0.10062					93	28	6	0	0	0	6.5989e-06	1
AAAVAAPLAAGGEEAAATTSVPGSPGLPGRR	31	Acetyl (Protein N-term),2 Phospho (STY)	_(ac)AAAVAAPLAAGGEEAAATTpSVPGpSPGLPGRR_		AAAVAAPLAAGGEEAAAT(0.352)T(0.372)S(0.388)VPGS(0.888)PGLPGRR		AAAVAAPLAAGGEEAAAT(-0.53)T(-0.27)S(0.27)VPGS(9.17)PGLPGRR	1	0	2	1	O75427	O75427	O75427	LRCH4	Leucine-rich repeat and calponin homology domain-containing protein 4	MULTI-MSMS	20180927_QE3_nLC3_TSB_SA_PHOSPHO_HIGH_GNDHCL_4	200ug-gndhcl-4	992.809	3	992.472	2974.4	63190.9	3.1568	0.003133	0.19866	0.00019716	3.3555	0.0033302	992.807	59.932	0.29041	60.033	59.878	60.169	0.10025					113	32	5	0	0	0	0.00071215	1
AAAVAAPLAAGGEEAAATTSVPGSPGLPGRR	31	Acetyl (Protein N-term),2 Phospho (STY)	_(ac)AAAVAAPLAAGGEEAAATTpSVPGpSPGLPGRR_		AAAVAAPLAAGGEEAAAT(0.309)T(0.359)S(0.407)VPGS(0.924)PGLPGRR		AAAVAAPLAAGGEEAAAT(-1.39)T(-0.7)S(0.7)VPGS(11.23)PGLPGRR	1	0	2	1	O75427	O75427	O75427	LRCH4	Leucine-rich repeat and calponin homology domain-containing protein 4	MULTI-MSMS	20180927_QE3_nLC3_TSB_SA_PHOSPHO_HIGH_PAC_1	200ug-PAC-1	992.809	3	992.472	2974.4	62895.1	3.2299	0.0032056	0.98927	0.00098182	4.2192	0.0041874	992.808	60.123	0.25607	59.922	59.812	60.068	-0.20022					97	25	5	0	0	0	0.00038212	1
AAAVAAPLAAGGEEAAATTSVPGSPGLPGRR	31	Acetyl (Protein N-term),2 Phospho (STY)	_(ac)AAAVAAPLAAGGEEAAATpTSVPGpSPGLPGRR_		AAAVAAPLAAGGEEAAAT(0.334)T(0.365)S(0.334)VPGS(0.966)PGLPGRR		AAAVAAPLAAGGEEAAAT(-0.4)T(0.4)S(-0.4)VPGS(14.73)PGLPGRR	1	0	2	1	O75427	O75427	O75427	LRCH4	Leucine-rich repeat and calponin homology domain-containing protein 4	MULTI-MSMS	20180927_QE3_nLC3_TSB_SA_PHOSPHO_HIGH_PAC_2	200ug-PAC-2	992.811	3	992.472	2974.4	61852.7	3.3145	0.0032896	1.012	0.0010044	4.3266	0.004294	992.808	59.901	0.31897	59.95	59.824	60.143	0.04945					105	34	5	0	0	0	3.2132e-05	1
AAAVAAPLAAGGEEAAATTSVPGSPGLPGRR	31	Acetyl (Protein N-term),2 Phospho (STY)	_(ac)AAAVAAPLAAGGEEAAATpTSVPGpSPGLPGRR_		AAAVAAPLAAGGEEAAAT(0.311)T(0.355)S(0.355)VPGS(0.979)PGLPGRR		AAAVAAPLAAGGEEAAAT(-0.59)T(0)S(0)VPGS(16.63)PGLPGRR	1	0	2	1	O75427	O75427	O75427	LRCH4	Leucine-rich repeat and calponin homology domain-containing protein 4	MULTI-MSMS	20180927_QE3_nLC3_TSB_SA_PHOSPHO_HIGH_PAC_3	200ug-PAC-3	992.81	3	992.472	2974.4	62289.5	2.4094	0.0023913	0.59385	0.00058938	3.0032	0.0029806	992.807	59.923	0.25953	59.97	59.853	60.112	0.047353					92	25	5	0	0	0	0.00034819	1
AAAVAAPLAAGGEEAAATTSVPGSPGLPGRR	31	Acetyl (Protein N-term),2 Phospho (STY)	_(ac)AAAVAAPLAAGGEEAAATTpSVPGpSPGLPGRR_					1	0	2	1	O75427	O75427	O75427	LRCH4	Leucine-rich repeat and calponin homology domain-containing protein 4	MULTI-MATCH	20180927_QE3_nLC3_TSB_SA_PHOSPHO_HIGH_PAC_4	200ug-PAC-4		3	992.472	2974.4	63219.4	3.3393	0.0033141	0.12296	0.00012204	3.4622	0.0034362	992.808	60.031	0.27129	59.928	59.819	60.09	-0.10218	-0.046738	-0.001462	NaN	74.605	88	30	5	NaN	NaN	NaN	NaN	0
AAAYDISEDEED	12	Phospho (STY)	_AAAYDIpSEDEED_		AAAYDIS(1)EDEED		AAAY(-39.52)DIS(39.52)EDEED	0	0	1	0	P49585	P49585	P49585	PCYT1A	Choline-phosphate cytidylyltransferase A	MULTI-MSMS	20180927_QE3_nLC3_TSB_SA_PHOSPHO_HIGH_GNDHCL_1	200ug-gndhcl-1	704.248	2	704.245	1406.48	74317.9	2.7777	0.0019562	-0.05107	-3.5966e-05	2.7267	0.0019202	704.245	36.573	0.64304	36.523	36.286	36.929	-0.050279					179	59	4	0	0	0	9.3391e-05	1
AAAYDISEDEED	12	Phospho (STY)	_AAAYDIpSEDEED_		AAAY(0.012)DIS(0.988)EDEED		AAAY(-19.18)DIS(19.18)EDEED	0	0	1	0	P49585	P49585	P49585	PCYT1A	Choline-phosphate cytidylyltransferase A	MULTI-MSMS	20180927_QE3_nLC3_TSB_SA_PHOSPHO_HIGH_GNDHCL_2	200ug-gndhcl-2	704.247	2	704.245	1406.48	73521.3	3.5041	0.0024678	-0.022775	-1.6039e-05	3.4814	0.0024517	704.245	36.12	0.699	36.521	36.3	36.999	0.40136					181	62	5	0	0	0	0.0011636	1
AAAYDISEDEED	12	Phospho (STY)	_AAAYDIpSEDEED_		AAAYDIS(1)EDEED		AAAY(-38.84)DIS(38.84)EDEED	0	0	1	0	P49585	P49585	P49585	PCYT1A	Choline-phosphate cytidylyltransferase A	MULTI-MSMS	20180927_QE3_nLC3_TSB_SA_PHOSPHO_HIGH_GNDHCL_3	200ug-gndhcl-3	704.247	2	704.245	1406.48	74067	2.5975	0.0018293	0.034035	2.3969e-05	2.6315	0.0018532	704.245	35.958	0.56445	36.409	36.198	36.762	0.45054					120	42	4	0	0	0	0.0012639	1
AAAYDISEDEED	12	Phospho (STY)	_AAAYDIpSEDEED_		AAAYDIS(1)EDEED		AAAY(-38.13)DIS(38.13)EDEED	0	0	1	0	P49585	P49585	P49585	PCYT1A	Choline-phosphate cytidylyltransferase A	MULTI-MSMS	20180927_QE3_nLC3_TSB_SA_PHOSPHO_HIGH_GNDHCL_4	200ug-gndhcl-4	704.247	2	704.245	1406.48	74168.6	2.4045	0.0016934	0.32219	0.0002269	2.7267	0.0019203	704.246	35.885	0.76189	36.387	36.166	36.927	0.50124					171	68	4	0	0	0	0.00022228	1
AAAYDISEDEED	12	Phospho (STY)	_AAAYDIpSEDEED_		AAAYDIS(1)EDEED		AAAY(-39.85)DIS(39.85)EDEED	0	0	1	0	P49585	P49585	P49585	PCYT1A	Choline-phosphate cytidylyltransferase A	MULTI-MSMS	20180927_QE3_nLC3_TSB_SA_PHOSPHO_HIGH_PAC_1	200ug-PAC-1	704.247	2	704.245	1406.48	74221	2.09	0.0014719	0.088998	6.2677e-05	2.179	0.0015345	704.245	36.515	0.7369	36.516	36.347	37.084	0.00027734					129	48	4	0	0	0	5.5598e-05	1
AAAYDISEDEED	12	Phospho (STY)	_AAAYDIpSEDEED_		AAAY(0.005)DIS(0.995)EDEED		AAAY(-22.83)DIS(22.83)EDEED	0	0	1	0	P49585	P49585	P49585	PCYT1A	Choline-phosphate cytidylyltransferase A	MULTI-MSMS	20180927_QE3_nLC3_TSB_SA_PHOSPHO_HIGH_PAC_2	200ug-PAC-2	704.248	2	704.245	1406.48	73755.5	2.8558	0.0020112	0.13587	9.5684e-05	2.9917	0.0021069	704.246	36.076	0.8934	36.527	36.306	37.199	0.45043					176	71	5	0	0	0	0.0017141	1
AAAYDISEDEED	12	Phospho (STY)	_AAAYDIpSEDEED_		AAAYDIS(1)EDEED		AAAY(-42.64)DIS(42.64)EDEED	0	0	1	0	P49585	P49585	P49585	PCYT1A	Choline-phosphate cytidylyltransferase A	MULTI-MSMS	20180927_QE3_nLC3_TSB_SA_PHOSPHO_HIGH_PAC_3	200ug-PAC-3	704.247	2	704.245	1406.48	73282.5	2.0788	0.001464	-0.061654	-4.3419e-05	2.0172	0.0014206	704.245	35.995	0.89307	36.544	36.301	37.194	0.54853					157	64	4	0	0	0	0.00058145	1
AAAYDISEDEED	12	Phospho (STY)	_AAAYDIpSEDEED_		AAAY(0.009)DIS(0.991)EDEED		AAAY(-20.5)DIS(20.5)EDEED	0	0	1	0	P49585	P49585	P49585	PCYT1A	Choline-phosphate cytidylyltransferase A	MULTI-MSMS	20180927_QE3_nLC3_TSB_SA_PHOSPHO_HIGH_PAC_4	200ug-PAC-4	704.247	2	704.245	1406.48	74226.2	2.7633	0.0019461	-0.10595	-7.4618e-05	2.6574	0.0018714	704.245	36.204	0.95951	36.502	36.254	37.213	0.2988					252	98	5	0	0	0	0.0034841	1
AADPPAENSSAPEAEQGGAE	20	Phospho (STY)	_AADPPAENSpSAPEAEQGGAE_		AADPPAENS(0.109)S(0.891)APEAEQGGAE		AADPPAENS(-9.13)S(9.13)APEAEQGGAE	0	0	1	0	P67809	P67809	P67809	YBX1	Nuclease-sensitive element-binding protein 1	MULTI-MSMS	20180927_QE3_nLC3_TSB_SA_PHOSPHO_HIGH_GNDHCL_1	200ug-gndhcl-1	989.891	2	989.389	1976.76	64058.9	0.75349	0.0007455	-0.55212	-0.00054626	0.20137	0.00019924	989.89	23.613	0.53679	23.563	23.392	23.929	-0.050279					84	25	5	0	0	0	3.2263e-10	1
AADPPAENSSAPEAEQGGAE	20	Phospho (STY)	_AADPPAENSpSAPEAEQGGAE_		AADPPAENS(0.281)S(0.719)APEAEQGGAE		AADPPAENS(-4.08)S(4.08)APEAEQGGAE	0	0	1	0	P67809	P67809	P67809	YBX1	Nuclease-sensitive element-binding protein 1	MULTI-MSMS	20180927_QE3_nLC3_TSB_SA_PHOSPHO_HIGH_GNDHCL_2	200ug-gndhcl-2	989.392	2	989.389	1976.76	62170.1	0.9753	0.00096495	0.25045	0.00024779	1.2257	0.0012127	989.389	23.473	0.59016	23.574	23.299	23.889	0.10063					111	30	5	0	0	0	3.1184e-08	1
AADPPAENSSAPEAEQGGAE	20	Phospho (STY)	_AADPPAENSpSAPEAEQGGAE_		AADPPAENS(0.253)S(0.747)APEAEQGGAE		AADPPAENS(-4.71)S(4.71)APEAEQGGAE	0	0	1	0	P67809	P67809	P67809	YBX1	Nuclease-sensitive element-binding protein 1	MULTI-MSMS	20180927_QE3_nLC3_TSB_SA_PHOSPHO_HIGH_GNDHCL_2	200ug-gndhcl-2	660.264	3	659.929	1976.76	77580.3	1.5086	0.00099557	0.12971	8.5602e-05	1.6383	0.0010812	660.263	23.447	0.4979	23.548	23.326	23.823	0.10063					61	25	3	0	0	0	0.010181	1
AADPPAENSSAPEAEQGGAE	20	Phospho (STY)	_AADPPAENSpSAPEAEQGGAE_		AADPPAENS(0.224)S(0.776)APEAEQGGAE		AADPPAENS(-5.39)S(5.39)APEAEQGGAE	0	0	1	0	P67809	P67809	P67809	YBX1	Nuclease-sensitive element-binding protein 1	MULTI-MSMS	20180927_QE3_nLC3_TSB_SA_PHOSPHO_HIGH_GNDHCL_3	200ug-gndhcl-3	989.892	2	989.389	1976.76	62550.3	0.89395	0.00088446	0.036578	3.619e-05	0.93053	0.00092065	989.891	23.189	0.66832	23.439	23.206	23.874	0.25004					113	31	5	0	0	0	4.3747e-14	1
AADPPAENSSAPEAEQGGAE	20	Phospho (STY)	_AADPPAENSpSAPEAEQGGAE_		AADPPAENS(0.441)S(0.559)APEAEQGGAE		AADPPAENS(-1.03)S(1.03)APEAEQGGAE	0	0	1	0	P67809	P67809	P67809	YBX1	Nuclease-sensitive element-binding protein 1	MULTI-MSMS	20180927_QE3_nLC3_TSB_SA_PHOSPHO_HIGH_GNDHCL_3	200ug-gndhcl-3	659.93	3	659.929	1976.76	77498	1.3132	0.00086662	0.080638	5.3215e-05	1.3938	0.00091983	659.929	23.22	0.58721	23.47	23.226	23.813	0.25004					83	27	4	0	0	0	0.0027053	1
AADPPAENSSAPEAEQGGAE	20	Phospho (STY)	_AADPPAENSpSAPEAEQGGAE_		AADPPAENS(0.205)S(0.795)APEAEQGGAE		AADPPAENS(-5.89)S(5.89)APEAEQGGAE	0	0	1	0	P67809	P67809	P67809	YBX1	Nuclease-sensitive element-binding protein 1	MULTI-MSMS	20180927_QE3_nLC3_TSB_SA_PHOSPHO_HIGH_GNDHCL_4	200ug-gndhcl-4	989.39	2	989.389	1976.76	63711.7	0.63072	0.00062402	-0.34978	-0.00034607	0.28093	0.00027795	989.389	23.162	0.55242	23.463	23.292	23.844	0.30075					75	25	4	0	0	0	3.8745e-14	1
AADPPAENSSAPEAEQGGAE	20	Phospho (STY)	_AADPPAENSpSAPEAEQGGAE_		AADPPAENS(0.17)S(0.83)APEAEQGGAE		AADPPAENS(-6.89)S(6.89)APEAEQGGAE	0	0	1	0	P67809	P67809	P67809	YBX1	Nuclease-sensitive element-binding protein 1	MULTI-MSMS	20180927_QE3_nLC3_TSB_SA_PHOSPHO_HIGH_PAC_1	200ug-PAC-1	989.891	2	989.389	1976.76	62472.9	0.96058	0.00095039	0.019985	1.9773e-05	0.98056	0.00097016	989.389	23.657	0.72112	23.758	23.478	24.2	0.10052					113	33	5	0	0	0	7.0053e-10	1
AADPPAENSSAPEAEQGGAE	20	Phospho (STY)	_AADPPAENSpSAPEAEQGGAE_		AADPPAENS(0.146)S(0.854)APEAEQGGAE		AADPPAENS(-7.66)S(7.66)APEAEQGGAE	0	0	1	0	P67809	P67809	P67809	YBX1	Nuclease-sensitive element-binding protein 1	MULTI-MSMS	20180927_QE3_nLC3_TSB_SA_PHOSPHO_HIGH_PAC_1	200ug-PAC-1	660.263	3	659.929	1976.76	76406.7	1.347	0.00088895	0.55092	0.00036357	1.898	0.0012525	659.929	23.716	0.6579	23.817	23.435	24.093	0.10052					75	30	3	0	0	0	9.4082e-05	1
AADPPAENSSAPEAEQGGAE	20	Phospho (STY)	_AADPPAENSpSAPEAEQGGAE_		AADPPAENS(0.257)S(0.743)APEAEQGGAE		AADPPAENS(-4.62)S(4.62)APEAEQGGAE	0	0	1	0	P67809	P67809	P67809	YBX1	Nuclease-sensitive element-binding protein 1	MULTI-MSMS	20180927_QE3_nLC3_TSB_SA_PHOSPHO_HIGH_PAC_2	200ug-PAC-2	989.892	2	989.389	1976.76	61886.1	1.3581	0.0013436	0.24084	0.00023828	1.5989	0.0015819	989.389	23.382	0.64148	23.733	23.414	24.056	0.35019					111	30	5	0	0	0	1.8612e-06	1
AADPPAENSSAPEAEQGGAE	20	Phospho (STY)	_AADPPAENSpSAPEAEQGGAE_		AADPPAENS(0.293)S(0.707)APEAEQGGAE		AADPPAENS(-3.83)S(3.83)APEAEQGGAE	0	0	1	0	P67809	P67809	P67809	YBX1	Nuclease-sensitive element-binding protein 1	MULTI-MSMS	20180927_QE3_nLC3_TSB_SA_PHOSPHO_HIGH_PAC_2	200ug-PAC-2	659.93	3	659.929	1976.76	74640.3	1.9022	0.0012553	0.20515	0.00013539	2.1074	0.0013907	660.263	23.374	0.5979	23.724	23.436	24.034	0.35019					74	28	4	0	0	0	0.0013792	1
AADPPAENSSAPEAEQGGAE	20	Phospho (STY)	_AADPPAENSpSAPEAEQGGAE_		AADPPAENS(0.157)S(0.843)APEAEQGGAE		AADPPAENS(-7.31)S(7.31)APEAEQGGAE	0	0	1	0	P67809	P67809	P67809	YBX1	Nuclease-sensitive element-binding protein 1	MULTI-MSMS	20180927_QE3_nLC3_TSB_SA_PHOSPHO_HIGH_PAC_3	200ug-PAC-3	989.889	2	989.389	1976.76	62587.5	0.64402	0.00063719	0.16573	0.00016397	0.80975	0.00080116	989.389	23.378	0.65435	23.927	23.608	24.262	0.54855					95	29	4	0	0	0	1.3267e-20	1
AADPPAENSSAPEAEQGGAE	20	Phospho (STY)	_AADPPAENSpSAPEAEQGGAE_		AADPPAENS(0.178)S(0.822)APEAEQGGAE		AADPPAENS(-6.63)S(6.63)APEAEQGGAE	0	0	1	0	P67809	P67809	P67809	YBX1	Nuclease-sensitive element-binding protein 1	MULTI-MSMS	20180927_QE3_nLC3_TSB_SA_PHOSPHO_HIGH_PAC_3	200ug-PAC-3	659.929	3	659.929	1976.76	77313.4	1.2118	0.00079972	0.080889	5.3381e-05	1.2927	0.0008531	659.929	23.414	0.56699	23.962	23.651	24.218	0.54855					74	25	4	0	0	0	8.2829e-05	1
AADPPAENSSAPEAEQGGAE	20	Phospho (STY)	_AADPPAENSpSAPEAEQGGAE_		AADPPAENS(0.168)S(0.832)APEAEQGGAE		AADPPAENS(-6.95)S(6.95)APEAEQGGAE	0	0	1	0	P67809	P67809	P67809	YBX1	Nuclease-sensitive element-binding protein 1	MULTI-MSMS	20180927_QE3_nLC3_TSB_SA_PHOSPHO_HIGH_PAC_4	200ug-PAC-4	989.39	2	989.389	1976.76	62680.8	1.3439	0.0013296	0.13743	0.00013597	1.4813	0.0014656	989.389	23.371	0.71124	23.77	23.487	24.198	0.39903					167	46	5	0	0	0	4.1276e-10	1
AADPPAENSSAPEAEQGGAE	20	Phospho (STY)	_AADPPAENSpSAPEAEQGGAE_		AADPPAENS(0.176)S(0.824)APEAEQGGAE		AADPPAENS(-6.72)S(6.72)APEAEQGGAE	0	0	1	0	P67809	P67809	P67809	YBX1	Nuclease-sensitive element-binding protein 1	MULTI-MSMS	20180927_QE3_nLC3_TSB_SA_PHOSPHO_HIGH_PAC_4	200ug-PAC-4	660.264	3	659.929	1976.76	76489.6	1.7189	0.0011344	0.37967	0.00025055	2.0986	0.0013849	659.929	23.412	0.67217	23.811	23.469	24.141	0.39903					122	42	4	0	0	0	0.0010505	1
AADPPAENSSAPEAEQGGAE	20	Phospho (STY)	_AADPPAENSpSAPEAEQGGAE_					0	0	1	0	P67809	P67809	P67809	YBX1	Nuclease-sensitive element-binding protein 1	MULTI-MATCH	20180927_QE3_nLC3_TSB_SA_PHOSPHO_HIGH_GNDHCL_1	200ug-gndhcl-1		3	659.929	1976.76	77052.3	1.1326	0.00074741	-0.088219	-5.8219e-05	1.0443	0.00068919	659.929	23.652	0.4848	23.602	23.392	23.877	-0.050279	-0.088295	-0.00024522	NaN	70.699	58	22	4	NaN	NaN	NaN	NaN	0
AADPPAENSSAPEAEQGGAE	20	Phospho (STY)	_AADPPAENSpSAPEAEQGGAE_					0	0	1	0	P67809	P67809	P67809	YBX1	Nuclease-sensitive element-binding protein 1	MULTI-MATCH	20180927_QE3_nLC3_TSB_SA_PHOSPHO_HIGH_GNDHCL_4	200ug-gndhcl-4		3	659.929	1976.76	79179.6	1.098	0.00072461	-0.25258	-0.00016669	0.84544	0.00055793	660.262	23.235	0.50877	23.536	23.336	23.844	0.30075	-0.15419	-0.00057063	NaN	70.699	43	23	2	NaN	NaN	NaN	NaN	0
AADRLPNLSSPSAEGPPGPPSGPAPR	26	Phospho (STY)	_AADRLPNLSpSPSAEGPPGPPSGPAPR_		AADRLPNLS(0.151)S(0.613)PS(0.236)AEGPPGPPSGPAPR		AADRLPNLS(-6.08)S(4.14)PS(-4.14)AEGPPGPPS(-70.35)GPAPR	0	0	1	1	O60784	O60784	O60784	TOM1	Target of Myb protein 1	MULTI-MSMS	20180927_QE3_nLC3_TSB_SA_PHOSPHO_HIGH_GNDHCL_1	200ug-gndhcl-1	859.418	3	859.082	2574.22	67718.7	2.1933	0.0018842	0.22094	0.00018981	2.4142	0.002074	859.416	44.127	0.3349	44.077	43.879	44.214	-0.050279					124	33	5	0	0	0	1.1789e-05	1
AADRLPNLSSPSAEGPPGPPSGPAPR	26	Phospho (STY)	_AADRLPNLpSSPSAEGPPGPPSGPAPR_		AADRLPNLS(0.442)S(0.358)PS(0.199)AEGPPGPPSGPAPR		AADRLPNLS(0.92)S(-0.92)PS(-3.47)AEGPPGPPS(-56.87)GPAPR	0	0	1	1	O60784	O60784	O60784	TOM1	Target of Myb protein 1	MULTI-MSMS	20180927_QE3_nLC3_TSB_SA_PHOSPHO_HIGH_GNDHCL_2	200ug-gndhcl-2	859.417	3	859.082	2574.22	69582.8	1.877	0.0016125	-0.23125	-0.00019867	1.6458	0.0014138	859.416	43.481	0.32791	43.982	43.809	44.137	0.50161					76	23	4	0	0	0	4.3504e-05	1
AADRLPNLSSPSAEGPPGPPSGPAPR	26	Phospho (STY)	_AADRLPNLSpSPSAEGPPGPPSGPAPR_		AADRLPNLS(0.177)S(0.804)PS(0.02)AEGPPGPPSGPAPR		AADRLPNLS(-6.57)S(6.57)PS(-16.13)AEGPPGPPS(-61.36)GPAPR	0	0	1	1	O60784	O60784	O60784	TOM1	Target of Myb protein 1	MULTI-MSMS	20180927_QE3_nLC3_TSB_SA_PHOSPHO_HIGH_GNDHCL_3	200ug-gndhcl-3	859.418	3	859.082	2574.22	68852.4	1.5344	0.0013182	0.02305	1.9802e-05	1.5574	0.001338	859.416	43.472	0.31253	44.023	43.872	44.185	0.55079					51	19	4	0	0	0	8.2517e-06	1
AADRLPNLSSPSAEGPPGPPSGPAPR	26	Phospho (STY)	_AADRLPNLSpSPSAEGPPGPPSGPAPR_		AADRLPNLS(0.325)S(0.518)PS(0.157)AEGPPGPPSGPAPR		AADRLPNLS(-2.03)S(2.03)PS(-5.19)AEGPPGPPS(-57.24)GPAPR	0	0	1	1	O60784	O60784	O60784	TOM1	Target of Myb protein 1	MULTI-MSMS	20180927_QE3_nLC3_TSB_SA_PHOSPHO_HIGH_GNDHCL_4	200ug-gndhcl-4	859.417	3	859.082	2574.22	69488.2	1.6922	0.0014537	0.094862	8.1494e-05	1.787	0.0015352	859.416	43.53	0.29602	44.132	43.963	44.259	0.60149					80	24	4	0	0	0	2.3305e-05	1
AADRLPNLSSPSAEGPPGPPSGPAPR	26	Phospho (STY)	_AADRLPNLpSSPSAEGPPGPPSGPAPR_		AADRLPNLS(0.488)S(0.39)PS(0.121)AEGPPGPPSGPAPR		AADRLPNLS(0.98)S(-0.98)PS(-6.04)AEGPPGPPS(-66.21)GPAPR	0	0	1	1	O60784	O60784	O60784	TOM1	Target of Myb protein 1	MULTI-MSMS	20180927_QE3_nLC3_TSB_SA_PHOSPHO_HIGH_PAC_1	200ug-PAC-1	859.083	3	859.082	2574.22	68846.9	1.3478	0.0011579	-0.23936	-0.00020563	1.1085	0.00095227	859.081	43.86	0.30137	43.861	43.71	44.012	0.00027734					57	18	4	0	0	0	1.5815e-05	1
AADRLPNLSSPSAEGPPGPPSGPAPR	26	Phospho (STY)	_AADRLPNLSpSPSAEGPPGPPSGPAPR_		AADRLPNLS(0.035)S(0.919)PS(0.046)AEGPPGPPSGPAPR		AADRLPNLS(-14.14)S(13.04)PS(-13.04)AEGPPGPPS(-84.78)GPAPR	0	0	1	1	O60784	O60784	O60784	TOM1	Target of Myb protein 1	MULTI-MSMS	20180927_QE3_nLC3_TSB_SA_PHOSPHO_HIGH_PAC_2	200ug-PAC-2	859.417	3	859.082	2574.22	70019.5	1.4462	0.0012424	-0.32766	-0.00028149	1.1185	0.00096089	859.415	43.509	0.32946	43.959	43.779	44.109	0.45043					64	21	4	0	0	0	3.4418e-08	1
AADRLPNLSSPSAEGPPGPPSGPAPR	26	Phospho (STY)	_AADRLPNLSpSPSAEGPPGPPSGPAPR_		AADRLPNLS(0.157)S(0.787)PS(0.056)AEGPPGPPSGPAPR		AADRLPNLS(-7.01)S(7.01)PS(-11.45)AEGPPGPPS(-85.21)GPAPR	0	0	1	1	O60784	O60784	O60784	TOM1	Target of Myb protein 1	MULTI-MSMS	20180927_QE3_nLC3_TSB_SA_PHOSPHO_HIGH_PAC_4	200ug-PAC-4	859.416	3	859.082	2574.22	68261.5	1.4425	0.0012392	-0.50796	-0.00043638	0.93452	0.00080283	859.415	43.779	0.34042	44.078	43.907	44.247	0.2988					83	24	4	0	0	0	6.4763e-08	1
AADRLPNLSSPSAEGPPGPPSGPAPR	26	Phospho (STY)	_AADRLPNLSpSPSAEGPPGPPSGPAPR_					0	0	1	1	O60784	O60784	O60784	TOM1	Target of Myb protein 1	MULTI-MATCH	20180927_QE3_nLC3_TSB_SA_PHOSPHO_HIGH_PAC_3	200ug-PAC-3		3	859.082	2574.22	68062.2	1.0867	0.00093357	-0.73241	-0.0006292	0.35429	0.00030437	859.415	43.491	0.34733	44.04	43.849	44.196	0.54853	-0.025679	-0.0015522	NaN	106.09	69	22	4	NaN	NaN	NaN	NaN	0
AADSDDGAVSAPAASDGGVSK	21	Phospho (STY)	_AADpSDDGAVSAPAASDGGVSK_		AADS(0.998)DDGAVS(0.002)APAASDGGVSK		AADS(27.59)DDGAVS(-27.59)APAAS(-47.45)DGGVS(-54.62)K	0	0	1	0	Q96GM8	Q96GM8	Q96GM8	TOE1	Target of EGR1 protein 1	MULTI-MSMS	20180927_QE3_nLC3_TSB_SA_PHOSPHO_HIGH_PAC_1	200ug-PAC-1	643.27	3	643.269	1926.78	84689.2	1.3114	0.00084361	0.11125	7.1562e-05	1.4227	0.00091518	643.269	25.73	0.24004	25.731	25.598	25.838	0.00027734					18	10	3	0	0	0	0.00072198	1
AADSDDGAVSAPAASDGGVSK	21	Phospho (STY)	_AADpSDDGAVSAPAASDGGVSK_					0	0	1	0	Q96GM8	Q96GM8	Q96GM8	TOE1	Target of EGR1 protein 1	MULTI-MATCH	20180927_QE3_nLC3_TSB_SA_PHOSPHO_HIGH_GNDHCL_3	200ug-gndhcl-3		3	643.269	1926.78	83047.6	1.4581	0.00093793	-0.16651	-0.00010711	1.2916	0.00083082	643.269	25.284	0.15272	25.534	25.458	25.611	0.25004	-0.070399	-0.00051421	NaN	57.432	8	6	2	NaN	NaN	NaN	NaN	0
AADSDDGAVSAPAASDGGVSK	21	Phospho (STY)	_AADpSDDGAVSAPAASDGGVSK_					0	0	1	0	Q96GM8	Q96GM8	Q96GM8	TOE1	Target of EGR1 protein 1	MULTI-MATCH	20180927_QE3_nLC3_TSB_SA_PHOSPHO_HIGH_GNDHCL_4	200ug-gndhcl-4		3	643.269	1926.78	85827.7	0.73033	0.0004698	0.11134	7.1621e-05	0.84167	0.00054142	643.269	25.296	0.21876	25.697	25.534	25.752	0.401	0.092791	2.1979e-05	NaN	57.432	14	9	2	NaN	NaN	NaN	NaN	0
AADSDDGAVSAPAASDGGVSK	21	Phospho (STY)	_AADpSDDGAVSAPAASDGGVSK_					0	0	1	0	Q96GM8	Q96GM8	Q96GM8	TOE1	Target of EGR1 protein 1	MULTI-MATCH	20180927_QE3_nLC3_TSB_SA_PHOSPHO_HIGH_PAC_2	200ug-PAC-2		3	643.269	1926.78	94406	1.5738	0.0010124	0.10098	6.496e-05	1.6748	0.0010773	643.269	25.312	0.23998	25.562	25.455	25.695	0.24995	-0.042919	1.998e-06	NaN	57.432	15	10	2	NaN	NaN	NaN	NaN	0
AADSDDGAVSAPAASDGGVSK	21	Phospho (STY)	_AADpSDDGAVSAPAASDGGVSK_					0	0	1	0	Q96GM8	Q96GM8	Q96GM8	TOE1	Target of EGR1 protein 1	MULTI-MATCH	20180927_QE3_nLC3_TSB_SA_PHOSPHO_HIGH_PAC_3	200ug-PAC-3		3	643.269	1926.78	92025.8	1.1419	0.00073452	0.10857	6.9843e-05	1.2504	0.00080437	643.603	25.211	0.23995	25.659	25.528	25.768	0.44831	0.05478	1.6645e-05	NaN	57.432	16	10	2	NaN	NaN	NaN	NaN	0
AADSDDGAVSAPAASDGGVSK	21	Phospho (STY)	_AADpSDDGAVSAPAASDGGVSK_					0	0	1	0	Q96GM8	Q96GM8	Q96GM8	TOE1	Target of EGR1 protein 1	MULTI-MATCH	20180927_QE3_nLC3_TSB_SA_PHOSPHO_HIGH_PAC_4	200ug-PAC-4		3	643.269	1926.78	83693.4	1.2879	0.00082846	0.14359	9.237e-05	1.4315	0.00092083	643.269	25.368	0.38162	25.566	25.439	25.821	0.19855	-0.03828	8.4226e-05	NaN	57.432	55	22	4	NaN	NaN	NaN	NaN	0
AADVSVTHRPPLSPK	15	Acetyl (Protein N-term),Phospho (STY)	_(ac)AADVSVTHRPPLpSPK_		AADVSVT(0.001)HRPPLS(0.999)PK		AADVS(-36.98)VT(-29.06)HRPPLS(29.06)PK	1	0	1	1	Q8IY67	Q8IY67	Q8IY67	RAVER1	Ribonucleoprotein PTB-binding 1	MULTI-MSMS	20180927_QE3_nLC3_TSB_SA_PHOSPHO_HIGH_GNDHCL_1	200ug-gndhcl-1	566.287	3	566.285	1695.83	81835.9	3.0727	0.00174	-0.053061	-3.0048e-05	3.0196	0.00171	566.285	36.442	0.6678	36.392	36.096	36.764	-0.050279					220	63	4	0	0	0	1.9578e-08	1
AADVSVTHRPPLSPK	15	Acetyl (Protein N-term),Phospho (STY)	_(ac)AADVSVTHRPPLpSPK_		AADVS(0.014)VT(0.047)HRPPLS(0.939)PK		AADVS(-18.32)VT(-13.03)HRPPLS(13.03)PK	1	0	1	1	Q8IY67	Q8IY67	Q8IY67	RAVER1	Ribonucleoprotein PTB-binding 1	MULTI-MSMS	20180927_QE3_nLC3_TSB_SA_PHOSPHO_HIGH_GNDHCL_2	200ug-gndhcl-2	566.288	3	566.285	1695.83	82381.8	3.8499	0.0021801	-0.16334	-9.2495e-05	3.6865	0.0020876	566.285	36.047	0.69832	36.449	36.073	36.771	0.40136					243	66	5	0	0	0	0.00023337	1
AADVSVTHRPPLSPK	15	Acetyl (Protein N-term),Phospho (STY)	_(ac)AADVSVTHRPPLpSPK_		AADVSVT(0.001)HRPPLS(0.999)PK		AADVS(-44.03)VT(-32.99)HRPPLS(32.99)PK	1	0	1	1	Q8IY67	Q8IY67	Q8IY67	RAVER1	Ribonucleoprotein PTB-binding 1	MULTI-MSMS	20180927_QE3_nLC3_TSB_SA_PHOSPHO_HIGH_GNDHCL_3	200ug-gndhcl-3	566.287	3	566.285	1695.83	82333.9	3.0056	0.001702	-0.16797	-9.5118e-05	2.8376	0.0016069	566.285	36.01	0.66823	36.46	36.124	36.792	0.45054					184	51	5	0	0	0	1.3892e-06	1
AADVSVTHRPPLSPK	15	Acetyl (Protein N-term),Phospho (STY)	_(ac)AADVSVTHRPPLpSPK_		AADVSVT(0.002)HRPPLS(0.998)PK		AADVS(-41.73)VT(-27.8)HRPPLS(27.8)PK	1	0	1	1	Q8IY67	Q8IY67	Q8IY67	RAVER1	Ribonucleoprotein PTB-binding 1	MULTI-MSMS	20180927_QE3_nLC3_TSB_SA_PHOSPHO_HIGH_GNDHCL_4	200ug-gndhcl-4	566.287	3	566.285	1695.83	82386.6	2.8044	0.0015881	-0.064217	-3.6365e-05	2.7402	0.0015518	566.285	35.928	0.6517	36.43	36.059	36.71	0.50124					208	56	5	0	0	0	5.0396e-06	1
AADVSVTHRPPLSPK	15	Acetyl (Protein N-term),Phospho (STY)	_(ac)AADVSVTHRPPLpSPK_		AADVSVT(0.007)HRPPLS(0.993)PK		AADVS(-43.45)VT(-21.83)HRPPLS(21.83)PK	1	0	1	1	Q8IY67	Q8IY67	Q8IY67	RAVER1	Ribonucleoprotein PTB-binding 1	MULTI-MSMS	20180927_QE3_nLC3_TSB_SA_PHOSPHO_HIGH_PAC_1	200ug-PAC-1	566.621	3	566.285	1695.83	83263.4	2.3999	0.001359	-0.11238	-6.3641e-05	2.2875	0.0012954	566.285	36.406	0.73447	36.407	36.031	36.765	0.00027734					165	46	5	0	0	0	2.4961e-05	1
AADVSVTHRPPLSPK	15	Acetyl (Protein N-term),Phospho (STY)	_(ac)AADVSVTHRPPLpSPK_		AADVSVT(0.001)HRPPLS(0.999)PK		AADVS(-50.3)VT(-29.49)HRPPLS(29.49)PK	1	0	1	1	Q8IY67	Q8IY67	Q8IY67	RAVER1	Ribonucleoprotein PTB-binding 1	MULTI-MSMS	20180927_QE3_nLC3_TSB_SA_PHOSPHO_HIGH_PAC_2	200ug-PAC-2	566.287	3	566.285	1695.83	82654.7	2.9613	0.001677	0.10069	5.7019e-05	3.062	0.001734	566.286	36.025	0.76716	36.476	36.042	36.809	0.45043					212	63	5	0	0	0	2.4961e-05	1
AADVSVTHRPPLSPK	15	Acetyl (Protein N-term),Phospho (STY)	_(ac)AADVSVTHRPPLpSPK_		AADVS(0.016)VT(0.01)HRPPLS(0.973)PK		AADVS(-17.72)VT(-19.86)HRPPLS(17.72)PK	1	0	1	1	Q8IY67	Q8IY67	Q8IY67	RAVER1	Ribonucleoprotein PTB-binding 1	MULTI-MSMS	20180927_QE3_nLC3_TSB_SA_PHOSPHO_HIGH_PAC_3	200ug-PAC-3	566.287	3	566.285	1695.83	82536.8	2.6206	0.001484	-0.24984	-0.00014148	2.3708	0.0013425	566.285	35.876	0.86345	36.424	36.017	36.88	0.54853					238	67	5	0	0	0	0.00029705	1
AADVSVTHRPPLSPK	15	Acetyl (Protein N-term),Phospho (STY)	_(ac)AADVSVTHRPPLpSPK_		AADVSVT(0.009)HRPPLS(0.991)PK		AADVS(-40.87)VT(-20.25)HRPPLS(20.25)PK	1	0	1	1	Q8IY67	Q8IY67	Q8IY67	RAVER1	Ribonucleoprotein PTB-binding 1	MULTI-MSMS	20180927_QE3_nLC3_TSB_SA_PHOSPHO_HIGH_PAC_4	200ug-PAC-4	566.287	3	566.285	1695.83	82512.4	2.9737	0.001684	-0.09914	-5.6141e-05	2.8746	0.0016278	566.285	36.06	0.86518	36.359	35.896	36.761	0.2988					334	90	5	0	0	0	8.4695e-06	1
AADVSVTHRPPLSPKSGAEVEAGDAAER	28	Acetyl (Protein N-term),2 Phospho (STY)	_(ac)AADVSVTHRPPLpSPKpSGAEVEAGDAAER_		AADVS(0.001)VT(0.005)HRPPLS(0.994)PKS(1)GAEVEAGDAAER		AADVS(-30.82)VT(-23.01)HRPPLS(23.01)PKS(57.03)GAEVEAGDAAER	1	0	2	2	Q8IY67	Q8IY67	Q8IY67	RAVER1	Ribonucleoprotein PTB-binding 1	MULTI-MSMS	20180927_QE3_nLC3_TSB_SA_PHOSPHO_HIGH_GNDHCL_1	200ug-gndhcl-1	1007.46	3	1007.12	3018.35	62141.2	2.0232	0.0020376	-0.66526	-0.00067	1.3579	0.0013676	1007.46	42.458	0.53398	42.408	42.085	42.619	-0.050279					212	54	5	0	0	0	1.3059e-12	1
AADVSVTHRPPLSPKSGAEVEAGDAAER	28	Acetyl (Protein N-term),2 Phospho (STY)	_(ac)AADVSVTHRPPLpSPKpSGAEVEAGDAAER_		AADVS(0.055)VT(0.163)HRPPLS(0.814)PKS(0.968)GAEVEAGDAAER		AADVS(-13.49)VT(-7.58)HRPPLS(7.58)PKS(18.05)GAEVEAGDAAER	1	0	2	2	Q8IY67	Q8IY67	Q8IY67	RAVER1	Ribonucleoprotein PTB-binding 1	MULTI-MSMS	20180927_QE3_nLC3_TSB_SA_PHOSPHO_HIGH_GNDHCL_1	200ug-gndhcl-1	755.847	4	755.594	3018.35	70707.7	2.3471	0.0017735	-0.64666	-0.00048861	1.7004	0.0012848	755.845	42.493	0.45974	42.442	42.15	42.61	-0.050279					186	46	5	0	0	0	6.6703e-05	1
AADVSVTHRPPLSPKSGAEVEAGDAAER	28	Acetyl (Protein N-term),2 Phospho (STY)	_(ac)AADVSVTHRPPLpSPKpSGAEVEAGDAAER_		AADVS(0.002)VTHRPPLS(0.998)PKS(1)GAEVEAGDAAER		AADVS(-26.88)VT(-33.86)HRPPLS(26.88)PKS(67.57)GAEVEAGDAAER	1	0	2	2	Q8IY67	Q8IY67	Q8IY67	RAVER1	Ribonucleoprotein PTB-binding 1	MULTI-MSMS	20180927_QE3_nLC3_TSB_SA_PHOSPHO_HIGH_GNDHCL_2	200ug-gndhcl-2	1007.46	3	1007.12	3018.35	63877.8	2.3979	0.002415	-0.72405	-0.00072921	1.6739	0.0016858	1007.46	41.933	0.48415	42.335	42.05	42.534	0.40136					198	52	5	0	0	0	1.1943e-17	1
AADVSVTHRPPLSPKSGAEVEAGDAAER	28	Acetyl (Protein N-term),2 Phospho (STY)	_(ac)AADVSVTHRPPLpSPKpSGAEVEAGDAAER_		AADVS(0.276)VT(0.342)HRPPLS(0.447)PKS(0.935)GAEVEAGDAAER		AADVS(-2.45)VT(-1.42)HRPPLS(1.42)PKS(11.92)GAEVEAGDAAER	1	0	2	2	Q8IY67	Q8IY67	Q8IY67	RAVER1	Ribonucleoprotein PTB-binding 1	MULTI-MSMS	20180927_QE3_nLC3_TSB_SA_PHOSPHO_HIGH_GNDHCL_2	200ug-gndhcl-2	756.098	4	755.594	3018.35	70527.3	2.886	0.0021806	-0.21851	-0.0001651	2.6674	0.0020155	756.096	41.895	0.48126	42.296	42.044	42.525	0.40136					196	52	5	0	0	0	0.0010647	1
AADVSVTHRPPLSPKSGAEVEAGDAAER	28	Acetyl (Protein N-term),2 Phospho (STY)	_(ac)AADVSVTHRPPLpSPKpSGAEVEAGDAAER_		AADVS(0.095)VT(0.107)HRPPLS(0.798)PKS(1)GAEVEAGDAAER		AADVS(-9.22)VT(-8.75)HRPPLS(8.75)PKS(46.67)GAEVEAGDAAER	1	0	2	2	Q8IY67	Q8IY67	Q8IY67	RAVER1	Ribonucleoprotein PTB-binding 1	MULTI-MSMS	20180927_QE3_nLC3_TSB_SA_PHOSPHO_HIGH_GNDHCL_3	200ug-gndhcl-3	1007.79	3	1007.12	3018.35	62505.3	1.6786	0.0016906	-1.0508	-0.0010583	0.62782	0.0006323	1007.46	41.946	0.52237	42.397	42.167	42.69	0.45054					180	47	5	0	0	0	1.3117e-06	1
AADVSVTHRPPLSPKSGAEVEAGDAAER	28	Acetyl (Protein N-term),2 Phospho (STY)	_(ac)AADVSVTHRPPLpSPKpSGAEVEAGDAAER_		AADVS(0.133)VT(0.165)HRPPLS(0.735)PKS(0.967)GAEVEAGDAAER		AADVS(-8.11)VT(-7)HRPPLS(7)PKS(17.8)GAEVEAGDAAER	1	0	2	2	Q8IY67	Q8IY67	Q8IY67	RAVER1	Ribonucleoprotein PTB-binding 1	MULTI-MSMS	20180927_QE3_nLC3_TSB_SA_PHOSPHO_HIGH_GNDHCL_4	200ug-gndhcl-4	755.847	4	755.594	3018.35	71293.9	2.2251	0.0016813	-0.41271	-0.00031184	1.8124	0.0013694	755.846	41.879	0.48772	42.48	42.199	42.686	0.60149					176	52	6	0	0	0	0.00043717	1
AADVSVTHRPPLSPKSGAEVEAGDAAER	28	Acetyl (Protein N-term),2 Phospho (STY)	_(ac)AADVSVTHRPPLpSPKpSGAEVEAGDAAER_		AADVS(0.006)VT(0.008)HRPPLS(0.986)PKS(1)GAEVEAGDAAER		AADVS(-21.95)VT(-21.01)HRPPLS(21.01)PKS(52.68)GAEVEAGDAAER	1	0	2	2	Q8IY67	Q8IY67	Q8IY67	RAVER1	Ribonucleoprotein PTB-binding 1	MULTI-MSMS	20180927_QE3_nLC3_TSB_SA_PHOSPHO_HIGH_GNDHCL_4	200ug-gndhcl-4	1007.79	3	1007.12	3018.35	63308.8	1.7404	0.0017528	-0.40483	-0.00040772	1.3355	0.0013451	1007.46	41.872	0.44859	42.474	42.185	42.634	0.60149					205	48	5	0	0	0	2.8818e-08	1
AADVSVTHRPPLSPKSGAEVEAGDAAER	28	Acetyl (Protein N-term),2 Phospho (STY)	_(ac)AADVSVTHRPPLpSPKpSGAEVEAGDAAER_		AADVS(0.125)VT(0.138)HRPPLS(0.736)PKS(1)GAEVEAGDAAER		AADVS(-7.69)VT(-7.26)HRPPLS(7.26)PKS(37.78)GAEVEAGDAAER	1	0	2	2	Q8IY67	Q8IY67	Q8IY67	RAVER1	Ribonucleoprotein PTB-binding 1	MULTI-MSMS	20180927_QE3_nLC3_TSB_SA_PHOSPHO_HIGH_PAC_1	200ug-PAC-1	1007.46	3	1007.12	3018.35	62363.9	1.3486	0.0013582	-0.61415	-0.00061852	0.73448	0.00073972	1007.46	42.379	0.51729	42.379	42.081	42.599	0.00027734					158	44	5	0	0	0	3.2281e-08	1
AADVSVTHRPPLSPKSGAEVEAGDAAER	28	Acetyl (Protein N-term),2 Phospho (STY)	_(ac)AADVSVTHRPPLpSPKpSGAEVEAGDAAER_		AADVS(0.1)VT(0.13)HRPPLS(0.796)PKS(0.974)GAEVEAGDAAER		AADVS(-9.74)VT(-8.5)HRPPLS(8.5)PKS(18.49)GAEVEAGDAAER	1	0	2	2	Q8IY67	Q8IY67	Q8IY67	RAVER1	Ribonucleoprotein PTB-binding 1	MULTI-MSMS	20180927_QE3_nLC3_TSB_SA_PHOSPHO_HIGH_PAC_1	200ug-PAC-1	755.847	4	755.594	3018.35	71580.5	1.9085	0.001442	-0.69262	-0.00052334	1.2158	0.00091868	755.845	42.38	0.44571	42.381	42.144	42.59	0.00027734					139	36	5	0	0	0	4.4667e-07	1
AADVSVTHRPPLSPKSGAEVEAGDAAER	28	Acetyl (Protein N-term),2 Phospho (STY)	_(ac)AADVSVTHRPPLpSPKpSGAEVEAGDAAER_		AADVS(0.001)VT(0.001)HRPPLS(0.998)PKS(1)GAEVEAGDAAER		AADVS(-30.47)VT(-30.05)HRPPLS(30.05)PKS(66.4)GAEVEAGDAAER	1	0	2	2	Q8IY67	Q8IY67	Q8IY67	RAVER1	Ribonucleoprotein PTB-binding 1	MULTI-MSMS	20180927_QE3_nLC3_TSB_SA_PHOSPHO_HIGH_PAC_2	200ug-PAC-2	1007.46	3	1007.12	3018.35	63008.1	1.9747	0.0019888	-0.98215	-0.00098915	0.99254	0.00099961	1007.46	41.993	0.49848	42.443	42.137	42.635	0.45043					182	47	5	0	0	0	4.3532e-12	1
AADVSVTHRPPLSPKSGAEVEAGDAAER	28	Acetyl (Protein N-term),2 Phospho (STY)	_(ac)AADVSVTHRPPLpSPKpSGAEVEAGDAAER_		AADVS(0.08)VT(0.088)HRPPLS(0.834)PKS(0.997)GAEVEAGDAAER		AADVS(-10.28)VT(-9.86)HRPPLS(9.86)PKS(27.53)GAEVEAGDAAER	1	0	2	2	Q8IY67	Q8IY67	Q8IY67	RAVER1	Ribonucleoprotein PTB-binding 1	MULTI-MSMS	20180927_QE3_nLC3_TSB_SA_PHOSPHO_HIGH_PAC_2	200ug-PAC-2	756.098	4	755.594	3018.35	71886.2	2.3036	0.0017406	-0.65609	-0.00049574	1.6475	0.0012448	755.845	41.995	0.51026	42.445	42.137	42.647	0.45043					168	48	5	0	0	0	4.0889e-08	1
AADVSVTHRPPLSPKSGAEVEAGDAAER	28	Acetyl (Protein N-term),2 Phospho (STY)	_(ac)AADVSVTHRPPLpSPKpSGAEVEAGDAAER_		AADVS(0.001)VT(0.007)HRPPLS(0.992)PKS(1)GAEVEAGDAAER		AADVS(-28.43)VT(-21.82)HRPPLS(21.82)PKS(56.53)GAEVEAGDAAER	1	0	2	2	Q8IY67	Q8IY67	Q8IY67	RAVER1	Ribonucleoprotein PTB-binding 1	MULTI-MSMS	20180927_QE3_nLC3_TSB_SA_PHOSPHO_HIGH_PAC_3	200ug-PAC-3	1007.46	3	1007.12	3018.35	62187.6	1.7011	0.0017132	-1.2082	-0.0012168	0.49288	0.00049639	1007.46	41.801	0.48674	42.349	42.08	42.567	0.54853					172	46	5	0	0	0	2.9275e-12	1
AADVSVTHRPPLSPKSGAEVEAGDAAER	28	Acetyl (Protein N-term),2 Phospho (STY)	_(ac)AADVSVTHRPPLpSPKpSGAEVEAGDAAER_		AADVS(0.115)VT(0.149)HRPPLS(0.783)PKS(0.953)GAEVEAGDAAER		AADVS(-9.36)VT(-8.26)HRPPLS(8.26)PKS(15.91)GAEVEAGDAAER	1	0	2	2	Q8IY67	Q8IY67	Q8IY67	RAVER1	Ribonucleoprotein PTB-binding 1	MULTI-MSMS	20180927_QE3_nLC3_TSB_SA_PHOSPHO_HIGH_PAC_3	200ug-PAC-3	756.097	4	755.594	3018.35	70574.9	2.0656	0.0015608	-0.94154	-0.00071142	1.1241	0.00084936	756.096	41.827	0.54169	42.375	42.053	42.595	0.54853					159	51	5	0	0	0	7.6827e-05	1
AADVSVTHRPPLSPKSGAEVEAGDAAER	28	Acetyl (Protein N-term),2 Phospho (STY)	_(ac)AADVSVTHRPPLpSPKpSGAEVEAGDAAER_		AADVS(0.084)VT(0.11)HRPPLS(0.81)PKS(0.996)GAEVEAGDAAER		AADVS(-9.98)VT(-8.78)HRPPLS(8.78)PKS(26.93)GAEVEAGDAAER	1	0	2	2	Q8IY67	Q8IY67	Q8IY67	RAVER1	Ribonucleoprotein PTB-binding 1	MULTI-MSMS	20180927_QE3_nLC3_TSB_SA_PHOSPHO_HIGH_PAC_4	200ug-PAC-4	755.847	4	755.594	3018.35	70571.4	2.4042	0.0018166	-1.0834	-0.00081865	1.3208	0.00099798	755.845	42.194	0.45301	42.492	42.267	42.72	0.2988					150	47	5	0	0	0	3.3448e-06	1
AADVSVTHRPPLSPKSGAEVEAGDAAER	28	Acetyl (Protein N-term),2 Phospho (STY)	_(ac)AADVSVTHRPPLpSPKpSGAEVEAGDAAER_		AADVS(0.001)VT(0.001)HRPPLS(0.998)PKS(1)GAEVEAGDAAER		AADVS(-30.1)VT(-29.71)HRPPLS(29.71)PKS(59.06)GAEVEAGDAAER	1	0	2	2	Q8IY67	Q8IY67	Q8IY67	RAVER1	Ribonucleoprotein PTB-binding 1	MULTI-MSMS	20180927_QE3_nLC3_TSB_SA_PHOSPHO_HIGH_PAC_4	200ug-PAC-4	1007.46	3	1007.12	3018.35	62765.2	2.214	0.0022297	-0.86834	-0.00087452	1.3456	0.0013552	1007.46	42.232	0.48691	42.531	42.199	42.686	0.2988					191	49	5	0	0	0	1.1283e-08	1
AADVSVTHRPPLSPKSGAEVEAGDAAER	28	Acetyl (Protein N-term),2 Phospho (STY)	_(ac)AADVSVTHRPPLpSPKpSGAEVEAGDAAER_					1	0	2	2	Q8IY67	Q8IY67	Q8IY67	RAVER1	Ribonucleoprotein PTB-binding 1	MULTI-MATCH	20180927_QE3_nLC3_TSB_SA_PHOSPHO_HIGH_GNDHCL_3	200ug-gndhcl-3		4	755.594	3018.35	71958.9	2.0706	0.0015645	0.26676	0.00020157	2.3373	0.0017661	755.846	41.688	0.081507	42.139	42.103	42.185	0.45054	-0.10296	0.0015302	NaN	65.152	13	7	3	NaN	NaN	NaN	NaN	0
AADVSVTHRPPLSPKSGAEVEAGDAAER	28	Acetyl (Protein N-term),2 Phospho (STY)	_(ac)AADVSVTHRPPLpSPKpSGAEVEAGDAAER_					1	0	2	2	Q8IY67	Q8IY67	Q8IY67	RAVER1	Ribonucleoprotein PTB-binding 1	MULTI-MATCH	20180927_QE3_nLC3_TSB_SA_PHOSPHO_HIGH_PAC_1	200ug-PAC-1		4	755.594	3018.35	77016.3	2.1666	0.001637	0.071393	5.3945e-05	2.238	0.001691	755.845	42.104	0.025743	42.105	42.09	42.115	0.00027734	-0.13728	0.00093973	NaN	65.152	4	2	2	NaN	NaN	NaN	NaN	0
AADVSVTHRPPLSPKSGAEVEAGDAAER	28	Acetyl (Protein N-term),2 Phospho (STY)	_(ac)AADVSVTHRPPLpSPKpSGAEVEAGDAAER_					1	0	2	2	Q8IY67	Q8IY67	Q8IY67	RAVER1	Ribonucleoprotein PTB-binding 1	MULTI-MATCH	20180927_QE3_nLC3_TSB_SA_PHOSPHO_HIGH_PAC_4	200ug-PAC-4		4	755.594	3018.35	77076.5	2.5885	0.0019558	-0.14154	-0.00010694	2.4469	0.0018489	756.096	41.929	0.047672	42.228	42.199	42.247	0.2988	-0.014297	0.00029618	NaN	65.152	5	3	2	NaN	NaN	NaN	NaN	0
AAEEPQQQKQEPLGSDSEGVNCLAYDEAIMAQQDR	35	Acetyl (Protein N-term),Phospho (STY)	_(ac)AAEEPQQQKQEPLGpSDSEGVNCLAYDEAIMAQQDR_		AAEEPQQQKQEPLGS(0.5)DS(0.5)EGVNCLAY(0.001)DEAIMAQQDR		AAEEPQQQKQEPLGS(0)DS(0)EGVNCLAY(-29.3)DEAIMAQQDR	1	0	1	1	Q96FW1	Q96FW1	Q96FW1	OTUB1	Ubiquitin thioesterase OTUB1	MULTI-MSMS	20180927_QE3_nLC3_TSB_SA_PHOSPHO_HIGH_GNDHCL_1	200ug-gndhcl-1	1008.19	4	1007.69	4026.72	61299.7	3.4107	0.0034369	-0.11425	-0.00011513	3.2964	0.0033218	1008.19	60.217	0.16167	60.066	59.988	60.15	-0.15053					74	15	7	0	0	0	2.255e-10	1
AAEEPQQQKQEPLGSDSEGVNCLAYDEAIMAQQDR	35	Acetyl (Protein N-term),Phospho (STY)	_(ac)AAEEPQQQKQEPLGpSDSEGVNCLAYDEAIMAQQDR_		AAEEPQQQKQEPLGS(0.5)DS(0.5)EGVNCLAY(0.001)DEAIMAQQDR		AAEEPQQQKQEPLGS(0)DS(0)EGVNCLAY(-28.92)DEAIMAQQDR	1	0	1	1	Q96FW1	Q96FW1	Q96FW1	OTUB1	Ubiquitin thioesterase OTUB1	MULTI-MSMS	20180927_QE3_nLC3_TSB_SA_PHOSPHO_HIGH_GNDHCL_4	200ug-gndhcl-4	1008.19	4	1007.69	4026.72	62177.3	2.916	0.0029384	-0.080942	-8.1564e-05	2.8351	0.0028569	1008.19	60.014	0.16766	60.114	60.041	60.208	0.10025					79	17	7	0	0	0	2.5798e-10	1
AAEEPQQQKQEPLGSDSEGVNCLAYDEAIMAQQDR	35	Acetyl (Protein N-term),Phospho (STY)	_(ac)AAEEPQQQKQEPLGpSDSEGVNCLAYDEAIMAQQDR_		AAEEPQQQKQEPLGS(0.462)DS(0.462)EGVNCLAY(0.076)DEAIMAQQDR		AAEEPQQQKQEPLGS(0)DS(0)EGVNCLAY(-7.83)DEAIMAQQDR	1	0	1	1	Q96FW1	Q96FW1	Q96FW1	OTUB1	Ubiquitin thioesterase OTUB1	MULTI-MSMS	20180927_QE3_nLC3_TSB_SA_PHOSPHO_HIGH_PAC_1	200ug-PAC-1	1008.19	4	1007.69	4026.72	60999.9	2.9403	0.0029629	-0.55452	-0.00055879	2.3858	0.0024041	1008.19	60.239	0.17559	60.039	59.954	60.13	-0.20022					47	14	6	0	0	0	1.0347e-07	1
AAEEPQQQKQEPLGSDSEGVNCLAYDEAIMAQQDR	35	Acetyl (Protein N-term),Phospho (STY)	_(ac)AAEEPQQQKQEPLGpSDSEGVNCLAYDEAIMAQQDR_		AAEEPQQQKQEPLGS(0.486)DS(0.486)EGVNCLAY(0.029)DEAIMAQQDR		AAEEPQQQKQEPLGS(0)DS(0)EGVNCLAY(-12.25)DEAIMAQQDR	1	0	1	1	Q96FW1	Q96FW1	Q96FW1	OTUB1	Ubiquitin thioesterase OTUB1	MULTI-MSMS	20180927_QE3_nLC3_TSB_SA_PHOSPHO_HIGH_PAC_2	200ug-PAC-2	1008.19	4	1007.69	4026.72	61996.5	3.1874	0.0032119	0.23678	0.0002386	3.4242	0.0034505	1008.19	59.993	0.15915	60.042	59.956	60.116	0.04945					53	14	7	0	0	0	2.8339e-06	1
AAEEPQQQKQEPLGSDSEGVNCLAYDEAIMAQQDR	35	Acetyl (Protein N-term),Phospho (STY)	_(ac)AAEEPQQQKQEPLGpSDSEGVNCLAYDEAIMAQQDR_					1	0	1	1	Q96FW1	Q96FW1	Q96FW1	OTUB1	Ubiquitin thioesterase OTUB1	MULTI-MATCH	20180927_QE3_nLC3_TSB_SA_PHOSPHO_HIGH_GNDHCL_2	200ug-gndhcl-2		4	1007.69	4026.72	61848.3	3.1921	0.0032166	-0.16322	-0.00016447	3.0289	0.0030522	1008.44	59.99	0.15145	60.091	60	60.152	0.10062	0.028787	0.00030071	NaN	98.398	52	14	6	NaN	NaN	NaN	NaN	0
AAEEPQQQKQEPLGSDSEGVNCLAYDEAIMAQQDR	35	Acetyl (Protein N-term),Phospho (STY)	_(ac)AAEEPQQQKQEPLGpSDSEGVNCLAYDEAIMAQQDR_					1	0	1	1	Q96FW1	Q96FW1	Q96FW1	OTUB1	Ubiquitin thioesterase OTUB1	MULTI-MATCH	20180927_QE3_nLC3_TSB_SA_PHOSPHO_HIGH_GNDHCL_3	200ug-gndhcl-3		4	1007.69	4026.72	61018.5	3.4907	0.0035176	-0.55619	-0.00056046	2.9345	0.0029571	1007.94	60.048	0.1703	60.097	60.023	60.193	0.049565	0.03508	-0.0012833	NaN	98.398	57	15	6	NaN	NaN	NaN	NaN	0
AAEEPQQQKQEPLGSDSEGVNCLAYDEAIMAQQDR	35	Acetyl (Protein N-term),Phospho (STY)	_(ac)AAEEPQQQKQEPLGpSDSEGVNCLAYDEAIMAQQDR_					1	0	1	1	Q96FW1	Q96FW1	Q96FW1	OTUB1	Ubiquitin thioesterase OTUB1	MULTI-MATCH	20180927_QE3_nLC3_TSB_SA_PHOSPHO_HIGH_PAC_3	200ug-PAC-3		4	1007.69	4026.72	61271.7	2.3952	0.0024136	-0.1823	-0.0001837	2.2129	0.0022299	1007.94	60.013	0.1399	60.06	60.007	60.147	0.047353	-0.001919	0.0002238	NaN	98.398	58	13	6	NaN	NaN	NaN	NaN	0
AAEEPQQQKQEPLGSDSEGVNCLAYDEAIMAQQDR	35	Acetyl (Protein N-term),Phospho (STY)	_(ac)AAEEPQQQKQEPLGpSDSEGVNCLAYDEAIMAQQDR_					1	0	1	1	Q96FW1	Q96FW1	Q96FW1	OTUB1	Ubiquitin thioesterase OTUB1	MULTI-MATCH	20180927_QE3_nLC3_TSB_SA_PHOSPHO_HIGH_PAC_4	200ug-PAC-4		4	1007.69	4026.72	61878.6	3.6095	0.0036372	-0.31834	-0.00032078	3.2911	0.0033165	1008.19	60.09	0.17684	59.988	59.905	60.082	-0.10218	-0.074568	-0.00032453	NaN	98.398	76	19	6	NaN	NaN	NaN	NaN	0
AAEEQGDDQDSEKSKPAGSDGER	23	2 Phospho (STY)	_AAEEQGDDQDpSEKpSKPAGSDGER_		AAEEQGDDQDS(1)EKS(0.999)KPAGS(0.001)DGER		AAEEQGDDQDS(53.79)EKS(31.18)KPAGS(-31.18)DGER	0	0	2	2	Q1KMD3;H3BQZ7	Q1KMD3	Q1KMD3	HNRNPUL2;HNRNPUL2-BSCL2	Heterogeneous nuclear ribonucleoprotein U-like protein 2	MSMS	20180927_QE3_nLC3_TSB_SA_PHOSPHO_HIGH_GNDHCL_4	200ug-gndhcl-4	855.993	3	855.992	2564.95	NaN	NaN	NaN	NaN	NaN	NaN	NaN	NaN	10.31	1	10.41	9.9098	10.91	0.10025								0	0	0	7.3349e-17	1
AAEEQGDDQDSEKSKPAGSDGER	23	2 Phospho (STY)	_AAEEQGDDQDpSEKpSKPAGSDGER_		AAEEQGDDQDS(1)EKS(1)KPAGSDGER		AAEEQGDDQDS(47.8)EKS(33.77)KPAGS(-33.77)DGER	0	0	2	2	Q1KMD3;H3BQZ7	Q1KMD3	Q1KMD3	HNRNPUL2;HNRNPUL2-BSCL2	Heterogeneous nuclear ribonucleoprotein U-like protein 2	MULTI-MSMS	20180927_QE3_nLC3_TSB_SA_PHOSPHO_HIGH_PAC_1	200ug-PAC-1	856.329	3	855.992	2564.95	67336.2	2.234	0.0019123	-0.04178	-3.5764e-05	2.1922	0.0018765	856.326	10.416	0.355	10.617	10.411	10.766	0.20077					44	17	5	0	0	0	8.3406e-13	1
AAESETPGKSPEK	13	Phospho (STY)	_AAESETPGKpSPEK_		AAESETPGKS(1)PEK		AAES(-103.75)ET(-37.54)PGKS(37.54)PEK	0	0	1	1	O76021	O76021	O76021	RSL1D1	Ribosomal L1 domain-containing protein 1	MULTI-MSMS	20180927_QE3_nLC3_TSB_SA_PHOSPHO_HIGH_GNDHCL_2	200ug-gndhcl-2	705.811	2	705.811	1409.61	73770.6	1.4326	0.0010112	-0.6407	-0.00045222	0.79191	0.00055894	705.811	10.002	0.1958	10.003	9.8632	10.059	0.00038262					28	8	4	0	0	0	1.1238e-65	1
AAESETPGKSPEK	13	Phospho (STY)	_AAESETPGKpSPEK_		AAESETPGKS(1)PEK		AAES(-82.47)ET(-51.79)PGKS(51.79)PEK	0	0	1	1	O76021	O76021	O76021	RSL1D1	Ribosomal L1 domain-containing protein 1	MULTI-MSMS	20180927_QE3_nLC3_TSB_SA_PHOSPHO_HIGH_GNDHCL_2	200ug-gndhcl-2	470.877	3	470.876	1409.61	91158.2	1.5698	0.00073918	-0.13601	-6.4043e-05	1.4338	0.00067514	470.876	9.9922	0.21756	9.9926	9.8849	10.102	0.00038262					28	9	4	0	0	0	4.3173e-08	1
AAESETPGKSPEK	13	Phospho (STY)	_AAESETPGKpSPEK_		AAESETPGKS(1)PEK		AAES(-114.67)ET(-46.49)PGKS(46.49)PEK	0	0	1	1	O76021	O76021	O76021	RSL1D1	Ribosomal L1 domain-containing protein 1	MULTI-MSMS	20180927_QE3_nLC3_TSB_SA_PHOSPHO_HIGH_GNDHCL_3	200ug-gndhcl-3	705.811	2	705.811	1409.61	73725.4	1.4225	0.001004	-1.0975	-0.0007746	0.32499	0.00022938	705.81	10.03	0.17409	10.079	9.972	10.146	0.049561					24	7	4	0	0	0	7.3207e-41	1
AAESETPGKSPEK	13	Phospho (STY)	_AAESETPGKpSPEK_		AAESETPGKS(1)PEK		AAES(-99.84)ET(-38.93)PGKS(38.93)PEK	0	0	1	1	O76021	O76021	O76021	RSL1D1	Ribosomal L1 domain-containing protein 1	MULTI-MSMS	20180927_QE3_nLC3_TSB_SA_PHOSPHO_HIGH_PAC_1	200ug-PAC-1	705.812	2	705.811	1409.61	72747	2.0528	0.0014489	0.08616	6.0813e-05	2.1389	0.0015097	705.811	9.8021	0.19592	10.003	9.906	10.102	0.20077					20	8	4	0	0	0	1.2397e-40	1
AAESETPGKSPEK	13	Phospho (STY)	_AAESETPGKpSPEK_		AAESET(0.003)PGKS(0.997)PEK		AAES(-42.53)ET(-25.08)PGKS(25.08)PEK	0	0	1	1	O76021	O76021	O76021	RSL1D1	Ribosomal L1 domain-containing protein 1	MULTI-MSMS	20180927_QE3_nLC3_TSB_SA_PHOSPHO_HIGH_PAC_1	200ug-PAC-1	470.877	3	470.876	1409.61	92319.8	2.2832	0.0010751	-0.40037	-0.00018852	1.8829	0.00088659	470.876	9.7989	0.19592	9.9997	9.8842	10.08	0.20077					22	8	4	0	0	0	7.7803e-05	1
AAESETPGKSPEK	13	Phospho (STY)	_AAESETPGKpSPEK_		AAESETPGKS(1)PEK		AAES(-107.21)ET(-43.57)PGKS(43.57)PEK	0	0	1	1	O76021	O76021	O76021	RSL1D1	Ribosomal L1 domain-containing protein 1	MULTI-MSMS	20180927_QE3_nLC3_TSB_SA_PHOSPHO_HIGH_PAC_2	200ug-PAC-2	705.812	2	705.811	1409.61	74141.1	1.6814	0.0011867	-0.46582	-0.00032878	1.2155	0.00085794	705.811	9.9152	0.1958	10.065	9.9348	10.131	0.14971					32	8	5	0	0	0	4.4525e-66	1
AAESETPGKSPEK	13	Phospho (STY)	_AAESETPGKpSPEK_		AAESETPGKS(1)PEK		AAES(-60.54)ET(-43.43)PGKS(43.43)PEK	0	0	1	1	O76021	O76021	O76021	RSL1D1	Ribosomal L1 domain-containing protein 1	MULTI-MSMS	20180927_QE3_nLC3_TSB_SA_PHOSPHO_HIGH_PAC_2	200ug-PAC-2	470.877	3	470.876	1409.61	90817.3	1.8042	0.00084955	-0.3446	-0.00016226	1.4596	0.00068729	470.876	9.9078	0.21756	10.057	9.9566	10.174	0.14971					31	9	5	0	0	0	2.1425e-06	1
AAESETPGKSPEK	13	Phospho (STY)	_AAESETPGKpSPEK_		AAESETPGKS(1)PEK		AAES(-106.68)ET(-42.58)PGKS(42.58)PEK	0	0	1	1	O76021	O76021	O76021	RSL1D1	Ribosomal L1 domain-containing protein 1	MULTI-MSMS	20180927_QE3_nLC3_TSB_SA_PHOSPHO_HIGH_PAC_3	200ug-PAC-3	705.812	2	705.811	1409.61	74157.7	1.8041	0.0012733	-0.23632	-0.0001668	1.5678	0.0011065	705.811	9.6579	0.17412	10.106	9.9865	10.161	0.44834					21	7	4	0	0	0	2.5103e-52	1
AAESETPGKSPEK	13	Phospho (STY)	_AAESETPGKpSPEK_		AAESET(0.001)PGKS(0.999)PEK		AAES(-67.85)ET(-30.05)PGKS(30.05)PEK	0	0	1	1	O76021	O76021	O76021	RSL1D1	Ribosomal L1 domain-containing protein 1	MULTI-MSMS	20180927_QE3_nLC3_TSB_SA_PHOSPHO_HIGH_PAC_4	200ug-PAC-4	705.812	2	705.811	1409.61	74009.6	2.7162	0.0019172	-0.37511	-0.00026476	2.3411	0.0016524	705.811	9.6247	0.18689	10.024	9.9025	10.089	0.39901					30	10	4	0	0	0	1.7742e-22	1
AAESETPGKSPEK	13	Phospho (STY)	_AAESETPGKpSPEK_		AAESET(0.001)PGKS(0.999)PEK		AAES(-36.56)ET(-31.05)PGKS(31.05)PEK	0	0	1	1	O76021	O76021	O76021	RSL1D1	Ribosomal L1 domain-containing protein 1	MULTI-MSMS	20180927_QE3_nLC3_TSB_SA_PHOSPHO_HIGH_PAC_4	200ug-PAC-4	470.878	3	470.876	1409.61	92967.5	2.8024	0.0013196	-0.35292	-0.00016618	2.4495	0.0011534	470.876	9.624	0.16568	10.023	9.9237	10.089	0.39901					31	9	4	0	0	0	0.00040127	1
AAESETPGKSPEK	13	Phospho (STY)	_AAESETPGKpSPEK_					0	0	1	1	O76021	O76021	O76021	RSL1D1	Ribosomal L1 domain-containing protein 1	MULTI-MATCH	20180927_QE3_nLC3_TSB_SA_PHOSPHO_HIGH_GNDHCL_3	200ug-gndhcl-3		3	470.876	1409.61	93794.1	1.645	0.0007746	-0.44028	-0.00020732	1.2047	0.00056728	470.876	10.031	0.17409	10.081	9.972	10.146	0.049561	0.077888	-0.0005764	NaN	132.51	21	7	4	NaN	NaN	NaN	NaN	0
AAESETPGKSPEK	13	Phospho (STY)	_AAESETPGKpSPEK_					0	0	1	1	O76021	O76021	O76021	RSL1D1	Ribosomal L1 domain-containing protein 1	MULTI-MATCH	20180927_QE3_nLC3_TSB_SA_PHOSPHO_HIGH_GNDHCL_4	200ug-gndhcl-4		3	470.876	1409.61	100779	1.7842	0.00084016	-0.26059	-0.00012271	1.5236	0.00071745	470.876	9.8976	0.10896	9.9978	9.9372	10.046	0.10025	-0.0051073	-0.00032256	NaN	132.51	6	4	2	NaN	NaN	NaN	NaN	0
AAESETPGKSPEK	13	2 Phospho (STY)	_AAESEpTPGKpSPEK_		AAESET(1)PGKS(1)PEK		AAES(-35.63)ET(35.63)PGKS(106.94)PEK	0	0	2	1	O76021	O76021	O76021	RSL1D1	Ribosomal L1 domain-containing protein 1	MULTI-MSMS	20180927_QE3_nLC3_TSB_SA_PHOSPHO_HIGH_GNDHCL_2	200ug-gndhcl-2	745.795	2	745.794	1489.57	72098	1.2026	0.00089693	-0.36248	-0.00027034	0.84016	0.00062659	745.794	10.396	0.23939	10.396	10.277	10.516	0.00038262					31	10	4	0	0	0	8.3056e-31	1
AAESETPGKSPEK	13	2 Phospho (STY)	_AAESEpTPGKpSPEK_		AAES(0.065)ET(0.935)PGKS(1)PEK		AAES(-11.6)ET(11.6)PGKS(35.6)PEK	0	0	2	1	O76021	O76021	O76021	RSL1D1	Ribosomal L1 domain-containing protein 1	MULTI-MSMS	20180927_QE3_nLC3_TSB_SA_PHOSPHO_HIGH_GNDHCL_2	200ug-gndhcl-2	497.533	3	497.532	1489.57	89413.8	1.3232	0.00065836	0.15428	7.676e-05	1.4775	0.00073512	497.532	10.395	0.30462	10.395	10.19	10.494	0.00038262					29	13	4	0	0	0	0.00060942	1
AAESETPGKSPEK	13	2 Phospho (STY)	_AAESEpTPGKpSPEK_		AAES(0.002)ET(0.998)PGKS(1)PEK		AAES(-27.63)ET(27.63)PGKS(97.1)PEK	0	0	2	1	O76021	O76021	O76021	RSL1D1	Ribosomal L1 domain-containing protein 1	MULTI-MSMS	20180927_QE3_nLC3_TSB_SA_PHOSPHO_HIGH_PAC_2	200ug-PAC-2	745.795	2	745.794	1489.57	71477.6	1.7208	0.0012833	-0.44577	-0.00033245	1.275	0.00095089	745.794	10.317	0.32642	10.567	10.427	10.753	0.24995					38	14	4	0	0	0	7.7679e-31	1
AAESETPGKSPEK	13	2 Phospho (STY)	_AAESEpTPGKpSPEK_		AAES(0.173)ET(0.829)PGKS(0.999)PEK		AAES(-6.84)ET(6.84)PGKS(28.55)PEK	0	0	2	1	O76021	O76021	O76021	RSL1D1	Ribosomal L1 domain-containing protein 1	MULTI-MSMS	20180927_QE3_nLC3_TSB_SA_PHOSPHO_HIGH_PAC_2	200ug-PAC-2	497.533	3	497.532	1489.57	90545.9	1.5899	0.00079105	0.63503	0.00031595	2.225	0.001107	497.532	10.312	0.21763	10.562	10.448	10.666	0.24995					25	9	4	0	0	0	0.0040134	1
AAESETPGKSPEK	13	2 Phospho (STY)	_AAESEpTPGKpSPEK_					0	0	2	1	O76021	O76021	O76021	RSL1D1	Ribosomal L1 domain-containing protein 1	MULTI-MATCH	20180927_QE3_nLC3_TSB_SA_PHOSPHO_HIGH_GNDHCL_3	200ug-gndhcl-3		2	745.794	1489.57	73089.2	1.4243	0.0010622	-0.68174	-0.00050844	0.74257	0.0005538	745.793	10.41	0.15234	10.459	10.364	10.516	0.049561	-0.002457	-0.00079158	NaN	199.07	16	6	3	NaN	NaN	NaN	NaN	0
AAESETPGKSPEK	13	2 Phospho (STY)	_AAESEpTPGKpSPEK_					0	0	2	1	O76021	O76021	O76021	RSL1D1	Ribosomal L1 domain-containing protein 1	MULTI-MATCH	20180927_QE3_nLC3_TSB_SA_PHOSPHO_HIGH_GNDHCL_3	200ug-gndhcl-3		3	497.532	1489.57	93759.2	1.6045	0.00079828	-0.082245	-4.0919e-05	1.5222	0.00075736	497.532	10.409	0.32642	10.458	10.342	10.668	0.049561	-0.0092746	-0.00089474	NaN	60.938	26	14	3	NaN	NaN	NaN	NaN	0
AAESETPGKSPEK	13	2 Phospho (STY)	_AAESEpTPGKpSPEK_					0	0	2	1	O76021	O76021	O76021	RSL1D1	Ribosomal L1 domain-containing protein 1	MULTI-MATCH	20180927_QE3_nLC3_TSB_SA_PHOSPHO_HIGH_PAC_1	200ug-PAC-1		2	745.794	1489.57	74579.3	2.3337	0.0017404	-0.78211	-0.00058329	1.5516	0.0011571	745.794	10.373	0.22549	10.574	10.454	10.68	0.20077	0.11224	-0.00094129	NaN	199.07	15	10	2	NaN	NaN	NaN	NaN	0
AAESETPGKSPEK	13	2 Phospho (STY)	_AAESEpTPGKpSPEK_					0	0	2	1	O76021	O76021	O76021	RSL1D1	Ribosomal L1 domain-containing protein 1	MULTI-MATCH	20180927_QE3_nLC3_TSB_SA_PHOSPHO_HIGH_PAC_1	200ug-PAC-1		3	497.532	1489.57	94262.2	2.5074	0.0012475	0.18644	9.2758e-05	2.6938	0.0013402	497.532	10.377	0.22041	10.578	10.476	10.696	0.20077	0.11035	-0.0004937	NaN	60.938	20	10	3	NaN	NaN	NaN	NaN	0
AAESETPGKSPEK	13	2 Phospho (STY)	_AAESEpTPGKpSPEK_					0	0	2	1	O76021	O76021	O76021	RSL1D1	Ribosomal L1 domain-containing protein 1	MULTI-MATCH	20180927_QE3_nLC3_TSB_SA_PHOSPHO_HIGH_PAC_3	200ug-PAC-3		2	745.794	1489.57	74259.9	1.8514	0.0013808	-0.053845	-4.0157e-05	1.7976	0.0013406	745.794	10.219	0.23963	10.667	10.553	10.792	0.44834	0.20515	0.00014498	NaN	199.07	19	10	3	NaN	NaN	NaN	NaN	0
AAESETPGKSPEK	13	2 Phospho (STY)	_AAESEpTPGKpSPEK_					0	0	2	1	O76021	O76021	O76021	RSL1D1	Ribosomal L1 domain-containing protein 1	MULTI-MATCH	20180927_QE3_nLC3_TSB_SA_PHOSPHO_HIGH_PAC_3	200ug-PAC-3		3	497.532	1489.57	92298.2	1.9455	0.00096794	0.67645	0.00033656	2.6219	0.0013045	497.532	10.213	0.17415	10.662	10.553	10.727	0.44834	0.19442	0.00023769	NaN	60.938	15	7	3	NaN	NaN	NaN	NaN	0
AAESETPGKSPEK	13	2 Phospho (STY)	_AAESEpTPGKpSPEK_					0	0	2	1	O76021	O76021	O76021	RSL1D1	Ribosomal L1 domain-containing protein 1	MULTI-MATCH	20180927_QE3_nLC3_TSB_SA_PHOSPHO_HIGH_PAC_4	200ug-PAC-4		2	745.794	1489.57	72738.4	3.1689	0.0023633	0.059249	4.4188e-05	3.2281	0.0024075	745.794	10.155	0.23185	10.654	10.512	10.744	0.49925	0.19246	0.00031367	NaN	199.07	40	16	3	NaN	NaN	NaN	NaN	0
AAESETPGKSPEK	13	2 Phospho (STY)	_AAESEpTPGKpSPEK_					0	0	2	1	O76021	O76021	O76021	RSL1D1	Ribosomal L1 domain-containing protein 1	MULTI-MATCH	20180927_QE3_nLC3_TSB_SA_PHOSPHO_HIGH_PAC_4	200ug-PAC-4		3	497.532	1489.57	89414.6	3.2286	0.0016063	0.54645	0.00027188	3.7751	0.0018782	497.532	10.135	0.17033	10.634	10.534	10.704	0.49925	0.16699	4.3654e-05	NaN	60.938	32	12	3	NaN	NaN	NaN	NaN	0
AAESLTAIPEPASPQLLETPIHASQIQK	28	Phospho (STY)	_AAESLTAIPEPApSPQLLETPIHASQIQK_		AAESLTAIPEPAS(1)PQLLETPIHASQIQK		AAES(-90.98)LT(-86.34)AIPEPAS(42.53)PQLLET(-42.53)PIHAS(-59.84)QIQK	0	0	1	0	Q14676	Q14676	Q14676	MDC1	Mediator of DNA damage checkpoint protein 1	MULTI-MSMS	20180927_QE3_nLC3_TSB_SA_PHOSPHO_HIGH_PAC_1	200ug-PAC-1	1007.85	3	1007.52	3019.53	62936.7	2.7198	0.0027402	0.23908	0.00024087	2.9588	0.0029811	1008.19	59.737	0.14707	59.536	59.471	59.618	-0.20022					39	11	5	0	0	0	5.2418e-25	1
AAESLTAIPEPASPQLLETPIHASQIQK	28	Phospho (STY)	_AAESLTAIPEPApSPQLLETPIHASQIQK_		AAESLTAIPEPAS(1)PQLLETPIHASQIQK		AAES(-91.86)LT(-85.99)AIPEPAS(39.2)PQLLET(-39.2)PIHAS(-52.54)QIQK	0	0	1	0	Q14676	Q14676	Q14676	MDC1	Mediator of DNA damage checkpoint protein 1	MULTI-MSMS	20180927_QE3_nLC3_TSB_SA_PHOSPHO_HIGH_PAC_2	200ug-PAC-2	1007.85	3	1007.52	3019.53	61326.9	3.0969	0.0031202	0.034931	3.5194e-05	3.1318	0.0031553	1007.85	59.491	0.1847	59.64	59.559	59.743	0.14969					74	18	6	0	0	0	5.2418e-25	1
AAESLTAIPEPASPQLLETPIHASQIQK	28	Phospho (STY)	_AAESLTAIPEPApSPQLLETPIHASQIQK_		AAESLTAIPEPAS(1)PQLLETPIHASQIQK		AAES(-93.06)LT(-93.06)AIPEPAS(41.89)PQLLET(-41.89)PIHAS(-55.08)QIQK	0	0	1	0	Q14676	Q14676	Q14676	MDC1	Mediator of DNA damage checkpoint protein 1	MULTI-MSMS	20180927_QE3_nLC3_TSB_SA_PHOSPHO_HIGH_PAC_3	200ug-PAC-3	1007.85	3	1007.52	3019.53	63276.5	2.8297	0.002851	-0.18253	-0.0001839	2.6472	0.0026671	1007.85	59.494	0.18509	59.542	59.44	59.625	0.047353					51	16	4	0	0	0	5.8122e-18	1
AAESLTAIPEPASPQLLETPIHASQIQK	28	Phospho (STY)	_AAESLTAIPEPApSPQLLETPIHASQIQK_		AAESLTAIPEPAS(1)PQLLETPIHASQIQK		AAES(-73.86)LT(-73.86)AIPEPAS(35.51)PQLLET(-35.51)PIHAS(-49.02)QIQK	0	0	1	0	Q14676	Q14676	Q14676	MDC1	Mediator of DNA damage checkpoint protein 1	MULTI-MSMS	20180927_QE3_nLC3_TSB_SA_PHOSPHO_HIGH_PAC_4	200ug-PAC-4	1007.85	3	1007.52	3019.53	62113.6	3.5964	0.0036234	-0.010714	-1.0794e-05	3.5857	0.0036126	1007.85	59.571	0.15803	59.569	59.488	59.646	-0.0019403					84	18	6	0	0	0	2.2193e-25	1
AAESLTAIPEPASPQLLETPIHASQIQK	28	Phospho (STY)	_AAESLTAIPEPApSPQLLETPIHASQIQK_					0	0	1	0	Q14676	Q14676	Q14676	MDC1	Mediator of DNA damage checkpoint protein 1	MULTI-MATCH	20180927_QE3_nLC3_TSB_SA_PHOSPHO_HIGH_GNDHCL_1	200ug-gndhcl-1		3	1007.52	3019.53	62463.5	2.5279	0.0025469	-1.1989	-0.0012079	1.3289	0.0013389	1007.85	59.722	0.24072	59.571	59.496	59.737	-0.15053	-0.0077346	-0.0036704	NaN	160.53	41	24	4	NaN	NaN	NaN	NaN	0
AAESLTAIPEPASPQLLETPIHASQIQK	28	Phospho (STY)	_AAESLTAIPEPApSPQLLETPIHASQIQK_					0	0	1	0	Q14676	Q14676	Q14676	MDC1	Mediator of DNA damage checkpoint protein 1	MULTI-MATCH	20180927_QE3_nLC3_TSB_SA_PHOSPHO_HIGH_GNDHCL_2	200ug-gndhcl-2		3	1007.52	3019.53	62149.7	2.5678	0.0025871	0.32154	0.00032396	2.8894	0.0029111	1007.85	59.485	0.14515	59.586	59.51	59.656	0.10062	0.0071128	0.00092519	NaN	160.53	39	11	5	NaN	NaN	NaN	NaN	0
AAESLTAIPEPASPQLLETPIHASQIQK	28	Phospho (STY)	_AAESLTAIPEPApSPQLLETPIHASQIQK_					0	0	1	0	Q14676	Q14676	Q14676	MDC1	Mediator of DNA damage checkpoint protein 1	MULTI-MATCH	20180927_QE3_nLC3_TSB_SA_PHOSPHO_HIGH_GNDHCL_3	200ug-gndhcl-3		3	1007.52	3019.53	63686.7	2.5311	0.0025501	-0.12808	-0.00012904	2.403	0.0024211	1007.85	59.552	0.12667	59.602	59.53	59.656	0.049565	0.022998	-0.00043381	NaN	160.53	42	10	5	NaN	NaN	NaN	NaN	0
AAESLTAIPEPASPQLLETPIHASQIQK	28	Phospho (STY)	_AAESLTAIPEPApSPQLLETPIHASQIQK_					0	0	1	0	Q14676	Q14676	Q14676	MDC1	Mediator of DNA damage checkpoint protein 1	MULTI-MATCH	20180927_QE3_nLC3_TSB_SA_PHOSPHO_HIGH_GNDHCL_4	200ug-gndhcl-4		3	1007.52	3019.53	62388.4	2.0523	0.0020677	-0.10718	-0.00010799	1.9451	0.0019597	1008.18	59.484	0.11473	59.584	59.519	59.634	0.10025	0.0051207	-0.00037065	NaN	160.53	33	10	4	NaN	NaN	NaN	NaN	0
AAESLTAIPEPASPQLLETPIHASQIQK	28	2 Phospho (STY)	_AAEpSLTAIPEPApSPQLLETPIHASQIQK_		AAES(0.981)LT(0.019)AIPEPAS(1)PQLLETPIHASQIQK		AAES(17.12)LT(-17.12)AIPEPAS(39.27)PQLLET(-39.27)PIHAS(-64.63)QIQK	0	0	2	0	Q14676	Q14676	Q14676	MDC1	Mediator of DNA damage checkpoint protein 1	MULTI-MSMS	20180927_QE3_nLC3_TSB_SA_PHOSPHO_HIGH_PAC_1	200ug-PAC-1	1034.84	3	1034.17	3099.49	61658.7	3.88	0.0040126	0.3876	0.00040085	4.2676	0.0044134	1034.84	60.863	0.16547	60.663	60.579	60.745	-0.20022					75	17	7	0	0	0	1.6129e-25	1
AAESLTAIPEPASPQLLETPIHASQIQK	28	2 Phospho (STY)	_AAEpSLTAIPEPApSPQLLETPIHASQIQK_		AAES(0.992)LT(0.008)AIPEPAS(1)PQLLETPIHASQIQK		AAES(21.18)LT(-21.18)AIPEPAS(41.2)PQLLET(-41.2)PIHAS(-63.36)QIQK	0	0	2	0	Q14676	Q14676	Q14676	MDC1	Mediator of DNA damage checkpoint protein 1	MULTI-MSMS	20180927_QE3_nLC3_TSB_SA_PHOSPHO_HIGH_PAC_2	200ug-PAC-2	1034.84	3	1034.17	3099.49	61034.6	3.6516	0.0037764	0.13355	0.00013812	3.7852	0.0039145	1034.51	60.631	0.17689	60.68	60.577	60.754	0.04945					74	19	5	0	0	0	1.4485e-33	1
AAESLTAIPEPASPQLLETPIHASQIQK	28	2 Phospho (STY)	_AAEpSLTAIPEPApSPQLLETPIHASQIQK_		AAES(0.977)LT(0.023)AIPEPAS(1)PQLLETPIHASQIQK		AAES(16.29)LT(-16.29)AIPEPAS(52.25)PQLLET(-52.25)PIHAS(-69.03)QIQK	0	0	2	0	Q14676	Q14676	Q14676	MDC1	Mediator of DNA damage checkpoint protein 1	MULTI-MSMS	20180927_QE3_nLC3_TSB_SA_PHOSPHO_HIGH_PAC_3	200ug-PAC-3	1034.84	3	1034.17	3099.49	61009.9	3.2406	0.0033513	0.1168	0.00012079	3.3573	0.0034721	1034.51	60.67	0.1562	60.717	60.633	60.789	0.047353					74	17	6	0	0	0	6.9727e-25	1
AAESLTAIPEPASPQLLETPIHASQIQK	28	2 Phospho (STY)	_AAEpSLTAIPEPApSPQLLETPIHASQIQK_		AAES(0.96)LT(0.04)AIPEPAS(1)PQLLETPIHASQIQK		AAES(13.85)LT(-13.85)AIPEPAS(39.79)PQLLET(-39.79)PIHAS(-60.96)QIQK	0	0	2	0	Q14676	Q14676	Q14676	MDC1	Mediator of DNA damage checkpoint protein 1	MULTI-MSMS	20180927_QE3_nLC3_TSB_SA_PHOSPHO_HIGH_PAC_4	200ug-PAC-4	1034.51	3	1034.17	3099.49	61399.1	4.3046	0.0044517	0.11243	0.00011627	4.417	0.0045679	1034.51	60.706	0.16854	60.603	60.529	60.698	-0.10218					94	22	6	0	0	0	2.0373e-18	1
AAESLTAIPEPASPQLLETPIHASQIQK	28	2 Phospho (STY)	_AAEpSLTAIPEPApSPQLLETPIHASQIQK_					0	0	2	0	Q14676	Q14676	Q14676	MDC1	Mediator of DNA damage checkpoint protein 1	MULTI-MATCH	20180927_QE3_nLC3_TSB_SA_PHOSPHO_HIGH_GNDHCL_1	200ug-gndhcl-1		3	1034.17	3099.49	61474.6	3.8347	0.0039657	0.44084	0.00045591	4.2755	0.0044216	1034.51	60.857	0.13799	60.707	60.627	60.765	-0.15053	0.010164	0.0008901	NaN	163.55	77	18	6	NaN	NaN	NaN	NaN	0
AAESLTAIPEPASPQLLETPIHASQIQK	28	2 Phospho (STY)	_AAEpSLTAIPEPApSPQLLETPIHASQIQK_					0	0	2	0	Q14676	Q14676	Q14676	MDC1	Mediator of DNA damage checkpoint protein 1	MULTI-MATCH	20180927_QE3_nLC3_TSB_SA_PHOSPHO_HIGH_GNDHCL_2	200ug-gndhcl-2		3	1034.17	3099.49	60678.7	3.5907	0.0037134	0.11043	0.0001142	3.7012	0.0038276	1034.51	60.634	0.18966	60.735	60.661	60.85	0.10062	0.03815	-0.00013501	NaN	163.55	59	20	5	NaN	NaN	NaN	NaN	0
AAESLTAIPEPASPQLLETPIHASQIQK	28	2 Phospho (STY)	_AAEpSLTAIPEPApSPQLLETPIHASQIQK_					0	0	2	0	Q14676	Q14676	Q14676	MDC1	Mediator of DNA damage checkpoint protein 1	MULTI-MATCH	20180927_QE3_nLC3_TSB_SA_PHOSPHO_HIGH_GNDHCL_3	200ug-gndhcl-3		3	1034.17	3099.49	61275.4	3.5984	0.0037213	-0.29989	-0.00031014	3.2985	0.0034112	1034.51	60.652	0.24669	60.702	60.554	60.801	0.049565	0.0049679	-0.001408	NaN	163.55	68	25	5	NaN	NaN	NaN	NaN	0
AAESLTAIPEPASPQLLETPIHASQIQK	28	2 Phospho (STY)	_AAEpSLTAIPEPApSPQLLETPIHASQIQK_					0	0	2	0	Q14676	Q14676	Q14676	MDC1	Mediator of DNA damage checkpoint protein 1	MULTI-MATCH	20180927_QE3_nLC3_TSB_SA_PHOSPHO_HIGH_GNDHCL_4	200ug-gndhcl-4		3	1034.17	3099.49	61689.2	3.2603	0.0033717	-0.16316	-0.00016874	3.0971	0.003203	1034.51	60.665	0.15135	60.765	60.676	60.827	0.10025	0.068949	-0.00098384	NaN	163.55	57	17	5	NaN	NaN	NaN	NaN	0
AAFDDAIAELDTLSEESYK	19	Phospho (STY)	_AAFDDAIAELDTLpSEESYK_		AAFDDAIAELDT(0.007)LS(0.909)EES(0.084)YK		AAFDDAIAELDT(-20.89)LS(10.35)EES(-10.35)Y(-111.16)K	0	0	1	0	P62258	P62258	P62258	YWHAE	14-3-3 protein epsilon	MULTI-MSMS	20180927_QE3_nLC3_TSB_SA_PHOSPHO_HIGH_GNDHCL_3	200ug-gndhcl-3	1084.97	2	1084.47	2166.92	60892.3	2.8584	0.0030999	-0.95665	-0.0010375	1.9018	0.0020624	1084.97	61.874	0.14381	61.923	61.839	61.983	0.049565					32	14	4	0	0	0	7.7019e-54	1
AAFDDAIAELDTLSEESYK	19	Phospho (STY)	_AAFDDAIAELDTLpSEESYK_					0	0	1	0	P62258	P62258	P62258	YWHAE	14-3-3 protein epsilon	MULTI-MATCH	20180927_QE3_nLC3_TSB_SA_PHOSPHO_HIGH_GNDHCL_1	200ug-gndhcl-1		2	1084.47	2166.92	60824.2	3.6998	0.0040123	-2.5793	-0.0027972	1.1205	0.0012151	1085.47	62.103	0.11328	61.953	61.898	62.011	-0.15053	0.028318	-0.0024329	NaN	221.47	34	15	3	NaN	NaN	NaN	NaN	0
AAFDDAIAELDTLSEESYK	19	Phospho (STY)	_AAFDDAIAELDTLpSEESYK_					0	0	1	0	P62258	P62258	P62258	YWHAE	14-3-3 protein epsilon	MULTI-MATCH	20180927_QE3_nLC3_TSB_SA_PHOSPHO_HIGH_GNDHCL_2	200ug-gndhcl-2		2	1084.47	2166.92	60072.9	4.2273	0.0045844	-1.3409	-0.0014542	2.8864	0.0031302	1084.47	61.866	0.15516	61.967	61.878	62.033	0.10062	0.041978	0.00025317	NaN	221.47	60	20	4	NaN	NaN	NaN	NaN	0
AAFDDAIAELDTLSEESYK	19	Phospho (STY)	_AAFDDAIAELDTLpSEESYK_					0	0	1	0	P62258	P62258	P62258	YWHAE	14-3-3 protein epsilon	MULTI-MATCH	20180927_QE3_nLC3_TSB_SA_PHOSPHO_HIGH_GNDHCL_4	200ug-gndhcl-4		2	1084.47	2166.92	62588.3	3.1794	0.0034479	-1.4293	-0.0015501	1.75	0.0018978	1084.47	61.85	0.10824	61.95	61.895	62.003	0.10025	0.025221	6.1327e-05	NaN	221.47	15	13	2	NaN	NaN	NaN	NaN	0
AAFDDAIAELDTLSEESYK	19	Phospho (STY)	_AAFDDAIAELDTLpSEESYK_					0	0	1	0	P62258	P62258	P62258	YWHAE	14-3-3 protein epsilon	MULTI-MATCH	20180927_QE3_nLC3_TSB_SA_PHOSPHO_HIGH_PAC_1	200ug-PAC-1		2	1084.47	2166.92	61419.3	4.1833	0.0045367	-1.606	-0.0017417	2.5773	0.002795	1084.97	62.083	0.083109	61.883	61.846	61.929	-0.20022	-0.041805	-0.00032185	NaN	221.47	16	10	2	NaN	NaN	NaN	NaN	0
AAFDDAIAELDTLSEESYK	19	Phospho (STY)	_AAFDDAIAELDTLpSEESYK_					0	0	1	0	P62258	P62258	P62258	YWHAE	14-3-3 protein epsilon	MULTI-MATCH	20180927_QE3_nLC3_TSB_SA_PHOSPHO_HIGH_PAC_2	200ug-PAC-2		2	1084.47	2166.92	59244.4	4.3968	0.0047682	-1.4128	-0.0015321	2.9841	0.0032361	1084.47	61.83	0.096067	61.879	61.831	61.927	0.04945	-0.045374	9.729e-05	NaN	221.47	24	12	3	NaN	NaN	NaN	NaN	0
AAFDDAIAELDTLSEESYK	19	Phospho (STY)	_AAFDDAIAELDTLpSEESYK_					0	0	1	0	P62258	P62258	P62258	YWHAE	14-3-3 protein epsilon	MULTI-MATCH	20180927_QE3_nLC3_TSB_SA_PHOSPHO_HIGH_PAC_4	200ug-PAC-4		2	1084.47	2166.92	64050.1	4.9644	0.0053838	-2.1928	-0.002378	2.7716	0.0030058	1084.47	61.92	0.10085	61.918	61.88	61.981	-0.0019503	-0.0070843	-0.0015946	NaN	221.47	21	14	2	NaN	NaN	NaN	NaN	0
AAGAGGSGSESDHTAPSGVGSSWR	24	2 Phospho (STY)	_AAGAGGpSGSEpSDHTAPSGVGSSWR_		AAGAGGS(0.979)GS(0.327)ES(0.621)DHT(0.067)APS(0.004)GVGS(0.001)S(0.001)WR		AAGAGGS(15.59)GS(-2.92)ES(2.92)DHT(-9.76)APS(-22.31)GVGS(-32.68)S(-29.08)WR	0	0	2	0	O14640	O14640	O14640	DVL1	Segment polarity protein dishevelled homolog DVL-1	MULTI-MSMS	20180927_QE3_nLC3_TSB_SA_PHOSPHO_HIGH_GNDHCL_4	200ug-gndhcl-4	783.64	3	783.304	2346.89	69665.2	2.059	0.0016128	0.23053	0.00018058	2.2896	0.0017934	783.638	32.6	0.27185	33.102	32.975	33.247	0.50124					40	16	3	0	0	0	0.0010006	1
AAGAGGSGSESDHTAPSGVGSSWR	24	2 Phospho (STY)	_AAGAGGpSGpSESDHTAPSGVGSSWR_		AAGAGGS(0.812)GS(0.587)ES(0.52)DHT(0.075)APS(0.004)GVGS(0.002)S(0.002)WR		AAGAGGS(4.55)GS(0.78)ES(-0.78)DHT(-10.58)APS(-25.64)GVGS(-30.46)S(-30.33)WR	0	0	2	0	O14640	O14640	O14640	DVL1	Segment polarity protein dishevelled homolog DVL-1	MULTI-MSMS	20180927_QE3_nLC3_TSB_SA_PHOSPHO_HIGH_PAC_3	200ug-PAC-3	783.306	3	783.304	2346.89	70148.8	1.9848	0.0015547	0.63926	0.00050073	2.624	0.0020554	783.639	32.657	0.34031	33.206	32.959	33.3	0.54853					58	22	3	0	0	0	0.0073565	1
AAGGDHGSPDSYRSPLASR	19	Acetyl (Protein N-term),2 Phospho (STY)	_(ac)AAGGDHGpSPDpSYRSPLASR_		AAGGDHGS(1)PDS(0.586)Y(0.019)RS(0.394)PLASR		AAGGDHGS(45.09)PDS(1.73)Y(-14.83)RS(-1.73)PLAS(-34.18)R	1	0	2	1	P30566;A0A1W2PRX2	P30566	P30566	ADSL	Adenylosuccinate lyase	MULTI-MSMS	20180927_QE3_nLC3_TSB_SA_PHOSPHO_HIGH_GNDHCL_1	200ug-gndhcl-1	701.618	3	701.616	2101.83	76266.6	2.7124	0.0019031	-0.056304	-3.9504e-05	2.6561	0.0018635	701.95	31.649	0.30413	31.598	31.461	31.766	-0.050279					62	25	4	0	0	0	2.5179e-07	1
AAGGDHGSPDSYRSPLASR	19	Acetyl (Protein N-term),2 Phospho (STY)	_(ac)AAGGDHGpSPDpSYRSPLASR_		AAGGDHGS(0.986)PDS(0.53)Y(0.092)RS(0.373)PLAS(0.019)R		AAGGDHGS(20.53)PDS(1.56)Y(-8.01)RS(-1.56)PLAS(-14.72)R	1	0	2	1	P30566;A0A1W2PRX2	P30566	P30566	ADSL	Adenylosuccinate lyase	MULTI-MSMS	20180927_QE3_nLC3_TSB_SA_PHOSPHO_HIGH_GNDHCL_2	200ug-gndhcl-2	701.952	3	701.616	2101.83	74390.6	2.6975	0.0018926	-1.1724	-0.00082261	1.5251	0.00107	701.95	31.354	0.31162	31.655	31.478	31.79	0.30112					74	24	4	0	0	0	0.0026879	1
AAGGDHGSPDSYRSPLASR	19	Acetyl (Protein N-term),2 Phospho (STY)	_(ac)AAGGDHGpSPDpSYRSPLASR_		AAGGDHGS(1)PDS(0.569)Y(0.039)RS(0.388)PLAS(0.004)R		AAGGDHGS(39.07)PDS(1.66)Y(-11.66)RS(-1.66)PLAS(-21.04)R	1	0	2	1	P30566;A0A1W2PRX2	P30566	P30566	ADSL	Adenylosuccinate lyase	MULTI-MSMS	20180927_QE3_nLC3_TSB_SA_PHOSPHO_HIGH_GNDHCL_3	200ug-gndhcl-3	701.952	3	701.616	2101.83	74557.4	2.1407	0.001502	-1.1761	-0.00082519	0.9646	0.00067678	701.95	31.262	0.30883	31.612	31.439	31.748	0.3503					64	19	5	0	0	0	7.6001e-05	1
AAGGDHGSPDSYRSPLASR	19	Acetyl (Protein N-term),2 Phospho (STY)	_(ac)AAGGDHGpSPDpSYRSPLASR_		AAGGDHGS(1)PDS(0.582)Y(0.02)RS(0.398)PLASR		AAGGDHGS(36.83)PDS(1.65)Y(-14.62)RS(-1.65)PLAS(-34.18)R	1	0	2	1	P30566;A0A1W2PRX2	P30566	P30566	ADSL	Adenylosuccinate lyase	MULTI-MSMS	20180927_QE3_nLC3_TSB_SA_PHOSPHO_HIGH_GNDHCL_4	200ug-gndhcl-4	701.951	3	701.616	2101.83	75620.2	2.4322	0.0017065	-0.50835	-0.00035667	1.9238	0.0013498	701.949	31.178	0.30511	31.579	31.429	31.734	0.401					61	21	4	0	0	0	2.3004e-06	1
AAGGDHGSPDSYRSPLASR	19	Acetyl (Protein N-term),2 Phospho (STY)	_(ac)AAGGDHGpSPDSYRpSPLASR_		AAGGDHGS(0.952)PDS(0.299)Y(0.153)RS(0.574)PLAS(0.023)R		AAGGDHGS(15.01)PDS(-3.03)Y(-6.58)RS(3.03)PLAS(-14.34)R	1	0	2	1	P30566;A0A1W2PRX2	P30566	P30566	ADSL	Adenylosuccinate lyase	MULTI-MSMS	20180927_QE3_nLC3_TSB_SA_PHOSPHO_HIGH_PAC_2	200ug-PAC-2	701.618	3	701.616	2101.83	75123	2.9132	0.0020439	-0.18959	-0.00013302	2.7236	0.0019109	701.95	31.228	0.37368	31.579	31.39	31.764	0.35019					92	34	3	0	0	0	0.0019903	1
AAGGDHGSPDSYRSPLASR	19	Acetyl (Protein N-term),2 Phospho (STY)	_(ac)AAGGDHGpSPDpSYRSPLASR_		AAGGDHGS(1)PDS(0.571)Y(0.023)RS(0.406)PLASR		AAGGDHGS(35.49)PDS(1.48)Y(-14.07)RS(-1.48)PLAS(-31.58)R	1	0	2	1	P30566;A0A1W2PRX2	P30566	P30566	ADSL	Adenylosuccinate lyase	MULTI-MSMS	20180927_QE3_nLC3_TSB_SA_PHOSPHO_HIGH_PAC_3	200ug-PAC-3	701.617	3	701.616	2101.83	74346	2.5084	0.00176	-0.082015	-5.7543e-05	2.4264	0.0017024	701.616	31.168	0.31618	31.617	31.477	31.793	0.44831					39	16	3	0	0	0	8.7687e-06	1
AAGGDHGSPDSYRSPLASR	19	Acetyl (Protein N-term),Phospho (STY)	_(ac)AAGGDHGpSPDSYRSPLASR_		AAGGDHGS(1)PDSYRSPLASR		AAGGDHGS(37.11)PDS(-37.11)Y(-81.2)RS(-56.47)PLAS(-69.43)R	1	0	1	1	P30566;A0A1W2PRX2	P30566	P30566	ADSL	Adenylosuccinate lyase	MULTI-MSMS	20180927_QE3_nLC3_TSB_SA_PHOSPHO_HIGH_GNDHCL_1	200ug-gndhcl-1	674.962	3	674.96	2021.86	76095.2	2.8891	0.00195	-0.033863	-2.2856e-05	2.8552	0.0019272	675.295	31.912	0.29158	31.862	31.728	32.02	-0.050279					75	22	5	0	0	0	3.5365e-20	1
AAGGDHGSPDSYRSPLASR	19	Acetyl (Protein N-term),Phospho (STY)	_(ac)AAGGDHGpSPDSYRSPLASR_		AAGGDHGS(1)PDSYRSPLASR		AAGGDHGS(38.16)PDS(-38.16)Y(-75.64)RS(-44.95)PLAS(-43.71)R	1	0	1	1	P30566;A0A1W2PRX2	P30566	P30566	ADSL	Adenylosuccinate lyase	MULTI-MSMS	20180927_QE3_nLC3_TSB_SA_PHOSPHO_HIGH_GNDHCL_2	200ug-gndhcl-2	675.298	3	674.96	2021.86	76422.6	3.0046	0.002028	0.089588	6.0469e-05	3.0942	0.0020885	675.295	31.584	0.34007	31.885	31.703	32.043	0.30112					96	30	4	0	0	0	4.6213e-10	1
AAGGDHGSPDSYRSPLASR	19	Acetyl (Protein N-term),Phospho (STY)	_(ac)AAGGDHGpSPDSYRSPLASR_		AAGGDHGS(1)PDSYRSPLASR		AAGGDHGS(34.67)PDS(-34.67)Y(-94.56)RS(-58.48)PLAS(-64.2)R	1	0	1	1	P30566;A0A1W2PRX2	P30566	P30566	ADSL	Adenylosuccinate lyase	MULTI-MSMS	20180927_QE3_nLC3_TSB_SA_PHOSPHO_HIGH_GNDHCL_3	200ug-gndhcl-3	675.296	3	674.96	2021.86	77887.4	2.4536	0.0016561	0.25234	0.00017032	2.7059	0.0018264	674.96	31.515	0.31617	31.865	31.668	31.985	0.3503					58	19	4	0	0	0	1.4164e-27	1
AAGGDHGSPDSYRSPLASR	19	Acetyl (Protein N-term),Phospho (STY)	_(ac)AAGGDHGpSPDSYRSPLASR_		AAGGDHGS(1)PDSYRSPLASR		AAGGDHGS(55.09)PDS(-55.09)Y(-91.34)RS(-70.51)PLAS(-75.9)R	1	0	1	1	P30566;A0A1W2PRX2	P30566	P30566	ADSL	Adenylosuccinate lyase	MULTI-MSMS	20180927_QE3_nLC3_TSB_SA_PHOSPHO_HIGH_GNDHCL_4	200ug-gndhcl-4	675.296	3	674.96	2021.86	75461.7	2.5436	0.0017168	0.14493	9.7822e-05	2.6885	0.0018146	674.96	31.413	0.32701	31.814	31.665	31.992	0.401					79	24	4	0	0	0	6.3475e-15	1
AAGGDHGSPDSYRSPLASR	19	Acetyl (Protein N-term),Phospho (STY)	_(ac)AAGGDHGpSPDSYRSPLASR_		AAGGDHGS(1)PDSYRSPLASR		AAGGDHGS(35.07)PDS(-35.07)Y(-64.56)RS(-43.86)PLAS(-43.18)R	1	0	1	1	P30566;A0A1W2PRX2	P30566	P30566	ADSL	Adenylosuccinate lyase	MULTI-MSMS	20180927_QE3_nLC3_TSB_SA_PHOSPHO_HIGH_PAC_1	200ug-PAC-1	675.297	3	674.96	2021.86	76881	2.065	0.0013938	0.51572	0.00034809	2.5807	0.0017419	674.961	31.859	0.37262	31.859	31.661	32.033	0.00027734					89	25	5	0	0	0	1.0938e-06	1
AAGGDHGSPDSYRSPLASR	19	Acetyl (Protein N-term),Phospho (STY)	_(ac)AAGGDHGpSPDSYRSPLASR_		AAGGDHGS(1)PDSYRSPLASR		AAGGDHGS(37.92)PDS(-37.92)Y(-88.32)RS(-44.27)PLAS(-43.22)R	1	0	1	1	P30566;A0A1W2PRX2	P30566	P30566	ADSL	Adenylosuccinate lyase	MULTI-MSMS	20180927_QE3_nLC3_TSB_SA_PHOSPHO_HIGH_PAC_2	200ug-PAC-2	675.297	3	674.96	2021.86	75859.4	2.8968	0.0019552	0.56042	0.00037826	3.4572	0.0023335	675.295	31.442	0.31355	31.793	31.646	31.96	0.35019					71	24	4	0	0	0	4.6898e-08	1
AAGGDHGSPDSYRSPLASR	19	Acetyl (Protein N-term),Phospho (STY)	_(ac)AAGGDHGpSPDSYRSPLASR_		AAGGDHGS(1)PDSYRSPLASR		AAGGDHGS(38.05)PDS(-38.05)Y(-80.78)RS(-51.51)PLAS(-58.03)R	1	0	1	1	P30566;A0A1W2PRX2	P30566	P30566	ADSL	Adenylosuccinate lyase	MULTI-MSMS	20180927_QE3_nLC3_TSB_SA_PHOSPHO_HIGH_PAC_4	200ug-PAC-4	674.963	3	674.96	2021.86	75503.6	2.789	0.0018825	0.40742	0.00027499	3.1965	0.0021575	674.961	31.548	0.41959	31.847	31.647	32.067	0.29879					150	42	5	0	0	0	3.0462e-10	1
AAGQVTPPTPPQTAQPPLPGPPPAAVEMAMQIQR	34	2 Phospho (STY)	_AAGQVpTPPpTPPQTAQPPLPGPPPAAVEMAMQIQR_		AAGQVT(0.845)PPT(0.874)PPQT(0.281)AQPPLPGPPPAAVEMAMQIQR		AAGQVT(6.67)PPT(7.56)PPQT(-6.67)AQPPLPGPPPAAVEMAMQIQR	0	0	2	0	Q09472	Q09472	Q09472	EP300	Histone acetyltransferase p300	MULTI-MSMS	20180927_QE3_nLC3_TSB_SA_PHOSPHO_HIGH_GNDHCL_4	200ug-gndhcl-4	902.436	4	901.933	3603.7	69366.8	2.6452	0.0023858	0.237	0.00021376	2.8822	0.0025996	902.434	65.036	0.20755	65.036	64.931	65.139	6.9502e-07					124	28	7	0	0	0	3.6776e-06	1
AAGQVTPPTPPQTAQPPLPGPPPAAVEMAMQIQR	34	2 Phospho (STY)	_AAGQVpTPPpTPPQTAQPPLPGPPPAAVEMAMQIQR_		AAGQVT(0.71)PPT(0.749)PPQT(0.541)AQPPLPGPPPAAVEMAMQIQR		AAGQVT(2)PPT(2.63)PPQT(-2)AQPPLPGPPPAAVEMAMQIQR	0	0	2	0	Q09472	Q09472	Q09472	EP300	Histone acetyltransferase p300	MULTI-MSMS	20180927_QE3_nLC3_TSB_SA_PHOSPHO_HIGH_PAC_3	200ug-PAC-3	902.185	4	901.933	3603.7	67234.2	3.4955	0.0031527	-0.77662	-0.00070046	2.7189	0.0024522	902.182	65.008	0.20963	64.955	64.867	65.077	-0.052875					90	28	5	0	0	0	0.0003349	1
AAGQVTPPTPPQTAQPPLPGPPPAAVEMAMQIQR	34	2 Phospho (STY)	_AAGQVpTPPpTPPQTAQPPLPGPPPAAVEMAMQIQR_					0	0	2	0	Q09472	Q09472	Q09472	EP300	Histone acetyltransferase p300	MULTI-MATCH	20180927_QE3_nLC3_TSB_SA_PHOSPHO_HIGH_GNDHCL_1	200ug-gndhcl-1		4	901.933	3603.7	68901.4	4.1336	0.0037283	0.72997	0.00065838	4.8636	0.0043866	902.435	65.175	0.16897	65.024	64.927	65.096	-0.15053	0.0060773	0.0024602	NaN	73.574	87	24	6	NaN	NaN	NaN	NaN	0
AAGQVTPPTPPQTAQPPLPGPPPAAVEMAMQIQR	34	2 Phospho (STY)	_AAGQVpTPPpTPPQTAQPPLPGPPPAAVEMAMQIQR_					0	0	2	0	Q09472	Q09472	Q09472	EP300	Histone acetyltransferase p300	MULTI-MATCH	20180927_QE3_nLC3_TSB_SA_PHOSPHO_HIGH_GNDHCL_2	200ug-gndhcl-2		4	901.933	3603.7	67187.8	3.6869	0.0033254	-0.13462	-0.00012142	3.5523	0.0032039	902.434	64.943	0.21009	65.043	64.92	65.13	0.10062	0.024994	-0.00065895	NaN	73.574	73	30	4	NaN	NaN	NaN	NaN	0
AAGQVTPPTPPQTAQPPLPGPPPAAVEMAMQIQR	34	2 Phospho (STY)	_AAGQVpTPPpTPPQTAQPPLPGPPPAAVEMAMQIQR_					0	0	2	0	Q09472	Q09472	Q09472	EP300	Histone acetyltransferase p300	MULTI-MATCH	20180927_QE3_nLC3_TSB_SA_PHOSPHO_HIGH_PAC_1	200ug-PAC-1		4	901.933	3603.7	66501	4.2857	0.0038654	0.21111	0.00019041	4.4968	0.0040558	902.434	65.145	0.20491	64.944	64.848	65.053	-0.20022	-0.07393	0.00058835	NaN	73.574	92	30	5	NaN	NaN	NaN	NaN	0
AAGQVTPPTPPQTAQPPLPGPPPAAVEMAMQIQR	34	2 Phospho (STY)	_AAGQVpTPPpTPPQTAQPPLPGPPPAAVEMAMQIQR_					0	0	2	0	Q09472	Q09472	Q09472	EP300	Histone acetyltransferase p300	MULTI-MATCH	20180927_QE3_nLC3_TSB_SA_PHOSPHO_HIGH_PAC_2	200ug-PAC-2		4	901.933	3603.7	66618.5	3.9503	0.0035629	-0.47428	-0.00042777	3.4761	0.0031352	902.183	64.946	0.14053	64.995	64.922	65.063	0.04945	-0.023176	-0.0018844	NaN	73.574	45	19	4	NaN	NaN	NaN	NaN	0
AAGQVTPPTPPQTAQPPLPGPPPAAVEMAMQIQR	34	2 Phospho (STY)	_AAGQVpTPPpTPPQTAQPPLPGPPPAAVEMAMQIQR_					0	0	2	0	Q09472	Q09472	Q09472	EP300	Histone acetyltransferase p300	MULTI-MATCH	20180927_QE3_nLC3_TSB_SA_PHOSPHO_HIGH_PAC_4	200ug-PAC-4		4	901.933	3603.7	68044	4.1374	0.0037316	0.65946	0.00059479	4.7968	0.0043264	902.184	65.131	0.1695	65.129	65.013	65.182	-0.0019503	0.11077	0.0022059	NaN	73.574	55	26	3	NaN	NaN	NaN	NaN	0
AAGSPSSSDQDEKLPGQDESTAGTSEQNDILK	32	2 Phospho (STY)	_AAGpSPSpSSDQDEKLPGQDESTAGTSEQNDILK_		AAGS(0.685)PS(0.33)S(0.538)S(0.444)DQDEKLPGQDES(0.002)T(0.001)AGTSEQNDILK		AAGS(3.55)PS(-3.55)S(0.9)S(-0.9)DQDEKLPGQDES(-25.53)T(-29.8)AGT(-42.29)S(-45.66)EQNDILK	0	0	2	1	Q9Y520	Q9Y520	Q9Y520	PRRC2C	Protein PRRC2C	MULTI-MSMS	20180927_QE3_nLC3_TSB_SA_PHOSPHO_HIGH_PAC_1	200ug-PAC-1	856.611	4	856.359	3421.41	68252.6	1.5575	0.0013338	0.018344	1.5709e-05	1.5759	0.0013495	856.861	43.263	0.30674	43.263	43.152	43.459	0.00027734					62	22	4	0	0	0	1.4847e-05	1
AAGSPSSSDQDEKLPGQDESTAGTSEQNDILK	32	2 Phospho (STY)	_AAGpSPpSSSDQDEKLPGQDESTAGTSEQNDILK_		AAGS(0.79)PS(0.431)S(0.412)S(0.358)DQDEKLPGQDES(0.008)T(0.001)AGTSEQNDILK		AAGS(6.01)PS(0.38)S(-0.38)S(-1.13)DQDEKLPGQDES(-21.57)T(-31.25)AGT(-48.37)S(-53.12)EQNDILK	0	0	2	1	Q9Y520	Q9Y520	Q9Y520	PRRC2C	Protein PRRC2C	MULTI-MSMS	20180927_QE3_nLC3_TSB_SA_PHOSPHO_HIGH_PAC_3	200ug-PAC-3	856.611	4	856.359	3421.41	68561.4	1.5043	0.0012882	0.13168	0.00011277	1.6359	0.0014009	856.61	42.768	0.35822	43.316	43.186	43.544	0.54853					105	28	6	0	0	0	2.3098e-06	1
AAGSPSSSDQDEKLPGQDESTAGTSEQNDILK	32	2 Phospho (STY)	_AAGSPpSpSSDQDEKLPGQDESTAGTSEQNDILK_		AAGS(0.469)PS(0.516)S(0.492)S(0.492)DQDEKLPGQDES(0.015)T(0.015)AGT(0.001)SEQNDILK		AAGS(-0.48)PS(0.48)S(0)S(0)DQDEKLPGQDES(-16.3)T(-16.3)AGT(-28.3)S(-33.11)EQNDILK	0	0	2	1	Q9Y520	Q9Y520	Q9Y520	PRRC2C	Protein PRRC2C	MULTI-MSMS	20180927_QE3_nLC3_TSB_SA_PHOSPHO_HIGH_PAC_4	200ug-PAC-4	856.612	4	856.359	3421.41	68212.8	2.6449	0.002265	0.08691	7.4427e-05	2.7318	0.0023394	856.61	43.043	0.29541	43.342	43.21	43.505	0.2988					76	27	5	0	0	0	0.00021679	1
AAGSPSSSDQDEKLPGQDESTAGTSEQNDILK	32	2 Phospho (STY)	_AAGpSPpSSSDQDEKLPGQDESTAGTSEQNDILK_					0	0	2	1	Q9Y520	Q9Y520	Q9Y520	PRRC2C	Protein PRRC2C	MULTI-MATCH	20180927_QE3_nLC3_TSB_SA_PHOSPHO_HIGH_GNDHCL_1	200ug-gndhcl-1		4	856.359	3421.41	67603.1	2.018	0.0017282	-0.10172	-8.711e-05	1.9163	0.001641	856.61	43.59	0.098026	43.539	43.525	43.623	-0.050279	0.24447	-0.00058042	NaN	75.893	8	7	2	NaN	NaN	NaN	NaN	0
AAGSPSSSDQDEKLPGQDESTAGTSEQNDILK	32	2 Phospho (STY)	_AAGpSPpSSSDQDEKLPGQDESTAGTSEQNDILK_					0	0	2	1	Q9Y520	Q9Y520	Q9Y520	PRRC2C	Protein PRRC2C	MULTI-MATCH	20180927_QE3_nLC3_TSB_SA_PHOSPHO_HIGH_GNDHCL_2	200ug-gndhcl-2		4	856.359	3421.41	67451.7	2.2359	0.0019147	-0.67416	-0.00057732	1.5617	0.0013374	856.86	42.623	0.075371	43.024	42.997	43.072	0.40136	-0.27064	-0.0025413	NaN	75.893	12	8	2	NaN	NaN	NaN	NaN	0
AAGSPSSSDQDEKLPGQDESTAGTSEQNDILKVVEK	36	2 Phospho (STY)	_AAGpSPSpSSDQDEKLPGQDESTAGTSEQNDILKVVEK_		AAGS(0.914)PS(0.203)S(0.485)S(0.398)DQDEKLPGQDESTAGTSEQNDILKVVEK		AAGS(10.19)PS(-5.34)S(0.89)S(-0.89)DQDEKLPGQDES(-44.05)T(-48.88)AGT(-58.16)S(-62.36)EQNDILKVVEK	0	0	2	2	Q9Y520	Q9Y520	Q9Y520	PRRC2C	Protein PRRC2C	MULTI-MSMS	20180927_QE3_nLC3_TSB_SA_PHOSPHO_HIGH_PAC_3	200ug-PAC-3	970.681	4	970.178	3876.68	63121.6	2.0223	0.001962	-1.5664	-0.0015197	0.45584	0.00044224	970.678	53.872	0.31817	54.32	54.187	54.505	0.44831					100	33	5	0	0	0	1.1853e-08	1
AAGSPSSSDQDEKLPGQDESTAGTSEQNDILKVVEK	36	2 Phospho (STY)	_AAGpSPSpSSDQDEKLPGQDESTAGTSEQNDILKVVEK_					0	0	2	2	Q9Y520	Q9Y520	Q9Y520	PRRC2C	Protein PRRC2C	MULTI-MATCH	20180927_QE3_nLC3_TSB_SA_PHOSPHO_HIGH_GNDHCL_4	200ug-gndhcl-4		4	970.178	3876.68	61937.1	1.2354	0.0011985	-1.0122	-0.00098197	0.22322	0.00021656	970.429	53.859	0.23195	54.361	54.236	54.468	0.50124	0.020264	0.001581	NaN	91.707	48	19	4	NaN	NaN	NaN	NaN	0
AAGTAAALAFLSQESR	16	Acetyl (Protein N-term),Phospho (STY)	_(ac)AAGTAAALAFLpSQESR_		AAGTAAALAFLS(0.944)QES(0.056)R		AAGT(-158.69)AAALAFLS(12.23)QES(-12.23)R	1	0	1	0	O75607	O75607	O75607	NPM3	Nucleoplasmin-3	MSMS	20180927_QE3_nLC3_TSB_SA_PHOSPHO_HIGH_PAC_3	200ug-PAC-3	843.401	2	843.398	1684.78	NaN	NaN	NaN	NaN	NaN	NaN	NaN	NaN	65.035	1	64.982	64.482	65.482	-0.052875								0	0	0	1.0563e-51	1
AAGTAAALAFLSQESRTR	18	Acetyl (Protein N-term),2 Phospho (STY)	_(ac)AAGTAAALAFLpSQEpSRTR_		AAGTAAALAFLS(0.999)QES(0.976)RT(0.024)R		AAGT(-102.92)AAALAFLS(32.82)QES(16.14)RT(-16.14)R	1	0	2	1	O75607	O75607	O75607	NPM3	Nucleoplasmin-3	MULTI-MSMS	20180927_QE3_nLC3_TSB_SA_PHOSPHO_HIGH_PAC_1	200ug-PAC-1	1011.96	2	1011.96	2021.9	62083.3	3.9086	0.0039553	-0.42214	-0.00042719	3.4864	0.0035281	1011.96	62.806	0.29897	62.606	62.497	62.795	-0.20022					88	39	4	0	0	0	2.8698e-27	1
AAGTAAALAFLSQESRTR	18	Acetyl (Protein N-term),2 Phospho (STY)	_(ac)AAGTAAALAFLpSQEpSRTR_		AAGT(0.001)AAALAFLS(0.726)QES(0.637)RT(0.637)R		AAGT(-31.38)AAALAFLS(1.22)QES(0)RT(0)R	1	0	2	1	O75607	O75607	O75607	NPM3	Nucleoplasmin-3	MULTI-MSMS	20180927_QE3_nLC3_TSB_SA_PHOSPHO_HIGH_PAC_1	200ug-PAC-1	674.976	3	674.973	2021.9	76749.4	4.3176	0.0029143	-0.071028	-4.7942e-05	4.2466	0.0028664	675.307	62.821	0.36109	62.621	62.461	62.822	-0.20022					126	48	5	0	0	0	0.00098006	1
AAGTAAALAFLSQESRTR	18	Acetyl (Protein N-term),2 Phospho (STY)	_(ac)AAGTAAALAFLSQEpSRpTR_		AAGTAAALAFLS(0.194)QES(0.889)RT(0.916)R		AAGT(-42.64)AAALAFLS(-8.63)QES(8.63)RT(9.83)R	1	0	2	1	O75607	O75607	O75607	NPM3	Nucleoplasmin-3	MULTI-MSMS	20180927_QE3_nLC3_TSB_SA_PHOSPHO_HIGH_PAC_3	200ug-PAC-3	675.31	3	674.973	2021.9	77045.7	3.5611	0.0024036	0.20058	0.00013539	3.7616	0.002539	674.973	62.623	0.23005	62.671	62.583	62.813	0.047353					80	26	4	0	0	0	0.00091157	1
AAGTAAALAFLSQESRTR	18	Acetyl (Protein N-term),2 Phospho (STY)	_(ac)AAGTAAALAFLpSQEpSRTR_		AAGTAAALAFLS(0.87)QES(0.819)RT(0.311)R		AAGT(-94.56)AAALAFLS(7.24)QES(5.81)RT(-5.81)R	1	0	2	1	O75607	O75607	O75607	NPM3	Nucleoplasmin-3	MULTI-MSMS	20180927_QE3_nLC3_TSB_SA_PHOSPHO_HIGH_PAC_3	200ug-PAC-3	1011.96	2	1011.96	2021.9	61372.8	3.1735	0.0032115	-0.17177	-0.00017383	3.0018	0.0030377	1012.46	62.625	0.24459	62.673	62.583	62.828	0.047353					74	28	4	0	0	0	4.4635e-10	1
AAGTAAALAFLSQESRTR	18	Acetyl (Protein N-term),2 Phospho (STY)	_(ac)AAGTAAALAFLSQEpSRpTR_					1	0	2	1	O75607	O75607	O75607	NPM3	Nucleoplasmin-3	MULTI-MATCH	20180927_QE3_nLC3_TSB_SA_PHOSPHO_HIGH_GNDHCL_1	200ug-gndhcl-1		3	674.973	2021.9	76765.7	3.5181	0.0023746	-0.0572	-3.8609e-05	3.4609	0.002336	674.973	62.831	0.20749	62.68	62.603	62.811	-0.15053	-0.0086494	0.0001012	NaN	56.882	72	26	4	NaN	NaN	NaN	NaN	0
AAGTAAALAFLSQESRTR	18	Acetyl (Protein N-term),2 Phospho (STY)	_(ac)AAGTAAALAFLSQEpSRpTR_					1	0	2	1	O75607	O75607	O75607	NPM3	Nucleoplasmin-3	MULTI-MATCH	20180927_QE3_nLC3_TSB_SA_PHOSPHO_HIGH_GNDHCL_2	200ug-gndhcl-2		3	674.973	2021.9	76324.8	2.4066	0.0016244	0.074497	5.0284e-05	2.4811	0.0016747	675.308	62.607	0.18378	62.707	62.622	62.805	0.10062	0.018485	0.00036787	NaN	56.882	59	22	4	NaN	NaN	NaN	NaN	0
AAGTAAALAFLSQESRTR	18	Acetyl (Protein N-term),2 Phospho (STY)	_(ac)AAGTAAALAFLSQEpSRpTR_					1	0	2	1	O75607	O75607	O75607	NPM3	Nucleoplasmin-3	MULTI-MATCH	20180927_QE3_nLC3_TSB_SA_PHOSPHO_HIGH_GNDHCL_3	200ug-gndhcl-3		3	674.973	2021.9	77877.4	3.3958	0.0022921	-0.26828	-0.00018108	3.1275	0.002111	674.973	62.64	0.19911	62.689	62.588	62.787	0.049565	0.00045835	-0.00032621	NaN	56.882	48	20	3	NaN	NaN	NaN	NaN	0
AAGTAAALAFLSQESRTR	18	Acetyl (Protein N-term),2 Phospho (STY)	_(ac)AAGTAAALAFLSQEpSRpTR_					1	0	2	1	O75607	O75607	O75607	NPM3	Nucleoplasmin-3	MULTI-MATCH	20180927_QE3_nLC3_TSB_SA_PHOSPHO_HIGH_GNDHCL_4	200ug-gndhcl-4		3	674.973	2021.9	76493.7	3.3411	0.0022552	-0.045316	-3.0587e-05	3.2958	0.0022246	674.973	62.659	0.20262	62.759	62.656	62.858	0.10025	0.06998	0.00012526	NaN	56.882	68	25	4	NaN	NaN	NaN	NaN	0
AAGTAAALAFLSQESRTR	18	Acetyl (Protein N-term),2 Phospho (STY)	_(ac)AAGTAAALAFLpSQEpSRTR_					1	0	2	1	O75607	O75607	O75607	NPM3	Nucleoplasmin-3	MULTI-MATCH	20180927_QE3_nLC3_TSB_SA_PHOSPHO_HIGH_PAC_2	200ug-PAC-2		2	1011.96	2021.9	61804.5	3.9643	0.0040117	-0.34474	-0.00034886	3.6196	0.0036629	1011.96	62.585	0.22277	62.634	62.557	62.78	0.04945	-0.027514	0.00017115	NaN	165.66	64	28	4	NaN	NaN	NaN	NaN	0
AAGTAAALAFLSQESRTR	18	Acetyl (Protein N-term),2 Phospho (STY)	_(ac)AAGTAAALAFLSQEpSRpTR_					1	0	2	1	O75607	O75607	O75607	NPM3	Nucleoplasmin-3	MULTI-MATCH	20180927_QE3_nLC3_TSB_SA_PHOSPHO_HIGH_PAC_2	200ug-PAC-2		3	674.973	2021.9	77638.6	4.4488	0.0030028	-0.19625	-0.00013246	4.2525	0.0028704	675.307	62.591	0.22183	62.641	62.543	62.765	0.04945	-0.047981	-0.00018036	NaN	56.882	86	28	4	NaN	NaN	NaN	NaN	0
AAGTAAALAFLSQESRTR	18	Acetyl (Protein N-term),2 Phospho (STY)	_(ac)AAGTAAALAFLpSQEpSRTR_					1	0	2	1	O75607	O75607	O75607	NPM3	Nucleoplasmin-3	MULTI-MATCH	20180927_QE3_nLC3_TSB_SA_PHOSPHO_HIGH_PAC_4	200ug-PAC-4		2	1011.96	2021.9	61622.4	5.2189	0.0052813	-0.91542	-0.00092636	4.3035	0.0043549	1012.46	62.736	0.19657	62.734	62.62	62.817	-0.0019503	0.072242	-0.00098385	NaN	165.66	57	28	3	NaN	NaN	NaN	NaN	0
AAGTAAALAFLSQESRTR	18	Acetyl (Protein N-term),2 Phospho (STY)	_(ac)AAGTAAALAFLSQEpSRpTR_					1	0	2	1	O75607	O75607	O75607	NPM3	Nucleoplasmin-3	MULTI-MATCH	20180927_QE3_nLC3_TSB_SA_PHOSPHO_HIGH_PAC_4	200ug-PAC-4		3	674.973	2021.9	77994.4	5.5936	0.0037755	-0.62558	-0.00042225	4.968	0.0033533	675.307	62.744	0.25343	62.742	62.62	62.874	-0.0019503	0.053463	-0.0010497	NaN	56.882	87	36	4	NaN	NaN	NaN	NaN	0
AAHTEDINACTLTTSPR	17	Phospho (STY)	_AAHTEDINACTLTTpSPR_		AAHTEDINACT(0.001)LT(0.119)T(0.256)S(0.624)PR		AAHT(-66.03)EDINACT(-27.92)LT(-7.2)T(-3.88)S(3.88)PR	0	0	1	0	P04049	P04049	P04049	RAF1	RAF proto-oncogene serine/threonine-protein kinase	MULTI-MSMS	20180927_QE3_nLC3_TSB_SA_PHOSPHO_HIGH_PAC_2	200ug-PAC-2	646.621	3	646.619	1936.84	81537.5	2.5921	0.0016761	-0.43146	-0.00027899	2.1607	0.0013971	646.619	30.831	0.22729	31.181	31.053	31.281	0.35019					42	14	4	0	0	0	0.00010263	1
AAHTEDINACTLTTSPR	17	Phospho (STY)	_AAHTEDINACTLTTpSPR_		AAHTEDINACTLT(0.022)T(0.281)S(0.697)PR		AAHT(-81.25)EDINACT(-35.53)LT(-15.05)T(-3.95)S(3.95)PR	0	0	1	0	P04049	P04049	P04049	RAF1	RAF proto-oncogene serine/threonine-protein kinase	MULTI-MSMS	20180927_QE3_nLC3_TSB_SA_PHOSPHO_HIGH_PAC_3	200ug-PAC-3	646.62	3	646.619	1936.84	80881.4	2.1229	0.0013727	-0.45673	-0.00029533	1.6662	0.0010774	646.619	30.7	0.22719	31.149	31.043	31.271	0.44831					30	12	3	0	0	0	3.3952e-05	1
AAHTEDINACTLTTSPR	17	Phospho (STY)	_AAHTEDINACTLTTpSPR_		AAHTEDINACTLT(0.003)T(0.106)S(0.89)PR		AAHT(-87.18)EDINACT(-44.79)LT(-24.16)T(-9.22)S(9.22)PR	0	0	1	0	P04049	P04049	P04049	RAF1	RAF proto-oncogene serine/threonine-protein kinase	MULTI-MSMS	20180927_QE3_nLC3_TSB_SA_PHOSPHO_HIGH_PAC_4	200ug-PAC-4	646.955	3	646.619	1936.84	80327.2	2.3356	0.0015103	-0.52969	-0.0003425	1.8059	0.0011677	646.953	30.871	0.21506	31.17	31.078	31.293	0.29879					38	12	4	0	0	0	1.2685e-05	1
AAHTEDINACTLTTSPR	17	Phospho (STY)	_AAHTEDINACTLTTpSPR_					0	0	1	0	P04049	P04049	P04049	RAF1	RAF proto-oncogene serine/threonine-protein kinase	MULTI-MATCH	20180927_QE3_nLC3_TSB_SA_PHOSPHO_HIGH_GNDHCL_1	200ug-gndhcl-1		3	646.619	1936.84	86721.2	2.7677	0.0017896	-1.3104	-0.00084734	1.4573	0.00094229	646.952	31.266	0.082042	31.216	31.164	31.246	-0.050279	0.022107	-0.0015637	NaN	92.289	13	8	2	NaN	NaN	NaN	NaN	0
AAHTEDINACTLTTSPR	17	Phospho (STY)	_AAHTEDINACTLTTpSPR_					0	0	1	0	P04049	P04049	P04049	RAF1	RAF proto-oncogene serine/threonine-protein kinase	MULTI-MATCH	20180927_QE3_nLC3_TSB_SA_PHOSPHO_HIGH_GNDHCL_3	200ug-gndhcl-3		3	646.619	1936.84	76377.1	2.1361	0.0013812	-0.62816	-0.00040618	1.5079	0.00097505	646.952	30.881	0.12994	31.231	31.172	31.302	0.3503	0.037397	-0.00024017	NaN	92.289	9	6	2	NaN	NaN	NaN	NaN	0
AAHTEDINACTLTTSPR	17	Phospho (STY)	_AAHTEDINACTLTTpSPR_					0	0	1	0	P04049	P04049	P04049	RAF1	RAF proto-oncogene serine/threonine-protein kinase	MULTI-MATCH	20180927_QE3_nLC3_TSB_SA_PHOSPHO_HIGH_PAC_1	200ug-PAC-1		3	646.619	1936.84	79832.1	2.1093	0.0013639	-0.35571	-0.00023001	1.7536	0.0011339	646.619	31.216	0.22943	31.217	31.087	31.316	0.00027734	0.022576	0.00028834	NaN	92.289	32	12	3	NaN	NaN	NaN	NaN	0
AAHVPENSDTEQDVLTVKPVR	21	2 Phospho (STY)	_AAHVPENpSDpTEQDVLTVKPVR_		AAHVPENS(1)DT(1)EQDVLTVKPVR		AAHVPENS(47.62)DT(47.62)EQDVLT(-47.62)VKPVR	0	0	2	1	Q9H2Y7	Q9H2Y7	Q9H2Y7	ZNF106	Zinc finger protein 106	MULTI-MSMS	20180927_QE3_nLC3_TSB_SA_PHOSPHO_HIGH_PAC_1	200ug-PAC-1	822.711	3	822.375	2464.1	70226.8	1.8059	0.0014852	-0.0090127	-7.4118e-06	1.7969	0.0014778	822.709	40.109	0.44835	40.11	39.987	40.435	0.00027734					96	32	4	0	0	0	4.6358e-06	1
AAHVPENSDTEQDVLTVKPVR	21	2 Phospho (STY)	_AAHVPENpSDpTEQDVLTVKPVR_		AAHVPENS(1)DT(1)EQDVLTVKPVR		AAHVPENS(68.25)DT(63.88)EQDVLT(-63.88)VKPVR	0	0	2	1	Q9H2Y7	Q9H2Y7	Q9H2Y7	ZNF106	Zinc finger protein 106	MULTI-MSMS	20180927_QE3_nLC3_TSB_SA_PHOSPHO_HIGH_PAC_3	200ug-PAC-3	822.711	3	822.375	2464.1	70291.1	1.7908	0.0014727	0.03319	2.7295e-05	1.824	0.0015	822.71	39.622	0.55082	40.171	39.903	40.453	0.54853					114	43	4	0	0	0	7.83e-07	1
AAHVPENSDTEQDVLTVKPVR	21	2 Phospho (STY)	_AAHVPENpSDpTEQDVLTVKPVR_					0	0	2	1	Q9H2Y7	Q9H2Y7	Q9H2Y7	ZNF106	Zinc finger protein 106	MULTI-MATCH	20180927_QE3_nLC3_TSB_SA_PHOSPHO_HIGH_PAC_2	200ug-PAC-2		3	822.375	2464.1	69375.1	2.016	0.0016579	0.15469	0.00012721	2.1706	0.0017851	822.71	39.702	0.45861	40.152	39.92	40.379	0.45043	-0.032296	6.7152e-05	NaN	91.767	107	42	3	NaN	NaN	NaN	NaN	0
AAHVPENSDTEQDVLTVKPVR	21	2 Phospho (STY)	_AAHVPENpSDpTEQDVLTVKPVR_					0	0	2	1	Q9H2Y7	Q9H2Y7	Q9H2Y7	ZNF106	Zinc finger protein 106	MULTI-MATCH	20180927_QE3_nLC3_TSB_SA_PHOSPHO_HIGH_PAC_4	200ug-PAC-4		3	822.375	2464.1	68522	2.1464	0.0017652	0.76864	0.00063211	2.9151	0.0023973	822.71	40.007	0.085394	40.306	40.246	40.332	0.2988	0.12096	0.0015819	NaN	91.767	9	7	2	NaN	NaN	NaN	NaN	0
AAHVPENSDTEQDVLTVKPVRK	22	2 Phospho (STY)	_AAHVPENpSDpTEQDVLTVKPVRK_		AAHVPENS(1)DT(0.998)EQDVLT(0.002)VKPVRK		AAHVPENS(34.24)DT(26.94)EQDVLT(-26.94)VKPVRK	0	0	2	2	Q9H2Y7	Q9H2Y7	Q9H2Y7	ZNF106	Zinc finger protein 106	MULTI-MSMS	20180927_QE3_nLC3_TSB_SA_PHOSPHO_HIGH_GNDHCL_1	200ug-gndhcl-1	649.058	4	649.057	2592.2	76872.9	2.667	0.0017311	0.11644	7.5573e-05	2.7835	0.0018066	649.308	33.684	0.50989	33.634	33.426	33.936	-0.050279					180	46	5	0	0	0	0.00010585	1
AAHVPENSDTEQDVLTVKPVRK	22	2 Phospho (STY)	_AAHVPENpSDpTEQDVLTVKPVRK_		AAHVPENS(0.998)DT(0.998)EQDVLT(0.004)VKPVRK		AAHVPENS(27.3)DT(27.3)EQDVLT(-27.3)VKPVRK	0	0	2	2	Q9H2Y7	Q9H2Y7	Q9H2Y7	ZNF106	Zinc finger protein 106	MULTI-MSMS	20180927_QE3_nLC3_TSB_SA_PHOSPHO_HIGH_GNDHCL_1	200ug-gndhcl-1	865.41	3	865.073	2592.2	68926.4	2.4287	0.002101	-0.035817	-3.0985e-05	2.3929	0.0020701	865.073	33.661	0.45703	33.611	33.439	33.896	-0.050279					145	42	5	0	0	0	0.00010971	1
AAHVPENSDTEQDVLTVKPVRK	22	2 Phospho (STY)	_AAHVPENpSDpTEQDVLTVKPVRK_		AAHVPENS(1)DT(1)EQDVLTVKPVRK		AAHVPENS(54.32)DT(44.26)EQDVLT(-44.26)VKPVRK	0	0	2	2	Q9H2Y7	Q9H2Y7	Q9H2Y7	ZNF106	Zinc finger protein 106	MULTI-MSMS	20180927_QE3_nLC3_TSB_SA_PHOSPHO_HIGH_GNDHCL_2	200ug-gndhcl-2	649.059	4	649.057	2592.2	77712.7	2.4414	0.0015846	-0.14349	-9.3131e-05	2.298	0.0014915	649.308	33.298	0.49818	33.599	33.423	33.921	0.30112					130	37	6	0	0	0	1.6703e-05	1
AAHVPENSDTEQDVLTVKPVRK	22	2 Phospho (STY)	_AAHVPENpSDpTEQDVLTVKPVRK_		AAHVPENS(1)DT(0.999)EQDVLT(0.001)VKPVRK		AAHVPENS(37.79)DT(32.86)EQDVLT(-32.86)VKPVRK	0	0	2	2	Q9H2Y7	Q9H2Y7	Q9H2Y7	ZNF106	Zinc finger protein 106	MULTI-MSMS	20180927_QE3_nLC3_TSB_SA_PHOSPHO_HIGH_GNDHCL_2	200ug-gndhcl-2	865.41	3	865.073	2592.2	68484	2.0372	0.0017623	-0.13895	-0.0001202	1.8983	0.0016421	865.408	33.337	0.43051	33.639	33.433	33.863	0.30112					104	33	4	0	0	0	6.4858e-05	1
AAHVPENSDTEQDVLTVKPVRK	22	2 Phospho (STY)	_AAHVPENpSDpTEQDVLTVKPVRK_		AAHVPENS(1)DT(1)EQDVLTVKPVRK		AAHVPENS(61.45)DT(46.34)EQDVLT(-46.34)VKPVRK	0	0	2	2	Q9H2Y7	Q9H2Y7	Q9H2Y7	ZNF106	Zinc finger protein 106	MULTI-MSMS	20180927_QE3_nLC3_TSB_SA_PHOSPHO_HIGH_GNDHCL_3	200ug-gndhcl-3	649.309	4	649.057	2592.2	77335.8	2.3836	0.0015471	-0.17739	-0.00011514	2.2062	0.0014319	649.308	33.334	0.46567	33.685	33.458	33.923	0.3503					95	25	5	0	0	0	8.0565e-06	1
AAHVPENSDTEQDVLTVKPVRK	22	2 Phospho (STY)	_AAHVPENpSDpTEQDVLTVKPVRK_		AAHVPENS(1)DT(1)EQDVLTVKPVRK		AAHVPENS(61.69)DT(55.86)EQDVLT(-55.86)VKPVRK	0	0	2	2	Q9H2Y7	Q9H2Y7	Q9H2Y7	ZNF106	Zinc finger protein 106	MULTI-MSMS	20180927_QE3_nLC3_TSB_SA_PHOSPHO_HIGH_GNDHCL_3	200ug-gndhcl-3	865.409	3	865.073	2592.2	68096.5	1.9771	0.0017103	-0.44038	-0.00038096	1.5367	0.0013294	865.408	33.326	0.39573	33.676	33.483	33.879	0.3503					73	21	4	0	0	0	4.6607e-08	1
AAHVPENSDTEQDVLTVKPVRK	22	2 Phospho (STY)	_AAHVPENpSDpTEQDVLTVKPVRK_		AAHVPENS(1)DT(1)EQDVLTVKPVRK		AAHVPENS(60.45)DT(55.46)EQDVLT(-55.46)VKPVRK	0	0	2	2	Q9H2Y7	Q9H2Y7	Q9H2Y7	ZNF106	Zinc finger protein 106	MULTI-MSMS	20180927_QE3_nLC3_TSB_SA_PHOSPHO_HIGH_GNDHCL_4	200ug-gndhcl-4	649.309	4	649.057	2592.2	77032.4	1.9262	0.0012502	0.097712	6.3421e-05	2.0239	0.0013136	649.308	33.163	0.5051	33.665	33.459	33.964	0.50124					149	36	5	0	0	0	4.3206e-07	1
AAHVPENSDTEQDVLTVKPVRK	22	2 Phospho (STY)	_AAHVPENpSDpTEQDVLTVKPVRK_		AAHVPENS(1)DT(1)EQDVLTVKPVRK		AAHVPENS(45.29)DT(43.06)EQDVLT(-43.06)VKPVRK	0	0	2	2	Q9H2Y7	Q9H2Y7	Q9H2Y7	ZNF106	Zinc finger protein 106	MULTI-MSMS	20180927_QE3_nLC3_TSB_SA_PHOSPHO_HIGH_GNDHCL_4	200ug-gndhcl-4	865.075	3	865.073	2592.2	68796.5	1.5724	0.0013602	-0.0027118	-2.3459e-06	1.5697	0.0013579	865.408	33.165	0.42487	33.666	33.481	33.906	0.50124					98	31	4	0	0	0	2.8899e-05	1
AAHVPENSDTEQDVLTVKPVRK	22	2 Phospho (STY)	_AAHVPENpSDpTEQDVLTVKPVRK_		AAHVPENS(1)DT(1)EQDVLTVKPVRK		AAHVPENS(47.06)DT(46.36)EQDVLT(-46.36)VKPVRK	0	0	2	2	Q9H2Y7	Q9H2Y7	Q9H2Y7	ZNF106	Zinc finger protein 106	MULTI-MSMS	20180927_QE3_nLC3_TSB_SA_PHOSPHO_HIGH_PAC_1	200ug-PAC-1	649.308	4	649.057	2592.2	76938.9	1.735	0.0011261	-0.179	-0.00011618	1.556	0.0010099	649.307	33.726	0.51348	33.726	33.428	33.941	0.00027734					110	27	5	0	0	0	2.3809e-05	1
AAHVPENSDTEQDVLTVKPVRK	22	2 Phospho (STY)	_AAHVPENpSDpTEQDVLTVKPVRK_		AAHVPENS(1)DT(1)EQDVLTVKPVRK		AAHVPENS(44.9)DT(37.15)EQDVLT(-37.15)VKPVRK	0	0	2	2	Q9H2Y7	Q9H2Y7	Q9H2Y7	ZNF106	Zinc finger protein 106	MULTI-MSMS	20180927_QE3_nLC3_TSB_SA_PHOSPHO_HIGH_PAC_1	200ug-PAC-1	865.409	3	865.073	2592.2	68448	1.2954	0.0011206	-0.33679	-0.00029135	0.95857	0.00082923	865.408	33.706	0.45796	33.707	33.483	33.941	0.00027734					84	24	5	0	0	0	7.5961e-06	1
AAHVPENSDTEQDVLTVKPVRK	22	2 Phospho (STY)	_AAHVPENpSDpTEQDVLTVKPVRK_		AAHVPENS(1)DT(1)EQDVLTVKPVRK		AAHVPENS(44.56)DT(43.47)EQDVLT(-43.47)VKPVRK	0	0	2	2	Q9H2Y7	Q9H2Y7	Q9H2Y7	ZNF106	Zinc finger protein 106	MULTI-MSMS	20180927_QE3_nLC3_TSB_SA_PHOSPHO_HIGH_PAC_2	200ug-PAC-2	649.309	4	649.057	2592.2	77277.7	2.3615	0.0015328	-0.30815	-0.0002	2.0534	0.0013328	649.307	33.242	0.57103	33.692	33.457	34.028	0.45043					172	42	5	0	0	0	4.1906e-05	1
AAHVPENSDTEQDVLTVKPVRK	22	2 Phospho (STY)	_AAHVPENpSDpTEQDVLTVKPVRK_		AAHVPENS(1)DT(1)EQDVLTVKPVRK		AAHVPENS(44.73)DT(45.12)EQDVLT(-44.73)VKPVRK	0	0	2	2	Q9H2Y7	Q9H2Y7	Q9H2Y7	ZNF106	Zinc finger protein 106	MULTI-MSMS	20180927_QE3_nLC3_TSB_SA_PHOSPHO_HIGH_PAC_2	200ug-PAC-2	865.409	3	865.073	2592.2	68204.7	2.0335	0.0017591	-0.41154	-0.00035601	1.6219	0.0014031	865.407	33.249	0.47496	33.699	33.493	33.968	0.45043					121	35	4	0	0	0	3.6195e-05	1
AAHVPENSDTEQDVLTVKPVRK	22	2 Phospho (STY)	_AAHVPENpSDpTEQDVLTVKPVRK_		AAHVPENS(1)DT(1)EQDVLTVKPVRK		AAHVPENS(46.45)DT(36.35)EQDVLT(-36.35)VKPVRK	0	0	2	2	Q9H2Y7	Q9H2Y7	Q9H2Y7	ZNF106	Zinc finger protein 106	MULTI-MSMS	20180927_QE3_nLC3_TSB_SA_PHOSPHO_HIGH_PAC_3	200ug-PAC-3	649.309	4	649.057	2592.2	76411.8	1.5977	0.001037	-0.024273	-1.5754e-05	1.5734	0.0010213	649.308	33.192	0.57359	33.741	33.471	34.045	0.54853					108	32	4	0	0	0	6.7904e-05	1
AAHVPENSDTEQDVLTVKPVRK	22	2 Phospho (STY)	_AAHVPENpSDpTEQDVLTVKPVRK_		AAHVPENS(1)DT(1)EQDVLTVKPVRK		AAHVPENS(44.34)DT(37.06)EQDVLT(-37.06)VKPVRK	0	0	2	2	Q9H2Y7	Q9H2Y7	Q9H2Y7	ZNF106	Zinc finger protein 106	MULTI-MSMS	20180927_QE3_nLC3_TSB_SA_PHOSPHO_HIGH_PAC_3	200ug-PAC-3	865.409	3	865.073	2592.2	68222.8	1.2715	0.0010999	-0.16971	-0.00014681	1.1018	0.00095311	865.408	33.214	0.51016	33.763	33.513	34.023	0.54853					93	28	5	0	0	0	3.6195e-05	1
AAHVPENSDTEQDVLTVKPVRK	22	2 Phospho (STY)	_AAHVPENpSDpTEQDVLTVKPVRK_		AAHVPENS(1)DT(1)EQDVLTVKPVRK		AAHVPENS(47.75)DT(47.51)EQDVLT(-47.51)VKPVRK	0	0	2	2	Q9H2Y7	Q9H2Y7	Q9H2Y7	ZNF106	Zinc finger protein 106	MULTI-MSMS	20180927_QE3_nLC3_TSB_SA_PHOSPHO_HIGH_PAC_4	200ug-PAC-4	649.309	4	649.057	2592.2	77314.4	2.3558	0.001529	-0.1882	-0.00012215	2.1676	0.0014069	649.057	33.326	0.6895	33.725	33.423	34.113	0.39903					203	58	5	0	0	0	5.8326e-06	1
AAHVPENSDTEQDVLTVKPVRK	22	2 Phospho (STY)	_AAHVPENpSDpTEQDVLTVKPVRK_		AAHVPENS(0.997)DT(0.997)EQDVLT(0.006)VKPVRK		AAHVPENS(25.01)DT(25.4)EQDVLT(-25.01)VKPVRK	0	0	2	2	Q9H2Y7	Q9H2Y7	Q9H2Y7	ZNF106	Zinc finger protein 106	MULTI-MSMS	20180927_QE3_nLC3_TSB_SA_PHOSPHO_HIGH_PAC_4	200ug-PAC-4	865.41	3	865.073	2592.2	68274	1.9991	0.0017294	-0.25902	-0.00022407	1.7401	0.0015053	865.407	33.317	0.51559	33.716	33.501	34.017	0.39903					142	43	4	0	0	0	0.00094353	1
AAHVPENSDTEQDVLTVKPVRK	22	Phospho (STY)	_AAHVPENpSDTEQDVLTVKPVRK_		AAHVPENS(0.5)DT(0.5)EQDVLTVKPVRK		AAHVPENS(0)DT(0)EQDVLT(-43.41)VKPVRK	0	0	1	2	Q9H2Y7	Q9H2Y7	Q9H2Y7	ZNF106	Zinc finger protein 106	MULTI-MSMS	20180927_QE3_nLC3_TSB_SA_PHOSPHO_HIGH_PAC_1	200ug-PAC-1	629.067	4	629.065	2512.23	80132.3	2.1506	0.0013529	0.24584	0.00015465	2.3964	0.0015075	629.317	32.086	0.27477	32.087	31.93	32.204	0.00027734					42	13	4	0	0	0	0.00030168	1
AAHVPENSDTEQDVLTVKPVRK	22	Phospho (STY)	_AAHVPENSDpTEQDVLTVKPVRK_		AAHVPENS(0.423)DT(0.577)EQDVLTVKPVRK		AAHVPENS(-1.34)DT(1.34)EQDVLT(-60.18)VKPVRK	0	0	1	2	Q9H2Y7	Q9H2Y7	Q9H2Y7	ZNF106	Zinc finger protein 106	MULTI-MSMS	20180927_QE3_nLC3_TSB_SA_PHOSPHO_HIGH_PAC_2	200ug-PAC-2	629.317	4	629.065	2512.23	81007.5	2.4139	0.0015185	0.093427	5.8772e-05	2.5074	0.0015773	629.316	31.676	0.30031	32.026	31.908	32.209	0.35019					44	15	4	0	0	0	1.9016e-05	1
AAHVPENSDTEQDVLTVKPVRK	22	Phospho (STY)	_AAHVPENpSDTEQDVLTVKPVRK_		AAHVPENS(0.788)DT(0.212)EQDVLTVKPVRK		AAHVPENS(5.71)DT(-5.71)EQDVLT(-47.1)VKPVRK	0	0	1	2	Q9H2Y7	Q9H2Y7	Q9H2Y7	ZNF106	Zinc finger protein 106	MULTI-MSMS	20180927_QE3_nLC3_TSB_SA_PHOSPHO_HIGH_PAC_3	200ug-PAC-3	629.317	4	629.065	2512.23	80185.9	2.2085	0.0013893	-0.07041	-4.4293e-05	2.1381	0.001345	629.316	31.531	0.30842	31.979	31.828	32.137	0.44831					43	14	5	0	0	0	0.00044861	1
AAHVPENSDTEQDVLTVKPVRK	22	Phospho (STY)	_AAHVPENpSDTEQDVLTVKPVRK_		AAHVPENS(0.944)DT(0.056)EQDVLTVKPVRK		AAHVPENS(12.26)DT(-12.26)EQDVLT(-53.51)VKPVRK	0	0	1	2	Q9H2Y7	Q9H2Y7	Q9H2Y7	ZNF106	Zinc finger protein 106	MULTI-MSMS	20180927_QE3_nLC3_TSB_SA_PHOSPHO_HIGH_PAC_4	200ug-PAC-4	629.067	4	629.065	2512.23	80346.6	2.6358	0.0016581	-0.15274	-9.6086e-05	2.4831	0.001562	629.316	31.765	0.36455	32.064	31.889	32.254	0.29879					102	29	5	0	0	0	3.8005e-05	1
AAHVPENSDTEQDVLTVKPVRK	22	Phospho (STY)	_AAHVPENSDpTEQDVLTVKPVRK_					0	0	1	2	Q9H2Y7	Q9H2Y7	Q9H2Y7	ZNF106	Zinc finger protein 106	MULTI-MATCH	20180927_QE3_nLC3_TSB_SA_PHOSPHO_HIGH_GNDHCL_1	200ug-gndhcl-1		4	629.065	2512.23	79824	3.4774	0.0021875	0.24905	0.00015667	3.7264	0.0023442	629.316	32.16	0.30144	32.11	31.962	32.264	-0.050279	0.04889	0.00022221	NaN	80.102	102	33	4	NaN	NaN	NaN	NaN	0
AAHVPENSDTEQDVLTVKPVRK	22	Phospho (STY)	_AAHVPENSDpTEQDVLTVKPVRK_					0	0	1	2	Q9H2Y7	Q9H2Y7	Q9H2Y7	ZNF106	Zinc finger protein 106	MULTI-MATCH	20180927_QE3_nLC3_TSB_SA_PHOSPHO_HIGH_GNDHCL_2	200ug-gndhcl-2		4	629.065	2512.23	80371.8	3.7786	0.002377	0.17913	0.00011268	3.9577	0.0024897	629.316	31.774	0.28209	32.075	31.943	32.225	0.30112	0.014195	4.6269e-05	NaN	80.102	77	22	5	NaN	NaN	NaN	NaN	0
AAHVPENSDTEQDVLTVKPVRK	22	Phospho (STY)	_AAHVPENSDpTEQDVLTVKPVRK_					0	0	1	2	Q9H2Y7	Q9H2Y7	Q9H2Y7	ZNF106	Zinc finger protein 106	MULTI-MATCH	20180927_QE3_nLC3_TSB_SA_PHOSPHO_HIGH_GNDHCL_3	200ug-gndhcl-3		4	629.065	2512.23	78932.4	2.5866	0.0016272	0.47908	0.00030137	3.0657	0.0019285	629.316	31.755	0.28437	32.105	31.97	32.254	0.3503	0.044387	0.00080102	NaN	80.102	63	20	5	NaN	NaN	NaN	NaN	0
AAHVPENSDTEQDVLTVKPVRK	22	Phospho (STY)	_AAHVPENSDpTEQDVLTVKPVRK_					0	0	1	2	Q9H2Y7	Q9H2Y7	Q9H2Y7	ZNF106	Zinc finger protein 106	MULTI-MATCH	20180927_QE3_nLC3_TSB_SA_PHOSPHO_HIGH_GNDHCL_4	200ug-gndhcl-4		4	629.065	2512.23	79573.2	2.8416	0.0017876	0.41203	0.0002592	3.2537	0.0020468	629.316	31.64	0.27697	32.041	31.933	32.21	0.401	-0.02009	0.00063232	NaN	80.102	66	22	4	NaN	NaN	NaN	NaN	0
AAITETQRKPSEDEVLNK	18	Phospho (STY)	_AAITETQRKPpSEDEVLNK_		AAIT(0.001)ET(0.03)QRKPS(0.97)EDEVLNK		AAIT(-31.07)ET(-15.15)QRKPS(15.15)EDEVLNK	0	0	1	2	Q8NDI1	Q8NDI1	Q8NDI1	EHBP1	EH domain-binding protein 1	MULTI-MSMS	20180927_QE3_nLC3_TSB_SA_PHOSPHO_HIGH_GNDHCL_2	200ug-gndhcl-2	704.014	3	703.679	2108.02	77112.5	1.3843	0.00097409	0.46964	0.00033048	1.8539	0.0013046	704.014	25.764	0.16371	25.864	25.784	25.948	0.10063					34	10	4	0	0	0	5.2437e-06	1
AAITETQRKPSEDEVLNK	18	Phospho (STY)	_AAITETQRKPpSEDEVLNK_		AAITET(0.001)QRKPS(0.999)EDEVLNK		AAIT(-49.34)ET(-29.93)QRKPS(29.93)EDEVLNK	0	0	1	2	Q8NDI1	Q8NDI1	Q8NDI1	EHBP1	EH domain-binding protein 1	MULTI-MSMS	20180927_QE3_nLC3_TSB_SA_PHOSPHO_HIGH_GNDHCL_3	200ug-gndhcl-3	704.015	3	703.679	2108.02	74811.8	1.4319	0.0010076	0.044362	3.1217e-05	1.4763	0.0010388	703.679	25.749	0.19636	25.999	25.895	26.091	0.25004					24	8	4	0	0	0	1.0874e-07	1
AAITETQRKPSEDEVLNK	18	Phospho (STY)	_AAITETQRKPpSEDEVLNK_		AAITET(0.01)QRKPS(0.99)EDEVLNK		AAIT(-38.13)ET(-19.92)QRKPS(19.92)EDEVLNK	0	0	1	2	Q8NDI1	Q8NDI1	Q8NDI1	EHBP1	EH domain-binding protein 1	MULTI-MSMS	20180927_QE3_nLC3_TSB_SA_PHOSPHO_HIGH_PAC_1	200ug-PAC-1	704.015	3	703.679	2108.02	74816.9	0.95875	0.00067465	0.32747	0.00023044	1.2862	0.00090509	703.679	25.879	0.17506	25.88	25.794	25.969	0.00027734					18	7	4	0	0	0	2.6558e-07	1
AAITETQRKPSEDEVLNK	18	Phospho (STY)	_AAITETQRKPpSEDEVLNK_		AAIT(0.004)ET(0.099)QRKPS(0.897)EDEVLNK		AAIT(-23.52)ET(-9.59)QRKPS(9.59)EDEVLNK	0	0	1	2	Q8NDI1	Q8NDI1	Q8NDI1	EHBP1	EH domain-binding protein 1	MULTI-MSMS	20180927_QE3_nLC3_TSB_SA_PHOSPHO_HIGH_PAC_4	200ug-PAC-4	704.015	3	703.679	2108.02	75457.6	1.4073	0.00099032	-0.049315	-3.4702e-05	1.358	0.00095561	704.013	25.582	0.17699	25.781	25.699	25.876	0.19855					34	10	4	0	0	0	1.2024e-09	1
AAITETQRKPSEDEVLNK	18	Phospho (STY)	_AAITETQRKPpSEDEVLNK_					0	0	1	2	Q8NDI1	Q8NDI1	Q8NDI1	EHBP1	EH domain-binding protein 1	MULTI-MATCH	20180927_QE3_nLC3_TSB_SA_PHOSPHO_HIGH_GNDHCL_1	200ug-gndhcl-1		3	703.679	2108.02	75922.1	1.214	0.00085426	0.81086	0.00057058	2.0249	0.0014248	703.68	26.039	0.20225	25.989	25.877	26.079	-0.050279	0.053286	0.00091847	NaN	116.45	20	12	2	NaN	NaN	NaN	NaN	0
AAITETQRKPSEDEVLNK	18	Phospho (STY)	_AAITETQRKPpSEDEVLNK_					0	0	1	2	Q8NDI1	Q8NDI1	Q8NDI1	EHBP1	EH domain-binding protein 1	MULTI-MATCH	20180927_QE3_nLC3_TSB_SA_PHOSPHO_HIGH_GNDHCL_4	200ug-gndhcl-4		3	703.679	2108.02	78437.4	1.1118	0.00078236	0.15482	0.00010894	1.2666	0.00089131	704.013	25.604	0.18428	26.005	25.885	26.07	0.401	0.069921	-0.00046646	NaN	116.45	28	9	4	NaN	NaN	NaN	NaN	0
AAITETQRKPSEDEVLNK	18	Phospho (STY)	_AAITETQRKPpSEDEVLNK_					0	0	1	2	Q8NDI1	Q8NDI1	Q8NDI1	EHBP1	EH domain-binding protein 1	MULTI-MATCH	20180927_QE3_nLC3_TSB_SA_PHOSPHO_HIGH_PAC_2	200ug-PAC-2		3	703.679	2108.02	76891	1.8588	0.001308	0.26806	0.00018863	2.1269	0.0014966	704.014	25.534	0.17097	25.784	25.673	25.844	0.24995	-0.1517	-0.00022739	NaN	116.45	22	9	3	NaN	NaN	NaN	NaN	0
AAITETQRKPSEDEVLNK	18	Phospho (STY)	_AAITETQRKPpSEDEVLNK_					0	0	1	2	Q8NDI1	Q8NDI1	Q8NDI1	EHBP1	EH domain-binding protein 1	MULTI-MATCH	20180927_QE3_nLC3_TSB_SA_PHOSPHO_HIGH_PAC_3	200ug-PAC-3		3	703.679	2108.02	77450.6	1.2589	0.00088586	0.078094	5.4953e-05	1.337	0.00094081	704.013	25.377	0.16785	25.826	25.724	25.892	0.44831	-0.10958	-0.00062843	NaN	116.45	16	7	3	NaN	NaN	NaN	NaN	0
AAKLSEGSQPAEEEEDQETPSR	22	Phospho (STY)	_AAKLSEGpSQPAEEEEDQETPSR_		AAKLS(0.476)EGS(0.524)QPAEEEEDQETPSR		AAKLS(-0.41)EGS(0.41)QPAEEEEDQET(-80.35)PS(-82.76)R	0	0	1	1	Q9UKV3	Q9UKV3	Q9UKV3	ACIN1	Apoptotic chromatin condensation inducer in the nucleus	MULTI-MSMS	20180927_QE3_nLC3_TSB_SA_PHOSPHO_HIGH_GNDHCL_1	200ug-gndhcl-1	823.354	3	823.354	2467.04	67943.8	1.5661	0.0012894	-1.1721	-0.00096503	0.39401	0.00032441	823.687	24.323	0.29216	24.273	24.121	24.413	-0.050279					80	22	5	0	0	0	5.3184e-06	1
AAKLSEGSQPAEEEEDQETPSR	22	Phospho (STY)	_AAKLpSEGSQPAEEEEDQETPSR_		AAKLS(0.5)EGS(0.5)QPAEEEEDQETPSR		AAKLS(0)EGS(0)QPAEEEEDQET(-48.55)PS(-49.73)R	0	0	1	1	Q9UKV3	Q9UKV3	Q9UKV3	ACIN1	Apoptotic chromatin condensation inducer in the nucleus	MULTI-MSMS	20180927_QE3_nLC3_TSB_SA_PHOSPHO_HIGH_GNDHCL_2	200ug-gndhcl-2	823.355	3	823.354	2467.04	67545.4	1.8743	0.0015432	-0.043994	-3.6223e-05	1.8303	0.001507	823.688	24.221	0.30208	24.321	24.166	24.468	0.10063					65	20	4	0	0	0	0.0015406	1
AAKLSEGSQPAEEEEDQETPSR	22	Phospho (STY)	_AAKLpSEGSQPAEEEEDQETPSR_		AAKLS(0.725)EGS(0.275)QPAEEEEDQETPSR		AAKLS(4.21)EGS(-4.21)QPAEEEEDQET(-57.89)PS(-60.1)R	0	0	1	1	Q9UKV3	Q9UKV3	Q9UKV3	ACIN1	Apoptotic chromatin condensation inducer in the nucleus	MULTI-MSMS	20180927_QE3_nLC3_TSB_SA_PHOSPHO_HIGH_GNDHCL_3	200ug-gndhcl-3	823.354	3	823.354	2467.04	67756.8	1.0385	0.00085505	-0.38774	-0.00031925	0.65076	0.00053581	824.022	24.062	0.24015	24.312	24.192	24.432	0.25004					32	10	4	0	0	0	0.00013033	2
AAKLSEGSQPAEEEEDQETPSR	22	Phospho (STY)	_AAKLpSEGSQPAEEEEDQETPSR_		AAKLS(0.821)EGS(0.179)QPAEEEEDQETPSR		AAKLS(6.6)EGS(-6.6)QPAEEEEDQET(-81.53)PS(-83.15)R	0	0	1	1	Q9UKV3	Q9UKV3	Q9UKV3	ACIN1	Apoptotic chromatin condensation inducer in the nucleus	MULTI-MSMS	20180927_QE3_nLC3_TSB_SA_PHOSPHO_HIGH_GNDHCL_4	200ug-gndhcl-4	823.689	3	823.354	2467.04	69752.4	1.1453	0.000943	-1.4318	-0.0011789	-0.28647	-0.00023587	823.687	23.934	0.24465	24.234	24.098	24.342	0.30075					65	16	5	0	0	0	5.4873e-06	1
AAKLSEGSQPAEEEEDQETPSR	22	Phospho (STY)	_AAKLpSEGSQPAEEEEDQETPSR_		AAKLS(0.781)EGS(0.219)QPAEEEEDQETPSR		AAKLS(5.53)EGS(-5.53)QPAEEEEDQET(-97.12)PS(-99.7)R	0	0	1	1	Q9UKV3	Q9UKV3	Q9UKV3	ACIN1	Apoptotic chromatin condensation inducer in the nucleus	MULTI-MSMS	20180927_QE3_nLC3_TSB_SA_PHOSPHO_HIGH_PAC_1	200ug-PAC-1	823.69	3	823.354	2467.04	67904.9	1.5529	0.0012786	-1.2314	-0.0010139	0.32153	0.00026473	823.687	24.326	0.22733	24.426	24.305	24.532	0.10052					63	16	5	0	0	0	3.2839e-08	1
AAKLSEGSQPAEEEEDQETPSR	22	Phospho (STY)	_AAKLpSEGSQPAEEEEDQETPSR_		AAKLS(0.779)EGS(0.221)QPAEEEEDQETPSR		AAKLS(5.48)EGS(-5.48)QPAEEEEDQET(-64.57)PS(-65.34)R	0	0	1	1	Q9UKV3	Q9UKV3	Q9UKV3	ACIN1	Apoptotic chromatin condensation inducer in the nucleus	MULTI-MSMS	20180927_QE3_nLC3_TSB_SA_PHOSPHO_HIGH_PAC_3	200ug-PAC-3	823.688	3	823.354	2467.04	68074.8	1.2159	0.0010012	-0.81188	-0.00066846	0.40407	0.00033269	823.687	23.926	0.31847	24.474	24.284	24.602	0.54855					61	16	5	0	0	0	9.6643e-05	1
AAKLSEGSQPAEEEEDQETPSR	22	Phospho (STY)	_AAKLpSEGSQPAEEEEDQETPSR_					0	0	1	1	Q9UKV3	Q9UKV3	Q9UKV3	ACIN1	Apoptotic chromatin condensation inducer in the nucleus	MULTI-MATCH	20180927_QE3_nLC3_TSB_SA_PHOSPHO_HIGH_PAC_2	200ug-PAC-2		3	823.354	2467.04	72184	1.9837	0.0016333	-1.451	-0.0011947	0.53269	0.00043859	823.687	24.037	0.26382	24.387	24.272	24.536	0.35019	0.031939	-0.0016687	NaN	104.5	53	15	4	NaN	NaN	NaN	NaN	0
AAKLSEGSQPAEEEEDQETPSR	22	2 Phospho (STY)	_AAKLpSEGpSQPAEEEEDQETPSR_		AAKLS(1)EGS(1)QPAEEEEDQETPSR		AAKLS(61.96)EGS(62.64)QPAEEEEDQET(-61.96)PS(-64.82)R	0	0	2	1	Q9UKV3	Q9UKV3	Q9UKV3	ACIN1	Apoptotic chromatin condensation inducer in the nucleus	MULTI-MSMS	20180927_QE3_nLC3_TSB_SA_PHOSPHO_HIGH_GNDHCL_1	200ug-gndhcl-1	850.343	3	850.009	2547.01	67167.1	1.6433	0.0013968	-0.59148	-0.00050277	1.0518	0.00089408	850.343	26.188	0.62124	26.137	25.798	26.42	-0.050279					151	37	7	0	0	0	6.5236e-05	1
AAKLSEGSQPAEEEEDQETPSR	22	2 Phospho (STY)	_AAKLpSEGpSQPAEEEEDQETPSR_		AAKLS(1)EGS(1)QPAEEEEDQETPSR		AAKLS(97.1)EGS(81.08)QPAEEEEDQET(-81.47)PS(-81.08)R	0	0	2	1	Q9UKV3	Q9UKV3	Q9UKV3	ACIN1	Apoptotic chromatin condensation inducer in the nucleus	MULTI-MSMS	20180927_QE3_nLC3_TSB_SA_PHOSPHO_HIGH_GNDHCL_1	200ug-gndhcl-1	1274.51	2	1274.51	2547.01	56138.1	1.3096	0.0016691	1.1607	0.0014794	2.4703	0.0031485	1274.51	26.178	0.25706	26.128	25.992	26.249	-0.050279					39	14	4	0	0	0	6.9913e-09	1
AAKLSEGSQPAEEEEDQETPSR	22	2 Phospho (STY)	_AAKLpSEGpSQPAEEEEDQETPSR_		AAKLS(1)EGS(1)QPAEEEEDQETPSR		AAKLS(48.23)EGS(48.52)QPAEEEEDQET(-48.23)PS(-49.9)R	0	0	2	1	Q9UKV3	Q9UKV3	Q9UKV3	ACIN1	Apoptotic chromatin condensation inducer in the nucleus	MULTI-MSMS	20180927_QE3_nLC3_TSB_SA_PHOSPHO_HIGH_GNDHCL_2	200ug-gndhcl-2	850.345	3	850.009	2547.01	66663.4	1.8546	0.0015764	-0.69301	-0.00058907	1.1616	0.00098736	850.343	25.886	0.5747	25.987	25.696	26.271	0.10063					171	31	7	0	0	0	0.0011168	1
AAKLSEGSQPAEEEEDQETPSR	22	2 Phospho (STY)	_AAKLpSEGpSQPAEEEEDQETPSR_		AAKLS(1)EGS(1)QPAEEEEDQETPSR		AAKLS(157.92)EGS(123.99)QPAEEEEDQET(-123.99)PS(-133.56)R	0	0	2	1	Q9UKV3	Q9UKV3	Q9UKV3	ACIN1	Apoptotic chromatin condensation inducer in the nucleus	MULTI-MSMS	20180927_QE3_nLC3_TSB_SA_PHOSPHO_HIGH_GNDHCL_2	200ug-gndhcl-2	1275.02	2	1274.51	2547.01	57063.7	1.4681	0.0018711	1.0561	0.001346	2.5242	0.0032171	1274.51	25.896	0.29217	25.996	25.89	26.182	0.10063					52	16	4	0	0	0	6.0604e-31	1
AAKLSEGSQPAEEEEDQETPSR	22	2 Phospho (STY)	_AAKLpSEGpSQPAEEEEDQETPSR_		AAKLS(1)EGS(1)QPAEEEEDQETPSR		AAKLS(65.81)EGS(66.15)QPAEEEEDQET(-65.81)PS(-67.56)R	0	0	2	1	Q9UKV3	Q9UKV3	Q9UKV3	ACIN1	Apoptotic chromatin condensation inducer in the nucleus	MULTI-MSMS	20180927_QE3_nLC3_TSB_SA_PHOSPHO_HIGH_GNDHCL_3	200ug-gndhcl-3	850.343	3	850.009	2547.01	66760.7	1.5706	0.0013351	-0.7311	-0.00062145	0.83954	0.00071361	850.343	25.787	0.66579	26.037	25.742	26.408	0.25004					139	31	7	0	0	0	5.9177e-05	1
AAKLSEGSQPAEEEEDQETPSR	22	2 Phospho (STY)	_AAKLpSEGpSQPAEEEEDQETPSR_		AAKLS(1)EGS(1)QPAEEEEDQETPSR		AAKLS(152.84)EGS(118.18)QPAEEEEDQET(-118.18)PS(-137.86)R	0	0	2	1	Q9UKV3	Q9UKV3	Q9UKV3	ACIN1	Apoptotic chromatin condensation inducer in the nucleus	MULTI-MSMS	20180927_QE3_nLC3_TSB_SA_PHOSPHO_HIGH_GNDHCL_3	200ug-gndhcl-3	1275.01	2	1274.51	2547.01	55072.7	1.1358	0.0014476	0.17408	0.00022187	1.3099	0.0016694	1275.01	25.8	0.28868	26.05	25.917	26.205	0.25004					42	13	4	0	0	0	8.964e-40	1
AAKLSEGSQPAEEEEDQETPSR	22	2 Phospho (STY)	_AAKLpSEGpSQPAEEEEDQETPSR_		AAKLS(1)EGS(1)QPAEEEEDQETPSR		AAKLS(67.4)EGS(66.06)QPAEEEEDQET(-66.06)PS(-69.51)R	0	0	2	1	Q9UKV3	Q9UKV3	Q9UKV3	ACIN1	Apoptotic chromatin condensation inducer in the nucleus	MULTI-MSMS	20180927_QE3_nLC3_TSB_SA_PHOSPHO_HIGH_GNDHCL_4	200ug-gndhcl-4	850.01	3	850.009	2547.01	67079.1	1.2541	0.001066	-0.40844	-0.00034718	0.84567	0.00071883	850.343	25.719	0.60926	26.12	25.793	26.402	0.401					164	35	7	0	0	0	7.0872e-06	2
AAKLSEGSQPAEEEEDQETPSR	22	2 Phospho (STY)	_AAKLpSEGpSQPAEEEEDQETPSR_		AAKLS(1)EGS(1)QPAEEEEDQETPSR		AAKLS(87.65)EGS(76.65)QPAEEEEDQET(-76.65)PS(-80.23)R	0	0	2	1	Q9UKV3	Q9UKV3	Q9UKV3	ACIN1	Apoptotic chromatin condensation inducer in the nucleus	MULTI-MSMS	20180927_QE3_nLC3_TSB_SA_PHOSPHO_HIGH_GNDHCL_4	200ug-gndhcl-4	1275.01	2	1274.51	2547.01	56217.9	0.94118	0.0011995	1.103	0.0014057	2.0441	0.0026053	1274.51	25.744	0.23235	26.145	26.01	26.242	0.401					30	12	4	0	0	0	5.8451e-08	1
AAKLSEGSQPAEEEEDQETPSR	22	2 Phospho (STY)	_AAKLpSEGSQPAEEEEDQEpTPSR_		AAKLS(0.534)EGS(0.466)QPAEEEEDQET(0.862)PS(0.138)R		AAKLS(0.57)EGS(-0.57)QPAEEEEDQET(7.88)PS(-7.88)R	0	0	2	1	Q9UKV3	Q9UKV3	Q9UKV3	ACIN1	Apoptotic chromatin condensation inducer in the nucleus	MULTI-MSMS	20180927_QE3_nLC3_TSB_SA_PHOSPHO_HIGH_PAC_1	200ug-PAC-1	850.345	3	850.009	2547.01	67331.1	1.53	0.0013005	0.091497	7.7773e-05	1.6215	0.0013783	850.343	24.617	0.25439	24.717	24.569	24.823	0.10052					32	11	4	0	0	0	1.7726e-17	1
AAKLSEGSQPAEEEEDQETPSR	22	2 Phospho (STY)	_AAKLpSEGpSQPAEEEEDQETPSR_		AAKLS(1)EGS(1)QPAEEEEDQETPSR		AAKLS(43.05)EGS(43.07)QPAEEEEDQET(-43.05)PS(-43.57)R	0	0	2	1	Q9UKV3	Q9UKV3	Q9UKV3	ACIN1	Apoptotic chromatin condensation inducer in the nucleus	MULTI-MSMS	20180927_QE3_nLC3_TSB_SA_PHOSPHO_HIGH_PAC_1	200ug-PAC-1	850.344	3	850.009	2547.01	65970.3	1.3967	0.0011872	-0.48493	-0.00041219	0.91176	0.000775	850.343	26.089	0.64013	26.089	25.751	26.391	0.00027734					127	29	7	0	0	0	0.0019308	1
AAKLSEGSQPAEEEEDQETPSR	22	2 Phospho (STY)	_AAKLpSEGpSQPAEEEEDQETPSR_		AAKLS(1)EGS(1)QPAEEEEDQETPSR		AAKLS(151.63)EGS(119.09)QPAEEEEDQET(-119.09)PS(-137.12)R	0	0	2	1	Q9UKV3	Q9UKV3	Q9UKV3	ACIN1	Apoptotic chromatin condensation inducer in the nucleus	MULTI-MSMS	20180927_QE3_nLC3_TSB_SA_PHOSPHO_HIGH_PAC_1	200ug-PAC-1	1274.51	2	1274.51	2547.01	55043.1	1.2045	0.0015351	-0.0055309	-7.0491e-06	1.199	0.0015281	1274.51	26.086	0.26203	26.087	25.947	26.209	0.00027734					44	11	5	0	0	0	1.4175e-39	1
AAKLSEGSQPAEEEEDQETPSR	22	2 Phospho (STY)	_AAKLpSEGSQPAEEEEDQEpTPSR_		AAKLS(0.833)EGS(0.167)QPAEEEEDQET(0.834)PS(0.166)R		AAKLS(6.98)EGS(-6.98)QPAEEEEDQET(7)PS(-7)R	0	0	2	1	Q9UKV3	Q9UKV3	Q9UKV3	ACIN1	Apoptotic chromatin condensation inducer in the nucleus	MULTI-MSMS	20180927_QE3_nLC3_TSB_SA_PHOSPHO_HIGH_PAC_2	200ug-PAC-2	850.344	3	850.009	2547.01	68019.4	1.9898	0.0016913	-0.032096	-2.7282e-05	1.9577	0.001664	850.343	24.28	0.26606	24.63	24.481	24.747	0.35019					38	13	4	0	0	0	7.3549e-12	1
AAKLSEGSQPAEEEEDQETPSR	22	2 Phospho (STY)	_AAKLpSEGpSQPAEEEEDQETPSR_		AAKLS(1)EGS(1)QPAEEEEDQETPSR		AAKLS(97.1)EGS(75.78)QPAEEEEDQET(-75.78)PS(-80.21)R	0	0	2	1	Q9UKV3	Q9UKV3	Q9UKV3	ACIN1	Apoptotic chromatin condensation inducer in the nucleus	MULTI-MSMS	20180927_QE3_nLC3_TSB_SA_PHOSPHO_HIGH_PAC_2	200ug-PAC-2	1275.01	2	1274.51	2547.01	54939.6	1.6719	0.0021308	0.15249	0.00019435	1.8244	0.0023252	1274.51	25.711	0.33609	25.961	25.781	26.117	0.24995					83	23	5	0	0	0	1.9493e-09	1
AAKLSEGSQPAEEEEDQETPSR	22	2 Phospho (STY)	_AAKLpSEGpSQPAEEEEDQETPSR_		AAKLS(1)EGS(1)QPAEEEEDQETPSR		AAKLS(49.72)EGS(49.21)QPAEEEEDQET(-49.21)PS(-50.06)R	0	0	2	1	Q9UKV3	Q9UKV3	Q9UKV3	ACIN1	Apoptotic chromatin condensation inducer in the nucleus	MULTI-MSMS	20180927_QE3_nLC3_TSB_SA_PHOSPHO_HIGH_PAC_3	200ug-PAC-3	850.344	3	850.009	2547.01	67997.4	1.3992	0.0011893	-0.41929	-0.0003564	0.97993	0.00083295	850.343	25.676	0.65351	26.124	25.854	26.508	0.44831					177	33	7	0	0	0	0.0011209	1
AAKLSEGSQPAEEEEDQETPSR	22	2 Phospho (STY)	_AAKLpSEGpSQPAEEEEDQETPSR_		AAKLS(1)EGS(1)QPAEEEEDQETPSR		AAKLS(114.69)EGS(82.85)QPAEEEEDQET(-82.85)PS(-95.11)R	0	0	2	1	Q9UKV3	Q9UKV3	Q9UKV3	ACIN1	Apoptotic chromatin condensation inducer in the nucleus	MULTI-MSMS	20180927_QE3_nLC3_TSB_SA_PHOSPHO_HIGH_PAC_3	200ug-PAC-3	1275.01	2	1274.51	2547.01	55600.7	1.1324	0.0014433	0.45805	0.00058379	1.5905	0.0020271	1275.01	25.676	0.35287	26.124	25.937	26.29	0.44831					69	18	5	0	0	0	5.2762e-17	1
AAKLSEGSQPAEEEEDQETPSR	22	2 Phospho (STY)	_AAKLpSEGSQPAEEEEDQEpTPSR_		AAKLS(0.725)EGS(0.275)QPAEEEEDQET(0.841)PS(0.159)R		AAKLS(4.14)EGS(-4.14)QPAEEEEDQET(7.09)PS(-7.09)R	0	0	2	1	Q9UKV3	Q9UKV3	Q9UKV3	ACIN1	Apoptotic chromatin condensation inducer in the nucleus	MULTI-MSMS	20180927_QE3_nLC3_TSB_SA_PHOSPHO_HIGH_PAC_4	200ug-PAC-4	850.345	3	850.009	2547.01	67415.3	1.5221	0.0012938	0.096809	8.2288e-05	1.6189	0.0013761	850.343	24.319	0.27732	24.718	24.582	24.859	0.39903					42	14	4	0	0	0	3.2528e-12	1
AAKLSEGSQPAEEEEDQETPSR	22	2 Phospho (STY)	_AAKLpSEGpSQPAEEEEDQETPSR_		AAKLS(1)EGS(1)QPAEEEEDQETPSR		AAKLS(125.41)EGS(95.32)QPAEEEEDQET(-95.32)PS(-106.68)R	0	0	2	1	Q9UKV3	Q9UKV3	Q9UKV3	ACIN1	Apoptotic chromatin condensation inducer in the nucleus	MULTI-MSMS	20180927_QE3_nLC3_TSB_SA_PHOSPHO_HIGH_PAC_4	200ug-PAC-4	1275.01	2	1274.51	2547.01	56131.1	1.2769	0.0016274	0.067121	8.5547e-05	1.344	0.001713	1275.01	25.894	0.35728	26.193	25.992	26.349	0.29879					81	26	4	0	0	0	6.7093e-23	1
AAKLSEGSQPAEEEEDQETPSR	22	2 Phospho (STY)	_AAKLpSEGSQPAEEEEDQEpTPSR_					0	0	2	1	Q9UKV3	Q9UKV3	Q9UKV3	ACIN1	Apoptotic chromatin condensation inducer in the nucleus	MULTI-MATCH	20180927_QE3_nLC3_TSB_SA_PHOSPHO_HIGH_GNDHCL_3	200ug-gndhcl-3		3	850.009	2547.01	NaN	1.5542	0.0013211	-1.1635	-0.00098899	0.39074	0.00033213	850.343	24.616	0.10906	24.866	24.781	24.891	0.25004	0.058909	-0.0024678	NaN	142.79	6	4	2	NaN	NaN	NaN	NaN	0
AAKLSEGSQPAEEEEDQETPSR	22	2 Phospho (STY)	_AAKLpSEGSQPAEEEEDQEpTPSR_					0	0	2	1	Q9UKV3	Q9UKV3	Q9UKV3	ACIN1	Apoptotic chromatin condensation inducer in the nucleus	MULTI-MATCH	20180927_QE3_nLC3_TSB_SA_PHOSPHO_HIGH_PAC_3	200ug-PAC-3		3	850.009	2547.01	68431.3	1.2274	0.0010433	-0.12469	-0.00010599	1.1027	0.00093729	850.343	24.193	0.26176	24.741	24.602	24.864	0.54855	-0.065959	0.00018119	NaN	142.79	27	11	4	NaN	NaN	NaN	NaN	0
AAKLSEGSQPAEEEEDQETPSRNLR	25	2 Phospho (STY)	_AAKLpSEGpSQPAEEEEDQETPSRNLR_		AAKLS(1)EGS(1)QPAEEEEDQETPSRNLR		AAKLS(143.46)EGS(94.3)QPAEEEEDQET(-94.3)PS(-109.49)RNLR	0	0	2	2	Q9UKV3	Q9UKV3	Q9UKV3	ACIN1	Apoptotic chromatin condensation inducer in the nucleus	MULTI-MSMS	20180927_QE3_nLC3_TSB_SA_PHOSPHO_HIGH_GNDHCL_1	200ug-gndhcl-1	978.088	3	977.752	2930.23	62598.3	1.6943	0.0016566	0.11472	0.00011217	1.809	0.0017688	978.086	29.253	0.47268	29.203	28.913	29.385	-0.050279					200	39	7	0	0	0	2.3422e-33	1
AAKLSEGSQPAEEEEDQETPSRNLR	25	2 Phospho (STY)	_AAKLpSEGpSQPAEEEEDQETPSRNLR_		AAKLS(1)EGS(1)QPAEEEEDQETPSRNLR		AAKLS(46.84)EGS(45.49)QPAEEEEDQET(-45.49)PS(-47.72)RNLR	0	0	2	2	Q9UKV3	Q9UKV3	Q9UKV3	ACIN1	Apoptotic chromatin condensation inducer in the nucleus	MULTI-MSMS	20180927_QE3_nLC3_TSB_SA_PHOSPHO_HIGH_GNDHCL_1	200ug-gndhcl-1	734.068	4	733.566	2930.23	72142.3	2.3653	0.0017351	0.22699	0.00016651	2.5923	0.0019016	733.566	29.239	0.28692	29.189	29.038	29.325	-0.050279					116	26	6	0	0	0	0.00071268	1
AAKLSEGSQPAEEEEDQETPSRNLR	25	2 Phospho (STY)	_AAKLpSEGpSQPAEEEEDQETPSRNLR_		AAKLS(1)EGS(1)QPAEEEEDQETPSRNLR		AAKLS(129.07)EGS(92.55)QPAEEEEDQET(-92.55)PS(-106.98)RNLR	0	0	2	2	Q9UKV3	Q9UKV3	Q9UKV3	ACIN1	Apoptotic chromatin condensation inducer in the nucleus	MULTI-MSMS	20180927_QE3_nLC3_TSB_SA_PHOSPHO_HIGH_GNDHCL_2	200ug-gndhcl-2	977.751	3	977.752	2930.23	63124.2	1.2685	0.0012403	-0.38461	-0.00037605	0.88392	0.00086426	978.086	28.967	0.36729	29.168	29.029	29.396	0.20087					101	26	6	0	0	0	6.4899e-25	1
AAKLSEGSQPAEEEEDQETPSRNLR	25	2 Phospho (STY)	_AAKLpSEGpSQPAEEEEDQETPSRNLR_		AAKLS(1)EGS(1)QPAEEEEDQETPSRNLR		AAKLS(62.68)EGS(55.55)QPAEEEEDQET(-55.55)PS(-55.83)RNLR	0	0	2	2	Q9UKV3	Q9UKV3	Q9UKV3	ACIN1	Apoptotic chromatin condensation inducer in the nucleus	MULTI-MSMS	20180927_QE3_nLC3_TSB_SA_PHOSPHO_HIGH_GNDHCL_2	200ug-gndhcl-2	733.817	4	733.566	2930.23	74432.1	1.4979	0.0010988	0.24455	0.00017939	1.7424	0.0012782	733.817	28.952	0.23934	29.152	29.036	29.275	0.20087					55	16	5	0	0	0	5.2919e-05	1
AAKLSEGSQPAEEEEDQETPSRNLR	25	2 Phospho (STY)	_AAKLpSEGpSQPAEEEEDQETPSRNLR_		AAKLS(1)EGS(1)QPAEEEEDQETPSRNLR		AAKLS(139.07)EGS(91.4)QPAEEEEDQET(-91.4)PS(-103.54)RNLR	0	0	2	2	Q9UKV3	Q9UKV3	Q9UKV3	ACIN1	Apoptotic chromatin condensation inducer in the nucleus	MULTI-MSMS	20180927_QE3_nLC3_TSB_SA_PHOSPHO_HIGH_GNDHCL_3	200ug-gndhcl-3	978.085	3	977.752	2930.23	62771.4	0.99811	0.0009759	-0.3644	-0.00035629	0.63371	0.00061961	978.086	28.859	0.45191	29.109	28.925	29.377	0.25005					117	32	5	0	0	0	7.4732e-34	1
AAKLSEGSQPAEEEEDQETPSRNLR	25	2 Phospho (STY)	_AAKLpSEGpSQPAEEEEDQETPSRNLR_		AAKLS(1)EGS(1)QPAEEEEDQETPSRNLR		AAKLS(80.46)EGS(76.27)QPAEEEEDQET(-76.27)PS(-80.11)RNLR	0	0	2	2	Q9UKV3	Q9UKV3	Q9UKV3	ACIN1	Apoptotic chromatin condensation inducer in the nucleus	MULTI-MSMS	20180927_QE3_nLC3_TSB_SA_PHOSPHO_HIGH_GNDHCL_3	200ug-gndhcl-3	734.068	4	733.566	2930.23	73810.9	1.3734	0.0010075	0.41914	0.00030747	1.7925	0.001315	734.067	28.857	0.35051	29.107	28.952	29.303	0.25005					72	24	5	0	0	0	5.817e-06	1
AAKLSEGSQPAEEEEDQETPSRNLR	25	2 Phospho (STY)	_AAKLpSEGpSQPAEEEEDQETPSRNLR_		AAKLS(1)EGS(1)QPAEEEEDQETPSRNLR		AAKLS(134.68)EGS(107.12)QPAEEEEDQET(-107.12)PS(-118.2)RNLR	0	0	2	2	Q9UKV3	Q9UKV3	Q9UKV3	ACIN1	Apoptotic chromatin condensation inducer in the nucleus	MULTI-MSMS	20180927_QE3_nLC3_TSB_SA_PHOSPHO_HIGH_GNDHCL_4	200ug-gndhcl-4	978.087	3	977.752	2930.23	63204.4	1.7539	0.0017148	-0.20833	-0.0002037	1.5455	0.0015111	978.086	28.761	0.62923	29.162	28.892	29.522	0.401					189	50	6	0	0	0	3.3484e-33	1
AAKLSEGSQPAEEEEDQETPSRNLR	25	2 Phospho (STY)	_AAKLpSEGpSQPAEEEEDQETPSRNLR_		AAKLS(1)EGS(1)QPAEEEEDQETPSRNLR		AAKLS(38.94)EGS(37.5)QPAEEEEDQET(-37.5)PS(-37.63)RNLR	0	0	2	2	Q9UKV3	Q9UKV3	Q9UKV3	ACIN1	Apoptotic chromatin condensation inducer in the nucleus	MULTI-MSMS	20180927_QE3_nLC3_TSB_SA_PHOSPHO_HIGH_GNDHCL_4	200ug-gndhcl-4	733.817	4	733.566	2930.23	73061.8	2.2902	0.00168	-0.1133	-8.311e-05	2.1769	0.0015969	733.816	28.761	0.35633	29.162	28.984	29.341	0.401					105	26	5	0	0	0	0.0062675	1
AAKLSEGSQPAEEEEDQETPSRNLR	25	2 Phospho (STY)	_AAKLpSEGpSQPAEEEEDQETPSRNLR_		AAKLS(1)EGS(1)QPAEEEEDQETPSRNLR		AAKLS(84.89)EGS(63.54)QPAEEEEDQET(-63.54)PS(-69.1)RNLR	0	0	2	2	Q9UKV3	Q9UKV3	Q9UKV3	ACIN1	Apoptotic chromatin condensation inducer in the nucleus	MULTI-MSMS	20180927_QE3_nLC3_TSB_SA_PHOSPHO_HIGH_PAC_3	200ug-PAC-3	978.086	3	977.752	2930.23	63532.2	1.2201	0.001193	0.5124	0.000501	1.7325	0.001694	978.086	28.788	0.43223	29.236	28.963	29.395	0.44831					87	25	6	0	0	0	9.6239e-07	1
AAKLSEGSQPAEEEEDQETPSRNLR	25	2 Phospho (STY)	_AAKLpSEGpSQPAEEEEDQETPSRNLR_					0	0	2	2	Q9UKV3	Q9UKV3	Q9UKV3	ACIN1	Apoptotic chromatin condensation inducer in the nucleus	MULTI-MATCH	20180927_QE3_nLC3_TSB_SA_PHOSPHO_HIGH_PAC_3	200ug-PAC-3		4	733.566	2930.23	78552.4	1.6168	0.001186	0.60784	0.00044589	2.2246	0.0016319	734.067	28.811	0.28851	29.26	29.054	29.342	0.44831	0.1549	0.0010235	NaN	89.149	39	16	4	NaN	NaN	NaN	NaN	0
AAKLSEGSQPAEEEEDQETPSRNLR	25	3 Phospho (STY)	_AAKLpSEGpSQPAEEEEDQEpTPSRNLR_		AAKLS(1)EGS(1)QPAEEEEDQET(0.915)PS(0.085)RNLR		AAKLS(55.82)EGS(48.66)QPAEEEEDQET(10.35)PS(-10.35)RNLR	0	0	3	2	Q9UKV3	Q9UKV3	Q9UKV3	ACIN1	Apoptotic chromatin condensation inducer in the nucleus	MULTI-MSMS	20180927_QE3_nLC3_TSB_SA_PHOSPHO_HIGH_GNDHCL_1	200ug-gndhcl-1	1004.74	3	1004.41	3010.2	61461.7	2.316	0.0023262	-0.14942	-0.00015008	2.1665	0.0021761	1004.74	31.224	0.41176	31.173	30.98	31.392	-0.050279					131	35	5	0	0	0	0.0001029	1
AAKLSEGSQPAEEEEDQETPSRNLR	25	3 Phospho (STY)	_AAKLpSEGpSQPAEEEEDQEpTPSRNLR_		AAKLS(1)EGS(0.998)QPAEEEEDQET(0.815)PS(0.187)RNLR		AAKLS(37.42)EGS(26.79)QPAEEEEDQET(6.43)PS(-6.43)RNLR	0	0	3	2	Q9UKV3	Q9UKV3	Q9UKV3	ACIN1	Apoptotic chromatin condensation inducer in the nucleus	MULTI-MSMS	20180927_QE3_nLC3_TSB_SA_PHOSPHO_HIGH_GNDHCL_3	200ug-gndhcl-3	1004.74	3	1004.41	3010.2	62505.6	1.7754	0.0017832	-0.20064	-0.00020153	1.5747	0.0015817	1004.74	30.823	0.2888	31.174	31.044	31.333	0.3503					51	16	5	0	0	0	0.0024175	1
AAKLSEGSQPAEEEEDQETPSRNLR	25	3 Phospho (STY)	_AAKLpSEGpSQPAEEEEDQEpTPSRNLR_		AAKLS(1)EGS(0.999)QPAEEEEDQET(0.767)PS(0.233)RNLR		AAKLS(36.31)EGS(29.82)QPAEEEEDQET(5.18)PS(-5.18)RNLR	0	0	3	2	Q9UKV3	Q9UKV3	Q9UKV3	ACIN1	Apoptotic chromatin condensation inducer in the nucleus	MULTI-MSMS	20180927_QE3_nLC3_TSB_SA_PHOSPHO_HIGH_GNDHCL_4	200ug-gndhcl-4	1004.74	3	1004.41	3010.2	62589.4	1.8548	0.001863	-1.0944	-0.0010992	0.76046	0.00076381	1004.74	30.789	0.61509	31.19	30.961	31.576	0.401					107	45	5	0	0	0	0.005687	1
AAKLSEGSQPAEEEEDQETPSRNLR	25	3 Phospho (STY)	_AAKLpSEGpSQPAEEEEDQEpTPSRNLR_					0	0	3	2	Q9UKV3	Q9UKV3	Q9UKV3	ACIN1	Apoptotic chromatin condensation inducer in the nucleus	MULTI-MATCH	20180927_QE3_nLC3_TSB_SA_PHOSPHO_HIGH_GNDHCL_2	200ug-gndhcl-2		3	1004.41	3010.2	62230.9	2.4423	0.0024531	0.16877	0.00016952	2.6111	0.0026226	1004.74	30.907	0.32912	31.208	31.036	31.365	0.30112	0.0041679	0.00086295	NaN	64.397	80	28	5	NaN	NaN	NaN	NaN	0
AAKLSEGSQPAEEEEDQETPSRNLR	25	3 Phospho (STY)	_AAKLpSEGpSQPAEEEEDQEpTPSRNLR_					0	0	3	2	Q9UKV3	Q9UKV3	Q9UKV3	ACIN1	Apoptotic chromatin condensation inducer in the nucleus	MULTI-MATCH	20180927_QE3_nLC3_TSB_SA_PHOSPHO_HIGH_PAC_1	200ug-PAC-1		3	1004.41	3010.2	60760.2	1.5618	0.0015687	0.34879	0.00035033	1.9106	0.001919	1004.74	31.269	0.22943	31.269	31.087	31.316	0.00027734	0.065236	0.0014054	NaN	64.397	24	12	3	NaN	NaN	NaN	NaN	0
AAKLSEGSQPAEEEEDQETPSRNLR	25	3 Phospho (STY)	_AAKLpSEGpSQPAEEEEDQEpTPSRNLR_					0	0	3	2	Q9UKV3	Q9UKV3	Q9UKV3	ACIN1	Apoptotic chromatin condensation inducer in the nucleus	MULTI-MATCH	20180927_QE3_nLC3_TSB_SA_PHOSPHO_HIGH_PAC_3	200ug-PAC-3		3	1004.41	3010.2	62539	1.7676	0.0017754	0.49907	0.00050127	2.2667	0.0022767	1004.74	30.762	0.28024	31.21	31.065	31.346	0.44831	0.0061101	0.0018582	NaN	64.397	45	16	4	NaN	NaN	NaN	NaN	0
AAKNSEEEEEEK	12	Phospho (STY)	_AAKNpSEEEEEEK_		AAKNS(1)EEEEEEK		AAKNS(322.55)EEEEEEK	0	0	1	1	Q14978	Q14978	Q14978	NOLC1	Nucleolar and coiled-body phosphoprotein 1	MULTI-MSMS	20180927_QE3_nLC3_TSB_SA_PHOSPHO_HIGH_GNDHCL_2	200ug-gndhcl-2	736.793	2	736.793	1471.57	72541.4	1.5933	0.0011739	-1.1331	-0.00083488	0.46016	0.00033905	736.792	6.6753	0.13075	6.5754	6.5149	6.6457	-0.099867					14	5	3	0	0	0	2.3948e-137	1
AAKNSEEEEEEK	12	Phospho (STY)	_AAKNpSEEEEEEK_		AAKNS(1)EEEEEEK		AAKNS(176.25)EEEEEEK	0	0	1	1	Q14978	Q14978	Q14978	NOLC1	Nucleolar and coiled-body phosphoprotein 1	MULTI-MSMS	20180927_QE3_nLC3_TSB_SA_PHOSPHO_HIGH_GNDHCL_2	200ug-gndhcl-2	491.531	3	491.531	1471.57	86074.3	1.8043	0.00088686	-1.3416	-0.00065942	0.46272	0.00022744	491.531	6.6721	0.13075	6.5723	6.5149	6.6457	-0.099867					16	5	4	0	0	0	3.1795e-16	1
AAKNSEEEEEEK	12	Phospho (STY)	_AAKNpSEEEEEEK_		AAKNS(1)EEEEEEK		AAKNS(235.88)EEEEEEK	0	0	1	1	Q14978	Q14978	Q14978	NOLC1	Nucleolar and coiled-body phosphoprotein 1	MULTI-MSMS	20180927_QE3_nLC3_TSB_SA_PHOSPHO_HIGH_PAC_1	200ug-PAC-1	736.795	2	736.793	1471.57	71899.4	2.0415	0.0015041	-0.096615	-7.1185e-05	1.9449	0.001433	736.793	6.7362	0.15262	6.8367	6.7822	6.9349	0.10052					13	6	3	0	0	0	7.3849e-52	1
AAKNSEEEEEEK	12	Phospho (STY)	_AAKNpSEEEEEEK_		AAKNS(1)EEEEEEK		AAKNS(63.13)EEEEEEK	0	0	1	1	Q14978	Q14978	Q14978	NOLC1	Nucleolar and coiled-body phosphoprotein 1	MULTI-MSMS	20180927_QE3_nLC3_TSB_SA_PHOSPHO_HIGH_PAC_1	200ug-PAC-1	491.532	3	491.531	1471.57	87582.4	2.174	0.0010686	0.0018866	9.273e-07	2.1759	0.0010695	491.531	6.7362	0.10902	6.8367	6.7822	6.8913	0.10052					10	4	3	0	0	0	0.00074614	1
AAKNSEEEEEEK	12	Phospho (STY)	_AAKNpSEEEEEEK_					0	0	1	1	Q14978	Q14978	Q14978	NOLC1	Nucleolar and coiled-body phosphoprotein 1	MULTI-MATCH	20180927_QE3_nLC3_TSB_SA_PHOSPHO_HIGH_GNDHCL_3	200ug-gndhcl-3		2	736.793	1471.57	73325.2	1.3039	0.00096068	0.01208	8.9001e-06	1.3159	0.00096958	736.793	6.7487	0.10886	6.5978	6.5321	6.641	-0.15093	-0.081591	0.00099104	NaN	322.55	11	4	3	NaN	NaN	NaN	NaN	0
AAKNSEEEEEEK	12	Phospho (STY)	_AAKNpSEEEEEEK_					0	0	1	1	Q14978	Q14978	Q14978	NOLC1	Nucleolar and coiled-body phosphoprotein 1	MULTI-MATCH	20180927_QE3_nLC3_TSB_SA_PHOSPHO_HIGH_GNDHCL_3	200ug-gndhcl-3		3	491.531	1471.57	87570.6	1.4973	0.00073595	-1.7728	-0.00087137	-0.2755	-0.00013542	491.864	6.7262	0.10886	6.5752	6.5321	6.641	-0.15093	-0.10375	-0.0014737	NaN	176.25	8	4	2	NaN	NaN	NaN	NaN	0
AAKNSEEEEEEK	12	Phospho (STY)	_AAKNpSEEEEEEK_					0	0	1	1	Q14978	Q14978	Q14978	NOLC1	Nucleolar and coiled-body phosphoprotein 1	MULTI-MATCH	20180927_QE3_nLC3_TSB_SA_PHOSPHO_HIGH_PAC_2	200ug-PAC-2		2	736.793	1471.57	72637	1.9474	0.0014348	-0.86664	-0.00063854	1.0807	0.00079628	736.792	6.6758	0.15241	6.7253	6.6213	6.7737	0.049456	0.04592	-0.00030384	NaN	322.55	13	6	3	NaN	NaN	NaN	NaN	0
AAKNSEEEEEEK	12	Phospho (STY)	_AAKNpSEEEEEEK_					0	0	1	1	Q14978	Q14978	Q14978	NOLC1	Nucleolar and coiled-body phosphoprotein 1	MULTI-MATCH	20180927_QE3_nLC3_TSB_SA_PHOSPHO_HIGH_PAC_2	200ug-PAC-2		3	491.531	1471.57	87599.8	2.0346	0.0010001	-0.68378	-0.0003361	1.3508	0.00066397	491.531	6.6823	0.1089	6.7317	6.6648	6.7737	0.049456	0.052736	0.0001321	NaN	176.25	8	4	2	NaN	NaN	NaN	NaN	0
AAKPGPAEAPSPTASPSGDASPPATAPYDPR	31	2 Phospho (STY)	_AAKPGPAEAPpSPTASPSGDApSPPATAPYDPR_		AAKPGPAEAPS(0.675)PT(0.324)AS(0.001)PS(0.03)GDAS(0.969)PPAT(0.001)APYDPR		AAKPGPAEAPS(3.18)PT(-3.18)AS(-29.03)PS(-15.07)GDAS(15.07)PPAT(-29.9)APY(-68.95)DPR	0	0	2	1	Q9UPT8	Q9UPT8	Q9UPT8	ZC3H4	Zinc finger CCCH domain-containing protein 4	MULTI-MSMS	20180927_QE3_nLC3_TSB_SA_PHOSPHO_HIGH_GNDHCL_1	200ug-gndhcl-1	1031.46	3	1031.12	3090.34	61047.7	2.0426	0.0021061	-0.015246	-1.5721e-05	2.0273	0.0020904	1031.45	38.673	0.80457	38.623	38.136	38.941	-0.050279					440	75	7	0	0	0	7.2353e-13	2
AAKPGPAEAPSPTASPSGDASPPATAPYDPR	31	2 Phospho (STY)	_AAKPGPAEAPpSPTASPSGDApSPPATAPYDPR_		AAKPGPAEAPS(0.674)PT(0.325)AS(0.001)PS(0.008)GDAS(0.991)PPAT(0.001)APYDPR		AAKPGPAEAPS(3.17)PT(-3.17)AS(-28.88)PS(-21)GDAS(21)PPAT(-28.48)APY(-67.31)DPR	0	0	2	1	Q9UPT8	Q9UPT8	Q9UPT8	ZC3H4	Zinc finger CCCH domain-containing protein 4	MULTI-MSMS	20180927_QE3_nLC3_TSB_SA_PHOSPHO_HIGH_GNDHCL_2	200ug-gndhcl-2	1031.46	3	1031.12	3090.34	61019.9	1.9999	0.0020621	0.23747	0.00024486	2.2374	0.002307	1031.45	38.225	0.74892	38.626	38.152	38.901	0.40136					378	71	6	0	0	0	5.2018e-09	2
AAKPGPAEAPSPTASPSGDASPPATAPYDPR	31	2 Phospho (STY)	_AAKPGPAEAPpSPTASPSGDApSPPATAPYDPR_		AAKPGPAEAPS(0.743)PT(0.19)AS(0.067)PS(0.023)GDAS(0.966)PPAT(0.011)APYDPR		AAKPGPAEAPS(5.97)PT(-5.97)AS(-10.45)PS(-16.6)GDAS(16.6)PPAT(-19.57)APY(-45.51)DPR	0	0	2	1	Q9UPT8	Q9UPT8	Q9UPT8	ZC3H4	Zinc finger CCCH domain-containing protein 4	MULTI-MSMS	20180927_QE3_nLC3_TSB_SA_PHOSPHO_HIGH_GNDHCL_3	200ug-gndhcl-3	1031.46	3	1031.12	3090.34	61220.6	1.8059	0.0018621	0.25846	0.0002665	2.0643	0.0021286	1031.45	38.181	0.7108	38.631	38.164	38.875	0.45054					287	52	7	0	0	0	1.3932e-06	2
AAKPGPAEAPSPTASPSGDASPPATAPYDPR	31	2 Phospho (STY)	_AAKPGPAEAPpSPTASPSGDApSPPATAPYDPR_		AAKPGPAEAPS(0.779)PT(0.208)AS(0.013)PS(0.023)GDAS(0.976)PPAT(0.001)APYDPR		AAKPGPAEAPS(5.73)PT(-5.73)AS(-17.88)PS(-16.26)GDAS(16.26)PPAT(-29.86)APY(-67.06)DPR	0	0	2	1	Q9UPT8	Q9UPT8	Q9UPT8	ZC3H4	Zinc finger CCCH domain-containing protein 4	MULTI-MSMS	20180927_QE3_nLC3_TSB_SA_PHOSPHO_HIGH_GNDHCL_4	200ug-gndhcl-4	1031.79	3	1031.12	3090.34	61412.5	1.6574	0.001709	0.15602	0.00016088	1.8134	0.0018699	1031.45	38.163	0.76617	38.664	38.189	38.955	0.50124					388	71	7	0	0	0	1.7088e-09	1
AAKPGPAEAPSPTASPSGDASPPATAPYDPR	31	2 Phospho (STY)	_AAKPGPAEAPpSPTASPSGDApSPPATAPYDPR_		AAKPGPAEAPS(0.782)PT(0.218)ASPS(0.019)GDAS(0.98)PPAT(0.001)APYDPR		AAKPGPAEAPS(5.47)PT(-5.47)AS(-37.44)PS(-16.22)GDAS(16.22)PPAT(-32.12)APY(-82.94)DPR	0	0	2	1	Q9UPT8	Q9UPT8	Q9UPT8	ZC3H4	Zinc finger CCCH domain-containing protein 4	MULTI-MSMS	20180927_QE3_nLC3_TSB_SA_PHOSPHO_HIGH_PAC_1	200ug-PAC-1	1031.46	3	1031.12	3090.34	60312.9	1.1141	0.0011487	0.21423	0.0002209	1.3283	0.0013696	1031.45	38.626	0.79591	38.626	38.135	38.931	0.00027734					321	58	7	0	0	0	2.5705e-18	2
AAKPGPAEAPSPTASPSGDASPPATAPYDPR	31	2 Phospho (STY)	_AAKPGPAEAPpSPTASPSGDApSPPATAPYDPR_		AAKPGPAEAPS(0.774)PT(0.226)ASPS(0.008)GDAS(0.992)PPATAPYDPR		AAKPGPAEAPS(5.36)PT(-5.36)AS(-42.12)PS(-21.1)GDAS(21.1)PPAT(-39.56)APY(-77.9)DPR	0	0	2	1	Q9UPT8	Q9UPT8	Q9UPT8	ZC3H4	Zinc finger CCCH domain-containing protein 4	MULTI-MSMS	20180927_QE3_nLC3_TSB_SA_PHOSPHO_HIGH_PAC_2	200ug-PAC-2	1031.46	3	1031.12	3090.34	61140	1.4958	0.0015424	0.19973	0.00020595	1.6956	0.0017483	1031.45	38.196	0.83131	38.647	38.152	38.983	0.45043					414	70	7	0	0	0	3.8218e-19	2
AAKPGPAEAPSPTASPSGDASPPATAPYDPR	31	2 Phospho (STY)	_AAKPGPAEAPpSPTASPpSGDASPPATAPYDPR_		AAKPGPAEAPS(0.879)PT(0.121)AS(0.002)PS(0.757)GDAS(0.24)PPAT(0.001)APYDPR		AAKPGPAEAPS(8.68)PT(-8.68)AS(-25.44)PS(5.02)GDAS(-5.02)PPAT(-31.35)APY(-65.9)DPR	0	0	2	1	Q9UPT8	Q9UPT8	Q9UPT8	ZC3H4	Zinc finger CCCH domain-containing protein 4	MULTI-MSMS	20180927_QE3_nLC3_TSB_SA_PHOSPHO_HIGH_PAC_3	200ug-PAC-3	1031.46	3	1031.12	3090.34	60906.5	0.97434	0.0010047	0.3463	0.00035708	1.3206	0.0013617	1031.45	38.185	0.7349	38.734	38.276	39.011	0.54853					296	51	7	0	0	0	2.9749e-09	2
AAKPGPAEAPSPTASPSGDASPPATAPYDPR	31	2 Phospho (STY)	_AAKPGPAEAPpSPTASPSGDApSPPATAPYDPR_		AAKPGPAEAPS(0.724)PT(0.276)ASPS(0.021)GDAS(0.979)PPATAPYDPR		AAKPGPAEAPS(4.19)PT(-4.19)AS(-40.94)PS(-16.76)GDAS(16.76)PPAT(-35.66)APY(-82.47)DPR	0	0	2	1	Q9UPT8	Q9UPT8	Q9UPT8	ZC3H4	Zinc finger CCCH domain-containing protein 4	MULTI-MSMS	20180927_QE3_nLC3_TSB_SA_PHOSPHO_HIGH_PAC_4	200ug-PAC-4	1031.46	3	1031.12	3090.34	61381.5	1.4748	0.0015207	0.27316	0.00028166	1.748	0.0018024	1031.45	38.433	0.84959	38.732	38.201	39.05	0.2988					400	75	7	0	0	0	6.3621e-19	1
AAKPGPAEAPSPTASPSGDASPPATAPYDPR	31	3 Phospho (STY)	_AAKPGPAEAPpSPTApSPSGDApSPPATAPYDPR_		AAKPGPAEAPS(0.695)PT(0.391)AS(0.907)PS(0.41)GDAS(0.59)PPAT(0.007)APY(0.001)DPR		AAKPGPAEAPS(3)PT(-3)AS(7.66)PS(-1.42)GDAS(1.42)PPAT(-19.27)APY(-30.36)DPR	0	0	3	1	Q9UPT8	Q9UPT8	Q9UPT8	ZC3H4	Zinc finger CCCH domain-containing protein 4	MULTI-MSMS	20180927_QE3_nLC3_TSB_SA_PHOSPHO_HIGH_GNDHCL_1	200ug-gndhcl-1	793.836	4	793.583	3170.3	69171.4	2.0325	0.001613	0.48145	0.00038207	2.514	0.001995	793.834	40.679	0.64104	40.629	40.317	40.958	-0.050279					242	54	7	0	0	0	0.0001379	1
AAKPGPAEAPSPTASPSGDASPPATAPYDPR	31	3 Phospho (STY)	_AAKPGPAEAPpSPTApSPSGDApSPPATAPYDPR_		AAKPGPAEAPS(0.829)PT(0.172)AS(0.993)PS(0.006)GDAS(0.996)PPAT(0.004)APYDPR		AAKPGPAEAPS(6.86)PT(-6.86)AS(23.07)PS(-23.07)GDAS(24.36)PPAT(-24.36)APY(-55.88)DPR	0	0	3	1	Q9UPT8	Q9UPT8	Q9UPT8	ZC3H4	Zinc finger CCCH domain-containing protein 4	MULTI-MSMS	20180927_QE3_nLC3_TSB_SA_PHOSPHO_HIGH_GNDHCL_1	200ug-gndhcl-1	1058.11	3	1057.78	3170.3	60300.3	1.6685	0.0017649	0.077722	8.2212e-05	1.7463	0.0018472	1058.11	40.691	0.8612	40.641	40.241	41.102	-0.050279					396	78	7	0	0	0	1.0022e-12	1
AAKPGPAEAPSPTASPSGDASPPATAPYDPR	31	3 Phospho (STY)	_AAKPGPAEAPpSPTApSPSGDApSPPATAPYDPR_		AAKPGPAEAPS(0.829)PT(0.174)AS(0.956)PS(0.042)GDAS(0.995)PPAT(0.004)APYDPR		AAKPGPAEAPS(6.84)PT(-6.84)AS(13.69)PS(-13.69)GDAS(24.19)PPAT(-24.19)APY(-51.39)DPR	0	0	3	1	Q9UPT8	Q9UPT8	Q9UPT8	ZC3H4	Zinc finger CCCH domain-containing protein 4	MULTI-MSMS	20180927_QE3_nLC3_TSB_SA_PHOSPHO_HIGH_GNDHCL_2	200ug-gndhcl-2	1058.11	3	1057.78	3170.3	60367.9	2.0074	0.0021234	-0.071416	-7.5542e-05	1.936	0.0020478	1058.11	40.299	0.81448	40.7	40.27	41.084	0.40136					383	72	7	0	0	0	1.1724e-10	1
AAKPGPAEAPSPTASPSGDASPPATAPYDPR	31	3 Phospho (STY)	_AAKPGPAEAPpSPTApSPSGDApSPPATAPYDPR_		AAKPGPAEAPS(0.915)PT(0.086)AS(0.995)PS(0.005)GDAS(0.996)PPAT(0.004)APYDPR		AAKPGPAEAPS(10.31)PT(-10.31)AS(23.17)PS(-23.17)GDAS(24.35)PPAT(-24.35)APY(-56.14)DPR	0	0	3	1	Q9UPT8	Q9UPT8	Q9UPT8	ZC3H4	Zinc finger CCCH domain-containing protein 4	MULTI-MSMS	20180927_QE3_nLC3_TSB_SA_PHOSPHO_HIGH_GNDHCL_3	200ug-gndhcl-3	1058.11	3	1057.78	3170.3	60569.2	1.9088	0.0020191	-0.091807	-9.7111e-05	1.817	0.0019219	1058.11	40.29	0.86201	40.74	40.305	41.167	0.45054					342	66	7	0	0	0	3.8694e-18	1
AAKPGPAEAPSPTASPSGDASPPATAPYDPR	31	3 Phospho (STY)	_AAKPGPAEAPpSPTApSPSGDApSPPATAPYDPR_		AAKPGPAEAPS(0.811)PT(0.19)AS(0.996)PS(0.004)GDAS(0.996)PPAT(0.004)APYDPR		AAKPGPAEAPS(6.32)PT(-6.32)AS(24.25)PS(-24.25)GDAS(24.25)PPAT(-24.25)APY(-64.04)DPR	0	0	3	1	Q9UPT8	Q9UPT8	Q9UPT8	ZC3H4	Zinc finger CCCH domain-containing protein 4	MULTI-MSMS	20180927_QE3_nLC3_TSB_SA_PHOSPHO_HIGH_GNDHCL_4	200ug-gndhcl-4	1058.11	3	1057.78	3170.3	60414.8	1.4704	0.0015554	0.19255	0.00020368	1.663	0.001759	1058.11	40.245	0.85199	40.746	40.271	41.123	0.50124					416	76	7	0	0	0	4.0837e-18	1
AAKPGPAEAPSPTASPSGDASPPATAPYDPR	31	3 Phospho (STY)	_AAKPGPAEAPpSPTApSPSGDApSPPATAPYDPR_		AAKPGPAEAPS(0.654)PT(0.393)AS(0.947)PS(0.028)GDAS(0.965)PPAT(0.013)APYDPR		AAKPGPAEAPS(2.43)PT(-2.43)AS(11.06)PS(-16.12)GDAS(16.12)PPAT(-18.87)APY(-45.49)DPR	0	0	3	1	Q9UPT8	Q9UPT8	Q9UPT8	ZC3H4	Zinc finger CCCH domain-containing protein 4	MULTI-MSMS	20180927_QE3_nLC3_TSB_SA_PHOSPHO_HIGH_PAC_1	200ug-PAC-1	1058.11	3	1057.78	3170.3	60524.5	1.4638	0.0015483	0.091961	9.7275e-05	1.5557	0.0016456	1058.11	40.64	0.84889	40.64	40.299	41.148	0.00027734					325	65	7	0	0	0	4.5659e-06	2
AAKPGPAEAPSPTASPSGDASPPATAPYDPR	31	3 Phospho (STY)	_AAKPGPAEAPpSPTApSPSGDApSPPATAPYDPR_		AAKPGPAEAPS(0.658)PT(0.431)AS(0.85)PS(0.405)GDAS(0.656)PPAT(0.001)APYDPR		AAKPGPAEAPS(2.21)PT(-2.21)AS(7.16)PS(-2.21)GDAS(2.21)PPAT(-27.56)APY(-39.41)DPR	0	0	3	1	Q9UPT8	Q9UPT8	Q9UPT8	ZC3H4	Zinc finger CCCH domain-containing protein 4	MULTI-MSMS	20180927_QE3_nLC3_TSB_SA_PHOSPHO_HIGH_PAC_1	200ug-PAC-1	793.835	4	793.583	3170.3	68939	1.7295	0.0013725	0.098814	7.8417e-05	1.8283	0.0014509	793.834	40.679	0.6519	40.68	40.35	41.002	0.00027734					231	47	6	0	0	0	2.8814e-05	1
AAKPGPAEAPSPTASPSGDASPPATAPYDPR	31	3 Phospho (STY)	_AAKPGPAEAPpSPTApSPSGDApSPPATAPYDPR_		AAKPGPAEAPS(0.701)PT(0.302)AS(0.994)PS(0.004)GDAS(0.999)PPAT(0.001)APYDPR		AAKPGPAEAPS(3.68)PT(-3.68)AS(23.99)PS(-25.1)GDAS(30.83)PPAT(-31.76)APY(-64.38)DPR	0	0	3	1	Q9UPT8	Q9UPT8	Q9UPT8	ZC3H4	Zinc finger CCCH domain-containing protein 4	MULTI-MSMS	20180927_QE3_nLC3_TSB_SA_PHOSPHO_HIGH_PAC_2	200ug-PAC-2	1058.11	3	1057.78	3170.3	60570.9	1.3842	0.0014641	0.40487	0.00042826	1.789	0.0018924	1058.11	40.225	0.88316	40.675	40.265	41.148	0.45043					390	75	7	0	0	0	1.4426e-12	1
AAKPGPAEAPSPTASPSGDASPPATAPYDPR	31	3 Phospho (STY)	_AAKPGPAEAPpSPTApSPpSGDASPPATAPYDPR_		AAKPGPAEAPS(0.736)PT(0.403)AS(0.729)PS(0.658)GDAS(0.466)PPAT(0.007)APY(0.001)DPR		AAKPGPAEAPS(4.71)PT(-4.71)AS(5.71)PS(2.08)GDAS(-2.08)PPAT(-21.47)APY(-31.28)DPR	0	0	3	1	Q9UPT8	Q9UPT8	Q9UPT8	ZC3H4	Zinc finger CCCH domain-containing protein 4	MULTI-MSMS	20180927_QE3_nLC3_TSB_SA_PHOSPHO_HIGH_PAC_2	200ug-PAC-2	793.835	4	793.583	3170.3	69216.8	1.8881	0.0014984	0.12646	0.00010036	2.0146	0.0015987	793.834	40.26	0.62738	40.71	40.357	40.984	0.45043					228	48	6	0	0	0	0.00068725	1
AAKPGPAEAPSPTASPSGDASPPATAPYDPR	31	3 Phospho (STY)	_AAKPGPAEAPpSPTApSPSGDApSPPATAPYDPR_		AAKPGPAEAPS(0.894)PT(0.113)AS(0.994)PS(0.011)GDAS(0.988)PPAT(0.002)APYDPR		AAKPGPAEAPS(9.19)PT(-9.19)AS(21.6)PS(-19.51)GDAS(19.51)PPAT(-27.27)APY(-52.51)DPR	0	0	3	1	Q9UPT8	Q9UPT8	Q9UPT8	ZC3H4	Zinc finger CCCH domain-containing protein 4	MULTI-MSMS	20180927_QE3_nLC3_TSB_SA_PHOSPHO_HIGH_PAC_3	200ug-PAC-3	1058.11	3	1057.78	3170.3	60545.7	1.3682	0.0014472	0.14182	0.00015001	1.51	0.0015972	1058.11	40.246	0.88284	40.795	40.325	41.208	0.54853					351	66	7	0	0	0	3.157e-09	1
AAKPGPAEAPSPTASPSGDASPPATAPYDPR	31	3 Phospho (STY)	_AAKPGPAEAPpSPTApSPSGDApSPPATAPYDPR_		AAKPGPAEAPS(0.794)PT(0.356)AS(0.844)PS(0.042)GDAS(0.916)PPAT(0.048)APYDPR		AAKPGPAEAPS(5.03)PT(-5.03)AS(6.26)PS(-14.23)GDAS(12.92)PPAT(-12.92)APY(-42.15)DPR	0	0	3	1	Q9UPT8	Q9UPT8	Q9UPT8	ZC3H4	Zinc finger CCCH domain-containing protein 4	MULTI-MSMS	20180927_QE3_nLC3_TSB_SA_PHOSPHO_HIGH_PAC_4	200ug-PAC-4	1058.11	3	1057.78	3170.3	60242.8	1.8913	0.0020005	0.27791	0.00029396	2.1692	0.0022945	1058.11	40.375	0.93248	40.674	40.292	41.225	0.2988					420	94	7	0	0	0	2.2936e-05	2
AAKPGPAEAPSPTASPSGDASPPATAPYDPR	31	3 Phospho (STY)	_AAKPGPAEAPpSPTApSPSGDApSPPATAPYDPR_					0	0	3	1	Q9UPT8	Q9UPT8	Q9UPT8	ZC3H4	Zinc finger CCCH domain-containing protein 4	MULTI-MATCH	20180927_QE3_nLC3_TSB_SA_PHOSPHO_HIGH_PAC_4	200ug-PAC-4		4	793.583	3170.3	69137.7	2.0707	0.0016432	0.21676	0.00017202	2.2874	0.0018153	793.834	40.396	0.67491	40.694	40.322	40.997	0.2988	-0.020472	-0.00014129	NaN	63.799	260	65	5	NaN	NaN	NaN	NaN	0
AAKPGPAEAPSPTASPSGDASPPATAPYDPR	31	Phospho (STY)	_AAKPGPAEAPSPTASPSGDApSPPATAPYDPR_		AAKPGPAEAPS(0.002)PT(0.004)AS(0.015)PS(0.109)GDAS(0.854)PPAT(0.015)APY(0.001)DPR		AAKPGPAEAPS(-27.3)PT(-22.98)AS(-17.57)PS(-8.95)GDAS(8.95)PPAT(-17.57)APY(-28.43)DPR	0	0	1	1	Q9UPT8	Q9UPT8	Q9UPT8	ZC3H4	Zinc finger CCCH domain-containing protein 4	MULTI-MSMS	20180927_QE3_nLC3_TSB_SA_PHOSPHO_HIGH_PAC_1	200ug-PAC-1	1004.8	3	1004.46	3010.37	63033.9	1.6985	0.0017061	-0.33123	-0.00033271	1.3673	0.0013734	1004.8	36.429	0.37749	36.43	36.221	36.599	0.00027734					78	21	5	0	0	0	0.00077853	1
AAKPGPAEAPSPTASPSGDASPPATAPYDPR	31	Phospho (STY)	_AAKPGPAEAPSPTASPpSGDASPPATAPYDPR_		AAKPGPAEAPS(0.001)PT(0.004)AS(0.058)PS(0.456)GDAS(0.399)PPAT(0.077)APY(0.005)DPR		AAKPGPAEAPS(-26.07)PT(-20.68)AS(-8.92)PS(0.58)GDAS(-0.58)PPAT(-7.71)APY(-19.95)DPR	0	0	1	1	Q9UPT8	Q9UPT8	Q9UPT8	ZC3H4	Zinc finger CCCH domain-containing protein 4	MULTI-MSMS	20180927_QE3_nLC3_TSB_SA_PHOSPHO_HIGH_PAC_2	200ug-PAC-2	1005.14	3	1004.46	3010.37	63108.4	2.5122	0.0025234	-0.21683	-0.00021779	2.2953	0.0023056	1004.8	36.081	0.38537	36.531	36.306	36.691	0.45043					92	26	4	0	0	0	0.00062964	1
AAKPGPAEAPSPTASPSGDASPPATAPYDPR	31	Phospho (STY)	_AAKPGPAEAPSPTASPpSGDASPPATAPYDPR_		AAKPGPAEAPS(0.005)PT(0.017)AS(0.051)PS(0.603)GDAS(0.32)PPAT(0.003)APYDPR		AAKPGPAEAPS(-20.48)PT(-15.43)AS(-10.69)PS(2.75)GDAS(-2.75)PPAT(-22.85)APY(-33.44)DPR	0	0	1	1	Q9UPT8	Q9UPT8	Q9UPT8	ZC3H4	Zinc finger CCCH domain-containing protein 4	MULTI-MSMS	20180927_QE3_nLC3_TSB_SA_PHOSPHO_HIGH_PAC_3	200ug-PAC-3	1004.8	3	1004.46	3010.37	63383.1	1.7383	0.0017461	-0.31952	-0.00032095	1.4188	0.0014251	1004.8	35.915	0.44511	36.464	36.245	36.691	0.54853					131	33	5	0	0	0	0.00050677	1
AAKPGPAEAPSPTASPSGDASPPATAPYDPR	31	Phospho (STY)	_AAKPGPAEAPSPTASPpSGDASPPATAPYDPR_					0	0	1	1	Q9UPT8	Q9UPT8	Q9UPT8	ZC3H4	Zinc finger CCCH domain-containing protein 4	MULTI-MATCH	20180927_QE3_nLC3_TSB_SA_PHOSPHO_HIGH_GNDHCL_1	200ug-gndhcl-1		3	1004.46	3010.37	63230.9	2.5099	0.0025211	-0.40681	-0.00040863	2.1031	0.0021124	1004.8	36.464	0.3959	36.413	36.2	36.596	-0.050279	-0.047983	-0.0002786	NaN	52.226	128	38	4	NaN	NaN	NaN	NaN	0
AAKPGPAEAPSPTASPSGDASPPATAPYDPR	31	Phospho (STY)	_AAKPGPAEAPSPTASPpSGDASPPATAPYDPR_					0	0	1	1	Q9UPT8	Q9UPT8	Q9UPT8	ZC3H4	Zinc finger CCCH domain-containing protein 4	MULTI-MATCH	20180927_QE3_nLC3_TSB_SA_PHOSPHO_HIGH_GNDHCL_4	200ug-gndhcl-4		3	1004.46	3010.37	63309.9	1.8922	0.0019006	-0.18428	-0.0001851	1.7079	0.0017155	1004.8	35.976	0.39119	36.478	36.233	36.624	0.50124	0.016289	0.00039197	NaN	52.226	119	35	4	NaN	NaN	NaN	NaN	0
AALAPAKESPR	11	Phospho (STY)	_AALAPAKEpSPR_		AALAPAKES(1)PR		AALAPAKES(51.57)PR	0	0	1	1	Q13428	Q13428	Q13428	TCOF1	Treacle protein	MULTI-MSMS	20180927_QE3_nLC3_TSB_SA_PHOSPHO_HIGH_PAC_1	200ug-PAC-1	595.802	2	595.8	1189.59	83404.9	2.8447	0.0016949	-0.52196	-0.00031098	2.3228	0.0013839	595.8	15.071	0.17315	15.272	15.172	15.345	0.20077					15	7	3	0	0	0	0.026897	1
AALAPAKESPR	11	Phospho (STY)	_AALAPAKEpSPR_		AALAPAKES(1)PR		AALAPAKES(101.38)PR	0	0	1	1	Q13428	Q13428	Q13428	TCOF1	Treacle protein	MULTI-MSMS	20180927_QE3_nLC3_TSB_SA_PHOSPHO_HIGH_PAC_3	200ug-PAC-3	595.801	2	595.8	1189.59	81848.4	2.083	0.0012411	-0.45507	-0.00027113	1.628	0.00096994	595.8	14.684	0.23944	15.233	15.113	15.353	0.54857					25	10	3	0	0	0	0.00085275	1
AALAPAKESPR	11	Phospho (STY)	_AALAPAKEpSPR_		AALAPAKES(1)PR		AALAPAKES(69.86)PR	0	0	1	1	Q13428	Q13428	Q13428	TCOF1	Treacle protein	MULTI-MSMS	20180927_QE3_nLC3_TSB_SA_PHOSPHO_HIGH_PAC_4	200ug-PAC-4	595.801	2	595.8	1189.59	83616.1	2.607	0.0015532	-0.29535	-0.00017597	2.3116	0.0013773	595.8	14.817	0.21199	15.216	15.11	15.322	0.39902					23	11	3	0	0	0	0.0045671	1
AALAPAKESPR	11	Phospho (STY)	_AALAPAKEpSPR_					0	0	1	1	Q13428	Q13428	Q13428	TCOF1	Treacle protein	MULTI-MATCH	20180927_QE3_nLC3_TSB_SA_PHOSPHO_HIGH_GNDHCL_1	200ug-gndhcl-1		2	595.8	1189.59	81661.1	2.5274	0.0015058	0.086377	5.1463e-05	2.6137	0.0015573	595.8	15.395	0.18915	15.345	15.221	15.41	-0.050279	0.065953	0.00027873	NaN	101.38	19	10	2	NaN	NaN	NaN	NaN	0
AALAPAKESPR	11	Phospho (STY)	_AALAPAKEpSPR_					0	0	1	1	Q13428	Q13428	Q13428	TCOF1	Treacle protein	MULTI-MATCH	20180927_QE3_nLC3_TSB_SA_PHOSPHO_HIGH_GNDHCL_3	200ug-gndhcl-3		2	595.8	1189.59	NaN	1.4088	0.00083937	0.43121	0.00025691	1.84	0.0010963	595.801	15.169	0.13072	15.218	15.152	15.283	0.049561	-0.060939	0.00068963	NaN	101.38	7	5	2	NaN	NaN	NaN	NaN	0
AALAPAKESPR	11	Phospho (STY)	_AALAPAKEpSPR_					0	0	1	1	Q13428	Q13428	Q13428	TCOF1	Treacle protein	MULTI-MATCH	20180927_QE3_nLC3_TSB_SA_PHOSPHO_HIGH_GNDHCL_4	200ug-gndhcl-4		2	595.8	1189.59	81892.4	1.7515	0.0010435	0.57225	0.00034094	2.3237	0.0013845	595.801	15.112	0.19604	15.313	15.193	15.389	0.2005	0.033704	0.00085769	NaN	101.38	14	8	2	NaN	NaN	NaN	NaN	0
AALAPAKESPR	11	Phospho (STY)	_AALAPAKEpSPR_					0	0	1	1	Q13428	Q13428	Q13428	TCOF1	Treacle protein	MULTI-MATCH	20180927_QE3_nLC3_TSB_SA_PHOSPHO_HIGH_PAC_2	200ug-PAC-2		2	595.8	1189.59	84915	1.9161	0.0011416	-0.88841	-0.00052931	1.0277	0.00061231	595.8	15.015	0.1467	15.265	15.19	15.337	0.24995	-0.014605	-0.00088282	NaN	101.38	11	8	2	NaN	NaN	NaN	NaN	0
AALAPAKESPRK	12	Phospho (STY)	_AALAPAKEpSPRK_		AALAPAKES(1)PRK		AALAPAKES(92.95)PRK	0	0	1	2	Q13428	Q13428	Q13428	TCOF1	Treacle protein	MULTI-MSMS	20180927_QE3_nLC3_TSB_SA_PHOSPHO_HIGH_GNDHCL_1	200ug-gndhcl-1	440.235	3	440.234	1317.68	93885.2	1.4054	0.0006187	0.31813	0.00014005	1.7235	0.00075875	440.234	11.737	0.19587	11.687	11.556	11.752	-0.050279					21	8	4	0	0	0	5.3187e-05	1
AALAPAKESPRK	12	Phospho (STY)	_AALAPAKEpSPRK_		AALAPAKES(1)PRK		AALAPAKES(99.06)PRK	0	0	1	2	Q13428	Q13428	Q13428	TCOF1	Treacle protein	MULTI-MSMS	20180927_QE3_nLC3_TSB_SA_PHOSPHO_HIGH_GNDHCL_2	200ug-gndhcl-2	440.235	3	440.234	1317.68	92629.4	1.2827	0.00056468	-0.025421	-1.1191e-05	1.2573	0.00055349	440.234	11.682	0.21764	11.682	11.583	11.8	0.00038262					27	9	4	0	0	0	3.5697e-05	1
AALAPAKESPRK	12	Phospho (STY)	_AALAPAKEpSPRK_		AALAPAKES(1)PRK		AALAPAKES(71.78)PRK	0	0	1	2	Q13428	Q13428	Q13428	TCOF1	Treacle protein	MULTI-MSMS	20180927_QE3_nLC3_TSB_SA_PHOSPHO_HIGH_GNDHCL_3	200ug-gndhcl-3	440.235	3	440.234	1317.68	93579.2	1.6366	0.00072049	0.010608	4.6702e-06	1.6472	0.00072516	440.234	11.759	0.21757	11.809	11.67	11.887	0.049561					32	9	4	0	0	0	0.00043576	1
AALAPAKESPRK	12	Phospho (STY)	_AALAPAKEpSPRK_		AALAPAKES(1)PRK		AALAPAKES(85.54)PRK	0	0	1	2	Q13428	Q13428	Q13428	TCOF1	Treacle protein	MULTI-MSMS	20180927_QE3_nLC3_TSB_SA_PHOSPHO_HIGH_GNDHCL_3	200ug-gndhcl-3	659.848	2	659.848	1317.68	76395.4	1.6797	0.0011083	-0.10406	-6.8662e-05	1.5756	0.0010397	659.847	11.764	0.19578	11.814	11.691	11.887	0.049561					19	8	3	0	0	0	0.00036343	1
AALAPAKESPRK	12	Phospho (STY)	_AALAPAKEpSPRK_		AALAPAKES(1)PRK		AALAPAKES(74.89)PRK	0	0	1	2	Q13428	Q13428	Q13428	TCOF1	Treacle protein	MULTI-MSMS	20180927_QE3_nLC3_TSB_SA_PHOSPHO_HIGH_GNDHCL_4	200ug-gndhcl-4	440.235	3	440.234	1317.68	94317.7	1.6368	0.00072055	-0.058823	-2.5896e-05	1.5779	0.00069466	440.234	11.577	0.15226	11.678	11.593	11.745	0.10025					19	6	4	0	0	0	0.00026861	1
AALAPAKESPRK	12	Phospho (STY)	_AALAPAKEpSPRK_		AALAPAKES(1)PRK		AALAPAKES(132.81)PRK	0	0	1	2	Q13428	Q13428	Q13428	TCOF1	Treacle protein	MULTI-MSMS	20180927_QE3_nLC3_TSB_SA_PHOSPHO_HIGH_PAC_1	200ug-PAC-1	440.569	3	440.234	1317.68	91866.7	1.4291	0.00062913	0.15106	6.6503e-05	1.5801	0.00069563	440.234	11.479	0.26111	11.68	11.546	11.807	0.20077					35	11	5	0	0	0	1.579e-07	1
AALAPAKESPRK	12	Phospho (STY)	_AALAPAKEpSPRK_		AALAPAKES(1)PRK		AALAPAKES(57.5)PRK	0	0	1	2	Q13428	Q13428	Q13428	TCOF1	Treacle protein	MULTI-MSMS	20180927_QE3_nLC3_TSB_SA_PHOSPHO_HIGH_PAC_2	200ug-PAC-2	440.235	3	440.234	1317.68	93537.5	1.4635	0.00064427	0.0070468	3.1022e-06	1.4705	0.00064738	440.234	11.543	0.21756	11.793	11.667	11.884	0.24995					28	9	4	0	0	0	0.0028248	1
AALAPAKESPRK	12	Phospho (STY)	_AALAPAKEpSPRK_		AALAPAKES(1)PRK		AALAPAKES(62.16)PRK	0	0	1	2	Q13428	Q13428	Q13428	TCOF1	Treacle protein	MULTI-MSMS	20180927_QE3_nLC3_TSB_SA_PHOSPHO_HIGH_PAC_2	200ug-PAC-2	659.848	2	659.848	1317.68	74965.9	1.303	0.00085981	-0.22012	-0.00014525	1.0829	0.00071456	659.848	11.54	0.21756	11.79	11.667	11.884	0.24995					18	9	3	0	0	0	0.0038846	1
AALAPAKESPRK	12	Phospho (STY)	_AALAPAKEpSPRK_		AALAPAKES(1)PRK		AALAPAKES(154.69)PRK	0	0	1	2	Q13428	Q13428	Q13428	TCOF1	Treacle protein	MULTI-MSMS	20180927_QE3_nLC3_TSB_SA_PHOSPHO_HIGH_PAC_3	200ug-PAC-3	440.235	3	440.234	1317.68	91404.6	1.6828	0.00074084	-0.0088974	-3.9169e-06	1.6739	0.00073692	440.234	11.227	0.28286	11.675	11.51	11.793	0.44834					33	12	4	0	0	0	6.3341e-11	1
AALAPAKESPRK	12	Phospho (STY)	_AALAPAKEpSPRK_		AALAPAKES(1)PRK		AALAPAKES(135.72)PRK	0	0	1	2	Q13428	Q13428	Q13428	TCOF1	Treacle protein	MULTI-MSMS	20180927_QE3_nLC3_TSB_SA_PHOSPHO_HIGH_PAC_4	200ug-PAC-4	440.235	3	440.234	1317.68	91990.7	2.1238	0.00093498	-0.28006	-0.00012329	1.8438	0.00081169	440.234	11.237	0.30465	11.736	11.584	11.889	0.49925					40	13	4	0	0	0	1.2248e-07	1
AALAPAKESPRK	12	Phospho (STY)	_AALAPAKEpSPRK_		AALAPAKES(1)PRK		AALAPAKES(98.59)PRK	0	0	1	2	Q13428	Q13428	Q13428	TCOF1	Treacle protein	MULTI-MSMS	20180927_QE3_nLC3_TSB_SA_PHOSPHO_HIGH_PAC_4	200ug-PAC-4	659.849	2	659.848	1317.68	76114.6	1.8868	0.001245	-0.10982	-7.2465e-05	1.7769	0.0011725	659.847	11.235	0.19588	11.735	11.65	11.845	0.49925					21	8	3	0	0	0	0.0001496	1
AALAPAKESPRK	12	Phospho (STY)	_AALAPAKEpSPRK_					0	0	1	2	Q13428	Q13428	Q13428	TCOF1	Treacle protein	MULTI-MATCH	20180927_QE3_nLC3_TSB_SA_PHOSPHO_HIGH_GNDHCL_1	200ug-gndhcl-1		2	659.848	1317.68	75587.4	1.4668	0.00096787	0.094117	6.2103e-05	1.5609	0.00103	659.847	11.748	0.087037	11.697	11.621	11.708	-0.050279	-0.021147	0.00014381	NaN	98.592	5	3	2	NaN	NaN	NaN	NaN	0
AALAPAKESPRK	12	Phospho (STY)	_AALAPAKEpSPRK_					0	0	1	2	Q13428	Q13428	Q13428	TCOF1	Treacle protein	MULTI-MATCH	20180927_QE3_nLC3_TSB_SA_PHOSPHO_HIGH_GNDHCL_2	200ug-gndhcl-2		2	659.848	1317.68	77458.8	1.209	0.00079778	-0.10955	-7.2284e-05	1.0995	0.0007255	659.847	11.68	0.15232	11.68	11.604	11.757	0.00038262	-0.037962	-0.00012497	NaN	98.592	12	6	2	NaN	NaN	NaN	NaN	0
AALAPAKESPRK	12	Phospho (STY)	_AALAPAKEpSPRK_					0	0	1	2	Q13428	Q13428	Q13428	TCOF1	Treacle protein	MULTI-MATCH	20180927_QE3_nLC3_TSB_SA_PHOSPHO_HIGH_PAC_1	200ug-PAC-1		2	659.848	1317.68	77550	1.4274	0.00094185	0.1702	0.0001123	1.5976	0.0010542	659.848	11.481	0.17412	11.682	11.589	11.764	0.20077	-0.03645	0.00024421	NaN	98.592	15	7	3	NaN	NaN	NaN	NaN	0
AALAPAKESPRK	12	Phospho (STY)	_AALAPAKEpSPRK_					0	0	1	2	Q13428	Q13428	Q13428	TCOF1	Treacle protein	MULTI-MATCH	20180927_QE3_nLC3_TSB_SA_PHOSPHO_HIGH_PAC_3	200ug-PAC-3		2	659.848	1317.68	77848.9	1.6192	0.0010684	0.014898	9.8305e-06	1.6341	0.0010782	659.848	11.213	0.21761	11.661	11.532	11.75	0.44834	-0.057398	3.9261e-05	NaN	98.592	20	9	3	NaN	NaN	NaN	NaN	0
AALDHSCSPSK	11	2 Phospho (STY)	_AALDHpSCpSPSK_		AALDHS(0.997)CS(0.942)PS(0.061)K		AALDHS(25.55)CS(12.06)PS(-12.06)K	0	0	2	0	Q5T7B8	Q5T7B8	Q5T7B8	KIF24	Kinesin-like protein KIF24	MULTI-MSMS	20180927_QE3_nLC3_TSB_SA_PHOSPHO_HIGH_GNDHCL_2	200ug-gndhcl-2	666.739	2	666.738	1331.46	73502.8	1.4933	0.00099562	0.11326	7.5514e-05	1.6065	0.0010711	666.738	12.352	0.1959	12.352	12.235	12.431	0.00038262					21	8	4	0	0	0	0.0001886	1
AALDHSCSPSK	11	2 Phospho (STY)	_AALDHpSCpSPSK_					0	0	2	0	Q5T7B8	Q5T7B8	Q5T7B8	KIF24	Kinesin-like protein KIF24	MULTI-MATCH	20180927_QE3_nLC3_TSB_SA_PHOSPHO_HIGH_PAC_2	200ug-PAC-2		2	666.738	1331.46	75023.9	1.5039	0.0010027	-0.8654	-0.00057699	0.63851	0.00042572	666.738	12.245	0.15228	12.495	12.406	12.559	0.24995	0.0715	-0.00090974	NaN	101.72	15	6	3	NaN	NaN	NaN	NaN	0
AALEPKESRSPQQSAALPR	19	2 Phospho (STY)	_AALEPKEpSRpSPQQSAALPR_		AALEPKES(0.998)RS(0.998)PQQS(0.003)AALPR		AALEPKES(27.54)RS(28.03)PQQS(-27.54)AALPR	0	0	2	2	Q6IBW4	Q6IBW4	Q6IBW4	NCAPH2	Condensin-2 complex subunit H2	MULTI-MSMS	20180927_QE3_nLC3_TSB_SA_PHOSPHO_HIGH_GNDHCL_3	200ug-gndhcl-3	733.014	3	732.679	2195.01	73945.3	1.279	0.00093712	0.38717	0.00028367	1.6662	0.0012208	733.013	28.837	0.22324	29.087	28.967	29.19	0.25005					35	14	3	0	0	0	0.0027435	1
AALEPKESRSPQQSAALPR	19	2 Phospho (STY)	_AALEPKEpSRpSPQQSAALPR_		AALEPKES(0.992)RS(0.993)PQQS(0.016)AALPR		AALEPKES(20.71)RS(21.22)PQQS(-20.71)AALPR	0	0	2	2	Q6IBW4	Q6IBW4	Q6IBW4	NCAPH2	Condensin-2 complex subunit H2	MULTI-MSMS	20180927_QE3_nLC3_TSB_SA_PHOSPHO_HIGH_GNDHCL_4	200ug-gndhcl-4	732.68	3	732.679	2195.01	73683.4	2.2184	0.0016254	-0.2585	-0.0001894	1.9599	0.001436	732.678	28.731	0.28344	29.132	28.97	29.253	0.401					45	18	3	0	0	0	0.0099273	1
AALEPKESRSPQQSAALPR	19	2 Phospho (STY)	_AALEPKEpSRpSPQQSAALPR_		AALEPKES(0.991)RS(0.955)PQQS(0.054)AALPR		AALEPKES(20.33)RS(13.25)PQQS(-13.25)AALPR	0	0	2	2	Q6IBW4	Q6IBW4	Q6IBW4	NCAPH2	Condensin-2 complex subunit H2	MULTI-MSMS	20180927_QE3_nLC3_TSB_SA_PHOSPHO_HIGH_PAC_1	200ug-PAC-1	733.014	3	732.679	2195.01	73109.8	1.4991	0.0010984	0.09966	7.3019e-05	1.5988	0.0011714	733.013	29.189	0.29464	29.189	28.986	29.281	0.00027734					62	19	4	0	0	0	0.0032473	1
AALEPKESRSPQQSAALPR	19	2 Phospho (STY)	_AALEPKEpSRpSPQQSAALPR_					0	0	2	2	Q6IBW4	Q6IBW4	Q6IBW4	NCAPH2	Condensin-2 complex subunit H2	MULTI-MATCH	20180927_QE3_nLC3_TSB_SA_PHOSPHO_HIGH_GNDHCL_1	200ug-gndhcl-1		3	732.679	2195.01	73920.5	2.2961	0.0016823	0.12333	9.0362e-05	2.4194	0.0017727	732.679	29.219	0.25141	29.168	29.028	29.28	-0.050279	0.03018	8.1828e-05	NaN	47.281	57	23	3	NaN	NaN	NaN	NaN	0
AALEPKESRSPQQSAALPR	19	2 Phospho (STY)	_AALEPKEpSRpSPQQSAALPR_					0	0	2	2	Q6IBW4	Q6IBW4	Q6IBW4	NCAPH2	Condensin-2 complex subunit H2	MULTI-MATCH	20180927_QE3_nLC3_TSB_SA_PHOSPHO_HIGH_GNDHCL_2	200ug-gndhcl-2		3	732.679	2195.01	77152.7	1.3696	0.0010035	-0.32946	-0.00024139	1.0401	0.00076207	733.013	28.922	0.22357	29.123	28.989	29.213	0.20087	-0.015128	-0.00091342	NaN	47.281	38	16	4	NaN	NaN	NaN	NaN	0
AALEPKESRSPQQSAALPR	19	2 Phospho (STY)	_AALEPKEpSRpSPQQSAALPR_					0	0	2	2	Q6IBW4	Q6IBW4	Q6IBW4	NCAPH2	Condensin-2 complex subunit H2	MULTI-MATCH	20180927_QE3_nLC3_TSB_SA_PHOSPHO_HIGH_PAC_4	200ug-PAC-4		3	732.679	2195.01	74269.5	1.1208	0.00082117	0.33572	0.00024597	1.4565	0.0010671	732.679	28.799	0.25197	29.097	28.953	29.205	0.29879	-0.040704	0.00054866	NaN	47.281	42	19	3	NaN	NaN	NaN	NaN	0
AALGLQDSDDEDAAVDIDEQIESMFNSK	28	Phospho (STY)	_AALGLQDpSDDEDAAVDIDEQIESMFNSK_		AALGLQDS(1)DDEDAAVDIDEQIESMFNSK		AALGLQDS(168.17)DDEDAAVDIDEQIES(-168.17)MFNS(-185.04)K	0	0	1	0	Q7L014	Q7L014	Q7L014	DDX46	Probable ATP-dependent RNA helicase DDX46	MULTI-MSMS	20180927_QE3_nLC3_TSB_SA_PHOSPHO_HIGH_GNDHCL_3	200ug-gndhcl-3	1036.44	3	1036.11	3105.3	61066.1	2.4773	0.0025668	0.063735	6.6036e-05	2.5411	0.0026328	1036.78	66.175	0.11303	66.124	66.049	66.162	-0.05068					27	11	5	0	0	0	1.2707e-44	1
AALGLQDSDDEDAAVDIDEQIESMFNSK	28	Phospho (STY)	_AALGLQDpSDDEDAAVDIDEQIESMFNSK_		AALGLQDS(1)DDEDAAVDIDEQIESMFNSK		AALGLQDS(119.95)DDEDAAVDIDEQIES(-119.95)MFNS(-136.81)K	0	0	1	0	Q7L014	Q7L014	Q7L014	DDX46	Probable ATP-dependent RNA helicase DDX46	MULTI-MSMS	20180927_QE3_nLC3_TSB_SA_PHOSPHO_HIGH_GNDHCL_4	200ug-gndhcl-4	1036.44	3	1036.11	3105.3	60806.3	2.6929	0.0027902	-0.32129	-0.00033289	2.3716	0.0024573	1036.44	66.154	0.072563	66.154	66.129	66.201	6.9502e-07					29	7	6	0	0	0	6.0024e-18	1
AALGLQDSDDEDAAVDIDEQIESMFNSK	28	Phospho (STY)	_AALGLQDpSDDEDAAVDIDEQIESMFNSK_		AALGLQDS(1)DDEDAAVDIDEQIESMFNSK		AALGLQDS(82.34)DDEDAAVDIDEQIES(-82.34)MFNS(-95.41)K	0	0	1	0	Q7L014	Q7L014	Q7L014	DDX46	Probable ATP-dependent RNA helicase DDX46	MULTI-MSMS	20180927_QE3_nLC3_TSB_SA_PHOSPHO_HIGH_PAC_1	200ug-PAC-1	1036.45	3	1036.11	3105.3	62232.7	3.7291	0.0038638	-0.10471	-0.00010849	3.6244	0.0037553	1036.44	66.212	0.067245	66.012	65.971	66.038	-0.20022					15	5	4	0	0	0	4.2564e-08	1
AALGLQDSDDEDAAVDIDEQIESMFNSK	28	Phospho (STY)	_AALGLQDpSDDEDAAVDIDEQIESMFNSK_		AALGLQDS(1)DDEDAAVDIDEQIESMFNSK		AALGLQDS(129.34)DDEDAAVDIDEQIES(-129.34)MFNS(-147.92)K	0	0	1	0	Q7L014	Q7L014	Q7L014	DDX46	Probable ATP-dependent RNA helicase DDX46	MULTI-MSMS	20180927_QE3_nLC3_TSB_SA_PHOSPHO_HIGH_PAC_3	200ug-PAC-3	1036.11	3	1036.11	3105.3	61483.4	2.7626	0.0028623	-0.94495	-0.00097907	1.8176	0.0018832	1036.78	66.188	0.097771	66.135	66.088	66.186	-0.052875					36	11	6	0	0	0	3.3677e-25	1
AALHTTPDSPAAQLER	16	Acetyl (Protein N-term),2 Phospho (STY)	_(ac)AALHTpTPDpSPAAQLER_		AALHT(0.108)T(0.892)PDS(1)PAAQLER		AALHT(-9.19)T(9.19)PDS(51.7)PAAQLER	1	0	2	0	A6NFI3	A6NFI3	A6NFI3	ZNF316	Zinc finger protein 316	MULTI-MSMS	20180927_QE3_nLC3_TSB_SA_PHOSPHO_HIGH_PAC_1	200ug-PAC-1	940.405	2	940.403	1878.79	65431.1	1.646	0.0015479	0.15627	0.00014696	1.8022	0.0016948	940.403	47.2	0.35302	47.301	47.198	47.551	0.10053					68	34	3	0	0	0	2.4719e-08	1
AALHTTPDSPAAQLER	16	Acetyl (Protein N-term),2 Phospho (STY)	_(ac)AALHTpTPDpSPAAQLER_					1	0	2	0	A6NFI3	A6NFI3	A6NFI3	ZNF316	Zinc finger protein 316	MULTI-MATCH	20180927_QE3_nLC3_TSB_SA_PHOSPHO_HIGH_GNDHCL_1	200ug-gndhcl-1		2	940.403	1878.79	67389.7	2.5244	0.0023739	-0.41253	-0.00038795	2.1118	0.001986	940.403	47.268	0.33482	47.318	47.176	47.511	0.04997	0.037415	-0.00041294	NaN	112.8	67	40	2	NaN	NaN	NaN	NaN	0
AALHTTPDSPAAQLER	16	Acetyl (Protein N-term),2 Phospho (STY)	_(ac)AALHTpTPDpSPAAQLER_					1	0	2	0	A6NFI3	A6NFI3	A6NFI3	ZNF316	Zinc finger protein 316	MULTI-MATCH	20180927_QE3_nLC3_TSB_SA_PHOSPHO_HIGH_GNDHCL_2	200ug-gndhcl-2		2	940.403	1878.79	65701.7	2.6053	0.00245	-0.19535	-0.00018371	2.4099	0.0022663	940.403	46.794	0.29298	47.396	47.197	47.49	0.60186	0.11594	-4.4563e-06	NaN	112.8	52	31	2	NaN	NaN	NaN	NaN	0
AALHTTPDSPAAQLER	16	Acetyl (Protein N-term),2 Phospho (STY)	_(ac)AALHTpTPDpSPAAQLER_					1	0	2	0	A6NFI3	A6NFI3	A6NFI3	ZNF316	Zinc finger protein 316	MULTI-MATCH	20180927_QE3_nLC3_TSB_SA_PHOSPHO_HIGH_GNDHCL_3	200ug-gndhcl-3		2	940.403	1878.79	65550.6	2.464	0.0023171	0.048473	4.5584e-05	2.5125	0.0023627	940.403	46.745	0.33634	47.396	47.189	47.525	0.65104	0.11555	0.00045413	NaN	112.8	50	32	2	NaN	NaN	NaN	NaN	0
AALHTTPDSPAAQLER	16	Acetyl (Protein N-term),2 Phospho (STY)	_(ac)AALHTpTPDpSPAAQLER_					1	0	2	0	A6NFI3	A6NFI3	A6NFI3	ZNF316	Zinc finger protein 316	MULTI-MATCH	20180927_QE3_nLC3_TSB_SA_PHOSPHO_HIGH_PAC_2	200ug-PAC-2		2	940.403	1878.79	67053.9	2.0992	0.0019741	-0.14912	-0.00014024	1.95	0.0018338	940.904	46.748	0.33599	47.298	47.144	47.48	0.55068	0.018114	8.2485e-05	NaN	112.8	70	33	3	NaN	NaN	NaN	NaN	0
AALHTTPDSPAAQLER	16	Acetyl (Protein N-term),2 Phospho (STY)	_(ac)AALHTpTPDpSPAAQLER_					1	0	2	0	A6NFI3	A6NFI3	A6NFI3	ZNF316	Zinc finger protein 316	MULTI-MATCH	20180927_QE3_nLC3_TSB_SA_PHOSPHO_HIGH_PAC_3	200ug-PAC-3		2	940.403	1878.79	66154.4	1.541	0.0014491	-0.12755	-0.00011994	1.4134	0.0013292	940.403	46.727	0.345	47.376	47.238	47.583	0.64878	0.095414	0.00012307	NaN	112.8	60	33	2	NaN	NaN	NaN	NaN	0
AALHTTPDSPAAQLER	16	Acetyl (Protein N-term),2 Phospho (STY)	_(ac)AALHTpTPDpSPAAQLER_					1	0	2	0	A6NFI3	A6NFI3	A6NFI3	ZNF316	Zinc finger protein 316	MULTI-MATCH	20180927_QE3_nLC3_TSB_SA_PHOSPHO_HIGH_PAC_4	200ug-PAC-4		2	940.403	1878.79	65861.8	2.3617	0.0022209	-0.61247	-0.00057597	1.7492	0.001645	940.403	46.956	0.32477	47.355	47.179	47.504	0.39905	0.075054	-0.00078897	NaN	112.8	56	37	2	NaN	NaN	NaN	NaN	0
AALLAQYADVTDEEDEADEKDDSGATTMNIGSDK	34	Phospho (STY)	_AALLAQYADVpTDEEDEADEKDDSGATTMNIGSDK_		AALLAQYADVT(1)DEEDEADEKDDSGATTMNIGSDK		AALLAQY(-110.93)ADVT(96.7)DEEDEADEKDDS(-96.7)GAT(-111.64)T(-119.58)MNIGS(-150.35)DK	0	0	1	1	Q96MW1	Q96MW1	Q96MW1	CCDC43	Coiled-coil domain-containing protein 43	MULTI-MSMS	20180927_QE3_nLC3_TSB_SA_PHOSPHO_HIGH_PAC_1	200ug-PAC-1	1223.85	3	1223.52	3667.52	57087.6	2.0655	0.0025271	0.54054	0.00066136	2.606	0.0031885	1223.85	55.471	0.25038	55.471	55.381	55.631	0.00027734					119	29	6	0	0	0	1.6108e-103	1
AALLAQYADVTDEEDEADEKDDSGATTMNIGSDK	34	Phospho (STY)	_AALLAQYADVpTDEEDEADEKDDSGATTMNIGSDK_		AALLAQYADVT(1)DEEDEADEKDDSGATTMNIGSDK		AALLAQY(-36.47)ADVT(36.47)DEEDEADEKDDS(-74.86)GAT(-94.35)T(-100.49)MNIGS(-111.92)DK	0	0	1	1	Q96MW1	Q96MW1	Q96MW1	CCDC43	Coiled-coil domain-containing protein 43	MULTI-MSMS	20180927_QE3_nLC3_TSB_SA_PHOSPHO_HIGH_PAC_2	200ug-PAC-2	1223.85	3	1223.52	3667.52	56848.3	2.9257	0.0035797	-0.25133	-0.0003075	2.6744	0.0032722	1223.85	54.851	0.28454	55.201	55.105	55.389	0.35019					130	36	5	0	0	0	7.2447e-27	1
AALLAQYADVTDEEDEADEKDDSGATTMNIGSDK	34	Phospho (STY)	_AALLAQYADVpTDEEDEADEKDDSGATTMNIGSDK_		AALLAQYADVT(1)DEEDEADEKDDSGATTMNIGSDK		AALLAQY(-53.73)ADVT(53.73)DEEDEADEKDDS(-85.66)GAT(-91)T(-97.81)MNIGS(-122.86)DK	0	0	1	1	Q96MW1	Q96MW1	Q96MW1	CCDC43	Coiled-coil domain-containing protein 43	MULTI-MSMS	20180927_QE3_nLC3_TSB_SA_PHOSPHO_HIGH_PAC_3	200ug-PAC-3	1224.19	3	1223.52	3667.52	57324.7	1.4317	0.0017517	0.42817	0.00052388	1.8599	0.0022756	1224.18	54.821	0.32662	55.269	55.139	55.465	0.44831					143	36	6	0	0	0	3.4513e-36	1
AALLAQYADVTDEEDEADEKDDSGATTMNIGSDK	34	Phospho (STY)	_AALLAQYADVpTDEEDEADEKDDSGATTMNIGSDK_					0	0	1	1	Q96MW1	Q96MW1	Q96MW1	CCDC43	Coiled-coil domain-containing protein 43	MULTI-MATCH	20180927_QE3_nLC3_TSB_SA_PHOSPHO_HIGH_GNDHCL_1	200ug-gndhcl-1		3	1223.52	3667.52	56984.4	2.0756	0.0025395	0.94017	0.0011503	3.0158	0.0036898	1223.85	55.445	0.22545	55.395	55.305	55.531	-0.050279	0.090538	0.0023609	NaN	261.62	114	26	5	NaN	NaN	NaN	NaN	0
AALLAQYADVTDEEDEADEKDDSGATTMNIGSDK	34	Phospho (STY)	_AALLAQYADVpTDEEDEADEKDDSGATTMNIGSDK_					0	0	1	1	Q96MW1	Q96MW1	Q96MW1	CCDC43	Coiled-coil domain-containing protein 43	MULTI-MATCH	20180927_QE3_nLC3_TSB_SA_PHOSPHO_HIGH_GNDHCL_2	200ug-gndhcl-2		3	1223.52	3667.52	57692.6	2.4438	0.00299	0.045504	5.5675e-05	2.4893	0.0030457	1224.18	54.887	0.23536	55.289	55.177	55.412	0.40136	-0.015346	-0.000923	NaN	261.62	110	28	5	NaN	NaN	NaN	NaN	0
AALLAQYADVTDEEDEADEKDDSGATTMNIGSDK	34	Phospho (STY)	_AALLAQYADVpTDEEDEADEKDDSGATTMNIGSDK_					0	0	1	1	Q96MW1	Q96MW1	Q96MW1	CCDC43	Coiled-coil domain-containing protein 43	MULTI-MATCH	20180927_QE3_nLC3_TSB_SA_PHOSPHO_HIGH_GNDHCL_4	200ug-gndhcl-4		3	1223.52	3667.52	57864.3	1.8415	0.0022531	0.59674	0.00073012	2.4382	0.0029832	1224.19	54.718	0.25356	55.22	55.111	55.365	0.50124	-0.084416	0.0011003	NaN	261.62	101	29	5	NaN	NaN	NaN	NaN	0
AALLAQYADVTDEEDEADEKDDSGATTMNIGSDK	34	Phospho (STY)	_AALLAQYADVpTDEEDEADEKDDSGATTMNIGSDK_					0	0	1	1	Q96MW1	Q96MW1	Q96MW1	CCDC43	Coiled-coil domain-containing protein 43	MULTI-MATCH	20180927_QE3_nLC3_TSB_SA_PHOSPHO_HIGH_PAC_4	200ug-PAC-4		3	1223.52	3667.52	57051.3	3.16	0.0038663	-0.21543	-0.00026359	2.9446	0.0036027	1224.18	55.085	0.3132	55.283	55.183	55.497	0.19856	-0.02055	-0.0018808	NaN	261.62	177	41	6	NaN	NaN	NaN	NaN	0
AALLKASPK	9	Phospho (STY)	_AALLKApSPK_		AALLKAS(1)PK		AALLKAS(54.2)PK	0	0	1	1	P50914	P50914	P50914	RPL14	60S ribosomal protein L14	MULTI-MSMS	20180927_QE3_nLC3_TSB_SA_PHOSPHO_HIGH_GNDHCL_1	200ug-gndhcl-1	489.774	2	489.773	977.531	87966.1	2.1971	0.0010761	-0.087359	-4.2786e-05	2.1097	0.0010333	489.773	20.366	0.47921	20.316	20.105	20.584	-0.050279					77	25	5	0	0	0	0.034169	1
AALLKASPK	9	Phospho (STY)	_AALLKApSPK_		AALLKAS(1)PK		AALLKAS(52.5)PK	0	0	1	1	P50914	P50914	P50914	RPL14	60S ribosomal protein L14	MULTI-MSMS	20180927_QE3_nLC3_TSB_SA_PHOSPHO_HIGH_GNDHCL_2	200ug-gndhcl-2	489.774	2	489.773	977.531	87025.4	1.808	0.00088553	0.065533	3.2096e-05	1.8736	0.00091762	489.773	20.184	0.37843	20.185	19.988	20.366	0.00038262					65	21	4	0	0	0	0.03878	1
AALLKASPK	9	Phospho (STY)	_AALLKApSPK_		AALLKAS(1)PK		AALLKAS(47.06)PK	0	0	1	1	P50914	P50914	P50914	RPL14	60S ribosomal protein L14	MULTI-MSMS	20180927_QE3_nLC3_TSB_SA_PHOSPHO_HIGH_GNDHCL_3	200ug-gndhcl-3	489.774	2	489.773	977.531	87759.4	1.89	0.00092565	-0.059121	-2.8956e-05	1.8308	0.00089669	489.773	20.068	0.48692	20.218	20.039	20.526	0.1498					58	22	4	0	0	0	0.053488	1
AALLKASPK	9	Phospho (STY)	_AALLKApSPK_		AALLKAS(1)PK		AALLKAS(47.56)PK	0	0	1	1	P50914	P50914	P50914	RPL14	60S ribosomal protein L14	MULTI-MSMS	20180927_QE3_nLC3_TSB_SA_PHOSPHO_HIGH_GNDHCL_4	200ug-gndhcl-4	489.774	2	489.773	977.531	86657.3	1.8537	0.00090789	-0.024228	-1.1866e-05	1.8295	0.00089603	489.773	19.939	0.5686	20.24	20.033	20.601	0.30075					107	36	5	0	0	0	0.052151	1
AALLKASPK	9	Phospho (STY)	_AALLKApSPK_		AALLKAS(1)PK		AALLKAS(145.01)PK	0	0	1	1	P50914	P50914	P50914	RPL14	60S ribosomal protein L14	MULTI-MSMS	20180927_QE3_nLC3_TSB_SA_PHOSPHO_HIGH_PAC_1	200ug-PAC-1	489.773	2	489.773	977.531	86102.2	1.1739	0.00057494	0.21317	0.0001044	1.3871	0.00067935	489.773	19.961	0.47924	20.061	19.876	20.356	0.10052					55	21	4	0	0	0	4.0857e-07	1
AALLKASPK	9	Phospho (STY)	_AALLKApSPK_		AALLKAS(1)PK		AALLKAS(75.79)PK	0	0	1	1	P50914	P50914	P50914	RPL14	60S ribosomal protein L14	MULTI-MSMS	20180927_QE3_nLC3_TSB_SA_PHOSPHO_HIGH_PAC_2	200ug-PAC-2	489.774	2	489.773	977.531	87576	1.6095	0.00078828	0.17966	8.7991e-05	1.7891	0.00087627	489.773	19.907	0.41989	20.157	19.966	20.386	0.24995					59	19	5	0	0	0	0.0068463	1
AALLKASPK	9	Phospho (STY)	_AALLKApSPK_		AALLKAS(1)PK		AALLKAS(124.39)PK	0	0	1	1	P50914	P50914	P50914	RPL14	60S ribosomal protein L14	MULTI-MSMS	20180927_QE3_nLC3_TSB_SA_PHOSPHO_HIGH_PAC_3	200ug-PAC-3	489.774	2	489.773	977.531	86701.1	1.2028	0.00058908	0.21405	0.00010484	1.4168	0.00069392	489.773	19.562	0.52277	20.01	19.847	20.37	0.44832					63	23	5	0	0	0	0.00013708	1
AALLKASPK	9	Phospho (STY)	_AALLKApSPK_		AALLKAS(1)PK		AALLKAS(92.94)PK	0	0	1	1	P50914	P50914	P50914	RPL14	60S ribosomal protein L14	MULTI-MSMS	20180927_QE3_nLC3_TSB_SA_PHOSPHO_HIGH_PAC_4	200ug-PAC-4	489.774	2	489.773	977.531	86450.7	1.4503	0.0007103	-0.18778	-9.1968e-05	1.2625	0.00061833	489.773	19.689	0.67591	19.988	19.808	20.484	0.29878					77	35	5	0	0	0	0.0026433	1
AAMYDIISSPSK	12	Phospho (STY)	_AAMYDIISpSPSK_		AAMYDIIS(0.211)S(0.679)PS(0.11)K		AAMY(-96.98)DIIS(-5.09)S(5.09)PS(-7.9)K	0	0	1	0	Q6KC79	Q6KC79	Q6KC79	NIPBL	Nipped-B-like protein	MULTI-MSMS	20180927_QE3_nLC3_TSB_SA_PHOSPHO_HIGH_GNDHCL_2	200ug-gndhcl-2	681.806	2	681.804	1361.59	76249.6	2.6533	0.0018091	-0.14079	-9.5994e-05	2.5125	0.0017131	681.804	46.651	0.36644	47.253	47.095	47.461	0.60186					114	37	4	0	0	0	4.9575e-06	1
AAMYDIISSPSK	12	Phospho (STY)	_AAMYDIISpSPSK_		AAMYDIIS(0.023)S(0.749)PS(0.228)K		AAMY(-106.54)DIIS(-15.15)S(5.16)PS(-5.16)K	0	0	1	0	Q6KC79	Q6KC79	Q6KC79	NIPBL	Nipped-B-like protein	MULTI-MSMS	20180927_QE3_nLC3_TSB_SA_PHOSPHO_HIGH_GNDHCL_3	200ug-gndhcl-3	681.806	2	681.804	1361.59	76372	2.6618	0.0018148	-0.11476	-7.8247e-05	2.547	0.0017366	681.804	46.601	0.37209	47.252	47.05	47.422	0.65104					89	32	4	0	0	0	2.8339e-07	1
AAMYDIISSPSK	12	Phospho (STY)	_AAMYDIISpSPSK_		AAMYDIIS(0.056)S(0.771)PS(0.173)K		AAMY(-95.04)DIIS(-11.39)S(6.49)PS(-6.49)K	0	0	1	0	Q6KC79	Q6KC79	Q6KC79	NIPBL	Nipped-B-like protein	MULTI-MSMS	20180927_QE3_nLC3_TSB_SA_PHOSPHO_HIGH_PAC_1	200ug-PAC-1	681.806	2	681.804	1361.59	75516.8	1.8628	0.0012701	-0.016964	-1.1566e-05	1.8458	0.0012585	681.804	47.192	0.33131	47.293	47.133	47.464	0.10053					85	29	4	0	0	0	3.2163e-07	1
AAMYDIISSPSK	12	Phospho (STY)	_AAMYDIISpSPSK_		AAMYDIIS(0.142)S(0.78)PS(0.078)K		AAMY(-94.84)DIIS(-7.39)S(7.39)PS(-10)K	0	0	1	0	Q6KC79	Q6KC79	Q6KC79	NIPBL	Nipped-B-like protein	MULTI-MSMS	20180927_QE3_nLC3_TSB_SA_PHOSPHO_HIGH_PAC_2	200ug-PAC-2	682.307	2	681.804	1361.59	75140.3	2.327	0.0015866	0.02502	1.7059e-05	2.3521	0.0016037	681.804	46.634	0.36463	47.184	47.019	47.383	0.55068					104	36	4	0	0	0	2.1859e-10	1
AAMYDIISSPSK	12	Phospho (STY)	_AAMYDIISpSPSK_		AAMYDIIS(0.241)S(0.697)PS(0.062)K		AAMY(-96.73)DIIS(-4.62)S(4.62)PS(-10.52)K	0	0	1	0	Q6KC79	Q6KC79	Q6KC79	NIPBL	Nipped-B-like protein	MULTI-MSMS	20180927_QE3_nLC3_TSB_SA_PHOSPHO_HIGH_PAC_3	200ug-PAC-3	681.806	2	681.804	1361.59	75685.1	1.6573	0.0011299	0.10002	6.8192e-05	1.7573	0.0011981	681.804	46.507	0.37989	47.156	46.99	47.37	0.64878					97	33	4	0	0	0	2.5334e-07	1
AAMYDIISSPSK	12	Phospho (STY)	_AAMYDIISpSPSK_		AAMYDIIS(0.051)S(0.753)PS(0.196)K		AAMY(-129.08)DIIS(-11.7)S(5.85)PS(-5.85)K	0	0	1	0	Q6KC79	Q6KC79	Q6KC79	NIPBL	Nipped-B-like protein	MULTI-MSMS	20180927_QE3_nLC3_TSB_SA_PHOSPHO_HIGH_PAC_4	200ug-PAC-4	681.806	2	681.804	1361.59	76397.1	2.5003	0.0017047	0.068379	4.6621e-05	2.5687	0.0017514	681.804	46.852	0.40858	47.251	46.992	47.401	0.39905					141	46	4	0	0	0	2.511e-15	1
AAMYDIISSPSK	12	Phospho (STY)	_AAMYDIISpSPSK_					0	0	1	0	Q6KC79	Q6KC79	Q6KC79	NIPBL	Nipped-B-like protein	MULTI-MATCH	20180927_QE3_nLC3_TSB_SA_PHOSPHO_HIGH_GNDHCL_1	200ug-gndhcl-1		2	681.804	1361.59	77907.4	2.7287	0.0018604	-0.084565	-5.7656e-05	2.6441	0.0018028	681.804	47.314	0.31284	47.364	47.198	47.511	0.04997	0.11574	-6.5332e-05	NaN	165.51	86	37	3	NaN	NaN	NaN	NaN	0
AAMYDIISSPSK	12	Phospho (STY)	_AAMYDIISpSPSK_					0	0	1	0	Q6KC79	Q6KC79	Q6KC79	NIPBL	Nipped-B-like protein	MULTI-MATCH	20180927_QE3_nLC3_TSB_SA_PHOSPHO_HIGH_GNDHCL_4	200ug-gndhcl-4		2	681.804	1361.59	77393	2.6161	0.0017837	-0.27061	-0.0001845	2.3455	0.0015992	681.804	46.53	0.29165	47.232	47.073	47.364	0.70174	-0.016528	-0.00031902	NaN	165.51	91	34	4	NaN	NaN	NaN	NaN	0
AANRTPPKSPGDPSK	15	2 Phospho (STY)	_AANRpTPPKpSPGDPSK_		AANRT(1)PPKS(0.99)PGDPS(0.01)K		AANRT(38.51)PPKS(19.94)PGDPS(-19.94)K	0	0	2	2	O94811	O94811	O94811	TPPP	Tubulin polymerization-promoting protein	MULTI-MSMS	20180927_QE3_nLC3_TSB_SA_PHOSPHO_HIGH_GNDHCL_2	200ug-gndhcl-2	561.583	3	561.581	1681.72	84055.1	1.4249	0.00080021	-0.19505	-0.00010954	1.2299	0.00069067	561.582	11.777	0.23928	11.777	11.626	11.865	0.00038262					24	10	3	0	0	0	0.00048333	1
AANRTPPKSPGDPSK	15	2 Phospho (STY)	_AANRpTPPKpSPGDPSK_		AANRT(1)PPKS(0.962)PGDPS(0.038)K		AANRT(37.82)PPKS(14.03)PGDPS(-14.03)K	0	0	2	2	O94811	O94811	O94811	TPPP	Tubulin polymerization-promoting protein	MULTI-MSMS	20180927_QE3_nLC3_TSB_SA_PHOSPHO_HIGH_GNDHCL_3	200ug-gndhcl-3	561.583	3	561.581	1681.72	81850.9	2.0732	0.0011643	-0.35337	-0.00019845	1.7198	0.00096581	561.915	11.769	0.30462	11.818	11.604	11.909	0.049561					25	13	3	0	0	0	9.4055e-05	1
AANRTPPKSPGDPSK	15	2 Phospho (STY)	_AANRpTPPKpSPGDPSK_		AANRT(1)PPKS(0.959)PGDPS(0.041)K		AANRT(53.86)PPKS(13.7)PGDPS(-13.7)K	0	0	2	2	O94811	O94811	O94811	TPPP	Tubulin polymerization-promoting protein	MULTI-MSMS	20180927_QE3_nLC3_TSB_SA_PHOSPHO_HIGH_PAC_1	200ug-PAC-1	561.583	3	561.581	1681.72	82448.8	1.812	0.0010176	-0.31749	-0.0001783	1.4945	0.00083931	561.582	11.669	0.32644	11.87	11.655	11.981	0.20077					43	14	5	0	0	0	0.00017349	1
AANRTPPKSPGDPSK	15	2 Phospho (STY)	_AANRpTPPKpSPGDPSK_		AANRT(0.999)PPKS(0.987)PGDPS(0.014)K		AANRT(30.26)PPKS(18.91)PGDPS(-18.91)K	0	0	2	2	O94811	O94811	O94811	TPPP	Tubulin polymerization-promoting protein	MULTI-MSMS	20180927_QE3_nLC3_TSB_SA_PHOSPHO_HIGH_PAC_2	200ug-PAC-2	561.916	3	561.581	1681.72	81775.9	1.4785	0.0008303	-0.58511	-0.00032858	0.89341	0.00050172	561.581	11.679	0.34802	11.929	11.667	12.015	0.24995					38	15	3	0	0	0	0.0048409	1
AANRTPPKSPGDPSK	15	2 Phospho (STY)	_AANRpTPPKpSPGDPSK_		AANRT(1)PPKS(0.993)PGDPS(0.007)K		AANRT(41.56)PPKS(21.67)PGDPS(-21.67)K	0	0	2	2	O94811	O94811	O94811	TPPP	Tubulin polymerization-promoting protein	MULTI-MSMS	20180927_QE3_nLC3_TSB_SA_PHOSPHO_HIGH_PAC_3	200ug-PAC-3	561.583	3	561.581	1681.72	83325.5	1.9479	0.0010939	-0.1852	-0.00010401	1.7627	0.00098987	561.582	11.443	0.30474	11.891	11.641	11.945	0.44834					35	13	4	0	0	0	0.00039393	1
AANRTPPKSPGDPSK	15	2 Phospho (STY)	_AANRpTPPKpSPGDPSK_		AANRT(1)PPKS(0.986)PGDPS(0.014)K		AANRT(38.26)PPKS(18.39)PGDPS(-18.39)K	0	0	2	2	O94811	O94811	O94811	TPPP	Tubulin polymerization-promoting protein	MULTI-MSMS	20180927_QE3_nLC3_TSB_SA_PHOSPHO_HIGH_PAC_4	200ug-PAC-4	561.583	3	561.581	1681.72	83924.3	2.266	0.0012725	0.30441	0.00017095	2.5704	0.0014435	561.582	11.5	0.34834	12	11.737	12.085	0.49925					48	15	5	0	0	0	0.0045044	1
AANRTPPKSPGDPSK	15	2 Phospho (STY)	_AANRpTPPKpSPGDPSK_					0	0	2	2	O94811	O94811	O94811	TPPP	Tubulin polymerization-promoting protein	MULTI-MATCH	20180927_QE3_nLC3_TSB_SA_PHOSPHO_HIGH_GNDHCL_1	200ug-gndhcl-1		3	561.581	1681.72	81854	1.713	0.000962	-0.064723	-3.6347e-05	1.6483	0.00092566	561.916	11.76	0.32651	11.709	11.49	11.817	-0.050279	-0.1001	-7.8557e-05	NaN	81.144	32	14	3	NaN	NaN	NaN	NaN	0
AANRTPPKSPGDPSK	15	2 Phospho (STY)	_AANRpTPPKpSPGDPSK_					0	0	2	2	O94811	O94811	O94811	TPPP	Tubulin polymerization-promoting protein	MULTI-MATCH	20180927_QE3_nLC3_TSB_SA_PHOSPHO_HIGH_GNDHCL_4	200ug-gndhcl-4		3	561.581	1681.72	85840.8	1.974	0.0011085	-0.20416	-0.00011465	1.7698	0.0009939	561.916	11.569	0.30466	11.669	11.484	11.789	0.10025	-0.14065	-0.00031347	NaN	81.144	28	13	3	NaN	NaN	NaN	NaN	0
AAPEASSPPASPLQHLLPGK	20	2 Phospho (STY)	_AAPEASpSPPApSPLQHLLPGK_		AAPEAS(0.19)S(0.81)PPAS(1)PLQHLLPGK		AAPEAS(-6.3)S(6.3)PPAS(33.94)PLQHLLPGK	0	0	2	0	Q96TA1	Q96TA1	Q96TA1	FAM129B	Niban-like protein 1	MULTI-MSMS	20180927_QE3_nLC3_TSB_SA_PHOSPHO_HIGH_GNDHCL_1	200ug-gndhcl-1	710.336	3	710.001	2126.98	74089	1.7471	0.0012404	-0.37729	-0.00026787	1.3698	0.00097255	710.335	58.344	1.1883	58.193	57.648	58.837	-0.15053					547	112	8	0	0	0	2.0917e-10	3
AAPEASSPPASPLQHLLPGK	20	2 Phospho (STY)	_AAPEASpSPPApSPLQHLLPGK_		AAPEAS(0.129)S(0.871)PPAS(1)PLQHLLPGK		AAPEAS(-8.28)S(8.28)PPAS(45.88)PLQHLLPGK	0	0	2	0	Q96TA1	Q96TA1	Q96TA1	FAM129B	Niban-like protein 1	MULTI-MSMS	20180927_QE3_nLC3_TSB_SA_PHOSPHO_HIGH_GNDHCL_1	200ug-gndhcl-1	1065	2	1064.5	2126.98	59943.8	1.1331	0.0012062	0.036597	3.8957e-05	1.1697	0.0012451	1065	58.343	0.77415	58.192	57.744	58.518	-0.15053					295	67	7	0	0	0	6.4015e-15	3
AAPEASSPPASPLQHLLPGK	20	2 Phospho (STY)	_AAPEApSSPPApSPLQHLLPGK_		AAPEAS(0.549)S(0.452)PPAS(0.999)PLQHLLPGK		AAPEAS(0.85)S(-0.85)PPAS(29.49)PLQHLLPGK	0	0	2	0	Q96TA1	Q96TA1	Q96TA1	FAM129B	Niban-like protein 1	MULTI-MSMS	20180927_QE3_nLC3_TSB_SA_PHOSPHO_HIGH_GNDHCL_2	200ug-gndhcl-2	710.336	3	710.001	2126.98	73809.7	2.0671	0.0014676	-0.7501	-0.00053257	1.317	0.00093506	710.334	57.93	1.3391	58.131	57.597	58.936	0.20087					665	131	8	0	0	0	8.3267e-08	2
AAPEASSPPASPLQHLLPGK	20	2 Phospho (STY)	_AAPEASpSPPApSPLQHLLPGK_		AAPEAS(0.026)S(0.974)PPAS(1)PLQHLLPGK		AAPEAS(-15.81)S(15.81)PPAS(79.1)PLQHLLPGK	0	0	2	0	Q96TA1	Q96TA1	Q96TA1	FAM129B	Niban-like protein 1	MULTI-MSMS	20180927_QE3_nLC3_TSB_SA_PHOSPHO_HIGH_GNDHCL_2	200ug-gndhcl-2	1065	2	1064.5	2126.98	60145.9	1.5183	0.0016163	-0.49494	-0.00052687	1.0234	0.0010894	1065	57.968	0.94987	58.169	57.704	58.654	0.20087					370	90	6	0	0	0	2.7318e-44	1
AAPEASSPPASPLQHLLPGK	20	2 Phospho (STY)	_AAPEASpSPPApSPLQHLLPGK_		AAPEAS(0.206)S(0.795)PPAS(0.999)PLQHLLPGK		AAPEAS(-5.88)S(5.88)PPAS(31.8)PLQHLLPGK	0	0	2	0	Q96TA1	Q96TA1	Q96TA1	FAM129B	Niban-like protein 1	MULTI-MSMS	20180927_QE3_nLC3_TSB_SA_PHOSPHO_HIGH_GNDHCL_3	200ug-gndhcl-3	710.336	3	710.001	2126.98	73746.1	2.397	0.0017018	-0.69325	-0.00049221	1.7037	0.0012096	710.334	57.957	1.4406	58.107	57.54	58.981	0.14981					615	127	8	0	0	0	9.7199e-08	2
AAPEASSPPASPLQHLLPGK	20	2 Phospho (STY)	_AAPEASpSPPApSPLQHLLPGK_		AAPEAS(0.178)S(0.822)PPAS(1)PLQHLLPGK		AAPEAS(-6.65)S(6.65)PPAS(72.49)PLQHLLPGK	0	0	2	0	Q96TA1	Q96TA1	Q96TA1	FAM129B	Niban-like protein 1	MULTI-MSMS	20180927_QE3_nLC3_TSB_SA_PHOSPHO_HIGH_GNDHCL_3	200ug-gndhcl-3	1064.5	2	1064.5	2126.98	60309.5	1.8357	0.0019541	-0.42625	-0.00045374	1.4094	0.0015004	1065	57.983	0.98464	58.133	57.647	58.632	0.14981					334	84	5	0	0	0	2.4961e-36	2
AAPEASSPPASPLQHLLPGK	20	2 Phospho (STY)	_AAPEASpSPPApSPLQHLLPGK_		AAPEAS(0.152)S(0.848)PPAS(1)PLQHLLPGK		AAPEAS(-7.47)S(7.47)PPAS(43.92)PLQHLLPGK	0	0	2	0	Q96TA1	Q96TA1	Q96TA1	FAM129B	Niban-like protein 1	MULTI-MSMS	20180927_QE3_nLC3_TSB_SA_PHOSPHO_HIGH_GNDHCL_4	200ug-gndhcl-4	710.336	3	710.001	2126.98	73939.1	1.3814	0.00098082	-0.31772	-0.00022558	1.0637	0.00075525	710.335	57.99	1.1155	58.191	57.679	58.795	0.2005					536	112	8	0	0	0	1.9314e-14	2
AAPEASSPPASPLQHLLPGK	20	2 Phospho (STY)	_AAPEASpSPPApSPLQHLLPGK_		AAPEAS(0.027)S(0.973)PPAS(1)PLQHLLPGK		AAPEAS(-15.65)S(15.65)PPAS(65.03)PLQHLLPGK	0	0	2	0	Q96TA1	Q96TA1	Q96TA1	FAM129B	Niban-like protein 1	MULTI-MSMS	20180927_QE3_nLC3_TSB_SA_PHOSPHO_HIGH_GNDHCL_4	200ug-gndhcl-4	1065	2	1064.5	2126.98	60307	0.75061	0.00079902	0.1245	0.00013253	0.87511	0.00093156	1065	57.981	0.79441	58.182	57.747	58.541	0.2005					340	77	7	0	0	0	5.1396e-36	2
AAPEASSPPASPLQHLLPGK	20	2 Phospho (STY)	_AAPEASpSPPApSPLQHLLPGK_		AAPEAS(0.198)S(0.803)PPAS(1)PLQHLLPGK		AAPEAS(-6.09)S(6.09)PPAS(32.78)PLQHLLPGK	0	0	2	0	Q96TA1	Q96TA1	Q96TA1	FAM129B	Niban-like protein 1	MULTI-MSMS	20180927_QE3_nLC3_TSB_SA_PHOSPHO_HIGH_PAC_1	200ug-PAC-1	710.336	3	710.001	2126.98	73518.4	2.503	0.0017771	-0.85603	-0.00060778	1.647	0.0011694	710.334	58.32	1.5208	58.22	57.638	59.159	-0.099972					693	138	8	0	0	0	2.6979e-08	2
AAPEASSPPASPLQHLLPGK	20	2 Phospho (STY)	_AAPEASpSPPApSPLQHLLPGK_		AAPEAS(0.03)S(0.97)PPAS(1)PLQHLLPGK		AAPEAS(-15.16)S(15.16)PPAS(66.64)PLQHLLPGK	0	0	2	0	Q96TA1	Q96TA1	Q96TA1	FAM129B	Niban-like protein 1	MULTI-MSMS	20180927_QE3_nLC3_TSB_SA_PHOSPHO_HIGH_PAC_1	200ug-PAC-1	1064.5	2	1064.5	2126.98	60538.8	1.8682	0.0019887	-0.50705	-0.00053975	1.3612	0.001449	1065	58.291	0.9951	58.191	57.739	58.734	-0.099972					364	85	7	0	0	0	1.3175e-36	2
AAPEASSPPASPLQHLLPGK	20	2 Phospho (STY)	_AAPEASpSPPApSPLQHLLPGK_		AAPEAS(0.195)S(0.805)PPAS(1)PLQHLLPGK		AAPEAS(-6.16)S(6.16)PPAS(32.62)PLQHLLPGK	0	0	2	0	Q96TA1	Q96TA1	Q96TA1	FAM129B	Niban-like protein 1	MULTI-MSMS	20180927_QE3_nLC3_TSB_SA_PHOSPHO_HIGH_PAC_2	200ug-PAC-2	710.335	3	710.001	2126.98	73475.6	2.125	0.0015087	-0.77883	-0.00055297	1.3462	0.00095578	710.334	57.927	1.7866	58.177	57.62	59.406	0.24994					755	179	8	0	0	0	3.5243e-08	3
AAPEASSPPASPLQHLLPGK	20	2 Phospho (STY)	_AAPEASpSPPApSPLQHLLPGK_		AAPEAS(0.089)S(0.911)PPAS(1)PLQHLLPGK		AAPEAS(-10.08)S(10.08)PPAS(90.63)PLQHLLPGK	0	0	2	0	Q96TA1	Q96TA1	Q96TA1	FAM129B	Niban-like protein 1	MULTI-MSMS	20180927_QE3_nLC3_TSB_SA_PHOSPHO_HIGH_PAC_2	200ug-PAC-2	1065	2	1064.5	2126.98	60600.3	1.5521	0.0016523	-0.48255	-0.00051367	1.0696	0.0011386	1065	57.951	1.1152	58.201	57.717	58.832	0.24994					472	109	7	0	0	0	4.2737e-45	2
AAPEASSPPASPLQHLLPGK	20	2 Phospho (STY)	_AAPEASpSPPApSPLQHLLPGK_		AAPEAS(0.467)S(0.534)PPAS(0.999)PLQHLLPGK		AAPEAS(-0.58)S(0.58)PPAS(28.38)PLQHLLPGK	0	0	2	0	Q96TA1	Q96TA1	Q96TA1	FAM129B	Niban-like protein 1	MULTI-MSMS	20180927_QE3_nLC3_TSB_SA_PHOSPHO_HIGH_PAC_2	200ug-PAC-2	710.337	3	710.001	2126.98	73552.7	2.9125	0.0020679	0.10328	7.3327e-05	3.0158	0.0021412	710.335	59.072	0.28683	59.222	59.064	59.351	0.14969					50	28	2	0	0	0	3.6444e-05	1
AAPEASSPPASPLQHLLPGK	20	2 Phospho (STY)	_AAPEASpSPPApSPLQHLLPGK_		AAPEAS(0.195)S(0.805)PPAS(1)PLQHLLPGK		AAPEAS(-6.16)S(6.16)PPAS(38.96)PLQHLLPGK	0	0	2	0	Q96TA1	Q96TA1	Q96TA1	FAM129B	Niban-like protein 1	MULTI-MSMS	20180927_QE3_nLC3_TSB_SA_PHOSPHO_HIGH_PAC_3	200ug-PAC-3	710.335	3	710.001	2126.98	73562	1.93	0.0013703	-0.94268	-0.00066931	0.98731	0.00070099	710.334	57.941	1.2965	58.188	57.634	58.931	0.24783					677	121	8	0	0	0	1.5915e-08	3
AAPEASSPPASPLQHLLPGK	20	2 Phospho (STY)	_AAPEASpSPPApSPLQHLLPGK_		AAPEAS(0.029)S(0.971)PPAS(1)PLQHLLPGK		AAPEAS(-15.2)S(15.2)PPAS(82.91)PLQHLLPGK	0	0	2	0	Q96TA1	Q96TA1	Q96TA1	FAM129B	Niban-like protein 1	MULTI-MSMS	20180927_QE3_nLC3_TSB_SA_PHOSPHO_HIGH_PAC_3	200ug-PAC-3	1065	2	1064.5	2126.98	60615.8	1.3499	0.0014369	-0.64979	-0.0006917	0.70008	0.00074523	1065	57.941	1.0715	58.188	57.715	58.787	0.24783					408	99	7	0	0	0	8.4369e-45	2
AAPEASSPPASPLQHLLPGK	20	2 Phospho (STY)	_AAPEASpSPPApSPLQHLLPGK_		AAPEAS(0.025)S(0.975)PPAS(1)PLQHLLPGK		AAPEAS(-15.95)S(15.95)PPAS(92.33)PLQHLLPGK	0	0	2	0	Q96TA1	Q96TA1	Q96TA1	FAM129B	Niban-like protein 1	MULTI-MSMS	20180927_QE3_nLC3_TSB_SA_PHOSPHO_HIGH_PAC_4	200ug-PAC-4	1065	2	1064.5	2126.98	60546.1	1.9501	0.0020759	-0.79425	-0.00084548	1.1558	0.0012304	1065	58.157	1.2059	58.255	57.793	58.999	0.098306					528	127	7	0	0	0	1.0306e-54	2
AAPEASSPPASPLQHLLPGK	20	2 Phospho (STY)	_AAPEASpSPPApSPLQHLLPGK_		AAPEAS(0.472)S(0.533)PPAS(0.995)PLQHLLPGK		AAPEAS(-0.53)S(0.53)PPAS(20.48)PLQHLLPGK	0	0	2	0	Q96TA1	Q96TA1	Q96TA1	FAM129B	Niban-like protein 1	MULTI-MSMS	20180927_QE3_nLC3_TSB_SA_PHOSPHO_HIGH_PAC_4	200ug-PAC-4	710.337	3	710.001	2126.98	73622.6	3.7196	0.0026409	-0.095526	-6.7823e-05	3.6241	0.0025731	710.335	58.929	0.48735	58.927	58.791	59.278	-0.0019403					212	54	6	0	0	0	2.7333e-06	1
AAPEASSPPASPLQHLLPGK	20	2 Phospho (STY)	_AAPEASpSPPApSPLQHLLPGK_					0	0	2	0	Q96TA1	Q96TA1	Q96TA1	FAM129B	Niban-like protein 1	MULTI-MATCH	20180927_QE3_nLC3_TSB_SA_PHOSPHO_HIGH_GNDHCL_1	200ug-gndhcl-1		3	710.001	2126.98	76667.1	1.3011	0.0009238	0.43811	0.00031106	1.7392	0.0012349	710.335	59.328	0.097055	59.178	59.088	59.185	-0.15053	0.21307	0.0012132	NaN	80.293	10	8	2	NaN	NaN	NaN	NaN	0
AAPEASSPPASPLQHLLPGK	20	2 Phospho (STY)	_AAPEASpSPPApSPLQHLLPGK_					0	0	2	0	Q96TA1	Q96TA1	Q96TA1	FAM129B	Niban-like protein 1	MULTI-MATCH	20180927_QE3_nLC3_TSB_SA_PHOSPHO_HIGH_GNDHCL_1	200ug-gndhcl-1		3	710.001	2126.98	74149.1	2.6376	0.0018727	0.56956	0.00040439	3.2072	0.0022771	710.001	59.064	0.26376	58.913	58.733	58.997	-0.15053	0.15077	0.0010794	NaN	73.036	57	26	3	NaN	NaN	NaN	NaN	0
AAPEASSPPASPLQHLLPGK	20	2 Phospho (STY)	_AAPEASpSPPApSPLQHLLPGK_					0	0	2	0	Q96TA1	Q96TA1	Q96TA1	FAM129B	Niban-like protein 1	MULTI-MATCH	20180927_QE3_nLC3_TSB_SA_PHOSPHO_HIGH_GNDHCL_2	200ug-gndhcl-2		2	1064.5	2126.98	60281.7	3.3602	0.0035769	-1.9107	-0.0020339	1.4495	0.0015429	1064.49	58.542	0.03743	58.743	58.725	58.762	0.20087	0.089298	-0.0042447	NaN	141.07	5	3	2	NaN	NaN	NaN	NaN	0
AAPEASSPPASPLQHLLPGK	20	2 Phospho (STY)	_AAPEASpSPPApSPLQHLLPGK_					0	0	2	0	Q96TA1	Q96TA1	Q96TA1	FAM129B	Niban-like protein 1	MULTI-MATCH	20180927_QE3_nLC3_TSB_SA_PHOSPHO_HIGH_GNDHCL_2	200ug-gndhcl-2		3	710.001	2126.98	74208	2.6352	0.001871	0.18463	0.00013109	2.8198	0.0020021	710.001	58.866	0.30555	59.067	58.936	59.242	0.20087	0.10266	0.00067331	NaN	80.293	57	25	3	NaN	NaN	NaN	NaN	0
AAPEASSPPASPLQHLLPGK	20	2 Phospho (STY)	_AAPEASpSPPApSPLQHLLPGK_					0	0	2	0	Q96TA1	Q96TA1	Q96TA1	FAM129B	Niban-like protein 1	MULTI-MATCH	20180927_QE3_nLC3_TSB_SA_PHOSPHO_HIGH_GNDHCL_2	200ug-gndhcl-2		3	710.001	2126.98	75174.3	1.5975	0.0011342	-0.23424	-0.00016631	1.3633	0.00096794	710.001	59.098	0.13674	59.199	59.157	59.294	0.10062	0.43632	-0.00063271	NaN	73.036	23	14	2	NaN	NaN	NaN	NaN	0
AAPEASSPPASPLQHLLPGK	20	2 Phospho (STY)	_AAPEASpSPPApSPLQHLLPGK_					0	0	2	0	Q96TA1	Q96TA1	Q96TA1	FAM129B	Niban-like protein 1	MULTI-MATCH	20180927_QE3_nLC3_TSB_SA_PHOSPHO_HIGH_GNDHCL_3	200ug-gndhcl-3		2	1064.5	2126.98	66152.4	1.2585	0.0013397	0.46528	0.00049529	1.7238	0.001835	1065	59.001	0.09123	59.151	59.136	59.227	0.14981	0.49727	0.00081376	NaN	141.07	6	5	2	NaN	NaN	NaN	NaN	0
AAPEASSPPASPLQHLLPGK	20	2 Phospho (STY)	_AAPEASpSPPApSPLQHLLPGK_					0	0	2	0	Q96TA1	Q96TA1	Q96TA1	FAM129B	Niban-like protein 1	MULTI-MATCH	20180927_QE3_nLC3_TSB_SA_PHOSPHO_HIGH_GNDHCL_3	200ug-gndhcl-3		3	710.001	2126.98	74118.5	2.2255	0.0015801	-0.2553	-0.00018126	1.9702	0.0013989	710.335	58.923	0.2055	59.073	58.981	59.187	0.14981	0.30986	-0.00067757	NaN	73.036	41	18	3	NaN	NaN	NaN	NaN	0
AAPEASSPPASPLQHLLPGK	20	2 Phospho (STY)	_AAPEASpSPPApSPLQHLLPGK_					0	0	2	0	Q96TA1	Q96TA1	Q96TA1	FAM129B	Niban-like protein 1	MULTI-MATCH	20180927_QE3_nLC3_TSB_SA_PHOSPHO_HIGH_GNDHCL_4	200ug-gndhcl-4		3	710.001	2126.98	74002.3	1.9018	0.0013503	0.13909	9.8755e-05	2.0409	0.001449	710.001	58.798	0.2553	58.998	58.85	59.106	0.2005	0.23548	0.00016248	NaN	73.036	61	25	3	NaN	NaN	NaN	NaN	0
AAPEASSPPASPLQHLLPGK	20	2 Phospho (STY)	_AAPEASpSPPApSPLQHLLPGK_					0	0	2	0	Q96TA1	Q96TA1	Q96TA1	FAM129B	Niban-like protein 1	MULTI-MATCH	20180927_QE3_nLC3_TSB_SA_PHOSPHO_HIGH_PAC_1	200ug-PAC-1		3	710.001	2126.98	73703.5	2.5799	0.0018318	0.18559	0.00013177	2.7655	0.0019635	710.335	59.314	0.17654	59.114	59.044	59.22	-0.20022	0.14919	0.00067535	NaN	80.293	25	14	2	NaN	NaN	NaN	NaN	0
AAPEASSPPASPLQHLLPGK	20	2 Phospho (STY)	_AAPEASpSPPApSPLQHLLPGK_					0	0	2	0	Q96TA1	Q96TA1	Q96TA1	FAM129B	Niban-like protein 1	MULTI-MATCH	20180927_QE3_nLC3_TSB_SA_PHOSPHO_HIGH_PAC_2	200ug-PAC-2		3	710.001	2126.98	73552.7	3.5895	0.0025486	0.0034535	2.452e-06	3.593	0.002551	710.335	58.763	0.33136	58.912	58.757	59.089	0.14969	0.14971	-0.00012643	NaN	73.036	56	35	2	NaN	NaN	NaN	NaN	0
AAPEASSPPASPLQHLLPGK	20	2 Phospho (STY)	_AAPEASpSPPApSPLQHLLPGK_					0	0	2	0	Q96TA1	Q96TA1	Q96TA1	FAM129B	Niban-like protein 1	MULTI-MATCH	20180927_QE3_nLC3_TSB_SA_PHOSPHO_HIGH_PAC_3	200ug-PAC-3		3	710.001	2126.98	73526.9	2.4467	0.0017371	0.12688	9.0084e-05	2.5736	0.0018272	710.335	59.032	0.26891	59.18	59.065	59.334	0.14728	0.21496	0.0005503	NaN	80.293	81	24	4	NaN	NaN	NaN	NaN	0
AAPEASSPPASPLQHLLPGK	20	2 Phospho (STY)	_AAPEASpSPPApSPLQHLLPGK_					0	0	2	0	Q96TA1	Q96TA1	Q96TA1	FAM129B	Niban-like protein 1	MULTI-MATCH	20180927_QE3_nLC3_TSB_SA_PHOSPHO_HIGH_PAC_3	200ug-PAC-3		3	710.001	2126.98	73862.4	3.4174	0.0024264	-0.17875	-0.00012691	3.2387	0.0022995	710.335	58.727	0.23532	58.875	58.83	59.066	0.14758	0.11209	-0.00051452	NaN	73.036	72	24	3	NaN	NaN	NaN	NaN	0
AAPEASSPPASPLQHLLPGK	20	2 Phospho (STY)	_AAPEASpSPPApSPLQHLLPGK_					0	0	2	0	Q96TA1	Q96TA1	Q96TA1	FAM129B	Niban-like protein 1	MULTI-MATCH	20180927_QE3_nLC3_TSB_SA_PHOSPHO_HIGH_PAC_4	200ug-PAC-4		3	710.001	2126.98	73353.6	2.6462	0.0018788	-1.3107	-0.00093058	1.3355	0.00094819	710.334	58.118	1.3129	58.217	57.611	58.923	0.098306	-0.077646	-0.0022197	NaN	128.98	781	139	8	NaN	NaN	NaN	NaN	0
AAPEEHDSPTEASQPIVEEEETK	23	Acetyl (Protein N-term),Phospho (STY)	_(ac)AAPEEHDpSPTEASQPIVEEEETK_		AAPEEHDS(0.498)PT(0.498)EAS(0.003)QPIVEEEETK		AAPEEHDS(0)PT(0)EAS(-21.82)QPIVEEEET(-53.36)K	1	0	1	0	Q9H0S4	Q9H0S4	Q9H0S4	DDX47	Probable ATP-dependent RNA helicase DDX47	MULTI-MSMS	20180927_QE3_nLC3_TSB_SA_PHOSPHO_HIGH_GNDHCL_1	200ug-gndhcl-1	882.713	3	882.376	2644.11	66305.4	1.9511	0.0017216	0.39746	0.00035071	2.3486	0.0020723	882.711	40.788	0.29473	40.738	40.588	40.882	-0.050279					37	20	2	0	0	0	0.00083133	1
AAPEEHDSPTEASQPIVEEEETK	23	Acetyl (Protein N-term),Phospho (STY)	_(ac)AAPEEHDpSPTEASQPIVEEEETK_		AAPEEHDS(0.498)PT(0.498)EAS(0.005)QPIVEEEETK		AAPEEHDS(0)PT(0)EAS(-20.4)QPIVEEEET(-59.84)K	1	0	1	0	Q9H0S4	Q9H0S4	Q9H0S4	DDX47	Probable ATP-dependent RNA helicase DDX47	MULTI-MSMS	20180927_QE3_nLC3_TSB_SA_PHOSPHO_HIGH_GNDHCL_2	200ug-gndhcl-2	882.712	3	882.376	2644.11	64901.2	2.1518	0.0018987	-0.83561	-0.00073732	1.3162	0.0011614	883.045	40.381	0.31796	40.783	40.581	40.899	0.40136					72	23	4	0	0	0	0.00011305	1
AAPEEHDSPTEASQPIVEEEETK	23	Acetyl (Protein N-term),Phospho (STY)	_(ac)AAPEEHDpSPTEASQPIVEEEETK_		AAPEEHDS(0.5)PT(0.5)EASQPIVEEEETK		AAPEEHDS(0)PT(0)EAS(-40.56)QPIVEEEET(-93.67)K	1	0	1	0	Q9H0S4	Q9H0S4	Q9H0S4	DDX47	Probable ATP-dependent RNA helicase DDX47	MULTI-MSMS	20180927_QE3_nLC3_TSB_SA_PHOSPHO_HIGH_GNDHCL_3	200ug-gndhcl-3	882.378	3	882.376	2644.11	63660.9	2.1655	0.0019108	-0.7696	-0.00067907	1.3959	0.0012317	882.71	40.288	0.36745	40.739	40.543	40.911	0.45054					68	25	4	0	0	0	1.0303e-07	2
AAPEEHDSPTEASQPIVEEEETK	23	Acetyl (Protein N-term),Phospho (STY)	_(ac)AAPEEHDpSPTEASQPIVEEEETK_		AAPEEHDS(0.499)PT(0.499)EAS(0.002)QPIVEEEETK		AAPEEHDS(0)PT(0)EAS(-23.45)QPIVEEEET(-66.87)K	1	0	1	0	Q9H0S4	Q9H0S4	Q9H0S4	DDX47	Probable ATP-dependent RNA helicase DDX47	MULTI-MSMS	20180927_QE3_nLC3_TSB_SA_PHOSPHO_HIGH_GNDHCL_4	200ug-gndhcl-4	883.047	3	882.376	2644.11	65495.8	1.8835	0.001662	0.52342	0.00046186	2.407	0.0021238	882.377	40.198	0.28871	40.699	40.579	40.867	0.50124					56	19	4	0	0	0	7.9735e-05	1
AAPEEHDSPTEASQPIVEEEETK	23	Acetyl (Protein N-term),Phospho (STY)	_(ac)AAPEEHDpSPTEASQPIVEEEETK_		AAPEEHDS(0.843)PT(0.157)EAS(0.001)QPIVEEEETK		AAPEEHDS(7.31)PT(-7.31)EAS(-30.93)QPIVEEEET(-78.38)K	1	0	1	0	Q9H0S4	Q9H0S4	Q9H0S4	DDX47	Probable ATP-dependent RNA helicase DDX47	MULTI-MSMS	20180927_QE3_nLC3_TSB_SA_PHOSPHO_HIGH_PAC_1	200ug-PAC-1	882.712	3	882.376	2644.11	65368.6	2.1836	0.0019268	0.10443	9.2149e-05	2.2881	0.0020189	882.71	40.738	0.37984	40.738	40.559	40.939	0.00027734					99	27	5	0	0	0	1.3307e-05	1
AAPEEHDSPTEASQPIVEEEETK	23	Acetyl (Protein N-term),Phospho (STY)	_(ac)AAPEEHDpSPTEASQPIVEEEETK_		AAPEEHDS(0.492)PT(0.492)EAS(0.015)QPIVEEEETK		AAPEEHDS(0)PT(0)EAS(-15.07)QPIVEEEET(-45.99)K	1	0	1	0	Q9H0S4	Q9H0S4	Q9H0S4	DDX47	Probable ATP-dependent RNA helicase DDX47	MULTI-MSMS	20180927_QE3_nLC3_TSB_SA_PHOSPHO_HIGH_PAC_2	200ug-PAC-2	882.713	3	882.376	2644.11	64888.5	1.8564	0.001638	0.43766	0.00038618	2.294	0.0020242	882.711	40.32	0.33311	40.77	40.591	40.925	0.45043					112	28	5	0	0	0	0.0014864	1
AAPEEHDSPTEASQPIVEEEETK	23	Acetyl (Protein N-term),Phospho (STY)	_(ac)AAPEEHDpSPTEASQPIVEEEETK_		AAPEEHDS(0.744)PT(0.254)EAS(0.001)QPIVEEEETK		AAPEEHDS(4.66)PT(-4.66)EAS(-27.77)QPIVEEEET(-70.42)K	1	0	1	0	Q9H0S4	Q9H0S4	Q9H0S4	DDX47	Probable ATP-dependent RNA helicase DDX47	MULTI-MSMS	20180927_QE3_nLC3_TSB_SA_PHOSPHO_HIGH_PAC_3	200ug-PAC-3	882.712	3	882.376	2644.11	65050.7	1.8007	0.0015889	-0.10375	-9.1544e-05	1.697	0.0014974	882.376	40.257	0.38543	40.805	40.59	40.976	0.54853					104	30	5	0	0	0	5.1964e-05	1
AAPEEHDSPTEASQPIVEEEETK	23	Acetyl (Protein N-term),Phospho (STY)	_(ac)AAPEEHDpSPTEASQPIVEEEETK_		AAPEEHDS(0.9)PT(0.1)EASQPIVEEEETK		AAPEEHDS(9.55)PT(-9.55)EAS(-38.77)QPIVEEEET(-80.17)K	1	0	1	0	Q9H0S4	Q9H0S4	Q9H0S4	DDX47	Probable ATP-dependent RNA helicase DDX47	MULTI-MSMS	20180927_QE3_nLC3_TSB_SA_PHOSPHO_HIGH_PAC_4	200ug-PAC-4	882.713	3	882.376	2644.11	65306.5	2.3753	0.0020959	0.16749	0.00014779	2.5428	0.0022437	882.711	40.466	0.38329	40.765	40.581	40.965	0.2988					190	42	6	0	0	0	1.1792e-05	1
AAPPPPALTPDSQTVDSSCK	20	2 Phospho (STY)	_AAPPPPALpTPDpSQTVDSSCK_		AAPPPPALT(1)PDS(0.815)QT(0.18)VDS(0.003)S(0.001)CK		AAPPPPALT(33.67)PDS(6.56)QT(-6.56)VDS(-23.79)S(-28.42)CK	0	0	2	0	Q9H7N4	Q9H7N4	Q9H7N4	SCAF1	Splicing factor, arginine/serine-rich 19	MULTI-MSMS	20180927_QE3_nLC3_TSB_SA_PHOSPHO_HIGH_PAC_1	200ug-PAC-1	733.976	3	733.641	2197.9	74431.5	2.1732	0.0015943	-0.0061523	-4.5136e-06	2.167	0.0015898	734.309	36.39	1.0335	36.39	35.956	36.99	0.00027734					183	68	4	0	0	0	0.00016496	1
AAPPPPALTPDSQTVDSSCK	20	2 Phospho (STY)	_AAPPPPALpTPDpSQTVDSSCK_		AAPPPPALT(0.988)PDS(0.824)QT(0.168)VDS(0.014)S(0.007)CK		AAPPPPALT(19.86)PDS(7.13)QT(-7.13)VDS(-18.72)S(-22.13)CK	0	0	2	0	Q9H7N4	Q9H7N4	Q9H7N4	SCAF1	Splicing factor, arginine/serine-rich 19	MULTI-MSMS	20180927_QE3_nLC3_TSB_SA_PHOSPHO_HIGH_PAC_2	200ug-PAC-2	733.977	3	733.641	2197.9	73137.3	2.8146	0.0020649	0.17251	0.00012656	2.9872	0.0021915	733.641	35.764	1.133	36.215	35.904	37.037	0.45043					221	94	3	0	0	0	0.012921	1
AAPPPPALTPDSQTVDSSCK	20	2 Phospho (STY)	_AAPPPPALpTPDpSQTVDSSCK_		AAPPPPALT(0.99)PDS(0.801)QT(0.201)VDS(0.005)S(0.002)CK		AAPPPPALT(19.42)PDS(6.16)QT(-6.16)VDS(-22.35)S(-26.89)CK	0	0	2	0	Q9H7N4	Q9H7N4	Q9H7N4	SCAF1	Splicing factor, arginine/serine-rich 19	MULTI-MSMS	20180927_QE3_nLC3_TSB_SA_PHOSPHO_HIGH_PAC_3	200ug-PAC-3	733.977	3	733.641	2197.9	73774.8	2.3473	0.0017221	-0.062492	-4.5847e-05	2.2848	0.0016762	733.641	35.837	0.94999	36.385	36.007	36.957	0.54853					178	72	3	0	0	0	0.0019762	1
AAPPPPALTPDSQTVDSSCK	20	2 Phospho (STY)	_AAPPPPALpTPDpSQTVDSSCK_					0	0	2	0	Q9H7N4	Q9H7N4	Q9H7N4	SCAF1	Splicing factor, arginine/serine-rich 19	MULTI-MATCH	20180927_QE3_nLC3_TSB_SA_PHOSPHO_HIGH_GNDHCL_1	200ug-gndhcl-1		3	733.641	2197.9	NaN	2.7653	0.0020287	-0.92331	-0.00067738	1.8419	0.0013513	733.975	36.725	0.055637	36.675	36.639	36.695	-0.050279	0.37406	-0.0020783	NaN	61.612	6	4	2	NaN	NaN	NaN	NaN	0
AAPPPPALTPDSQTVDSSCK	20	2 Phospho (STY)	_AAPPPPALpTPDpSQTVDSSCK_					0	0	2	0	Q9H7N4	Q9H7N4	Q9H7N4	SCAF1	Splicing factor, arginine/serine-rich 19	MULTI-MATCH	20180927_QE3_nLC3_TSB_SA_PHOSPHO_HIGH_GNDHCL_2	200ug-gndhcl-2		3	733.641	2197.9	74280.2	3.2503	0.0023845	0.18821	0.00013808	3.4385	0.0025226	733.975	35.835	0.83431	36.236	35.952	36.786	0.40136	-0.064468	0.0003681	NaN	61.612	172	80	4	NaN	NaN	NaN	NaN	0
AAPPPPALTPDSQTVDSSCK	20	2 Phospho (STY)	_AAPPPPALpTPDpSQTVDSSCK_					0	0	2	0	Q9H7N4	Q9H7N4	Q9H7N4	SCAF1	Splicing factor, arginine/serine-rich 19	MULTI-MATCH	20180927_QE3_nLC3_TSB_SA_PHOSPHO_HIGH_PAC_3	200ug-PAC-3		3	733.641	2197.9	84635.4	2.3399	0.0017166	0.68003	0.0004989	3.0199	0.0022155	733.64	35.473	0.030302	36.022	35.995	36.025	0.54853	-0.27886	0.0014506	NaN	61.612	4	2	2	NaN	NaN	NaN	NaN	0
AAPPPPALTPDSQTVDSSCK	20	2 Phospho (STY)	_AAPPPPALpTPDpSQTVDSSCK_					0	0	2	0	Q9H7N4	Q9H7N4	Q9H7N4	SCAF1	Splicing factor, arginine/serine-rich 19	MULTI-MATCH	20180927_QE3_nLC3_TSB_SA_PHOSPHO_HIGH_PAC_4	200ug-PAC-4		3	733.641	2197.9	73030.8	2.7174	0.0019936	-0.16369	-0.00012009	2.5538	0.0018735	733.641	36.392	0.20691	36.691	36.622	36.829	0.2988	0.1529	-0.00017609	NaN	50.783	47	21	3	NaN	NaN	NaN	NaN	0
AAPPPPALTPDSQTVDSSCK	20	2 Phospho (STY)	_AAPPPPALpTPDpSQTVDSSCK_					0	0	2	0	Q9H7N4	Q9H7N4	Q9H7N4	SCAF1	Splicing factor, arginine/serine-rich 19	MULTI-MATCH	20180927_QE3_nLC3_TSB_SA_PHOSPHO_HIGH_PAC_4	200ug-PAC-4		3	733.641	2197.9	73969.5	2.8186	0.0020678	0.063891	4.6873e-05	2.8825	0.0021147	733.975	35.908	0.82085	36.207	35.801	36.622	0.2988	-0.093711	9.4487e-05	NaN	61.612	201	83	4	NaN	NaN	NaN	NaN	0
AAPPPPALTPDSQTVDSSCKTPEVSFLPEEATEEAGVR	38	3 Phospho (STY)	_AAPPPPALpTPDpSQpTVDSSCKTPEVSFLPEEATEEAGVR_		AAPPPPALT(0.488)PDS(0.488)QT(0.488)VDS(0.488)S(0.488)CKT(0.488)PEVS(0.069)FLPEEATEEAGVR		AAPPPPALT(0)PDS(0)QT(0)VDS(0)S(0)CKT(0)PEVS(-10.04)FLPEEAT(-45.21)EEAGVR	0	0	3	1	Q9H7N4	Q9H7N4	Q9H7N4	SCAF1	Splicing factor, arginine/serine-rich 19	MULTI-MSMS	20180927_QE3_nLC3_TSB_SA_PHOSPHO_HIGH_PAC_1	200ug-PAC-1	1056.71	4	1055.96	4219.8	60827.2	3.5463	0.0037448	-0.0059601	-6.2936e-06	3.5404	0.0037385	1056.46	61.366	0.59488	61.165	60.936	61.531	-0.20022					286	71	7	0	0	0	0.00014197	1
AAPPPPALTPDSQTVDSSCKTPEVSFLPEEATEEAGVR	38	3 Phospho (STY)	_AAPPPPALpTPDpSQpTVDSSCKTPEVSFLPEEATEEAGVR_		AAPPPPALT(0.468)PDS(0.468)QT(0.468)VDS(0.468)S(0.468)CKT(0.468)PEVS(0.191)FLPEEATEEAGVR		AAPPPPALT(0)PDS(0)QT(0)VDS(0)S(0)CKT(0)PEVS(-5.01)FLPEEAT(-37.09)EEAGVR	0	0	3	1	Q9H7N4	Q9H7N4	Q9H7N4	SCAF1	Splicing factor, arginine/serine-rich 19	MULTI-MSMS	20180927_QE3_nLC3_TSB_SA_PHOSPHO_HIGH_PAC_2	200ug-PAC-2	1056.21	4	1055.96	4219.8	60337.7	3.3409	0.0035279	0.11725	0.00012382	3.4582	0.0036517	1056.46	61.126	0.90091	61.175	60.795	61.696	0.04945					427	110	7	0	0	0	0.0005354	1
AAPPPPALTPDSQTVDSSCKTPEVSFLPEEATEEAGVR	38	3 Phospho (STY)	_AAPPPPALpTPDpSQpTVDSSCKTPEVSFLPEEATEEAGVR_		AAPPPPALT(0.47)PDS(0.47)QT(0.47)VDS(0.47)S(0.47)CKT(0.47)PEVS(0.183)FLPEEATEEAGVR		AAPPPPALT(0)PDS(0)QT(0)VDS(0)S(0)CKT(0)PEVS(-5.26)FLPEEAT(-40.16)EEAGVR	0	0	3	1	Q9H7N4	Q9H7N4	Q9H7N4	SCAF1	Splicing factor, arginine/serine-rich 19	MULTI-MSMS	20180927_QE3_nLC3_TSB_SA_PHOSPHO_HIGH_PAC_3	200ug-PAC-3	1056.21	4	1055.96	4219.8	60878.6	2.7181	0.0028702	-0.25312	-0.00026728	2.465	0.0026029	1056.46	61.224	0.72068	61.271	60.985	61.706	0.047353					279	84	6	0	0	0	0.00031729	1
AAPPPPALTPDSQTVDSSCKTPEVSFLPEEATEEAGVR	38	3 Phospho (STY)	_AAPPPPALpTPDpSQpTVDSSCKTPEVSFLPEEATEEAGVR_					0	0	3	1	Q9H7N4	Q9H7N4	Q9H7N4	SCAF1	Splicing factor, arginine/serine-rich 19	MULTI-MATCH	20180927_QE3_nLC3_TSB_SA_PHOSPHO_HIGH_PAC_4	200ug-PAC-4		4	1055.96	4219.8	61400.4	4.1061	0.0043358	0.057891	6.1131e-05	4.1639	0.0043969	1056.46	61.285	0.45962	61.183	60.889	61.349	-0.10218	-0.015521	0.00028362	NaN	56.648	219	64	5	NaN	NaN	NaN	NaN	0
AAPPPPALTPDSQTVDSSCKTPEVSFLPEEATEEAGVR	38	2 Phospho (STY)	_AAPPPPALTPDpSQTVDpSSCKTPEVSFLPEEATEEAGVR_		AAPPPPALT(0.305)PDS(0.329)QT(0.329)VDS(0.306)S(0.306)CKT(0.306)PEVS(0.12)FLPEEATEEAGVR		AAPPPPALT(-0.37)PDS(0)QT(0)VDS(0)S(0)CKT(0)PEVS(-4.37)FLPEEAT(-30.3)EEAGVR	0	0	2	1	Q9H7N4	Q9H7N4	Q9H7N4	SCAF1	Splicing factor, arginine/serine-rich 19	MULTI-MSMS	20180927_QE3_nLC3_TSB_SA_PHOSPHO_HIGH_PAC_4	200ug-PAC-4	1036.47	4	1035.97	4139.83	61294.5	3.3205	0.0034399	0.30363	0.00031455	3.6241	0.0037545	1036.47	60.019	0.34575	59.917	59.783	60.129	-0.10218					203	38	7	0	0	0	0.00050896	1
AAPPPPALTPDSQTVDSSCKTPEVSFLPEEATEEAGVR	38	2 Phospho (STY)	_AAPPPPALTPDpSQTVDpSSCKTPEVSFLPEEATEEAGVR_					0	0	2	1	Q9H7N4	Q9H7N4	Q9H7N4	SCAF1	Splicing factor, arginine/serine-rich 19	MULTI-MATCH	20180927_QE3_nLC3_TSB_SA_PHOSPHO_HIGH_GNDHCL_2	200ug-gndhcl-2		4	1035.97	4139.83	62503.7	3.1657	0.0032795	1.2549	0.0013	4.4206	0.0045795	1036.47	59.885	0.28884	59.985	59.853	60.141	0.10062	0.003623	0.0031832	NaN	44.533	53	29	3	NaN	NaN	NaN	NaN	0
AAPPPPALTPDSQTVDSSCKTPEVSFLPEEATEEAGVR	38	2 Phospho (STY)	_AAPPPPALTPDpSQTVDpSSCKTPEVSFLPEEATEEAGVR_					0	0	2	1	Q9H7N4	Q9H7N4	Q9H7N4	SCAF1	Splicing factor, arginine/serine-rich 19	MULTI-MATCH	20180927_QE3_nLC3_TSB_SA_PHOSPHO_HIGH_GNDHCL_3	200ug-gndhcl-3		4	1035.97	4139.83	62540.2	3.3401	0.0034602	0.3062	0.00031721	3.6463	0.0037774	1036.47	59.982	0.23005	60.032	59.905	60.135	0.049565	0.050048	-0.00074805	NaN	44.533	73	24	5	NaN	NaN	NaN	NaN	0
AAPPPPALTPDSQTVDSSCKTPEVSFLPEEATEEAGVR	38	2 Phospho (STY)	_AAPPPPALTPDpSQTVDpSSCKTPEVSFLPEEATEEAGVR_					0	0	2	1	Q9H7N4	Q9H7N4	Q9H7N4	SCAF1	Splicing factor, arginine/serine-rich 19	MULTI-MATCH	20180927_QE3_nLC3_TSB_SA_PHOSPHO_HIGH_GNDHCL_4	200ug-gndhcl-4		4	1035.97	4139.83	63552.3	3.0317	0.0031407	1.0505	0.0010883	4.0822	0.004229	1036.72	59.896	0.20179	59.997	59.9	60.102	0.10025	0.014908	0.0023362	NaN	44.533	58	21	6	NaN	NaN	NaN	NaN	0
AAPPPPPPPPPLESSPRVKSPSK	23	2 Phospho (STY)	_AAPPPPPPPPPLESpSPRVKpSPSK_		AAPPPPPPPPPLES(0.476)S(0.534)PRVKS(0.797)PS(0.194)K		AAPPPPPPPPPLES(-0.52)S(0.52)PRVKS(6.2)PS(-6.2)K	0	0	2	2	Q5T4S7	Q5T4S7	Q5T4S7	UBR4	E3 ubiquitin-protein ligase UBR4	MULTI-MSMS	20180927_QE3_nLC3_TSB_SA_PHOSPHO_HIGH_GNDHCL_2	200ug-gndhcl-2	831.081	3	830.745	2489.21	68841.5	2.8794	0.002392	0.20617	0.00017128	3.0856	0.0025633	831.079	35.442	1.1917	35.744	35.348	36.54	0.30112					377	107	5	0	0	0	0.00011141	2
AAPPPPPPPPPLESSPRVKSPSK	23	2 Phospho (STY)	_AAPPPPPPPPPLESpSPRVKpSPSK_		AAPPPPPPPPPLES(0.489)S(0.527)PRVKS(0.799)PS(0.185)K		AAPPPPPPPPPLES(-0.36)S(0.36)PRVKS(6.49)PS(-6.49)K	0	0	2	2	Q5T4S7	Q5T4S7	Q5T4S7	UBR4	E3 ubiquitin-protein ligase UBR4	MULTI-MSMS	20180927_QE3_nLC3_TSB_SA_PHOSPHO_HIGH_GNDHCL_2	200ug-gndhcl-2	623.563	4	623.31	2489.21	78768.3	3.246	0.0020232	0.13264	8.2678e-05	3.3786	0.0021059	623.561	35.399	1.0211	35.7	35.348	36.37	0.30112					394	92	5	0	0	0	0.010757	2
AAPPPPPPPPPLESSPRVKSPSK	23	2 Phospho (STY)	_AAPPPPPPPPPLESpSPRVKpSPSK_		AAPPPPPPPPPLES(0.478)S(0.531)PRVKS(0.695)PS(0.296)K		AAPPPPPPPPPLES(-0.48)S(0.48)PRVKS(3.81)PS(-3.81)K	0	0	2	2	Q5T4S7	Q5T4S7	Q5T4S7	UBR4	E3 ubiquitin-protein ligase UBR4	MULTI-MSMS	20180927_QE3_nLC3_TSB_SA_PHOSPHO_HIGH_GNDHCL_3	200ug-gndhcl-3	831.08	3	830.745	2489.21	68738.8	2.3608	0.0019612	0.38888	0.00032306	2.7496	0.0022842	831.079	35.401	1.2259	35.751	35.408	36.634	0.3503					339	89	6	0	0	0	0.0034732	1
AAPPPPPPPPPLESSPRVKSPSK	23	2 Phospho (STY)	_AAPPPPPPPPPLESpSPRVKpSPSK_		AAPPPPPPPPPLES(0.478)S(0.529)PRVKS(0.812)PS(0.18)K		AAPPPPPPPPPLES(-0.46)S(0.46)PRVKS(6.6)PS(-6.6)K	0	0	2	2	Q5T4S7	Q5T4S7	Q5T4S7	UBR4	E3 ubiquitin-protein ligase UBR4	MULTI-MSMS	20180927_QE3_nLC3_TSB_SA_PHOSPHO_HIGH_GNDHCL_4	200ug-gndhcl-4	831.081	3	830.745	2489.21	68524.3	2.1558	0.0017909	0.54625	0.0004538	2.702	0.0022447	831.079	35.342	0.97914	35.843	35.519	36.498	0.50124					288	81	6	0	0	0	0.0011541	1
AAPPPPPPPPPLESSPRVKSPSK	23	2 Phospho (STY)	_AAPPPPPPPPPLESpSPRVKpSPSK_					0	0	2	2	Q5T4S7	Q5T4S7	Q5T4S7	UBR4	E3 ubiquitin-protein ligase UBR4	MULTI-MATCH	20180927_QE3_nLC3_TSB_SA_PHOSPHO_HIGH_PAC_1	200ug-PAC-1		4	623.31	2489.21	86445.7	2.3268	0.0014503	-0.17905	-0.0001116	2.1477	0.0013387	623.561	35.801	0.1662	35.801	35.708	35.874	0.00027734	0.035788	-0.00086949	NaN	40.094	15	11	2	NaN	NaN	NaN	NaN	0
AAPPPPPPPPPLESSPRVKSPSK	23	2 Phospho (STY)	_AAPPPPPPPPPLESpSPRVKpSPSK_					0	0	2	2	Q5T4S7	Q5T4S7	Q5T4S7	UBR4	E3 ubiquitin-protein ligase UBR4	MULTI-MATCH	20180927_QE3_nLC3_TSB_SA_PHOSPHO_HIGH_PAC_3	200ug-PAC-3		3	830.745	2489.21	70068.4	2.0571	0.001709	0.27014	0.00022442	2.3273	0.0019334	831.079	35.366	0.57577	35.915	35.594	36.169	0.54853	0.12728	-0.00033785	NaN	62.57	104	43	3	NaN	NaN	NaN	NaN	0
AAPPPPPPPPPLESSPRVKSPSK	23	2 Phospho (STY)	_AAPPPPPPPPPLESpSPRVKpSPSK_					0	0	2	2	Q5T4S7	Q5T4S7	Q5T4S7	UBR4	E3 ubiquitin-protein ligase UBR4	MULTI-MATCH	20180927_QE3_nLC3_TSB_SA_PHOSPHO_HIGH_PAC_3	200ug-PAC-3		4	623.31	2489.21	79638.8	2.3477	0.0014634	0.11582	7.2193e-05	2.4635	0.0015355	623.561	35.274	0.49429	35.822	35.594	36.088	0.54853	0.056793	-0.00013431	NaN	40.094	78	36	3	NaN	NaN	NaN	NaN	0
AAPPPPPPPPPLESSPRVKSPSK	23	2 Phospho (STY)	_AAPPPPPPPPPLESpSPRVKpSPSK_					0	0	2	2	Q5T4S7	Q5T4S7	Q5T4S7	UBR4	E3 ubiquitin-protein ligase UBR4	MULTI-MATCH	20180927_QE3_nLC3_TSB_SA_PHOSPHO_HIGH_PAC_4	200ug-PAC-4		3	830.745	2489.21	70338.4	2.6261	0.0021816	0.22328	0.00018549	2.8494	0.0023671	831.079	35.411	0.50435	35.71	35.591	36.096	0.2988	-0.077558	-0.00045465	NaN	62.57	91	43	3	NaN	NaN	NaN	NaN	0
AAPPPPPPPPPLESSPRVKSPSK	23	2 Phospho (STY)	_AAPPPPPPPPPLESpSPRVKpSPSK_					0	0	2	2	Q5T4S7	Q5T4S7	Q5T4S7	UBR4	E3 ubiquitin-protein ligase UBR4	MULTI-MATCH	20180927_QE3_nLC3_TSB_SA_PHOSPHO_HIGH_PAC_4	200ug-PAC-4		4	623.31	2489.21	80939.9	3.0394	0.0018945	-0.042449	-2.6459e-05	2.9969	0.001868	623.561	35.418	0.53066	35.717	35.565	36.096	0.2988	-0.048744	-0.00052891	NaN	40.094	87	45	3	NaN	NaN	NaN	NaN	0
AAPQSPSVPK	10	Phospho (STY)	_AAPQpSPSVPK_		AAPQS(0.789)PS(0.211)VPK		AAPQS(5.72)PS(-5.72)VPK	0	0	1	0	O75694	O75694	O75694	NUP155	Nuclear pore complex protein Nup155	MULTI-MSMS	20180927_QE3_nLC3_TSB_SA_PHOSPHO_HIGH_GNDHCL_2	200ug-gndhcl-2	531.257	2	531.255	1060.5	86387.5	2.2945	0.001219	0.27391	0.00014551	2.5684	0.0013645	531.255	19.413	0.58233	19.414	19.132	19.714	0.00038262					84	30	3	0	0	0	0.013044	1
AAPQSPSVPK	10	Phospho (STY)	_AAPQpSPSVPK_		AAPQS(0.724)PS(0.276)VPK		AAPQS(4.2)PS(-4.2)VPK	0	0	1	0	O75694	O75694	O75694	NUP155	Nuclear pore complex protein Nup155	MULTI-MSMS	20180927_QE3_nLC3_TSB_SA_PHOSPHO_HIGH_GNDHCL_3	200ug-gndhcl-3	531.255	2	531.255	1060.5	85550.5	1.9385	0.0010299	0.17011	9.0374e-05	2.1087	0.0011202	531.255	19.317	0.54476	19.466	19.189	19.734	0.1498					75	24	4	0	0	0	0.015215	1
AAPQSPSVPK	10	Phospho (STY)	_AAPQpSPSVPK_		AAPQS(0.811)PS(0.189)VPK		AAPQS(6.34)PS(-6.34)VPK	0	0	1	0	O75694	O75694	O75694	NUP155	Nuclear pore complex protein Nup155	MULTI-MSMS	20180927_QE3_nLC3_TSB_SA_PHOSPHO_HIGH_PAC_1	200ug-PAC-1	531.256	2	531.255	1060.5	85750.2	1.6879	0.00089672	-0.63616	-0.00033796	1.0518	0.00055875	531.255	19.382	0.87166	19.483	18.918	19.789	0.10052					80	39	3	0	0	0	0.0068041	1
AAPQSPSVPK	10	Phospho (STY)	_AAPQpSPSVPK_		AAPQS(0.794)PS(0.206)VPK		AAPQS(5.86)PS(-5.86)VPK	0	0	1	0	O75694	O75694	O75694	NUP155	Nuclear pore complex protein Nup155	MULTI-MSMS	20180927_QE3_nLC3_TSB_SA_PHOSPHO_HIGH_PAC_3	200ug-PAC-3	531.256	2	531.255	1060.5	86997.3	1.7111	0.00090903	-0.60804	-0.00032303	1.1031	0.00058601	531.255	19.1	0.9804	19.548	18.932	19.912	0.44832					84	44	3	0	0	0	0.013635	1
AAPQSPSVPK	10	Phospho (STY)	_AAPQpSPSVPK_		AAPQS(0.737)PS(0.263)VPK		AAPQS(4.47)PS(-4.47)VPK	0	0	1	0	O75694	O75694	O75694	NUP155	Nuclear pore complex protein Nup155	MULTI-MSMS	20180927_QE3_nLC3_TSB_SA_PHOSPHO_HIGH_PAC_4	200ug-PAC-4	531.257	2	531.255	1060.5	86016.5	2.2854	0.0012141	-0.62929	-0.00033431	1.6561	0.0008798	531.255	19.164	1.1312	19.462	18.736	19.868	0.29878					132	66	3	0	0	0	0.017086	1
AAPQSPSVPK	10	Phospho (STY)	_AAPQpSPSVPK_					0	0	1	0	O75694	O75694	O75694	NUP155	Nuclear pore complex protein Nup155	MULTI-MATCH	20180927_QE3_nLC3_TSB_SA_PHOSPHO_HIGH_GNDHCL_1	200ug-gndhcl-1		2	531.255	1060.5	91326.9	2.8691	0.0015242	0.67498	0.00035859	3.5441	0.0018828	531.757	19.64	0.45604	19.59	19.386	19.842	-0.050279	0.085864	0.00044469	NaN	62.633	46	29	2	NaN	NaN	NaN	NaN	0
AAPQSPSVPK	10	Phospho (STY)	_AAPQpSPSVPK_					0	0	1	0	O75694	O75694	O75694	NUP155	Nuclear pore complex protein Nup155	MULTI-MATCH	20180927_QE3_nLC3_TSB_SA_PHOSPHO_HIGH_GNDHCL_4	200ug-gndhcl-4		2	531.255	1060.5	86589.1	2.4201	0.0012857	-0.0023535	-1.2503e-06	2.4177	0.0012844	531.756	19.237	0.37132	19.437	19.217	19.588	0.2005	-0.066463	-0.00027499	NaN	62.633	32	16	3	NaN	NaN	NaN	NaN	0
AAPRADEGSESRTLDVSTDEEDK	23	2 Phospho (STY)	_AAPRADEGSESRTLDVpSpTDEEDK_		AAPRADEGS(0.001)ES(0.006)RT(0.007)LDVS(0.99)T(0.996)DEEDK		AAPRADEGS(-32.57)ES(-24.61)RT(-23.73)LDVS(23.73)T(28.81)DEEDK	0	0	2	2	P16383	P16383	P16383	GCFC2	GC-rich sequence DNA-binding factor 2	MULTI-MSMS	20180927_QE3_nLC3_TSB_SA_PHOSPHO_HIGH_GNDHCL_2	200ug-gndhcl-2	880.359	3	880.023	2637.05	66449.4	1.9255	0.0016944	-0.1987	-0.00017486	1.7268	0.0015196	880.357	26.006	0.27393	26.107	25.969	26.243	0.10063					45	13	4	0	0	0	1.2244e-07	1
AAPRADEGSESRTLDVSTDEEDK	23	2 Phospho (STY)	_AAPRADEGSESRTLDVpSpTDEEDK_		AAPRADEGS(0.001)ES(0.002)RT(0.003)LDVS(0.996)T(0.999)DEEDK		AAPRADEGS(-33.66)ES(-28.57)RT(-27.48)LDVS(27.48)T(32.57)DEEDK	0	0	2	2	P16383	P16383	P16383	GCFC2	GC-rich sequence DNA-binding factor 2	MULTI-MSMS	20180927_QE3_nLC3_TSB_SA_PHOSPHO_HIGH_GNDHCL_3	200ug-gndhcl-3	880.358	3	880.023	2637.05	66017.1	1.4594	0.0012843	0.31369	0.00027605	1.773	0.0015603	880.023	25.942	0.25674	26.192	26.047	26.304	0.25004					38	12	4	0	0	0	6.3461e-06	1
AAPRADEGSESRTLDVSTDEEDK	23	2 Phospho (STY)	_AAPRADEGSESRTLDVpSpTDEEDK_					0	0	2	2	P16383	P16383	P16383	GCFC2	GC-rich sequence DNA-binding factor 2	MULTI-MATCH	20180927_QE3_nLC3_TSB_SA_PHOSPHO_HIGH_GNDHCL_4	200ug-gndhcl-4		3	880.023	2637.05	67436.4	1.2737	0.0011209	-0.35607	-0.00031335	0.9176	0.00080751	880.357	25.815	0.19983	26.216	26.115	26.315	0.401	0.044105	-0.00086766	NaN	95.255	25	11	3	NaN	NaN	NaN	NaN	0
AAQGAAAAVAAGTSGVAGEGEPGPGENAAAEGTAPSPGRVSPPTPAR	47	Acetyl (Protein N-term),2 Phospho (STY)	_(ac)AAQGAAAAVAAGTSGVAGEGEPGPGENAAAEGTAPpSPGRVpSPPTPAR_		AAQGAAAAVAAGT(0.003)S(0.003)GVAGEGEPGPGENAAAEGT(0.097)APS(0.845)PGRVS(0.785)PPT(0.268)PAR		AAQGAAAAVAAGT(-28.22)S(-28.22)GVAGEGEPGPGENAAAEGT(-10.79)APS(9.02)PGRVS(5.82)PPT(-5.82)PAR	1	0	2	1	Q9H7Z6	Q9H7Z6	Q9H7Z6	KAT8	Histone acetyltransferase KAT8	MULTI-MSMS	20180927_QE3_nLC3_TSB_SA_PHOSPHO_HIGH_GNDHCL_3	200ug-gndhcl-3	1086	4	1085.75	4338.95	61229	2.5236	0.00274	-0.17672	-0.00019188	2.3469	0.0025481	1086.25	57.413	0.35667	57.563	57.362	57.718	0.14981					111	33	5	0	0	0	4.0794e-05	1
AAQGAAAAVAAGTSGVAGEGEPGPGENAAAEGTAPSPGRVSPPTPAR	47	Acetyl (Protein N-term),2 Phospho (STY)	_(ac)AAQGAAAAVAAGTSGVAGEGEPGPGENAAAEGTAPpSPGRVpSPPTPAR_		AAQGAAAAVAAGTSGVAGEGEPGPGENAAAEGT(0.226)APS(0.793)PGRVS(0.774)PPT(0.207)PAR		AAQGAAAAVAAGT(-35.73)S(-35.73)GVAGEGEPGPGENAAAEGT(-6.96)APS(6.96)PGRVS(6.96)PPT(-6.96)PAR	1	0	2	1	Q9H7Z6	Q9H7Z6	Q9H7Z6	KAT8	Histone acetyltransferase KAT8	MULTI-MSMS	20180927_QE3_nLC3_TSB_SA_PHOSPHO_HIGH_PAC_1	200ug-PAC-1	1086	4	1085.75	4338.95	60046	1.759	0.0019098	-0.12079	-0.00013115	1.6382	0.0017786	1086.25	57.685	0.41965	57.585	57.32	57.739	-0.099972					190	40	7	0	0	0	1.6074e-10	1
AAQGAAAAVAAGTSGVAGEGEPGPGENAAAEGTAPSPGRVSPPTPAR	47	Acetyl (Protein N-term),2 Phospho (STY)	_(ac)AAQGAAAAVAAGTSGVAGEGEPGPGENAAAEGTAPpSPGRVpSPPTPAR_		AAQGAAAAVAAGTSGVAGEGEPGPGENAAAEGT(0.156)APS(0.849)PGRVS(0.862)PPT(0.133)PAR		AAQGAAAAVAAGT(-60.18)S(-59.97)GVAGEGEPGPGENAAAEGT(-7.7)APS(7.7)PGRVS(8.39)PPT(-8.39)PAR	1	0	2	1	Q9H7Z6	Q9H7Z6	Q9H7Z6	KAT8	Histone acetyltransferase KAT8	MULTI-MSMS	20180927_QE3_nLC3_TSB_SA_PHOSPHO_HIGH_PAC_2	200ug-PAC-2	1086.25	4	1085.75	4338.95	60685.4	2.5792	0.0028004	-0.29727	-0.00032276	2.282	0.0024776	1086	57.364	0.6088	57.613	57.248	57.857	0.24994					282	65	7	0	0	0	2.2416e-15	1
AAQGAAAAVAAGTSGVAGEGEPGPGENAAAEGTAPSPGRVSPPTPAR	47	Acetyl (Protein N-term),2 Phospho (STY)	_(ac)AAQGAAAAVAAGTSGVAGEGEPGPGENAAAEGTAPpSPGRVpSPPTPAR_		AAQGAAAAVAAGTSGVAGEGEPGPGENAAAEGT(0.071)APS(0.89)PGRVS(0.816)PPT(0.223)PAR		AAQGAAAAVAAGT(-37.74)S(-37.74)GVAGEGEPGPGENAAAEGT(-12.26)APS(11.01)PGRVS(6.63)PPT(-6.63)PAR	1	0	2	1	Q9H7Z6	Q9H7Z6	Q9H7Z6	KAT8	Histone acetyltransferase KAT8	MULTI-MSMS	20180927_QE3_nLC3_TSB_SA_PHOSPHO_HIGH_PAC_4	200ug-PAC-4	1086.5	4	1085.75	4338.95	60887.3	3.142	0.0034114	-0.73741	-0.00080064	2.4046	0.0026108	1086.25	57.592	0.51126	57.691	57.424	57.935	0.098306					259	55	6	0	0	0	8.1453e-08	1
AAQGAAAAVAAGTSGVAGEGEPGPGENAAAEGTAPSPGRVSPPTPAR	47	Acetyl (Protein N-term),2 Phospho (STY)	_(ac)AAQGAAAAVAAGTSGVAGEGEPGPGENAAAEGTAPpSPGRVpSPPTPAR_					1	0	2	1	Q9H7Z6	Q9H7Z6	Q9H7Z6	KAT8	Histone acetyltransferase KAT8	MULTI-MATCH	20180927_QE3_nLC3_TSB_SA_PHOSPHO_HIGH_GNDHCL_2	200ug-gndhcl-2		4	1085.75	4338.95	63831.3	2.4747	0.0026869	-0.46079	-0.0005003	2.0139	0.0021866	1086.25	57.388	0.30832	57.589	57.396	57.704	0.20087	-0.034862	-0.00024396	NaN	108.2	94	29	4	NaN	NaN	NaN	NaN	0
AAQSPFSIPNSSSGPYGSQDSVHSSPEDGGGGR	33	2 Phospho (STY)	_AAQSPFSIPNSSSGPpYGSQDpSVHSSPEDGGGGR_		AAQS(0.002)PFS(0.034)IPNS(0.177)S(0.188)S(0.197)GPY(0.314)GS(0.247)QDS(0.55)VHS(0.167)S(0.124)PEDGGGGR		AAQS(-22.55)PFS(-9.42)IPNS(-3.14)S(-2.8)S(-2.46)GPY(0.72)GS(-0.72)QDS(4.52)VHS(-4.52)S(-5.89)PEDGGGGR	0	0	2	0	Q8NHG8	Q8NHG8	Q8NHG8	ZNRF2	E3 ubiquitin-protein ligase ZNRF2	MULTI-MSMS	20180927_QE3_nLC3_TSB_SA_PHOSPHO_HIGH_PAC_1	200ug-PAC-1	1127.46	3	1127.12	3378.35	60125.5	0.972	0.0010956	-0.12672	-0.00014283	0.84527	0.00095273	1127.46	49.684	0.31037	49.785	49.633	49.943	0.10053					61	22	4	0	0	0	0.00014178	1
AAQSPFSIPNSSSGPYGSQDSVHSSPEDGGGGR	33	2 Phospho (STY)	_AAQSPFSIPNSSSGPpYGSQDpSVHSSPEDGGGGR_		AAQS(0.003)PFS(0.033)IPNS(0.188)S(0.196)S(0.204)GPY(0.298)GS(0.258)QDS(0.546)VHS(0.207)S(0.068)PEDGGGGR		AAQS(-22.41)PFS(-11.65)IPNS(-2.78)S(-2.48)S(-2.18)GPY(0.64)GS(-0.64)QDS(3.68)VHS(-3.68)S(-8.49)PEDGGGGR	0	0	2	0	Q8NHG8	Q8NHG8	Q8NHG8	ZNRF2	E3 ubiquitin-protein ligase ZNRF2	MULTI-MSMS	20180927_QE3_nLC3_TSB_SA_PHOSPHO_HIGH_PAC_3	200ug-PAC-3	1127.46	3	1127.12	3378.35	59858.4	0.68064	0.00076717	-0.3381	-0.00038108	0.34254	0.00038609	1127.46	49.137	0.3022	49.786	49.668	49.97	0.64878					48	24	3	0	0	0	0.00084992	1
AAQSPFSIPNSSSGPYGSQDSVHSSPEDGGGGR	33	2 Phospho (STY)	_AAQSPFSIPNSSSGPpYGSQDpSVHSSPEDGGGGR_					0	0	2	0	Q8NHG8	Q8NHG8	Q8NHG8	ZNRF2	E3 ubiquitin-protein ligase ZNRF2	MULTI-MATCH	20180927_QE3_nLC3_TSB_SA_PHOSPHO_HIGH_GNDHCL_1	200ug-gndhcl-1		3	1127.12	3378.35	60204.2	1.4121	0.0015916	-0.23362	-0.00026332	1.1785	0.0013283	1127.46	49.71	0.31069	49.76	49.6	49.91	0.04997	0.0055618	-5.247e-05	NaN	58.804	82	33	4	NaN	NaN	NaN	NaN	0
AAQSPFSIPNSSSGPYGSQDSVHSSPEDGGGGR	33	2 Phospho (STY)	_AAQSPFSIPNSSSGPpYGSQDpSVHSSPEDGGGGR_					0	0	2	0	Q8NHG8	Q8NHG8	Q8NHG8	ZNRF2	E3 ubiquitin-protein ligase ZNRF2	MULTI-MATCH	20180927_QE3_nLC3_TSB_SA_PHOSPHO_HIGH_GNDHCL_4	200ug-gndhcl-4		3	1127.12	3378.35	58230.5	0.89603	0.0010099	-0.20655	-0.0002328	0.68948	0.00077713	1127.46	49.081	0.3094	49.783	49.605	49.914	0.70174	0.028746	3.9084e-05	NaN	58.804	57	30	3	NaN	NaN	NaN	NaN	0
AAQSPFSIPNSSSGPYGSQDSVHSSPEDGGGGR	33	2 Phospho (STY)	_AAQSPFSIPNSSSGPpYGSQDpSVHSSPEDGGGGR_					0	0	2	0	Q8NHG8	Q8NHG8	Q8NHG8	ZNRF2	E3 ubiquitin-protein ligase ZNRF2	MULTI-MATCH	20180927_QE3_nLC3_TSB_SA_PHOSPHO_HIGH_PAC_2	200ug-PAC-2		3	1127.12	3378.35	60554.4	1.2009	0.0013536	-0.21103	-0.00023786	0.98992	0.0011158	1127.46	49.107	0.30551	49.658	49.597	49.903	0.55068	-0.096287	2.3914e-05	NaN	58.804	38	29	2	NaN	NaN	NaN	NaN	0
AARDSDSEEDLVSYGTGLEPLEEGERPK	28	Acetyl (Protein N-term),2 Phospho (STY)	_(ac)AARDpSDpSEEDLVSYGTGLEPLEEGERPK_		AARDS(1)DS(1)EEDLVSYGTGLEPLEEGERPK		AARDS(78.81)DS(67.96)EEDLVS(-67.96)Y(-90.33)GT(-96.92)GLEPLEEGERPK	1	0	2	2	Q9BRR8	Q9BRR8	Q9BRR8	GPATCH1	G patch domain-containing protein 1	MULTI-MSMS	20180927_QE3_nLC3_TSB_SA_PHOSPHO_HIGH_GNDHCL_2	200ug-gndhcl-2	1084.8	3	1084.46	3250.36	57618.3	3.241	0.0035147	-1.0111	-0.0010965	2.2299	0.0024182	1084.79	59.542	0.70523	59.642	59.458	60.163	0.10062					245	68	6	0	0	0	3.1456e-25	1
AARDSDSEEDLVSYGTGLEPLEEGERPK	28	Acetyl (Protein N-term),2 Phospho (STY)	_(ac)AARDpSDpSEEDLVSYGTGLEPLEEGERPK_		AARDS(1)DS(1)EEDLVSYGTGLEPLEEGERPK		AARDS(57.28)DS(58.59)EEDLVS(-57.28)Y(-93.92)GT(-105.38)GLEPLEEGERPK	1	0	2	2	Q9BRR8	Q9BRR8	Q9BRR8	GPATCH1	G patch domain-containing protein 1	MULTI-MSMS	20180927_QE3_nLC3_TSB_SA_PHOSPHO_HIGH_GNDHCL_3	200ug-gndhcl-3	1085.13	3	1084.46	3250.36	58318.7	2.7589	0.0029919	-0.3067	-0.0003326	2.4522	0.0026593	1084.79	59.605	0.64095	59.655	59.494	60.135	0.049565					283	63	6	0	0	0	3.1456e-25	1
AARDSDSEEDLVSYGTGLEPLEEGERPK	28	Acetyl (Protein N-term),2 Phospho (STY)	_(ac)AARDpSDpSEEDLVSYGTGLEPLEEGERPK_					1	0	2	2	Q9BRR8	Q9BRR8	Q9BRR8	GPATCH1	G patch domain-containing protein 1	MULTI-MATCH	20180927_QE3_nLC3_TSB_SA_PHOSPHO_HIGH_GNDHCL_1	200ug-gndhcl-1		3	1084.46	3250.36	58882.6	2.3725	0.0025729	-0.73903	-0.00080145	1.6335	0.0017715	1084.79	59.767	0.12762	59.617	59.508	59.636	-0.15053	-0.027343	-0.0006366	NaN	158.2	19	10	2	NaN	NaN	NaN	NaN	0
AARDSDSEEDLVSYGTGLEPLEEGERPK	28	Acetyl (Protein N-term),2 Phospho (STY)	_(ac)AARDpSDpSEEDLVSYGTGLEPLEEGERPK_					1	0	2	2	Q9BRR8	Q9BRR8	Q9BRR8	GPATCH1	G patch domain-containing protein 1	MULTI-MATCH	20180927_QE3_nLC3_TSB_SA_PHOSPHO_HIGH_GNDHCL_4	200ug-gndhcl-4		3	1084.46	3250.36	58633.4	2.2226	0.0024104	0.15837	0.00017175	2.381	0.0025821	1084.79	59.561	0.17467	59.662	59.53	59.704	0.10025	0.017685	0.002283	NaN	158.2	22	17	2	NaN	NaN	NaN	NaN	0
AARSPPSPHPSPPAR	15	Acetyl (Protein N-term),2 Phospho (STY)	_(ac)AARpSPPpSPHPSPPAR_		AARS(1)PPS(0.981)PHPS(0.019)PPAR		AARS(34.78)PPS(17.15)PHPS(-17.15)PPAR	1	0	2	1	Q9NXG0	Q9NXG0	Q9NXG0	CNTLN	Centlein	MULTI-MSMS	20180927_QE3_nLC3_TSB_SA_PHOSPHO_HIGH_GNDHCL_1	200ug-gndhcl-1	576.255	3	576.254	1725.74	81572.6	1.7418	0.0010037	0.028181	1.6239e-05	1.77	0.00102	576.254	24.415	1.1849	24.365	23.698	24.883	-0.050279					176	75	3	0	0	0	0.013721	1
AARSPPSPHPSPPAR	15	Acetyl (Protein N-term),2 Phospho (STY)	_(ac)AARpSPPpSPHPSPPAR_		AARS(1)PPS(0.994)PHPS(0.007)PPAR		AARS(33.16)PPS(22.04)PHPS(-22.04)PPAR	1	0	2	1	Q9NXG0	Q9NXG0	Q9NXG0	CNTLN	Centlein	MULTI-MSMS	20180927_QE3_nLC3_TSB_SA_PHOSPHO_HIGH_PAC_1	200ug-PAC-1	576.589	3	576.254	1725.74	81589.6	1.8869	0.0010873	0.035731	2.059e-05	1.9226	0.0011079	576.254	24.377	1.1871	24.478	23.81	24.997	0.10052					199	63	4	0	0	0	0.0042065	1
AARSPPSPHPSPPAR	15	Acetyl (Protein N-term),2 Phospho (STY)	_(ac)AARpSPPpSPHPSPPAR_		AARS(0.998)PPS(0.636)PHPS(0.366)PPAR		AARS(24.45)PPS(2.41)PHPS(-2.41)PPAR	1	0	2	1	Q9NXG0	Q9NXG0	Q9NXG0	CNTLN	Centlein	MULTI-MSMS	20180927_QE3_nLC3_TSB_SA_PHOSPHO_HIGH_PAC_3	200ug-PAC-3	576.255	3	576.254	1725.74	81475.3	1.6803	0.00096827	0.13824	7.9663e-05	1.8185	0.0010479	576.254	24.066	1.1691	24.615	23.913	25.082	0.54855					164	55	4	0	0	0	0.00542	2
AARVLGSEGEEEDEALSPAK	20	2 Phospho (STY)	_AARVLGpSEGEEEDEALpSPAK_		AARVLGS(1)EGEEEDEALS(1)PAK		AARVLGS(122.35)EGEEEDEALS(122.35)PAK	0	0	2	1	P18858	P18858	P18858	LIG1	DNA ligase 1	MULTI-MSMS	20180927_QE3_nLC3_TSB_SA_PHOSPHO_HIGH_GNDHCL_2	200ug-gndhcl-2	740.318	3	739.982	2216.92	73190.6	3.5337	0.0026148	0.42713	0.00031607	3.9608	0.0029309	740.316	36.679	0.38318	37.081	36.932	37.315	0.40136					148	42	5	0	0	0	1.0523e-10	1
AARVLGSEGEEEDEALSPAK	20	2 Phospho (STY)	_AARVLGpSEGEEEDEALpSPAK_					0	0	2	1	P18858	P18858	P18858	LIG1	DNA ligase 1	MULTI-MATCH	20180927_QE3_nLC3_TSB_SA_PHOSPHO_HIGH_GNDHCL_3	200ug-gndhcl-3		3	739.982	2216.92	72944.4	3.1247	0.0023122	-0.17941	-0.00013276	2.9453	0.0021795	740.316	36.632	0.37642	37.082	36.883	37.26	0.45054	0.007235	-0.00049879	NaN	122.35	79	32	4	NaN	NaN	NaN	NaN	0
AARVLGSEGEEEDEALSPAK	20	2 Phospho (STY)	_AARVLGpSEGEEEDEALpSPAK_					0	0	2	1	P18858	P18858	P18858	LIG1	DNA ligase 1	MULTI-MATCH	20180927_QE3_nLC3_TSB_SA_PHOSPHO_HIGH_GNDHCL_4	200ug-gndhcl-4		3	739.982	2216.92	71998.1	2.8419	0.0021029	-0.082979	-6.1403e-05	2.7589	0.0020415	740.316	36.548	0.2802	37.05	36.927	37.208	0.50124	-0.025599	-0.00028472	NaN	122.35	61	28	3	NaN	NaN	NaN	NaN	0
AARVLGSEGEEEDEALSPAK	20	2 Phospho (STY)	_AARVLGpSEGEEEDEALpSPAK_					0	0	2	1	P18858	P18858	P18858	LIG1	DNA ligase 1	MULTI-MATCH	20180927_QE3_nLC3_TSB_SA_PHOSPHO_HIGH_PAC_2	200ug-PAC-2		3	739.982	2216.92	72742.3	2.8904	0.0021389	-0.63983	-0.00047346	2.2506	0.0016654	740.315	36.638	0.32054	37.088	36.945	37.265	0.45043	0.012963	-0.0015209	NaN	122.35	60	31	3	NaN	NaN	NaN	NaN	0
AASAAAASAAAASAASGSPGPGEGSAGGEK	30	Acetyl (Protein N-term),2 Phospho (STY)	_(ac)AASAAAApSAAAASAASGpSPGPGEGSAGGEK_		AAS(0.001)AAAAS(0.511)AAAAS(0.465)AAS(0.092)GS(0.916)PGPGEGS(0.015)AGGEK		AAS(-28.01)AAAAS(0.42)AAAAS(-0.42)AAS(-11.3)GS(11.3)PGPGEGS(-17.93)AGGEK	1	0	2	0	Q13263	Q13263	Q13263	TRIM28	Transcription intermediary factor 1-beta	MULTI-MSMS	20180927_QE3_nLC3_TSB_SA_PHOSPHO_HIGH_GNDHCL_1	200ug-gndhcl-1	864.025	3	863.688	2588.04	67423.1	2.4889	0.0021496	0.10212	8.8199e-05	2.591	0.0022378	864.023	42.196	0.58518	42.146	41.882	42.467	-0.050279					214	63	4	0	0	0	1.4361e-05	1
AASAAAASAAAASAASGSPGPGEGSAGGEK	30	Acetyl (Protein N-term),2 Phospho (STY)	_(ac)AASAAAASAAAASAApSGpSPGPGEGSAGGEK_		AASAAAAS(0.006)AAAAS(0.146)AAS(0.923)GS(0.922)PGPGEGS(0.002)AGGEK		AAS(-42.51)AAAAS(-25.97)AAAAS(-10.71)AAS(10.71)GS(10.71)PGPGEGS(-27.31)AGGEK	1	0	2	0	Q13263	Q13263	Q13263	TRIM28	Transcription intermediary factor 1-beta	MULTI-MSMS	20180927_QE3_nLC3_TSB_SA_PHOSPHO_HIGH_GNDHCL_1	200ug-gndhcl-1	864.025	3	863.688	2588.04	68100.7	1.9719	0.0017031	0.3434	0.00029659	2.3153	0.0019997	864.023	43.161	1.0483	43.111	42.727	43.776	-0.050279					341	100	5	0	0	0	4.4953e-06	2
AASAAAASAAAASAASGSPGPGEGSAGGEK	30	Acetyl (Protein N-term),2 Phospho (STY)	_(ac)AASAAAASAAAApSAASGpSPGPGEGSAGGEK_		AASAAAAS(0.074)AAAAS(0.863)AAS(0.25)GS(0.812)PGPGEGS(0.001)AGGEK		AAS(-36.68)AAAAS(-9.95)AAAAS(9.95)AAS(-5.73)GS(5.73)PGPGEGS(-29.26)AGGEK	1	0	2	0	Q13263	Q13263	Q13263	TRIM28	Transcription intermediary factor 1-beta	MULTI-MSMS	20180927_QE3_nLC3_TSB_SA_PHOSPHO_HIGH_GNDHCL_2	200ug-gndhcl-2	864.024	3	863.688	2588.04	67139.7	2.5875	0.0022348	0.36427	0.00031462	2.9518	0.0025494	864.023	41.817	0.75131	42.218	41.993	42.744	0.40136					256	82	4	0	0	0	2.4646e-06	1
AASAAAASAAAASAASGSPGPGEGSAGGEK	30	Acetyl (Protein N-term),2 Phospho (STY)	_(ac)AASAAAASAAAASAApSGpSPGPGEGSAGGEK_		AASAAAAS(0.024)AAAAS(0.372)AAS(0.683)GS(0.919)PGPGEGS(0.002)AGGEK		AAS(-44.85)AAAAS(-15.86)AAAAS(-3.12)AAS(3.12)GS(9.32)PGPGEGS(-27.27)AGGEK	1	0	2	0	Q13263	Q13263	Q13263	TRIM28	Transcription intermediary factor 1-beta	MULTI-MSMS	20180927_QE3_nLC3_TSB_SA_PHOSPHO_HIGH_GNDHCL_2	200ug-gndhcl-2	864.025	3	863.688	2588.04	67557.3	2.2389	0.0019337	0.37696	0.00032557	2.6158	0.0022592	864.023	42.833	1.0646	43.235	42.807	43.872	0.40136					358	99	4	0	0	0	3.4348e-06	2
AASAAAASAAAASAASGSPGPGEGSAGGEK	30	Acetyl (Protein N-term),2 Phospho (STY)	_(ac)AASAAAASAAAASAASGpSPGPGEGpSAGGEK_		AASAAAAS(0.006)AAAAS(0.013)AAS(0.2)GS(0.782)PGPGEGS(0.999)AGGEK		AAS(-48.38)AAAAS(-20.82)AAAAS(-17.98)AAS(-5.94)GS(5.94)PGPGEGS(34.32)AGGEK	1	0	2	0	Q13263	Q13263	Q13263	TRIM28	Transcription intermediary factor 1-beta	MULTI-MSMS	20180927_QE3_nLC3_TSB_SA_PHOSPHO_HIGH_GNDHCL_2	200ug-gndhcl-2	864.023	3	863.688	2588.04	66315.1	1.4071	0.0012153	0.0048262	4.1683e-06	1.4119	0.0012195	864.022	48.73	1.0152	49.332	49.009	50.024	0.60186					317	97	4	0	0	0	1.1715e-05	1
AASAAAASAAAASAASGSPGPGEGSAGGEK	30	Acetyl (Protein N-term),2 Phospho (STY)	_(ac)AASAAAASAAAApSAASGpSPGPGEGSAGGEK_		AASAAAAS(0.029)AAAAS(0.959)AAS(0.024)GS(0.987)PGPGEGSAGGEK		AAS(-42.73)AAAAS(-15.13)AAAAS(15.13)AAS(-18.93)GS(18.93)PGPGEGS(-33.58)AGGEK	1	0	2	0	Q13263	Q13263	Q13263	TRIM28	Transcription intermediary factor 1-beta	MULTI-MSMS	20180927_QE3_nLC3_TSB_SA_PHOSPHO_HIGH_GNDHCL_3	200ug-gndhcl-3	864.025	3	863.688	2588.04	67259.1	1.8337	0.0015837	0.12137	0.00010483	1.9551	0.0016886	863.688	41.653	0.65589	42.104	41.849	42.505	0.45054					221	61	5	0	0	0	1.2121e-08	1
AASAAAASAAAASAASGSPGPGEGSAGGEK	30	Acetyl (Protein N-term),2 Phospho (STY)	_(ac)AASAAAASAAAASAApSGpSPGPGEGSAGGEK_		AASAAAASAAAAS(0.158)AAS(0.878)GS(0.959)PGPGEGS(0.005)AGGEK		AAS(-61.98)AAAAS(-35.19)AAAAS(-8.39)AAS(8.39)GS(13.63)PGPGEGS(-23.31)AGGEK	1	0	2	0	Q13263	Q13263	Q13263	TRIM28	Transcription intermediary factor 1-beta	MULTI-MSMS	20180927_QE3_nLC3_TSB_SA_PHOSPHO_HIGH_GNDHCL_3	200ug-gndhcl-3	864.025	3	863.688	2588.04	67774.4	1.9503	0.0016844	0.2028	0.00017516	2.1531	0.0018596	864.023	42.608	0.84648	43.058	42.745	43.591	0.45054					253	69	5	0	0	0	1.4718e-08	2
AASAAAASAAAASAASGSPGPGEGSAGGEK	30	Acetyl (Protein N-term),2 Phospho (STY)	_(ac)AASAAAASAAAASAASGpSPGPGEGpSAGGEK_		AASAAAASAAAAS(0.011)AAS(0.197)GS(0.793)PGPGEGS(0.999)AGGEK		AAS(-70.68)AAAAS(-44.97)AAAAS(-18.63)AAS(-6.06)GS(6.06)PGPGEGS(31.61)AGGEK	1	0	2	0	Q13263	Q13263	Q13263	TRIM28	Transcription intermediary factor 1-beta	MULTI-MSMS	20180927_QE3_nLC3_TSB_SA_PHOSPHO_HIGH_GNDHCL_3	200ug-gndhcl-3	863.69	3	863.688	2588.04	67098.7	1.0854	0.00093742	0.28931	0.00024987	1.3747	0.0011873	864.022	48.537	0.72563	49.188	48.965	49.691	0.65104					202	63	5	0	0	0	1.1253e-06	1
AASAAAASAAAASAASGSPGPGEGSAGGEK	30	Acetyl (Protein N-term),2 Phospho (STY)	_(ac)AASAAAASAAAApSAASGpSPGPGEGSAGGEK_		AASAAAAS(0.143)AAAAS(0.848)AAS(0.089)GS(0.918)PGPGEGS(0.001)AGGEK		AAS(-39.09)AAAAS(-8.63)AAAAS(8.63)AAS(-12.25)GS(12.25)PGPGEGS(-29.35)AGGEK	1	0	2	0	Q13263	Q13263	Q13263	TRIM28	Transcription intermediary factor 1-beta	MULTI-MSMS	20180927_QE3_nLC3_TSB_SA_PHOSPHO_HIGH_GNDHCL_4	200ug-gndhcl-4	863.69	3	863.688	2588.04	66596.2	2.2476	0.0019412	0.30931	0.00026715	2.5569	0.0022083	864.023	41.529	0.60066	42.13	41.928	42.529	0.60149					224	65	4	0	0	0	7.6963e-07	1
AASAAAASAAAASAASGSPGPGEGSAGGEK	30	Acetyl (Protein N-term),2 Phospho (STY)	_(ac)AASAAAASAAAASAApSGpSPGPGEGSAGGEK_		AASAAAAS(0.129)AAAAS(0.296)AAS(0.687)GS(0.881)PGPGEGS(0.007)AGGEK		AAS(-38.74)AAAAS(-8.76)AAAAS(-4.61)AAS(4.61)GS(9.71)PGPGEGS(-21.61)AGGEK	1	0	2	0	Q13263	Q13263	Q13263	TRIM28	Transcription intermediary factor 1-beta	MULTI-MSMS	20180927_QE3_nLC3_TSB_SA_PHOSPHO_HIGH_GNDHCL_4	200ug-gndhcl-4	864.024	3	863.688	2588.04	67403.2	1.8221	0.0015737	0.4429	0.00038253	2.265	0.0019562	864.023	42.491	1.2472	43.093	42.748	43.995	0.60149					390	120	5	0	0	0	4.0293e-05	2
AASAAAASAAAASAASGSPGPGEGSAGGEK	30	Acetyl (Protein N-term),2 Phospho (STY)	_(ac)AASAAAASAAAASAASGpSPGPGEGpSAGGEK_		AAS(0.001)AAAAS(0.012)AAAAS(0.099)AAS(0.35)GS(0.566)PGPGEGS(0.972)AGGEK		AAS(-29.64)AAAAS(-20.12)AAAAS(-7.9)AAS(-2.19)GS(2.19)PGPGEGS(16.32)AGGEK	1	0	2	0	Q13263	Q13263	Q13263	TRIM28	Transcription intermediary factor 1-beta	MULTI-MSMS	20180927_QE3_nLC3_TSB_SA_PHOSPHO_HIGH_GNDHCL_4	200ug-gndhcl-4	863.69	3	863.688	2588.04	67698.2	1.2179	0.0010519	0.18415	0.00015905	1.402	0.0012109	864.022	48.489	0.98304	49.191	48.901	49.884	0.70174					265	91	5	0	0	0	0.00024602	1
AASAAAASAAAASAASGSPGPGEGSAGGEK	30	Acetyl (Protein N-term),2 Phospho (STY)	_(ac)AASAAAApSAAAASAASGpSPGPGEGSAGGEK_		AAS(0.005)AAAAS(0.831)AAAAS(0.164)AAS(0.16)GS(0.825)PGPGEGS(0.015)AGGEK		AAS(-23.28)AAAAS(7.76)AAAAS(-7.76)AAS(-7.88)GS(7.88)PGPGEGS(-17.63)AGGEK	1	0	2	0	Q13263	Q13263	Q13263	TRIM28	Transcription intermediary factor 1-beta	MULTI-MSMS	20180927_QE3_nLC3_TSB_SA_PHOSPHO_HIGH_PAC_1	200ug-PAC-1	864.023	3	863.688	2588.04	68671.6	1.4622	0.0012629	0.18916	0.00016338	1.6514	0.0014263	864.023	39.208	0.35144	39.208	39.008	39.36	0.00027734					81	27	4	0	0	0	0.0002283	1
AASAAAASAAAASAASGSPGPGEGSAGGEK	30	Acetyl (Protein N-term),2 Phospho (STY)	_(ac)AASAAAASAAAApSAASGpSPGPGEGSAGGEK_		AASAAAAS(0.001)AAAAS(0.988)AAS(0.211)GS(0.799)PGPGEGS(0.001)AGGEK		AAS(-56.82)AAAAS(-29.4)AAAAS(18.7)AAS(-5.96)GS(5.96)PGPGEGS(-28.98)AGGEK	1	0	2	0	Q13263	Q13263	Q13263	TRIM28	Transcription intermediary factor 1-beta	MULTI-MSMS	20180927_QE3_nLC3_TSB_SA_PHOSPHO_HIGH_PAC_1	200ug-PAC-1	864.025	3	863.688	2588.04	68054.9	1.7328	0.0014966	0.11405	9.8507e-05	1.8469	0.0015951	864.023	42.15	0.7542	42.15	41.793	42.548	0.00027734					234	69	4	0	0	0	1.029e-08	1
AASAAAASAAAASAASGSPGPGEGSAGGEK	30	Acetyl (Protein N-term),2 Phospho (STY)	_(ac)AASAAAASAAAASAApSGpSPGPGEGSAGGEK_		AASAAAAS(0.014)AAAAS(0.284)AAS(0.831)GS(0.866)PGPGEGS(0.005)AGGEK		AAS(-44.27)AAAAS(-21.61)AAAAS(-6.45)AAS(6.45)GS(7.67)PGPGEGS(-22.98)AGGEK	1	0	2	0	Q13263	Q13263	Q13263	TRIM28	Transcription intermediary factor 1-beta	MULTI-MSMS	20180927_QE3_nLC3_TSB_SA_PHOSPHO_HIGH_PAC_1	200ug-PAC-1	864.358	3	863.688	2588.04	67844.4	1.4341	0.0012386	0.338	0.00029193	1.772	0.0015305	864.023	42.982	1.225	42.982	42.538	43.763	0.00027734					262	89	5	0	0	0	4.6207e-06	2
AASAAAASAAAASAASGSPGPGEGSAGGEK	30	Acetyl (Protein N-term),2 Phospho (STY)	_(ac)AASAAAASAAAASAASGpSPGPGEGpSAGGEK_		AAS(0.001)AAAAS(0.068)AAAAS(0.041)AAS(0.253)GS(0.656)PGPGEGS(0.98)AGGEK		AAS(-28.07)AAAAS(-10.48)AAAAS(-13.16)AAS(-4.25)GS(4.25)PGPGEGS(22.67)AGGEK	1	0	2	0	Q13263	Q13263	Q13263	TRIM28	Transcription intermediary factor 1-beta	MULTI-MSMS	20180927_QE3_nLC3_TSB_SA_PHOSPHO_HIGH_PAC_1	200ug-PAC-1	863.691	3	863.688	2588.04	66733.6	0.95818	0.00082757	0.41728	0.0003604	1.3755	0.001188	864.022	48.964	0.8204	49.065	48.763	49.583	0.10053					212	68	5	0	0	0	0.00071775	1
AASAAAASAAAASAASGSPGPGEGSAGGEK	30	Acetyl (Protein N-term),2 Phospho (STY)	_(ac)AASAAAApSAAAASAASGpSPGPGEGSAGGEK_		AAS(0.002)AAAAS(0.996)AAAAS(0.003)AAS(0.075)GS(0.924)PGPGEGS(0.001)AGGEK		AAS(-27.01)AAAAS(27.01)AAAAS(-27.1)AAS(-10.92)GS(10.92)PGPGEGS(-31.95)AGGEK	1	0	2	0	Q13263	Q13263	Q13263	TRIM28	Transcription intermediary factor 1-beta	MULTI-MSMS	20180927_QE3_nLC3_TSB_SA_PHOSPHO_HIGH_PAC_2	200ug-PAC-2	863.69	3	863.688	2588.04	66715.9	1.4848	0.0012824	0.8116	0.00070097	2.2964	0.0019834	863.689	38.947	0.36029	39.397	39.198	39.558	0.45043					84	27	4	0	0	0	9.3882e-07	1
AASAAAASAAAASAASGSPGPGEGSAGGEK	30	Acetyl (Protein N-term),2 Phospho (STY)	_(ac)AASAAAASAAAApSAASGpSPGPGEGSAGGEK_		AAS(0.002)AAAAS(0.14)AAAAS(0.768)AAS(0.334)GS(0.742)PGPGEGS(0.015)AGGEK		AAS(-27.38)AAAAS(-6.84)AAAAS(6.84)AAS(-3.93)GS(3.93)PGPGEGS(-17.43)AGGEK	1	0	2	0	Q13263	Q13263	Q13263	TRIM28	Transcription intermediary factor 1-beta	MULTI-MSMS	20180927_QE3_nLC3_TSB_SA_PHOSPHO_HIGH_PAC_2	200ug-PAC-2	863.69	3	863.688	2588.04	67875	2.0894	0.0018046	0.0029426	2.5415e-06	2.0923	0.0018071	864.023	41.89	0.72255	42.341	42.068	42.79	0.45043					235	70	4	0	0	0	0.00052267	1
AASAAAASAAAASAASGSPGPGEGSAGGEK	30	Acetyl (Protein N-term),2 Phospho (STY)	_(ac)AASAAAASAAAASAApSGpSPGPGEGSAGGEK_		AASAAAAS(0.018)AAAAS(0.097)AAS(0.934)GS(0.951)PGPGEGS(0.001)AGGEK		AAS(-49.42)AAAAS(-18.59)AAAAS(-12.39)AAS(12.39)GS(13.17)PGPGEGS(-32.65)AGGEK	1	0	2	0	Q13263	Q13263	Q13263	TRIM28	Transcription intermediary factor 1-beta	MULTI-MSMS	20180927_QE3_nLC3_TSB_SA_PHOSPHO_HIGH_PAC_2	200ug-PAC-2	864.025	3	863.688	2588.04	67646.7	1.8991	0.0016402	0.44138	0.00038122	2.3405	0.0020215	863.689	42.822	1.2177	43.273	42.762	43.98	0.45043					323	96	4	0	0	0	1.2826e-06	2
AASAAAASAAAASAASGSPGPGEGSAGGEK	30	Acetyl (Protein N-term),2 Phospho (STY)	_(ac)AASAAAApSAAAASAASGpSPGPGEGSAGGEK_		AAS(0.001)AAAAS(0.917)AAAAS(0.082)AAS(0.059)GS(0.938)PGPGEGS(0.002)AGGEK		AAS(-28.73)AAAAS(10.5)AAAAS(-10.5)AAS(-11.98)GS(11.98)PGPGEGS(-26.17)AGGEK	1	0	2	0	Q13263	Q13263	Q13263	TRIM28	Transcription intermediary factor 1-beta	MULTI-MSMS	20180927_QE3_nLC3_TSB_SA_PHOSPHO_HIGH_PAC_3	200ug-PAC-3	864.024	3	863.688	2588.04	68052.1	1.1162	0.00096402	-0.061616	-5.3217e-05	1.0546	0.0009108	864.023	38.929	0.37401	39.478	39.271	39.645	0.54853					48	22	3	0	0	0	3.0481e-06	1
AASAAAASAAAASAASGSPGPGEGSAGGEK	30	Acetyl (Protein N-term),2 Phospho (STY)	_(ac)AASAAAASAAAApSAASGpSPGPGEGSAGGEK_		AAS(0.004)AAAAS(0.371)AAAAS(0.472)AAS(0.519)GS(0.623)PGPGEGS(0.01)AGGEK		AAS(-19.18)AAAAS(-0.08)AAAAS(0.08)AAS(-0.08)GS(0.08)PGPGEGS(-16.58)AGGEK	1	0	2	0	Q13263	Q13263	Q13263	TRIM28	Transcription intermediary factor 1-beta	MULTI-MSMS	20180927_QE3_nLC3_TSB_SA_PHOSPHO_HIGH_PAC_3	200ug-PAC-3	863.69	3	863.688	2588.04	67538.7	1.7921	0.0015478	-0.22178	-0.00019155	1.5704	0.0013563	863.688	41.67	0.69339	42.219	41.98	42.674	0.54853					203	65	4	0	0	0	0.00060503	1
AASAAAASAAAASAASGSPGPGEGSAGGEK	30	Acetyl (Protein N-term),2 Phospho (STY)	_(ac)AASAAAASAAAASAApSGpSPGPGEGSAGGEK_		AASAAAAS(0.008)AAAAS(0.278)AAS(0.853)GS(0.854)PGPGEGS(0.007)AGGEK		AAS(-50.49)AAAAS(-21.98)AAAAS(-7.12)AAS(7.12)GS(7.12)PGPGEGS(-22.05)AGGEK	1	0	2	0	Q13263	Q13263	Q13263	TRIM28	Transcription intermediary factor 1-beta	MULTI-MSMS	20180927_QE3_nLC3_TSB_SA_PHOSPHO_HIGH_PAC_3	200ug-PAC-3	864.023	3	863.688	2588.04	67701.2	1.3943	0.0012043	0.34684	0.00029956	1.7412	0.0015038	864.023	42.709	1.1629	43.258	42.796	43.958	0.54853					296	95	5	0	0	0	3.344e-06	2
AASAAAASAAAASAASGSPGPGEGSAGGEK	30	Acetyl (Protein N-term),2 Phospho (STY)	_(ac)AASAAAASAAAApSAASGpSPGPGEGSAGGEK_		AASAAAAS(0.152)AAAAS(0.609)AAS(0.586)GS(0.649)PGPGEGS(0.002)AGGEK		AAS(-33.11)AAAAS(-7.87)AAAAS(0.34)AAS(-0.34)GS(1)PGPGEGS(-25.63)AGGEK	1	0	2	0	Q13263	Q13263	Q13263	TRIM28	Transcription intermediary factor 1-beta	MULTI-MSMS	20180927_QE3_nLC3_TSB_SA_PHOSPHO_HIGH_PAC_4	200ug-PAC-4	864.024	3	863.688	2588.04	67645.7	2.4165	0.0020871	0.39903	0.00034463	2.8155	0.0024317	864.023	43.061	0.90829	43.36	42.989	43.897	0.2988					182	91	2	0	0	0	3.7162e-05	1
AASAAAASAAAASAASGSPGPGEGSAGGEK	30	Acetyl (Protein N-term),2 Phospho (STY)	_(ac)AASAAAApSAAAASAASGpSPGPGEGSAGGEK_					1	0	2	0	Q13263	Q13263	Q13263	TRIM28	Transcription intermediary factor 1-beta	MULTI-MATCH	20180927_QE3_nLC3_TSB_SA_PHOSPHO_HIGH_GNDHCL_1	200ug-gndhcl-1		3	863.688	2588.04	72276.1	1.7703	0.001529	-0.045606	-3.9389e-05	1.7247	0.0014896	864.022	39.296	0.31484	39.246	39.095	39.409	-0.050279	-0.13744	-0.0011638	NaN	90.036	37	28	2	NaN	NaN	NaN	NaN	0
AASAAAASAAAASAASGSPGPGEGSAGGEK	30	Acetyl (Protein N-term),2 Phospho (STY)	_(ac)AASAAAApSAAAASAASGpSPGPGEGSAGGEK_					1	0	2	0	Q13263	Q13263	Q13263	TRIM28	Transcription intermediary factor 1-beta	MULTI-MATCH	20180927_QE3_nLC3_TSB_SA_PHOSPHO_HIGH_GNDHCL_2	200ug-gndhcl-2		3	863.688	2588.04	NaN	2.0267	0.0017504	0.86169	0.00074423	2.8884	0.0024947	864.024	39.185	0.089025	39.586	39.559	39.648	0.40136	0.20261	0.0011871	NaN	90.036	9	8	2	NaN	NaN	NaN	NaN	0
AASAAAASAAAASAASGSPGPGEGSAGGEK	30	Acetyl (Protein N-term),2 Phospho (STY)	_(ac)AASAAAApSAAAASAASGpSPGPGEGSAGGEK_					1	0	2	0	Q13263	Q13263	Q13263	TRIM28	Transcription intermediary factor 1-beta	MULTI-MATCH	20180927_QE3_nLC3_TSB_SA_PHOSPHO_HIGH_GNDHCL_4	200ug-gndhcl-4		3	863.688	2588.04	74962.3	1.1362	0.00098129	0.63445	0.00054797	1.7706	0.0015293	864.023	38.839	0.32399	39.34	39.232	39.556	0.50124	-0.04285	0.0005983	NaN	90.036	33	23	2	NaN	NaN	NaN	NaN	0
AASAAAASAAAASAASGSPGPGEGSAGGEK	30	Acetyl (Protein N-term),2 Phospho (STY)	_(ac)AASAAAASAAAASAApSGpSPGPGEGSAGGEK_					1	0	2	0	Q13263	Q13263	Q13263	TRIM28	Transcription intermediary factor 1-beta	MULTI-MATCH	20180927_QE3_nLC3_TSB_SA_PHOSPHO_HIGH_PAC_4	200ug-PAC-4		3	863.688	2588.04	67664.8	2.136	0.0018448	-0.22383	-0.00019332	1.9122	0.0016515	864.022	42.63	0.25645	42.929	42.748	43.004	0.2988	-0.1882	-0.0014407	NaN	97.1	58	22	4	NaN	NaN	NaN	NaN	0
AASAAAASAAAASAASGSPGPGEGSAGGEK	30	Acetyl (Protein N-term),2 Phospho (STY)	_(ac)AASAAAApSAAAASAASGpSPGPGEGSAGGEK_					1	0	2	0	Q13263	Q13263	Q13263	TRIM28	Transcription intermediary factor 1-beta	MULTI-MATCH	20180927_QE3_nLC3_TSB_SA_PHOSPHO_HIGH_PAC_4	200ug-PAC-4		3	863.688	2588.04	67268	1.6344	0.0014116	0.97836	0.00084499	2.6128	0.0022566	863.689	39.129	0.4344	39.428	39.292	39.727	0.2988	0.044303	0.0014894	NaN	90.036	88	36	4	NaN	NaN	NaN	NaN	0
AASAAAASAAAASAASGSPGPGEGSAGGEK	30	Acetyl (Protein N-term),Phospho (STY)	_(ac)AASAAAASAAAASAASGpSPGPGEGSAGGEK_		AASAAAASAAAASAAS(0.004)GS(0.996)PGPGEGS(0.001)AGGEK		AAS(-118.33)AAAAS(-89.33)AAAAS(-57.64)AAS(-24.21)GS(24.21)PGPGEGS(-32.12)AGGEK	1	0	1	0	Q13263	Q13263	Q13263	TRIM28	Transcription intermediary factor 1-beta	MULTI-MSMS	20180927_QE3_nLC3_TSB_SA_PHOSPHO_HIGH_GNDHCL_1	200ug-gndhcl-1	837.369	3	837.033	2508.08	67588.5	2.6792	0.0022426	-0.12451	-0.00010422	2.5547	0.0021384	837.367	45.977	1.1753	46.027	45.646	46.822	0.04997					511	115	8	0	0	0	4.2576e-25	2
AASAAAASAAAASAASGSPGPGEGSAGGEK	30	Acetyl (Protein N-term),Phospho (STY)	_(ac)AASAAAASAAAASAASGpSPGPGEGSAGGEK_		AASAAAASAAAASAASGS(0.99)PGPGEGS(0.01)AGGEK		AAS(-230.96)AAAAS(-179.77)AAAAS(-88.34)AAS(-50.45)GS(20.09)PGPGEGS(-20.09)AGGEK	1	0	1	0	Q13263	Q13263	Q13263	TRIM28	Transcription intermediary factor 1-beta	MULTI-MSMS	20180927_QE3_nLC3_TSB_SA_PHOSPHO_HIGH_GNDHCL_2	200ug-gndhcl-2	836.7	3	837.033	2508.08	67455.6	2.6428	0.0022121	-0.2381	-0.0001993	2.4047	0.0020128	837.367	45.564	0.93898	46.166	45.868	46.807	0.60186					440	84	8	0	0	0	9.2088e-139	3
AASAAAASAAAASAASGSPGPGEGSAGGEK	30	Acetyl (Protein N-term),Phospho (STY)	_(ac)AASAAAASAAAASAASGpSPGPGEGSAGGEK_		AASAAAASAAAASAASGS(1)PGPGEGSAGGEK		AAS(-343.19)AAAAS(-284.99)AAAAS(-142.93)AAS(-58.06)GS(38.82)PGPGEGS(-38.82)AGGEK	1	0	1	0	Q13263	Q13263	Q13263	TRIM28	Transcription intermediary factor 1-beta	MULTI-MSMS	20180927_QE3_nLC3_TSB_SA_PHOSPHO_HIGH_GNDHCL_2	200ug-gndhcl-2	1255.55	2	1255.05	2508.08	54853.3	2.4274	0.0030465	0.066373	8.3301e-05	2.4938	0.0031298	1255.55	45.575	0.34385	46.176	45.985	46.329	0.60186					106	32	4	0	0	0	0	1
AASAAAASAAAASAASGSPGPGEGSAGGEK	30	Acetyl (Protein N-term),Phospho (STY)	_(ac)AASAAAASAAAASAASGpSPGPGEGSAGGEK_		AASAAAAS(0.002)AAAAS(0.008)AAS(0.079)GS(0.903)PGPGEGS(0.008)AGGEK		AAS(-47.54)AAAAS(-26.04)AAAAS(-20.67)AAS(-10.58)GS(10.58)PGPGEGS(-20.5)AGGEK	1	0	1	0	Q13263	Q13263	Q13263	TRIM28	Transcription intermediary factor 1-beta	MULTI-MSMS	20180927_QE3_nLC3_TSB_SA_PHOSPHO_HIGH_GNDHCL_2	200ug-gndhcl-2	837.37	3	837.033	2508.08	67898.7	2.0036	0.001677	0.89174	0.00074642	2.8953	0.0024235	837.368	46.571	0.3082	47.173	46.976	47.284	0.60186					58	30	3	0	0	0	0.0001422	1
AASAAAASAAAASAASGSPGPGEGSAGGEK	30	Acetyl (Protein N-term),Phospho (STY)	_(ac)AASAAAASAAAASAASGpSPGPGEGSAGGEK_		AASAAAAS(0.002)AAAAS(0.006)AAS(0.215)GS(0.771)PGPGEGS(0.006)AGGEK		AAS(-48.33)AAAAS(-25.96)AAAAS(-20.98)AAS(-5.56)GS(5.56)PGPGEGS(-20.81)AGGEK	1	0	1	0	Q13263	Q13263	Q13263	TRIM28	Transcription intermediary factor 1-beta	MULTI-MSMS	20180927_QE3_nLC3_TSB_SA_PHOSPHO_HIGH_GNDHCL_3	200ug-gndhcl-3	837.37	3	837.033	2508.08	70765.4	1.8	0.0015066	0.65489	0.00054816	2.4549	0.0020548	837.367	42.16	0.29211	42.611	42.465	42.757	0.45054					70	23	4	0	0	0	4.3896e-05	1
AASAAAASAAAASAASGSPGPGEGSAGGEK	30	Acetyl (Protein N-term),Phospho (STY)	_(ac)AASAAAASAAAASAASGpSPGPGEGSAGGEK_		AASAAAASAAAASAASGS(0.998)PGPGEGS(0.002)AGGEK		AAS(-285.43)AAAAS(-238.85)AAAAS(-102)AAS(-55.75)GS(28.19)PGPGEGS(-28.19)AGGEK	1	0	1	0	Q13263	Q13263	Q13263	TRIM28	Transcription intermediary factor 1-beta	MULTI-MSMS	20180927_QE3_nLC3_TSB_SA_PHOSPHO_HIGH_GNDHCL_3	200ug-gndhcl-3	836.7	3	837.033	2508.08	67577.2	2.0452	0.0017119	-0.089017	-7.451e-05	1.9562	0.0016374	837.367	45.42	1.0822	46.071	45.783	46.865	0.65104					414	91	8	0	0	0	1.8732e-178	3
AASAAAASAAAASAASGSPGPGEGSAGGEK	30	Acetyl (Protein N-term),Phospho (STY)	_(ac)AASAAAASAAAASAASGpSPGPGEGSAGGEK_		AASAAAASAAAASAASGS(1)PGPGEGSAGGEK		AAS(-371.04)AAAAS(-316.27)AAAAS(-148.21)AAS(-69.31)GS(41.35)PGPGEGS(-41.35)AGGEK	1	0	1	0	Q13263	Q13263	Q13263	TRIM28	Transcription intermediary factor 1-beta	MULTI-MSMS	20180927_QE3_nLC3_TSB_SA_PHOSPHO_HIGH_GNDHCL_3	200ug-gndhcl-3	1255.55	2	1255.05	2508.08	55178.9	1.7497	0.002196	0.52125	0.00065419	2.271	0.0028502	1255.55	45.437	0.35028	46.088	45.92	46.27	0.65104					117	28	5	0	0	0	0	1
AASAAAASAAAASAASGSPGPGEGSAGGEK	30	Acetyl (Protein N-term),Phospho (STY)	_(ac)AASAAAASAAAASAASGpSPGPGEGSAGGEK_		AASAAAASAAAASAASGS(0.999)PGPGEGS(0.001)AGGEK		AAS(-287.24)AAAAS(-230.5)AAAAS(-111.28)AAS(-53.43)GS(28.52)PGPGEGS(-28.52)AGGEK	1	0	1	0	Q13263	Q13263	Q13263	TRIM28	Transcription intermediary factor 1-beta	MULTI-MSMS	20180927_QE3_nLC3_TSB_SA_PHOSPHO_HIGH_GNDHCL_4	200ug-gndhcl-4	836.7	3	837.033	2508.08	67368	2.3304	0.0019506	0.18344	0.00015354	2.5138	0.0021041	837.367	45.425	1.1197	46.127	45.858	46.977	0.70174					458	106	8	0	0	0	1.1483e-199	3
AASAAAASAAAASAASGSPGPGEGSAGGEK	30	Acetyl (Protein N-term),Phospho (STY)	_(ac)AASAAAASAAAASAASGpSPGPGEGSAGGEK_		AASAAAASAAAASAASGS(1)PGPGEGSAGGEK		AAS(-302.28)AAAAS(-255.7)AAAAS(-134.16)AAS(-46.06)GS(42.16)PGPGEGS(-42.16)AGGEK	1	0	1	0	Q13263	Q13263	Q13263	TRIM28	Transcription intermediary factor 1-beta	MULTI-MSMS	20180927_QE3_nLC3_TSB_SA_PHOSPHO_HIGH_GNDHCL_4	200ug-gndhcl-4	1255.55	2	1255.05	2508.08	55139	1.9695	0.0024719	0.32897	0.00041288	2.2985	0.0028847	1255.55	45.431	0.34344	46.133	45.98	46.324	0.70174					123	35	4	0	0	0	5.0539e-276	1
AASAAAASAAAASAASGSPGPGEGSAGGEK	30	Acetyl (Protein N-term),Phospho (STY)	_(ac)AASAAAASAAAASAASGpSPGPGEGSAGGEK_		AASAAAASAAAASAAS(0.001)GS(0.978)PGPGEGS(0.022)AGGEK		AAS(-115.17)AAAAS(-87.48)AAAAS(-63.82)AAS(-30.84)GS(16.56)PGPGEGS(-16.56)AGGEK	1	0	1	0	Q13263	Q13263	Q13263	TRIM28	Transcription intermediary factor 1-beta	MULTI-MSMS	20180927_QE3_nLC3_TSB_SA_PHOSPHO_HIGH_PAC_1	200ug-PAC-1	837.034	3	837.033	2508.08	67855.7	1.5569	0.0013032	-0.30749	-0.00025738	1.2494	0.0010458	837.367	45.955	0.8066	46.055	45.721	46.528	0.10053					370	71	7	0	0	0	1.5714e-18	2
AASAAAASAAAASAASGSPGPGEGSAGGEK	30	Acetyl (Protein N-term),Phospho (STY)	_(ac)AASAAAASAAAASAASGpSPGPGEGSAGGEK_		AASAAAASAAAASAASGS(1)PGPGEGSAGGEK		AAS(-330.9)AAAAS(-274.78)AAAAS(-140.93)AAS(-67.77)GS(44.68)PGPGEGS(-44.68)AGGEK	1	0	1	0	Q13263	Q13263	Q13263	TRIM28	Transcription intermediary factor 1-beta	MULTI-MSMS	20180927_QE3_nLC3_TSB_SA_PHOSPHO_HIGH_PAC_1	200ug-PAC-1	1255.55	2	1255.05	2508.08	55644.6	1.6096	0.0020201	-0.21905	-0.00027491	1.3905	0.0017452	1255.55	45.955	0.33849	46.055	45.911	46.25	0.10053					104	30	4	0	0	0	0	1
AASAAAASAAAASAASGSPGPGEGSAGGEK	30	Acetyl (Protein N-term),Phospho (STY)	_(ac)AASAAAASAAAASAASGpSPGPGEGSAGGEK_		AAS(0.001)AAAAS(0.025)AAAAS(0.023)AAS(0.234)GS(0.705)PGPGEGS(0.012)AGGEK		AAS(-28.82)AAAAS(-14.51)AAAAS(-14.78)AAS(-4.78)GS(4.78)PGPGEGS(-17.82)AGGEK	1	0	1	0	Q13263	Q13263	Q13263	TRIM28	Transcription intermediary factor 1-beta	MULTI-MSMS	20180927_QE3_nLC3_TSB_SA_PHOSPHO_HIGH_PAC_1	200ug-PAC-1	837.033	3	837.033	2508.08	68335.2	0.71508	0.00059855	-0.59204	-0.00049556	0.12305	0.00010299	837.032	46.576	0.43521	46.677	46.484	46.92	0.10053					43	33	3	0	0	0	0.0040648	1
AASAAAASAAAASAASGSPGPGEGSAGGEK	30	Acetyl (Protein N-term),Phospho (STY)	_(ac)AASAAAASAAAASAASGpSPGPGEGSAGGEK_		AASAAAASAAAASAASGS(0.999)PGPGEGS(0.001)AGGEK		AAS(-300.22)AAAAS(-240.56)AAAAS(-110.75)AAS(-62.41)GS(28.66)PGPGEGS(-28.66)AGGEK	1	0	1	0	Q13263	Q13263	Q13263	TRIM28	Transcription intermediary factor 1-beta	MULTI-MSMS	20180927_QE3_nLC3_TSB_SA_PHOSPHO_HIGH_PAC_2	200ug-PAC-2	836.699	3	837.033	2508.08	67636.9	2.0746	0.0017365	-0.25225	-0.00021114	1.8223	0.0015254	837.367	45.481	0.94524	46.031	45.775	46.72	0.55068					419	82	8	0	0	0	7.0641e-223	3
AASAAAASAAAASAASGSPGPGEGSAGGEK	30	Acetyl (Protein N-term),Phospho (STY)	_(ac)AASAAAASAAAASAASGpSPGPGEGSAGGEK_		AASAAAASAAAASAASGS(1)PGPGEGSAGGEK		AAS(-299.46)AAAAS(-248.3)AAAAS(-119.47)AAS(-48.78)GS(48.78)PGPGEGS(-57.7)AGGEK	1	0	1	0	Q13263	Q13263	Q13263	TRIM28	Transcription intermediary factor 1-beta	MULTI-MSMS	20180927_QE3_nLC3_TSB_SA_PHOSPHO_HIGH_PAC_2	200ug-PAC-2	1255.05	2	1255.05	2508.08	54668.4	1.7893	0.0022457	0.058413	7.331e-05	1.8477	0.002319	1255.55	45.538	0.40094	46.088	45.868	46.269	0.55068					160	40	5	0	0	0	6.2479e-249	1
AASAAAASAAAASAASGSPGPGEGSAGGEK	30	Acetyl (Protein N-term),Phospho (STY)	_(ac)AASAAAASAAAASAASGpSPGPGEGSAGGEK_		AASAAAAS(0.006)AAAAS(0.005)AAS(0.133)GS(0.847)PGPGEGS(0.009)AGGEK		AAS(-40.71)AAAAS(-21.86)AAAAS(-22.67)AAS(-8.03)GS(8.03)PGPGEGS(-19.62)AGGEK	1	0	1	0	Q13263	Q13263	Q13263	TRIM28	Transcription intermediary factor 1-beta	MULTI-MSMS	20180927_QE3_nLC3_TSB_SA_PHOSPHO_HIGH_PAC_2	200ug-PAC-2	837.369	3	837.033	2508.08	68026.9	0.8874	0.00074279	0.42344	0.00035443	1.3108	0.0010972	837.033	46.205	0.31005	46.755	46.634	46.944	0.55068					54	29	3	0	0	0	0.0002294	1
AASAAAASAAAASAASGSPGPGEGSAGGEK	30	Acetyl (Protein N-term),Phospho (STY)	_(ac)AASAAAASAAAASAASGSPGPGEGpSAGGEK_		AASAAAAS(0.014)AAAAS(0.006)AAS(0.038)GS(0.209)PGPGEGS(0.734)AGGEK		AAS(-33.71)AAAAS(-17.19)AAAAS(-21.16)AAS(-12.89)GS(-5.46)PGPGEGS(5.46)AGGEK	1	0	1	0	Q13263	Q13263	Q13263	TRIM28	Transcription intermediary factor 1-beta	MULTI-MSMS	20180927_QE3_nLC3_TSB_SA_PHOSPHO_HIGH_PAC_2	200ug-PAC-2	837.031	3	837.033	2508.08	76274	1.3186	0.0011037	-0.63397	-0.00053066	0.68465	0.00057307	837.031	48.54	0.31762	49.091	48.935	49.253	0.55068					70	30	3	0	0	0	0.00090811	1
AASAAAASAAAASAASGSPGPGEGSAGGEK	30	Acetyl (Protein N-term),Phospho (STY)	_(ac)AASAAAASAAAASAASGpSPGPGEGSAGGEK_		AASAAAASAAAASAASGS(0.998)PGPGEGS(0.002)AGGEK		AAS(-155.67)AAAAS(-126.42)AAAAS(-87.57)AAS(-42.6)GS(27.59)PGPGEGS(-27.59)AGGEK	1	0	1	0	Q13263	Q13263	Q13263	TRIM28	Transcription intermediary factor 1-beta	MULTI-MSMS	20180927_QE3_nLC3_TSB_SA_PHOSPHO_HIGH_PAC_3	200ug-PAC-3	837.367	3	837.033	2508.08	67783.9	1.3283	0.0011119	-0.23662	-0.00019805	1.0917	0.00091381	837.367	45.456	1.1726	46.105	45.796	46.969	0.64878					444	95	7	0	0	0	8.3531e-45	3
AASAAAASAAAASAASGSPGPGEGSAGGEK	30	Acetyl (Protein N-term),Phospho (STY)	_(ac)AASAAAASAAAASAASGpSPGPGEGSAGGEK_		AASAAAASAAAASAASGS(1)PGPGEGSAGGEK		AAS(-356.26)AAAAS(-309.25)AAAAS(-150.12)AAS(-47.63)GS(45.92)PGPGEGS(-45.92)AGGEK	1	0	1	0	Q13263	Q13263	Q13263	TRIM28	Transcription intermediary factor 1-beta	MULTI-MSMS	20180927_QE3_nLC3_TSB_SA_PHOSPHO_HIGH_PAC_3	200ug-PAC-3	1255.55	2	1255.05	2508.08	55079.9	1.1455	0.0014377	0.13624	0.00017099	1.2818	0.0016087	1255.05	45.452	0.34224	46.101	45.956	46.298	0.64878					115	30	5	0	0	0	0	1
AASAAAASAAAASAASGSPGPGEGSAGGEK	30	Acetyl (Protein N-term),Phospho (STY)	_(ac)AASAAAASAAAASAASGpSPGPGEGSAGGEK_		AASAAAASAAAASAAS(0.053)GS(0.94)PGPGEGS(0.006)AGGEK		AAS(-85.73)AAAAS(-58.33)AAAAS(-34.86)AAS(-12.49)GS(12.49)PGPGEGS(-21.73)AGGEK	1	0	1	0	Q13263	Q13263	Q13263	TRIM28	Transcription intermediary factor 1-beta	MULTI-MSMS	20180927_QE3_nLC3_TSB_SA_PHOSPHO_HIGH_PAC_3	200ug-PAC-3	837.367	3	837.033	2508.08	68108.1	1.4293	0.0011963	0.12917	0.00010812	1.5584	0.0013045	837.367	46.485	0.60742	47.134	46.948	47.556	0.64878					121	56	3	0	0	0	1.2823e-08	1
AASAAAASAAAASAASGSPGPGEGSAGGEK	30	Acetyl (Protein N-term),Phospho (STY)	_(ac)AASAAAASAAAASAASGpSPGPGEGSAGGEK_		AASAAAASAAAASAASGS(0.999)PGPGEGS(0.001)AGGEK		AAS(-257.72)AAAAS(-210.81)AAAAS(-88.95)AAS(-52.62)GS(29.57)PGPGEGS(-29.57)AGGEK	1	0	1	0	Q13263	Q13263	Q13263	TRIM28	Transcription intermediary factor 1-beta	MULTI-MSMS	20180927_QE3_nLC3_TSB_SA_PHOSPHO_HIGH_PAC_4	200ug-PAC-4	836.7	3	837.033	2508.08	67635.1	2.359	0.0019745	-0.12721	-0.00010648	2.2318	0.001868	837.367	45.72	1.4837	46.119	45.746	47.23	0.39905					578	151	7	0	0	0	1.4196e-177	3
AASAAAASAAAASAASGSPGPGEGSAGGEK	30	Acetyl (Protein N-term),Phospho (STY)	_(ac)AASAAAASAAAASAASGpSPGPGEGSAGGEK_		AASAAAASAAAASAASGS(1)PGPGEGSAGGEK		AAS(-270.39)AAAAS(-229.91)AAAAS(-117.84)AAS(-69.48)GS(40.74)PGPGEGS(-40.74)AGGEK	1	0	1	0	Q13263	Q13263	Q13263	TRIM28	Transcription intermediary factor 1-beta	MULTI-MSMS	20180927_QE3_nLC3_TSB_SA_PHOSPHO_HIGH_PAC_4	200ug-PAC-4	1255.05	2	1255.05	2508.08	54635.4	2.1429	0.0026894	-0.14144	-0.00017751	2.0014	0.0025119	1255.55	45.7	0.35526	46.099	45.935	46.29	0.39905					135	36	5	0	0	0	1.0571e-248	1
AASAAAASAAAASAASGSPGPGEGSAGGEK	30	Acetyl (Protein N-term),Phospho (STY)	_(ac)AASAAAASAAAASAASGpSPGPGEGSAGGEK_					1	0	1	0	Q13263	Q13263	Q13263	TRIM28	Transcription intermediary factor 1-beta	MULTI-MATCH	20180927_QE3_nLC3_TSB_SA_PHOSPHO_HIGH_GNDHCL_1	200ug-gndhcl-1		2	1255.05	2508.08	55145	2.5285	0.0031734	-0.10761	-0.00013506	2.4209	0.0030383	1255.55	45.974	0.33815	46.024	45.856	46.194	0.04997	-0.071858	-0.00051742	NaN	449.3	112	36	4	NaN	NaN	NaN	NaN	0
AASAAAASAAAASAASGSPGPGEGSAGGEK	30	Acetyl (Protein N-term),Phospho (STY)	_(ac)AASAAAASAAAASAASGSPGPGEGpSAGGEK_					1	0	1	0	Q13263	Q13263	Q13263	TRIM28	Transcription intermediary factor 1-beta	MULTI-MATCH	20180927_QE3_nLC3_TSB_SA_PHOSPHO_HIGH_GNDHCL_1	200ug-gndhcl-1		3	837.033	2508.08	69903.6	1.0307	0.00086271	0.88445	0.00074032	1.9151	0.001603	837.368	48.967	0.16952	49.017	48.914	49.083	0.04997	0.026592	0.0021778	NaN	45.775	23	17	2	NaN	NaN	NaN	NaN	0
AASAAAASAAAASAASGSPGPGEGSAGGEK	30	Acetyl (Protein N-term),Phospho (STY)	_(ac)AASAAAASAAAASAASGpSPGPGEGSAGGEK_					1	0	1	0	Q13263	Q13263	Q13263	TRIM28	Transcription intermediary factor 1-beta	MULTI-MATCH	20180927_QE3_nLC3_TSB_SA_PHOSPHO_HIGH_GNDHCL_1	200ug-gndhcl-1		3	837.033	2508.08	69209.6	1.7936	0.0015013	0.26562	0.00022233	2.0592	0.0017237	837.367	42.591	0.24859	42.541	42.457	42.705	-0.050279	-0.054053	-0.00074336	NaN	65.345	37	24	2	NaN	NaN	NaN	NaN	0
AASAAAASAAAASAASGSPGPGEGSAGGEK	30	Acetyl (Protein N-term),Phospho (STY)	_(ac)AASAAAASAAAASAASGSPGPGEGpSAGGEK_					1	0	1	0	Q13263	Q13263	Q13263	TRIM28	Transcription intermediary factor 1-beta	MULTI-MATCH	20180927_QE3_nLC3_TSB_SA_PHOSPHO_HIGH_GNDHCL_2	200ug-gndhcl-2		3	837.033	2508.08	78989.6	1.1026	0.00092288	0.036888	3.0876e-05	1.1394	0.00095375	837.366	48.516	0.15763	49.118	49.058	49.216	0.60186	0.12707	4.9488e-05	NaN	45.775	27	15	2	NaN	NaN	NaN	NaN	0
AASAAAASAAAASAASGSPGPGEGSAGGEK	30	Acetyl (Protein N-term),Phospho (STY)	_(ac)AASAAAASAAAASAASGpSPGPGEGSAGGEK_					1	0	1	0	Q13263	Q13263	Q13263	TRIM28	Transcription intermediary factor 1-beta	MULTI-MATCH	20180927_QE3_nLC3_TSB_SA_PHOSPHO_HIGH_GNDHCL_2	200ug-gndhcl-2		3	837.033	2508.08	70515.8	2.1948	0.0018371	0.9533	0.00079794	3.1481	0.0026351	837.368	42.156	0.28243	42.558	42.397	42.68	0.40136	-0.037621	0.00098346	NaN	65.345	79	29	4	NaN	NaN	NaN	NaN	0
AASAAAASAAAASAASGSPGPGEGSAGGEK	30	Acetyl (Protein N-term),Phospho (STY)	_(ac)AASAAAASAAAASAASGSPGPGEGpSAGGEK_					1	0	1	0	Q13263	Q13263	Q13263	TRIM28	Transcription intermediary factor 1-beta	MULTI-MATCH	20180927_QE3_nLC3_TSB_SA_PHOSPHO_HIGH_GNDHCL_3	200ug-gndhcl-3		3	837.033	2508.08	81006.5	1.0703	0.00089586	-0.12668	-0.00010604	0.9436	0.00078982	837.366	48.507	0.2625	49.158	49.066	49.328	0.65104	0.16754	-0.00036125	NaN	45.775	36	23	3	NaN	NaN	NaN	NaN	0
AASAAAASAAAASAASGSPGPGEGSAGGEK	30	Acetyl (Protein N-term),Phospho (STY)	_(ac)AASAAAASAAAASAASGpSPGPGEGSAGGEK_					1	0	1	0	Q13263	Q13263	Q13263	TRIM28	Transcription intermediary factor 1-beta	MULTI-MATCH	20180927_QE3_nLC3_TSB_SA_PHOSPHO_HIGH_GNDHCL_3	200ug-gndhcl-3		3	837.033	2508.08	67717.4	2.7975	0.0023416	0.069241	5.7957e-05	2.8667	0.0023995	837.367	47.071	0.26527	47.722	47.667	47.932	0.65104	0.3251	-0.0010391	NaN	102.32	47	26	2	NaN	NaN	NaN	NaN	0
AASAAAASAAAASAASGSPGPGEGSAGGEK	30	Acetyl (Protein N-term),Phospho (STY)	_(ac)AASAAAASAAAASAASGSPGPGEGpSAGGEK_					1	0	1	0	Q13263	Q13263	Q13263	TRIM28	Transcription intermediary factor 1-beta	MULTI-MATCH	20180927_QE3_nLC3_TSB_SA_PHOSPHO_HIGH_GNDHCL_4	200ug-gndhcl-4		3	837.033	2508.08	81860.7	1.1686	0.00097815	-0.17744	-0.00014853	0.99114	0.00082962	837.366	48.403	0.49202	49.105	48.933	49.425	0.70174	0.11414	-0.00048872	NaN	45.775	54	43	2	NaN	NaN	NaN	NaN	0
AASAAAASAAAASAASGSPGPGEGSAGGEK	30	Acetyl (Protein N-term),Phospho (STY)	_(ac)AASAAAASAAAASAASGpSPGPGEGSAGGEK_					1	0	1	0	Q13263	Q13263	Q13263	TRIM28	Transcription intermediary factor 1-beta	MULTI-MATCH	20180927_QE3_nLC3_TSB_SA_PHOSPHO_HIGH_GNDHCL_4	200ug-gndhcl-4		3	837.033	2508.08	70369.2	2.4509	0.0020515	-0.40677	-0.00034048	2.0441	0.001711	837.033	44.842	0.17158	45.543	45.454	45.625	0.70174	-0.52433	-0.0013337	NaN	352.82	36	19	3	NaN	NaN	NaN	NaN	0
AASAAAASAAAASAASGSPGPGEGSAGGEK	30	Acetyl (Protein N-term),Phospho (STY)	_(ac)AASAAAASAAAASAASGSPGPGEGpSAGGEK_					1	0	1	0	Q13263	Q13263	Q13263	TRIM28	Transcription intermediary factor 1-beta	MULTI-MATCH	20180927_QE3_nLC3_TSB_SA_PHOSPHO_HIGH_PAC_1	200ug-PAC-1		3	837.033	2508.08	77082.1	0.92822	0.00077695	-0.40385	-0.00033804	0.52437	0.00043892	837.366	48.971	0.29012	49.071	48.967	49.257	0.10053	0.080459	-0.0010572	NaN	45.775	48	24	3	NaN	NaN	NaN	NaN	0
AASAAAASAAAASAASGSPGPGEGSAGGEK	30	Acetyl (Protein N-term),Phospho (STY)	_(ac)AASAAAASAAAASAASGpSPGPGEGSAGGEK_					1	0	1	0	Q13263	Q13263	Q13263	TRIM28	Transcription intermediary factor 1-beta	MULTI-MATCH	20180927_QE3_nLC3_TSB_SA_PHOSPHO_HIGH_PAC_1	200ug-PAC-1		3	837.033	2508.08	68335.3	1.8727	0.0015675	0.82383	0.00068957	2.6965	0.0022571	837.368	47.513	0.16224	47.613	47.514	47.676	0.10053	0.21635	0.00085578	NaN	102.32	40	17	3	NaN	NaN	NaN	NaN	0
AASAAAASAAAASAASGSPGPGEGSAGGEK	30	Acetyl (Protein N-term),Phospho (STY)	_(ac)AASAAAASAAAASAASGpSPGPGEGSAGGEK_					1	0	1	0	Q13263	Q13263	Q13263	TRIM28	Transcription intermediary factor 1-beta	MULTI-MATCH	20180927_QE3_nLC3_TSB_SA_PHOSPHO_HIGH_PAC_1	200ug-PAC-1		3	837.033	2508.08	67190.3	1.2705	0.0010634	0.8261	0.00069147	2.0965	0.0017549	837.701	42.587	0.18611	42.587	42.493	42.679	0.00027734	-0.0083014	0.00066405	NaN	65.345	32	13	3	NaN	NaN	NaN	NaN	0
AASAAAASAAAASAASGSPGPGEGSAGGEK	30	Acetyl (Protein N-term),Phospho (STY)	_(ac)AASAAAASAAAASAASGpSPGPGEGSAGGEK_					1	0	1	0	Q13263	Q13263	Q13263	TRIM28	Transcription intermediary factor 1-beta	MULTI-MATCH	20180927_QE3_nLC3_TSB_SA_PHOSPHO_HIGH_PAC_2	200ug-PAC-2		3	837.033	2508.08	69057.6	2.3374	0.0019565	0.78308	0.00065547	3.1205	0.0026119	837.368	46.956	0.092627	47.507	47.463	47.555	0.55068	0.11035	0.00075347	NaN	102.32	18	10	2	NaN	NaN	NaN	NaN	0
AASAAAASAAAASAASGSPGPGEGSAGGEK	30	Acetyl (Protein N-term),Phospho (STY)	_(ac)AASAAAASAAAASAASGSPGPGEGpSAGGEK_					1	0	1	0	Q13263	Q13263	Q13263	TRIM28	Transcription intermediary factor 1-beta	MULTI-MATCH	20180927_QE3_nLC3_TSB_SA_PHOSPHO_HIGH_PAC_4	200ug-PAC-4		3	837.033	2508.08	68979.4	1.8435	0.001543	0.36096	0.00030214	2.2044	0.0018452	837.367	48.325	0.38756	48.624	48.424	48.811	0.29881	-0.36699	0.00086327	NaN	45.775	59	31	4	NaN	NaN	NaN	NaN	0
AASAAAASAAAASAASGSPGPGEGSAGGEKR	31	Acetyl (Protein N-term),Phospho (STY)	_(ac)AASAAAASAAAASAASGpSPGPGEGSAGGEKR_		AASAAAASAAAAS(0.009)AAS(0.17)GS(0.756)PGPGEGS(0.065)AGGEKR		AAS(-114.99)AAAAS(-45.82)AAAAS(-19.22)AAS(-6.49)GS(6.49)PGPGEGS(-10.68)AGGEKR	1	0	1	1	Q13263	Q13263	Q13263	TRIM28	Transcription intermediary factor 1-beta	MULTI-MSMS	20180927_QE3_nLC3_TSB_SA_PHOSPHO_HIGH_GNDHCL_1	200ug-gndhcl-1	889.067	3	889.067	2664.18	65673.5	2.4564	0.0021839	0.27006	0.00024011	2.7265	0.002424	889.401	42.05	0.55861	42	41.77	42.329	-0.050279					259	61	6	0	0	0	1.1488e-13	1
AASAAAASAAAASAASGSPGPGEGSAGGEKR	31	Acetyl (Protein N-term),Phospho (STY)	_(ac)AASAAAASAAAASAASGpSPGPGEGSAGGEKR_		AASAAAASAAAAS(0.009)AAS(0.175)GS(0.807)PGPGEGS(0.009)AGGEKR		AAS(-118.52)AAAAS(-55.14)AAAAS(-19.65)AAS(-6.63)GS(6.63)PGPGEGS(-19.65)AGGEKR	1	0	1	1	Q13263	Q13263	Q13263	TRIM28	Transcription intermediary factor 1-beta	MULTI-MSMS	20180927_QE3_nLC3_TSB_SA_PHOSPHO_HIGH_GNDHCL_2	200ug-gndhcl-2	889.404	3	889.067	2664.18	66624.2	2.9228	0.0025986	-0.20124	-0.00017892	2.7216	0.0024197	889.401	41.543	0.37806	41.945	41.796	42.174	0.40136					152	38	6	0	0	0	3.1802e-18	1
AASAAAASAAAASAASGSPGPGEGSAGGEKR	31	Acetyl (Protein N-term),Phospho (STY)	_(ac)AASAAAASAAAASAASGpSPGPGEGSAGGEKR_		AASAAAASAAAAS(0.002)AAS(0.164)GS(0.773)PGPGEGS(0.062)AGGEKR		AAS(-122.05)AAAAS(-63.56)AAAAS(-26.5)AAS(-6.74)GS(6.74)PGPGEGS(-10.95)AGGEKR	1	0	1	1	Q13263	Q13263	Q13263	TRIM28	Transcription intermediary factor 1-beta	MULTI-MSMS	20180927_QE3_nLC3_TSB_SA_PHOSPHO_HIGH_GNDHCL_3	200ug-gndhcl-3	889.068	3	889.067	2664.18	66631.5	1.8217	0.0016196	-0.085577	-7.6083e-05	1.7361	0.0015435	889.401	41.559	0.31399	42.009	41.833	42.147	0.45054					113	28	5	0	0	0	1.3368e-18	1
AASAAAASAAAASAASGSPGPGEGSAGGEKR	31	Acetyl (Protein N-term),Phospho (STY)	_(ac)AASAAAASAAAASAASGpSPGPGEGSAGGEKR_		AASAAAASAAAAS(0.005)AAS(0.043)GS(0.952)PGPGEGSAGGEKR		AAS(-129.63)AAAAS(-57.39)AAAAS(-23.13)AAS(-13.49)GS(13.49)PGPGEGS(-35.45)AGGEKR	1	0	1	1	Q13263	Q13263	Q13263	TRIM28	Transcription intermediary factor 1-beta	MULTI-MSMS	20180927_QE3_nLC3_TSB_SA_PHOSPHO_HIGH_GNDHCL_4	200ug-gndhcl-4	889.404	3	889.067	2664.18	65967	2.3398	0.0020802	0.20346	0.00018089	2.5433	0.0022611	889.401	41.443	0.54059	42.044	41.816	42.356	0.60149					269	57	7	0	0	0	7.2551e-26	1
AASAAAASAAAASAASGSPGPGEGSAGGEKR	31	Acetyl (Protein N-term),Phospho (STY)	_(ac)AASAAAASAAAASAASGpSPGPGEGSAGGEKR_		AASAAAASAAAAS(0.043)AAS(0.25)GS(0.701)PGPGEGS(0.006)AGGEKR		AAS(-108.51)AAAAS(-42.83)AAAAS(-12.12)AAS(-4.47)GS(4.47)PGPGEGS(-20.62)AGGEKR	1	0	1	1	Q13263	Q13263	Q13263	TRIM28	Transcription intermediary factor 1-beta	MULTI-MSMS	20180927_QE3_nLC3_TSB_SA_PHOSPHO_HIGH_PAC_1	200ug-PAC-1	889.4	3	889.067	2664.18	65118	1.9415	0.0017262	-0.32572	-0.00028959	1.6158	0.0014366	889.4	41.954	0.6953	41.954	41.699	42.394	0.00027734					320	62	7	0	0	0	3.367e-18	1
AASAAAASAAAASAASGSPGPGEGSAGGEKR	31	Acetyl (Protein N-term),Phospho (STY)	_(ac)AASAAAASAAAASAASGpSPGPGEGSAGGEKR_		AASAAAASAAAAS(0.002)AAS(0.119)GS(0.861)PGPGEGS(0.017)AGGEKR		AAS(-106.5)AAAAS(-47.81)AAAAS(-26.28)AAS(-8.58)GS(8.58)PGPGEGS(-16.94)AGGEKR	1	0	1	1	Q13263	Q13263	Q13263	TRIM28	Transcription intermediary factor 1-beta	MULTI-MSMS	20180927_QE3_nLC3_TSB_SA_PHOSPHO_HIGH_PAC_2	200ug-PAC-2	889.403	3	889.067	2664.18	66574.3	2.4194	0.002151	-0.41654	-0.00037033	2.0028	0.0017806	889.4	41.514	0.60042	41.964	41.752	42.353	0.45043					217	63	6	0	0	0	4.4896e-13	1
AASAAAASAAAASAASGSPGPGEGSAGGEKR	31	Acetyl (Protein N-term),Phospho (STY)	_(ac)AASAAAASAAAASAASGpSPGPGEGSAGGEKR_		AASAAAASAAAASAAS(0.002)GS(0.998)PGPGEGSAGGEKR		AAS(-213.71)AAAAS(-111.46)AAAAS(-48.63)AAS(-26.63)GS(26.63)PGPGEGS(-38.68)AGGEKR	1	0	1	1	Q13263	Q13263	Q13263	TRIM28	Transcription intermediary factor 1-beta	MULTI-MSMS	20180927_QE3_nLC3_TSB_SA_PHOSPHO_HIGH_PAC_3	200ug-PAC-3	889.403	3	889.067	2664.18	65986.9	1.9257	0.0017121	-0.32694	-0.00029067	1.5988	0.0014214	889.4	41.394	0.69973	41.943	41.635	42.335	0.54853					292	66	7	0	0	0	6.9391e-102	1
AASAAAASAAAASAASGSPGPGEGSAGGEKR	31	Acetyl (Protein N-term),Phospho (STY)	_(ac)AASAAAASAAAASAASGpSPGPGEGSAGGEKR_		AASAAAASAAAASAAS(0.051)GS(0.947)PGPGEGS(0.001)AGGEKR		AAS(-166.86)AAAAS(-86.67)AAAAS(-34.42)AAS(-12.65)GS(12.65)PGPGEGS(-28.94)AGGEKR	1	0	1	1	Q13263	Q13263	Q13263	TRIM28	Transcription intermediary factor 1-beta	MULTI-MSMS	20180927_QE3_nLC3_TSB_SA_PHOSPHO_HIGH_PAC_4	200ug-PAC-4	889.403	3	889.067	2664.18	65898.7	2.5752	0.0022895	-0.32705	-0.00029077	2.2481	0.0019987	889.4	41.763	0.60679	42.062	41.835	42.442	0.2988					283	64	7	0	0	0	3.4998e-45	1
AASAAAASAAAASAASGSPGPGEGSAGGEKR	31	Acetyl (Protein N-term),2 Phospho (STY)	_(ac)AASAAAASAAAASAASGpSPGPGEGpSAGGEKR_		AASAAAASAAAAS(0.012)AAS(0.184)GS(0.805)PGPGEGS(0.998)AGGEKR		AAS(-79.03)AAAAS(-39.46)AAAAS(-18.32)AAS(-6.43)GS(6.43)PGPGEGS(27.71)AGGEKR	1	0	2	1	Q13263	Q13263	Q13263	TRIM28	Transcription intermediary factor 1-beta	MULTI-MSMS	20180927_QE3_nLC3_TSB_SA_PHOSPHO_HIGH_GNDHCL_1	200ug-gndhcl-1	916.058	3	915.722	2744.14	66476.7	1.8717	0.001714	0.26603	0.00024361	2.1378	0.0019576	916.056	44.48	0.35101	44.429	44.258	44.609	-0.050279					126	31	5	0	0	0	6.8381e-09	1
AASAAAASAAAASAASGSPGPGEGSAGGEKR	31	Acetyl (Protein N-term),2 Phospho (STY)	_(ac)AASAAAASAAAASAASGpSPGPGEGpSAGGEKR_		AASAAAAS(0.003)AAAAS(0.043)AAS(0.182)GS(0.785)PGPGEGS(0.986)AGGEKR		AAS(-49.7)AAAAS(-24.42)AAAAS(-13.08)AAS(-6.56)GS(6.56)PGPGEGS(19.34)AGGEKR	1	0	2	1	Q13263	Q13263	Q13263	TRIM28	Transcription intermediary factor 1-beta	MULTI-MSMS	20180927_QE3_nLC3_TSB_SA_PHOSPHO_HIGH_GNDHCL_4	200ug-gndhcl-4	916.391	3	915.722	2744.14	66730.3	1.5021	0.0013755	-1.2087	-0.0011069	0.29333	0.00026861	916.055	43.948	0.33725	44.549	44.37	44.708	0.60149					89	28	4	0	0	0	0.00016196	1
AASAAAASAAAASAASGSPGPGEGSAGGEKR	31	Acetyl (Protein N-term),2 Phospho (STY)	_(ac)AASAAAASAAAApSAASGpSPGPGEGSAGGEKR_		AASAAAAS(0.024)AAAAS(0.951)AAS(0.297)GS(0.725)PGPGEGS(0.003)AGGEKR		AAS(-69.77)AAAAS(-16.89)AAAAS(14.35)AAS(-4.29)GS(4.29)PGPGEGS(-24.29)AGGEKR	1	0	2	1	Q13263	Q13263	Q13263	TRIM28	Transcription intermediary factor 1-beta	MULTI-MSMS	20180927_QE3_nLC3_TSB_SA_PHOSPHO_HIGH_PAC_1	200ug-PAC-1	916.057	3	915.722	2744.14	66868	1.5822	0.0014488	-0.051955	-4.7576e-05	1.5302	0.0014013	916.055	38.709	0.28934	38.709	38.54	38.829	0.00027734					71	22	4	0	0	0	8.1735e-09	1
AASAAAASAAAASAASGSPGPGEGSAGGEKR	31	Acetyl (Protein N-term),2 Phospho (STY)	_(ac)AASAAAASAAAASAASGpSPGPGEGpSAGGEKR_		AASAAAAS(0.002)AAAAS(0.19)AAS(0.37)GS(0.456)PGPGEGS(0.983)AGGEKR		AAS(-73.75)AAAAS(-24.55)AAAAS(-3.97)AAS(-0.94)GS(0.94)PGPGEGS(18.67)AGGEKR	1	0	2	1	Q13263	Q13263	Q13263	TRIM28	Transcription intermediary factor 1-beta	MULTI-MSMS	20180927_QE3_nLC3_TSB_SA_PHOSPHO_HIGH_PAC_1	200ug-PAC-1	916.389	3	915.722	2744.14	66640	0.7822	0.00071628	-0.83429	-0.00076398	-0.05209	-4.77e-05	916.056	44.481	0.30898	44.482	44.325	44.634	0.00027734					67	22	4	0	0	0	2.0583e-07	1
AASAAAASAAAASAASGSPGPGEGSAGGEKR	31	Acetyl (Protein N-term),2 Phospho (STY)	_(ac)AASAAAASAAAASAASGpSPGPGEGpSAGGEKR_		AASAAAAS(0.015)AAAAS(0.345)AAS(0.407)GS(0.438)PGPGEGS(0.795)AGGEKR		AAS(-38.42)AAAAS(-16.19)AAAAS(-1.48)AAS(-0.6)GS(0.6)PGPGEGS(6.31)AGGEKR	1	0	2	1	Q13263	Q13263	Q13263	TRIM28	Transcription intermediary factor 1-beta	MULTI-MSMS	20180927_QE3_nLC3_TSB_SA_PHOSPHO_HIGH_PAC_3	200ug-PAC-3	916.057	3	915.722	2744.14	66420.8	0.55383	0.00050715	-0.54019	-0.00049466	0.013643	1.2493e-05	916.056	44.068	0.33584	44.617	44.499	44.835	0.54853					83	25	4	0	0	0	0.00070724	1
AASAAAASAAAASAASGSPGPGEGSAGGEKR	31	Acetyl (Protein N-term),2 Phospho (STY)	_(ac)AASAAAASAAAApSAASGpSPGPGEGSAGGEKR_					1	0	2	1	Q13263	Q13263	Q13263	TRIM28	Transcription intermediary factor 1-beta	MULTI-MATCH	20180927_QE3_nLC3_TSB_SA_PHOSPHO_HIGH_GNDHCL_4	200ug-gndhcl-4		3	915.722	2744.14	66008.8	2.1289	0.0019495	-0.60888	-0.00055757	1.52	0.0013919	916.054	38.279	0.2774	38.78	38.652	38.929	0.50124	0.010727	-0.00090926	NaN	95.557	62	24	4	NaN	NaN	NaN	NaN	0
AASAAAASAAAASAASGSPGPGEGSAGGEKR	31	Acetyl (Protein N-term),2 Phospho (STY)	_(ac)AASAAAASAAAApSAASGpSPGPGEGSAGGEKR_					1	0	2	1	Q13263	Q13263	Q13263	TRIM28	Transcription intermediary factor 1-beta	MULTI-MATCH	20180927_QE3_nLC3_TSB_SA_PHOSPHO_HIGH_PAC_3	200ug-PAC-3		3	915.722	2744.14	66474.2	1.4273	0.001307	-0.24419	-0.00022361	1.1831	0.0010834	916.055	38.27	0.33587	38.819	38.691	39.027	0.54853	0.04926	9.2627e-05	NaN	95.557	66	22	4	NaN	NaN	NaN	NaN	0
AASADSTTEGTPADGFTVLSTK	22	2 Phospho (STY)	_AApSADpSTTEGTPADGFTVLSTK_		AAS(0.958)ADS(0.385)T(0.335)T(0.293)EGT(0.028)PADGFTVLSTK		AAS(16.56)ADS(0.64)T(-0.64)T(-1.28)EGT(-16.56)PADGFT(-55.13)VLS(-62.8)T(-64.78)K	0	0	2	0	O75367	O75367	O75367	H2AFY	Core histone macro-H2A.1	MULTI-MSMS	20180927_QE3_nLC3_TSB_SA_PHOSPHO_HIGH_GNDHCL_1	200ug-gndhcl-1	763.321	3	762.985	2285.93	70412	2.4727	0.0018866	0.39964	0.00030492	2.8723	0.0021915	763.32	58.444	0.38013	58.294	58.099	58.479	-0.15053					140	32	6	0	0	0	5.5047e-05	1
AASADSTTEGTPADGFTVLSTK	22	2 Phospho (STY)	_AApSADpSTTEGTPADGFTVLSTK_		AAS(1)ADS(0.856)T(0.134)T(0.011)EGTPADGFTVLSTK		AAS(44.68)ADS(8.06)T(-8.06)T(-19.08)EGT(-56.73)PADGFT(-90.4)VLS(-114.95)T(-115.34)K	0	0	2	0	O75367	O75367	O75367	H2AFY	Core histone macro-H2A.1	MULTI-MSMS	20180927_QE3_nLC3_TSB_SA_PHOSPHO_HIGH_GNDHCL_1	200ug-gndhcl-1	1144.48	2	1143.97	2285.93	56807	1.777	0.0020328	0.20726	0.0002371	1.9842	0.0022699	1144.48	58.436	0.31149	58.286	58.157	58.468	-0.15053					119	28	5	0	0	0	2.4316e-30	1
AASADSTTEGTPADGFTVLSTK	22	2 Phospho (STY)	_AApSADpSTTEGTPADGFTVLSTK_		AAS(1)ADS(0.86)T(0.128)T(0.012)EGTPADGFTVLSTK		AAS(49.71)ADS(8.26)T(-8.26)T(-18.71)EGT(-49.73)PADGFT(-99.94)VLS(-123.26)T(-131.15)K	0	0	2	0	O75367	O75367	O75367	H2AFY	Core histone macro-H2A.1	MULTI-MSMS	20180927_QE3_nLC3_TSB_SA_PHOSPHO_HIGH_GNDHCL_2	200ug-gndhcl-2	1143.98	2	1143.97	2285.93	58063	1.9144	0.00219	-0.061052	-6.9842e-05	1.8534	0.0021202	1144.48	58.062	0.47242	58.262	58.047	58.52	0.20087					156	44	5	0	0	0	8.3393e-40	1
AASADSTTEGTPADGFTVLSTK	22	2 Phospho (STY)	_AApSADpSTTEGTPADGFTVLSTK_		AAS(1)ADS(0.749)T(0.229)T(0.022)EGTPADGFTVLSTK		AAS(40.25)ADS(5.15)T(-5.15)T(-15.39)EGT(-45.69)PADGFT(-95.89)VLS(-118.07)T(-122.67)K	0	0	2	0	O75367	O75367	O75367	H2AFY	Core histone macro-H2A.1	MULTI-MSMS	20180927_QE3_nLC3_TSB_SA_PHOSPHO_HIGH_GNDHCL_3	200ug-gndhcl-3	1144.48	2	1143.97	2285.93	57444.4	2.0637	0.0023608	0.028748	3.2887e-05	2.0924	0.0023937	1144.48	58.08	0.41767	58.23	58.052	58.47	0.14981					127	34	5	0	0	0	1.2356e-30	1
AASADSTTEGTPADGFTVLSTK	22	2 Phospho (STY)	_AApSADpSTTEGTPADGFTVLSTK_		AAS(0.791)ADS(0.66)T(0.268)T(0.249)EGT(0.032)PADGFTVLSTK		AAS(9.39)ADS(5.87)T(-5.87)T(-6.52)EGT(-17.55)PADGFT(-56.39)VLS(-65.64)T(-67.29)K	0	0	2	0	O75367	O75367	O75367	H2AFY	Core histone macro-H2A.1	MULTI-MSMS	20180927_QE3_nLC3_TSB_SA_PHOSPHO_HIGH_GNDHCL_4	200ug-gndhcl-4	763.321	3	762.985	2285.93	71035.6	1.6833	0.0012843	0.13114	0.00010006	1.8145	0.0013844	763.32	58.049	0.47354	58.25	58.037	58.511	0.2005					150	45	5	0	0	0	4.8947e-05	1
AASADSTTEGTPADGFTVLSTK	22	2 Phospho (STY)	_AApSADpSTTEGTPADGFTVLSTK_		AAS(1)ADS(0.849)T(0.134)T(0.017)EGTPADGFTVLSTK		AAS(49.22)ADS(8.03)T(-8.03)T(-16.93)EGT(-44.53)PADGFT(-87.49)VLS(-109.67)T(-117.07)K	0	0	2	0	O75367	O75367	O75367	H2AFY	Core histone macro-H2A.1	MULTI-MSMS	20180927_QE3_nLC3_TSB_SA_PHOSPHO_HIGH_GNDHCL_4	200ug-gndhcl-4	1143.98	2	1143.97	2285.93	58352.7	1.14	0.0013041	0.46479	0.00053171	1.6048	0.0018358	1144.48	58.074	0.33405	58.274	58.107	58.441	0.2005					88	30	3	0	0	0	2.6065e-30	1
AASADSTTEGTPADGFTVLSTK	22	2 Phospho (STY)	_AApSADpSTTEGTPADGFTVLSTK_		AAS(0.999)ADS(0.77)T(0.213)T(0.017)EGTPADGFTVLSTK		AAS(29.42)ADS(5.59)T(-5.59)T(-16.55)EGT(-33.46)PADGFT(-75.52)VLS(-101.65)T(-110.23)K	0	0	2	0	O75367	O75367	O75367	H2AFY	Core histone macro-H2A.1	MULTI-MSMS	20180927_QE3_nLC3_TSB_SA_PHOSPHO_HIGH_PAC_1	200ug-PAC-1	1143.98	2	1143.97	2285.93	56254.2	2.3052	0.0026371	-0.11383	-0.00013022	2.1914	0.0025069	1143.97	58.396	0.41977	58.296	58.038	58.458	-0.099972					109	30	5	0	0	0	8.0788e-24	1
AASADSTTEGTPADGFTVLSTK	22	2 Phospho (STY)	_AApSADpSTTEGTPADGFTVLSTK_		AAS(0.999)ADS(0.823)T(0.162)T(0.015)EGTPADGFTVLSTK		AAS(32.89)ADS(7.06)T(-7.06)T(-17.28)EGT(-60.9)PADGFT(-98.46)VLS(-118.01)T(-124.24)K	0	0	2	0	O75367	O75367	O75367	H2AFY	Core histone macro-H2A.1	MULTI-MSMS	20180927_QE3_nLC3_TSB_SA_PHOSPHO_HIGH_PAC_2	200ug-PAC-2	1144.48	2	1143.97	2285.93	56155	1.966	0.0022491	0.091378	0.00010453	2.0574	0.0023536	1144.48	58.112	0.58424	58.353	57.966	58.551	0.24119					167	51	5	0	0	0	5.7874e-23	1
AASADSTTEGTPADGFTVLSTK	22	2 Phospho (STY)	_AASADSTpTEGpTPADGFTVLSTK_		AAS(0.329)ADS(0.392)T(0.4)T(0.407)EGT(0.471)PADGFT(0.001)VLSTK		AAS(-2.23)ADS(-0.51)T(-0.25)T(0.25)EGT(1.65)PADGFT(-29.62)VLS(-42.77)T(-42.95)K	0	0	2	0	O75367	O75367	O75367	H2AFY	Core histone macro-H2A.1	MULTI-MSMS	20180927_QE3_nLC3_TSB_SA_PHOSPHO_HIGH_PAC_3	200ug-PAC-3	763.321	3	762.985	2285.93	71260.8	2.0688	0.0015784	-0.342	-0.00026094	1.7268	0.0013175	763.32	58.072	0.51065	58.32	58.023	58.534	0.24783					137	44	5	0	0	0	0.0026976	1
AASADSTTEGTPADGFTVLSTK	22	2 Phospho (STY)	_AApSADpSTTEGTPADGFTVLSTK_		AAS(0.999)ADS(0.897)T(0.098)T(0.007)EGTPADGFTVLSTK		AAS(30.82)ADS(9.66)T(-9.66)T(-21.4)EGT(-53.79)PADGFT(-86.45)VLS(-108.63)T(-116.03)K	0	0	2	0	O75367	O75367	O75367	H2AFY	Core histone macro-H2A.1	MULTI-MSMS	20180927_QE3_nLC3_TSB_SA_PHOSPHO_HIGH_PAC_3	200ug-PAC-3	1143.97	2	1143.97	2285.93	56848.7	1.7038	0.0019492	-0.44701	-0.00051137	1.2568	0.0014378	1144.48	58.051	0.36474	58.299	58.106	58.471	0.24783					76	30	3	0	0	0	2.7764e-30	1
AASADSTTEGTPADGFTVLSTK	22	2 Phospho (STY)	_AApSADpSTTEGTPADGFTVLSTK_					0	0	2	0	O75367	O75367	O75367	H2AFY	Core histone macro-H2A.1	MULTI-MATCH	20180927_QE3_nLC3_TSB_SA_PHOSPHO_HIGH_PAC_4	200ug-PAC-4		2	1143.97	2285.93	58951.1	1.7941	0.0020524	-0.19262	-0.00022035	1.6014	0.001832	1143.97	58.118	0.55517	58.216	57.958	58.513	0.098306	-0.060694	-0.00051398	NaN	185.87	76	51	2	NaN	NaN	NaN	NaN	0
AASAGAGAVIAAPDSRR	17	Unmodified	_AASAGAGAVIAAPDSRR_					0	0	0	1	O95297	O95297	O95297	MPZL1	Myelin protein zero-like protein 1	MULTI-SECPEP	20180927_QE3_nLC3_TSB_SA_PHOSPHO_HIGH_GNDHCL_4	200ug-gndhcl-4	514.226	3	514.278	1539.81	85611.8	1.8951	0.00097463	0.44647	0.00022961	2.3416	0.0012042	514.279	11.503	0.1959	11.604	11.44	11.636	0.10025					15	8	2	0	0	0	0.061988	1
AASAGAGAVIAAPDSRR	17	Unmodified	_AASAGAGAVIAAPDSRR_					0	0	0	1	O95297	O95297	O95297	MPZL1	Myelin protein zero-like protein 1	MULTI-MATCH	20180927_QE3_nLC3_TSB_SA_PHOSPHO_HIGH_PAC_1	200ug-PAC-1		3	514.278	1539.81	102614	1.8484	0.00095058	-2.7717	-0.0014254	-0.92336	-0.00047486	514.277	11.465	0.10886	11.666	11.633	11.742	0.20077	0.029592	-0.0038985	NaN	26.148	8	4	2	NaN	NaN	NaN	NaN	0
AASAGAGAVIAAPDSRR	17	Unmodified	_AASAGAGAVIAAPDSRR_					0	0	0	1	O95297	O95297	O95297	MPZL1	Myelin protein zero-like protein 1	MULTI-MATCH	20180927_QE3_nLC3_TSB_SA_PHOSPHO_HIGH_PAC_4	200ug-PAC-4		3	514.278	1539.81	87423.6	2.2629	0.0011638	2.2519	0.0011581	4.5148	0.0023218	514.28	11.139	0.19586	11.639	11.519	11.715	0.49925	0.0027457	0.0038521	NaN	26.148	16	8	2	NaN	NaN	NaN	NaN	0
AASAPAKESPRK	12	Phospho (STY)	_AASAPAKEpSPRK_		AASAPAKES(1)PRK		AAS(-69.66)APAKES(69.66)PRK	0	0	1	2	Q13428	Q13428	Q13428	TCOF1	Treacle protein	MULTI-MSMS	20180927_QE3_nLC3_TSB_SA_PHOSPHO_HIGH_GNDHCL_2	200ug-gndhcl-2	431.551	3	431.55	1291.63	94030.8	1.6785	0.00072436	0.3371	0.00014548	2.0156	0.00086983	431.55	6.5169	0.15218	6.417	6.3192	6.4714	-0.099867					19	6	4	0	0	0	1.782e-06	1
AASAPAKESPRK	12	Phospho (STY)	_AASAPAKEpSPRK_		AASAPAKES(1)PRK		AAS(-71.37)APAKES(71.37)PRK	0	0	1	2	Q13428	Q13428	Q13428	TCOF1	Treacle protein	MULTI-MSMS	20180927_QE3_nLC3_TSB_SA_PHOSPHO_HIGH_PAC_2	200ug-PAC-2	431.551	3	431.55	1291.63	99219.2	1.9832	0.00085585	0.12943	5.5856e-05	2.1126	0.0009117	431.55	6.5175	0.13047	6.5669	6.4908	6.6213	0.049456					14	5	3	0	0	0	2.1391e-06	1
AASAPAKESPRK	12	Phospho (STY)	_AASAPAKEpSPRK_		AASAPAKES(1)PRK		AAS(-62.79)APAKES(62.79)PRK	0	0	1	2	Q13428	Q13428	Q13428	TCOF1	Treacle protein	MULTI-MSMS	20180927_QE3_nLC3_TSB_SA_PHOSPHO_HIGH_PAC_4	200ug-PAC-4	431.552	3	431.55	1291.63	95410.9	3.9999	0.0017262	0.50373	0.00021738	4.5036	0.0019435	431.55	6.328	0.13756	6.6268	6.5503	6.6878	0.29876					21	7	4	0	0	0	2.8724e-05	1
AASAPAKESPRK	12	Phospho (STY)	_AASAPAKEpSPRK_					0	0	1	2	Q13428	Q13428	Q13428	TCOF1	Treacle protein	MULTI-MATCH	20180927_QE3_nLC3_TSB_SA_PHOSPHO_HIGH_GNDHCL_3	200ug-gndhcl-3		3	431.55	1291.63	97581.1	1.4948	0.00064508	0.15722	6.7847e-05	1.652	0.00071293	431.55	6.5965	0.15223	6.4455	6.3581	6.5103	-0.15093	-0.072351	-0.00051338	NaN	125.5	12	6	3	NaN	NaN	NaN	NaN	0
AASAPAKESPRK	12	Phospho (STY)	_AASAPAKEpSPRK_					0	0	1	2	Q13428	Q13428	Q13428	TCOF1	Treacle protein	MULTI-MATCH	20180927_QE3_nLC3_TSB_SA_PHOSPHO_HIGH_PAC_1	200ug-PAC-1		3	431.55	1291.63	94270.3	2.1257	0.00091735	1.0683	0.00046103	3.194	0.0013784	431.551	6.5811	0.13064	6.6816	6.5863	6.7169	0.10052	0.16371	0.00066617	NaN	125.5	12	5	3	NaN	NaN	NaN	NaN	0
AASAPAKESPRK	12	Phospho (STY)	_AASAPAKEpSPRK_					0	0	1	2	Q13428	Q13428	Q13428	TCOF1	Treacle protein	MULTI-MATCH	20180927_QE3_nLC3_TSB_SA_PHOSPHO_HIGH_PAC_3	200ug-PAC-3		3	431.55	1291.63	96504.1	1.9956	0.00086119	0.46833	0.00020211	2.4639	0.0010633	431.55	6.4089	0.10881	6.757	6.6808	6.7896	0.34809	0.23905	-0.0001106	NaN	125.5	11	4	3	NaN	NaN	NaN	NaN	0
AASDDGSLKSSSPTSYWK	18	3 Phospho (STY)	_AApSDDGpSLKSSpSPTSYWK_		AAS(1)DDGS(0.964)LKS(0.061)S(0.159)S(0.792)PT(0.021)S(0.004)YWK		AAS(39.46)DDGS(14.95)LKS(-14.08)S(-7.11)S(7.11)PT(-15.81)S(-23.28)Y(-40.56)WK	0	0	3	1	Q92614	Q92614	Q92614	MYO18A	Unconventional myosin-XVIIIa	MULTI-MSMS	20180927_QE3_nLC3_TSB_SA_PHOSPHO_HIGH_GNDHCL_1	200ug-gndhcl-1	709.599	3	709.597	2125.77	75137.1	2.124	0.0015071	0.55048	0.00039062	2.6744	0.0018978	709.597	46.85	0.47652	46.9	46.707	47.183	0.04997					133	45	4	0	0	0	7.2202e-05	1
AASDDGSLKSSSPTSYWK	18	3 Phospho (STY)	_AApSDDGpSLKSSpSPTSYWK_		AAS(1)DDGS(0.974)LKS(0.125)S(0.227)S(0.631)PT(0.033)S(0.01)YWK		AAS(38.53)DDGS(16.55)LKS(-7.65)S(-4.52)S(4.52)PT(-12.85)S(-18.33)Y(-38.15)WK	0	0	3	1	Q92614	Q92614	Q92614	MYO18A	Unconventional myosin-XVIIIa	MULTI-MSMS	20180927_QE3_nLC3_TSB_SA_PHOSPHO_HIGH_GNDHCL_4	200ug-gndhcl-4	709.598	3	709.597	2125.77	74102.5	1.9196	0.0013621	0.77966	0.00055324	2.6993	0.0019154	709.932	46.205	0.5555	46.907	46.664	47.219	0.70174					213	59	5	0	0	0	7.3946e-05	1
AASDDGSLKSSSPTSYWK	18	3 Phospho (STY)	_AApSDDGpSLKSSpSPTSYWK_		AAS(1)DDGS(0.998)LKS(0.14)S(0.126)S(0.627)PT(0.092)S(0.016)YWK		AAS(44.77)DDGS(29)LKS(-6.55)S(-7)S(6.55)PT(-8.32)S(-15.87)Y(-40.49)WK	0	0	3	1	Q92614	Q92614	Q92614	MYO18A	Unconventional myosin-XVIIIa	MULTI-MSMS	20180927_QE3_nLC3_TSB_SA_PHOSPHO_HIGH_PAC_1	200ug-PAC-1	709.933	3	709.597	2125.77	76003.1	1.3015	0.00092354	1.1108	0.00078823	2.4123	0.0017118	709.932	46.865	0.39147	46.966	46.76	47.151	0.10053					76	33	3	0	0	0	0.00015905	1
AASDDGSLKSSSPTSYWK	18	3 Phospho (STY)	_AApSDDGpSLKSSpSPTSYWK_		AAS(1)DDGS(0.997)LKS(0.014)S(0.217)S(0.761)PT(0.01)S(0.002)YWK		AAS(57.36)DDGS(25.54)LKS(-18.34)S(-5.45)S(5.45)PT(-18.97)S(-27.06)Y(-58.22)WK	0	0	3	1	Q92614	Q92614	Q92614	MYO18A	Unconventional myosin-XVIIIa	MULTI-MSMS	20180927_QE3_nLC3_TSB_SA_PHOSPHO_HIGH_PAC_3	200ug-PAC-3	709.598	3	709.597	2125.77	74401.5	1.288	0.00091398	0.62527	0.00044369	1.9133	0.0013577	709.597	46.35	0.53118	46.999	46.715	47.246	0.64878					115	46	3	0	0	0	1.4162e-06	1
AASDDGSLKSSSPTSYWK	18	3 Phospho (STY)	_AApSDDGpSLKSSpSPTSYWK_		AAS(0.93)DDGS(0.93)LKS(0.178)S(0.161)S(0.654)PT(0.107)S(0.036)Y(0.004)WK		AAS(14.93)DDGS(14.93)LKS(-7.05)S(-8.1)S(7.05)PT(-8.1)S(-12.79)Y(-23.73)WK	0	0	3	1	Q92614	Q92614	Q92614	MYO18A	Unconventional myosin-XVIIIa	MULTI-MSMS	20180927_QE3_nLC3_TSB_SA_PHOSPHO_HIGH_PAC_3	200ug-PAC-3	1064.4	2	1063.89	2125.77	62723.7	0.71873	0.00076465	0.61228	0.00065139	1.331	0.001416	1064.39	46.318	0.50885	46.966	46.737	47.246	0.64878					126	44	4	0	0	0	0.0068114	1
AASDDGSLKSSSPTSYWK	18	3 Phospho (STY)	_AApSDDGpSLKSSpSPTSYWK_					0	0	3	1	Q92614	Q92614	Q92614	MYO18A	Unconventional myosin-XVIIIa	MULTI-MATCH	20180927_QE3_nLC3_TSB_SA_PHOSPHO_HIGH_GNDHCL_1	200ug-gndhcl-1		2	1063.89	2125.77	62303.1	1.5181	0.0016151	0.14119	0.00015021	1.6593	0.0017653	1063.89	46.844	0.3614	46.894	46.77	47.131	0.04997	-0.026199	-0.00033829	NaN	42.789	114	36	4	NaN	NaN	NaN	NaN	0
AASDDGSLKSSSPTSYWK	18	3 Phospho (STY)	_AApSDDGpSLKSSpSPTSYWK_					0	0	3	1	Q92614	Q92614	Q92614	MYO18A	Unconventional myosin-XVIIIa	MULTI-MATCH	20180927_QE3_nLC3_TSB_SA_PHOSPHO_HIGH_PAC_1	200ug-PAC-1		2	1063.89	2125.77	62138.4	0.67176	0.00071468	0.18636	0.00019827	0.85812	0.00091295	1063.89	46.826	0.33015	46.926	46.802	47.133	0.10053	0.0066802	-0.00024218	NaN	42.789	62	27	3	NaN	NaN	NaN	NaN	0
AASDDGSLKSSSPTSYWK	18	3 Phospho (STY)	_AApSDDGpSLKSSpSPTSYWK_					0	0	3	1	Q92614	Q92614	Q92614	MYO18A	Unconventional myosin-XVIIIa	MULTI-MATCH	20180927_QE3_nLC3_TSB_SA_PHOSPHO_HIGH_PAC_2	200ug-PAC-2		2	1063.89	2125.77	64159.4	0.94269	0.0010029	-0.090348	-9.612e-05	0.85234	0.0009068	1064.39	46.336	0.19216	46.887	46.798	46.99	0.55068	-0.033014	-0.00083095	NaN	42.789	27	17	2	NaN	NaN	NaN	NaN	0
AASDDGSLKSSSPTSYWK	18	3 Phospho (STY)	_AApSDDGpSLKSSpSPTSYWK_					0	0	3	1	Q92614	Q92614	Q92614	MYO18A	Unconventional myosin-XVIIIa	MULTI-MATCH	20180927_QE3_nLC3_TSB_SA_PHOSPHO_HIGH_PAC_2	200ug-PAC-2		3	709.597	2125.77	77366.9	1.3175	0.00093489	0.83435	0.00059205	2.1518	0.0015269	709.932	46.287	0.19308	46.837	46.737	46.93	0.55068	-0.084396	0.00021522	NaN	92.01	35	16	3	NaN	NaN	NaN	NaN	0
AASDPLLSSVSPAVSK	16	2 Phospho (STY)	_AASDPLLSSVpSPAVpSK_		AASDPLLS(0.001)S(0.018)VS(0.982)PAVS(1)K		AAS(-85.95)DPLLS(-32.66)S(-17.51)VS(17.51)PAVS(36.9)K	0	0	2	0	P19532	P19532	P19532	TFE3	Transcription factor E3	MULTI-MSMS	20180927_QE3_nLC3_TSB_SA_PHOSPHO_HIGH_GNDHCL_2	200ug-gndhcl-2	845.385	2	844.881	1687.75	69659	2.7803	0.002349	-0.19109	-0.00016145	2.5892	0.0021875	844.881	51.816	0.5641	52.318	52.09	52.654	0.50161					156	62	3	0	0	0	4.082e-07	1
AASDPLLSSVSPAVSK	16	2 Phospho (STY)	_AASDPLLSSVpSPAVpSK_		AASDPLLS(0.005)S(0.352)VS(0.652)PAVS(0.99)K		AAS(-79.57)DPLLS(-21.09)S(-2.73)VS(2.73)PAVS(18.43)K	0	0	2	0	P19532	P19532	P19532	TFE3	Transcription factor E3	MULTI-MSMS	20180927_QE3_nLC3_TSB_SA_PHOSPHO_HIGH_GNDHCL_3	200ug-gndhcl-3	844.883	2	844.881	1687.75	71164.6	2.3955	0.0020239	0.18313	0.00015473	2.5786	0.0021787	844.881	51.814	0.5494	52.265	51.958	52.508	0.45055					153	50	4	0	0	0	2.099e-05	1
AASDPLLSSVSPAVSK	16	2 Phospho (STY)	_AASDPLLSSVpSPAVpSK_		AASDPLLSS(0.036)VS(0.964)PAVS(1)K		AAS(-91.7)DPLLS(-36.83)S(-14.28)VS(14.28)PAVS(46.53)K	0	0	2	0	P19532	P19532	P19532	TFE3	Transcription factor E3	MULTI-MSMS	20180927_QE3_nLC3_TSB_SA_PHOSPHO_HIGH_PAC_1	200ug-PAC-1	844.883	2	844.881	1687.75	68875.4	2.3335	0.0019715	-0.050254	-4.2459e-05	2.2832	0.001929	844.881	52.339	0.59715	52.339	52.06	52.657	0.00027734					189	61	4	0	0	0	3.1716e-13	1
AASDPLLSSVSPAVSK	16	2 Phospho (STY)	_AASDPLLSSVpSPAVpSK_		AASDPLLS(0.014)S(0.072)VS(0.917)PAVS(0.996)K		AAS(-60.42)DPLLS(-18.3)S(-11.23)VS(11.23)PAVS(24.53)K	0	0	2	0	P19532	P19532	P19532	TFE3	Transcription factor E3	MULTI-MSMS	20180927_QE3_nLC3_TSB_SA_PHOSPHO_HIGH_PAC_2	200ug-PAC-2	845.384	2	844.881	1687.75	69033.6	2.7647	0.0023358	0.1595	0.00013476	2.9242	0.0024706	844.881	51.811	0.69047	52.262	51.958	52.649	0.45043					253	79	4	0	0	0	3.3898e-06	1
AASDPLLSSVSPAVSK	16	2 Phospho (STY)	_AASDPLLSSVpSPAVpSK_		AASDPLLSS(0.009)VS(0.99)PAVS(1)K		AAS(-86.36)DPLLS(-33.54)S(-20.25)VS(20.25)PAVS(41.41)K	0	0	2	0	P19532	P19532	P19532	TFE3	Transcription factor E3	MULTI-MSMS	20180927_QE3_nLC3_TSB_SA_PHOSPHO_HIGH_PAC_3	200ug-PAC-3	844.883	2	844.881	1687.75	68874.4	1.9644	0.0016597	0.14803	0.00012507	2.1124	0.0017847	844.881	51.776	0.6616	52.324	52.043	52.704	0.54853					216	65	4	0	0	0	1.289e-08	1
AASDPLLSSVSPAVSK	16	2 Phospho (STY)	_AASDPLLSSVpSPAVpSK_		AASDPLLS(0.002)S(0.061)VS(0.938)PAVS(0.999)K		AAS(-69.41)DPLLS(-28.04)S(-11.93)VS(11.93)PAVS(30.43)K	0	0	2	0	P19532	P19532	P19532	TFE3	Transcription factor E3	MULTI-MSMS	20180927_QE3_nLC3_TSB_SA_PHOSPHO_HIGH_PAC_4	200ug-PAC-4	844.883	2	844.881	1687.75	68623.8	3.1012	0.0026201	0.30631	0.0002588	3.4075	0.0028789	844.881	52.004	0.76182	52.202	51.871	52.633	0.19857					278	96	4	0	0	0	6.3225e-06	1
AASDPLLSSVSPAVSK	16	2 Phospho (STY)	_AASDPLLSSVpSPAVpSK_					0	0	2	0	P19532	P19532	P19532	TFE3	Transcription factor E3	MULTI-MATCH	20180927_QE3_nLC3_TSB_SA_PHOSPHO_HIGH_GNDHCL_1	200ug-gndhcl-1		2	844.881	1687.75	69452.3	2.8824	0.0024353	0.32769	0.00027686	3.2101	0.0027122	844.881	52.379	0.44916	52.329	52.103	52.552	-0.050279	0.097908	0.00019001	NaN	110.74	135	49	3	NaN	NaN	NaN	NaN	0
AASDPLLSSVSPAVSK	16	2 Phospho (STY)	_AASDPLLSSVpSPAVpSK_					0	0	2	0	P19532	P19532	P19532	TFE3	Transcription factor E3	MULTI-MATCH	20180927_QE3_nLC3_TSB_SA_PHOSPHO_HIGH_GNDHCL_4	200ug-gndhcl-4		2	844.881	1687.75	69967.6	2.7033	0.002284	0.60115	0.0005079	3.3045	0.0027919	844.881	51.709	0.47347	52.311	52.109	52.583	0.60149	0.08025	0.00065209	NaN	110.74	129	50	3	NaN	NaN	NaN	NaN	0
AASDPLLSSVSPAVSK	16	2 Phospho (STY)	_AASDPLLSSVpSPAVpSK_					0	0	2	0	P19532	P19532	P19532	TFE3	Transcription factor E3	MULTI-MATCH	20180927_QE3_nLC3_TSB_SA_PHOSPHO_HIGH_PAC_1	200ug-PAC-1		2	844.881	1687.75	NaN	2.0911	0.0017667	0.68385	0.00057778	2.7749	0.0023445	845.382	51.929	0.023388	51.929	51.909	51.932	0.00027734	-0.30188	0.00079184	NaN	110.74	4	2	2	NaN	NaN	NaN	NaN	0
AASDSCKEPVANSRESSPLPK	21	2 Phospho (STY)	_AASDSCKEPVANSREpSpSPLPK_		AAS(0.001)DS(0.005)CKEPVANS(0.586)RES(0.723)S(0.684)PLPK		AAS(-29.43)DS(-23.07)CKEPVANS(-1.19)RES(1.77)S(1.19)PLPK	0	0	2	2	Q9HCE3	Q9HCE3	Q9HCE3	ZNF532	Zinc finger protein 532	MULTI-MSMS	20180927_QE3_nLC3_TSB_SA_PHOSPHO_HIGH_GNDHCL_2	200ug-gndhcl-2	797.678	3	797.341	2389	69948.3	1.8763	0.0014961	0.27018	0.00021542	2.1465	0.0017115	797.342	24.238	0.35298	24.338	24.137	24.49	0.10063					78	23	5	0	0	0	0.00080535	1
AASDSCKEPVANSRESSPLPK	21	2 Phospho (STY)	_AASDSCKEPVANpSREpSSPLPK_		AAS(0.002)DS(0.004)CKEPVANS(0.83)RES(0.611)S(0.554)PLPK		AAS(-29.4)DS(-25.28)CKEPVANS(4.26)RES(0.6)S(-0.6)PLPK	0	0	2	2	Q9HCE3	Q9HCE3	Q9HCE3	ZNF532	Zinc finger protein 532	MULTI-MSMS	20180927_QE3_nLC3_TSB_SA_PHOSPHO_HIGH_GNDHCL_3	200ug-gndhcl-3	797.345	3	797.341	2389	70534.6	0.92456	0.00073719	0.27107	0.00021614	1.1956	0.00095333	797.675	24.045	0.56777	24.295	24.105	24.672	0.25004					57	25	4	0	0	0	0.0013569	1
AASDSCKEPVANSRESSPLPK	21	2 Phospho (STY)	_AASDSCKEPVANSREpSpSPLPK_		AAS(0.001)DS(0.002)CKEPVANS(0.612)RES(0.707)S(0.679)PLPK		AAS(-32.14)DS(-27.9)CKEPVANS(-0.83)RES(1.23)S(0.83)PLPK	0	0	2	2	Q9HCE3	Q9HCE3	Q9HCE3	ZNF532	Zinc finger protein 532	MULTI-MSMS	20180927_QE3_nLC3_TSB_SA_PHOSPHO_HIGH_PAC_4	200ug-PAC-4	797.344	3	797.341	2389	68656	1.7803	0.0014195	0.72384	0.00057715	2.5042	0.0019967	797.677	23.915	0.31287	24.314	24.164	24.477	0.39903					90	25	4	0	0	0	0.0023666	1
AASDSCKEPVANSRESSPLPK	21	2 Phospho (STY)	_AASDSCKEPVANSREpSpSPLPK_					0	0	2	2	Q9HCE3	Q9HCE3	Q9HCE3	ZNF532	Zinc finger protein 532	MULTI-MATCH	20180927_QE3_nLC3_TSB_SA_PHOSPHO_HIGH_GNDHCL_1	200ug-gndhcl-1		3	797.341	2389	70437.1	1.3421	0.0010701	-0.42287	-0.00033717	0.91926	0.00073296	797.341	24.308	0.34034	24.258	24.038	24.378	-0.050279	-0.046292	-0.0018841	NaN	55.846	76	24	4	NaN	NaN	NaN	NaN	0
AASDTERDGLAPEK	14	Acetyl (Protein N-term),Phospho (STY)	_(ac)AApSDTERDGLAPEK_		AAS(0.951)DT(0.049)ERDGLAPEK		AAS(12.85)DT(-12.85)ERDGLAPEK	1	0	1	1	Q7L4I2	Q7L4I2	Q7L4I2	RSRC2	Arginine/serine-rich coiled-coil protein 2	MULTI-MSMS	20180927_QE3_nLC3_TSB_SA_PHOSPHO_HIGH_GNDHCL_3	200ug-gndhcl-3	791.845	2	791.343	1580.67	67829.5	1.2648	0.0010009	-1.165	-0.00092193	0.099782	7.8962e-05	791.845	27.407	0.32078	27.657	27.506	27.827	0.25005					31	15	3	0	0	0	2.2224e-08	1
AASDTERDGLAPEK	14	Acetyl (Protein N-term),Phospho (STY)	_(ac)AApSDTERDGLAPEK_		AAS(0.941)DT(0.059)ERDGLAPEK		AAS(12.01)DT(-12.01)ERDGLAPEK	1	0	1	1	Q7L4I2	Q7L4I2	Q7L4I2	RSRC2	Arginine/serine-rich coiled-coil protein 2	MULTI-MSMS	20180927_QE3_nLC3_TSB_SA_PHOSPHO_HIGH_PAC_2	200ug-PAC-2	791.847	2	791.343	1580.67	75548.1	1.0897	0.00086231	0.25811	0.00020425	1.3478	0.0010666	791.344	27.348	0.22397	27.698	27.602	27.826	0.35019					22	10	5	0	0	0	8.1013e-05	1
AASDTERDGLAPEK	14	Acetyl (Protein N-term),Phospho (STY)	_(ac)AApSDTERDGLAPEK_		AAS(0.761)DT(0.239)ERDGLAPEK		AAS(5.03)DT(-5.03)ERDGLAPEK	1	0	1	1	Q7L4I2	Q7L4I2	Q7L4I2	RSRC2	Arginine/serine-rich coiled-coil protein 2	MULTI-MSMS	20180927_QE3_nLC3_TSB_SA_PHOSPHO_HIGH_PAC_3	200ug-PAC-3	791.846	2	791.343	1580.67	69851.2	0.90441	0.0007157	1.6676	0.0013196	2.572	0.0020353	791.345	27.3	0.17447	27.748	27.66	27.835	0.44831					14	7	3	0	0	0	8.5343e-05	1
AASDTERDGLAPEK	14	Acetyl (Protein N-term),Phospho (STY)	_(ac)AApSDTERDGLAPEK_		AAS(0.76)DT(0.24)ERDGLAPEK		AAS(5.01)DT(-5.01)ERDGLAPEK	1	0	1	1	Q7L4I2	Q7L4I2	Q7L4I2	RSRC2	Arginine/serine-rich coiled-coil protein 2	MULTI-MSMS	20180927_QE3_nLC3_TSB_SA_PHOSPHO_HIGH_PAC_4	200ug-PAC-4	791.846	2	791.343	1580.67	71342.4	0.98525	0.00077967	0.7689	0.00060847	1.7542	0.0013881	791.846	27.431	0.24301	27.73	27.647	27.89	0.29879					28	12	4	0	0	0	0.00045343	1
AASEDMTSDEER	12	2 Phospho (STY)	_AApSEDMTpSDEER_		AAS(1)EDMT(0.26)S(0.74)DEER		AAS(105.77)EDMT(-4.53)S(4.53)DEER	0	0	2	0	Q96RK0	Q96RK0	Q96RK0	CIC	Protein capicua homolog	MSMS	20180927_QE3_nLC3_TSB_SA_PHOSPHO_HIGH_GNDHCL_2	200ug-gndhcl-2	750.735	2	750.734	1499.45	NaN	NaN	NaN	NaN	NaN	NaN	NaN	NaN	17.8	1	17.801	17.301	18.301	0.00038262								0	0	0	3.5735e-13	1
AASEDMTSDEER	12	2 Phospho (STY)	_AApSEDMTpSDEER_		AAS(1)EDMT(0.099)S(0.901)DEER		AAS(103.45)EDMT(-9.61)S(9.61)DEER	0	0	2	0	Q96RK0	Q96RK0	Q96RK0	CIC	Protein capicua homolog	MSMS	20180927_QE3_nLC3_TSB_SA_PHOSPHO_HIGH_GNDHCL_3	200ug-gndhcl-3	750.734	2	750.734	1499.45	NaN	NaN	NaN	NaN	NaN	NaN	NaN	NaN	17.612	1	17.762	17.262	18.262	0.1498								0	0	0	8.3451e-14	1
AASEDMTSDEER	12	2 Phospho (STY)	_AApSEDMTpSDEER_		AAS(1)EDMT(0.057)S(0.943)DEER		AAS(126.59)EDMT(-12.21)S(12.21)DEER	0	0	2	0	Q96RK0	Q96RK0	Q96RK0	CIC	Protein capicua homolog	MSMS	20180927_QE3_nLC3_TSB_SA_PHOSPHO_HIGH_PAC_2	200ug-PAC-2	750.735	2	750.734	1499.45	NaN	NaN	NaN	NaN	NaN	NaN	NaN	NaN	17.631	1	17.981	17.481	18.481	0.35019								0	0	0	9.7595e-28	1
AASEDMTSDEER	12	2 Phospho (STY)	_AApSEDMTpSDEER_		AAS(1)EDMT(0.124)S(0.876)DEER		AAS(76.68)EDMT(-8.48)S(8.48)DEER	0	0	2	0	Q96RK0	Q96RK0	Q96RK0	CIC	Protein capicua homolog	MSMS	20180927_QE3_nLC3_TSB_SA_PHOSPHO_HIGH_PAC_3	200ug-PAC-3	750.733	2	750.734	1499.45	NaN	NaN	NaN	NaN	NaN	NaN	NaN	NaN	17.767	1	18.215	17.715	18.715	0.44832								0	0	0	1.4067e-05	1
AASEQQADTSGGDSPKDESKPPFSYAQLIVQAISSAQDR	39	2 Phospho (STY)	_AASEQQADpTpSGGDSPKDESKPPFSYAQLIVQAISSAQDR_		AAS(0.015)EQQADT(0.398)S(0.417)GGDS(0.414)PKDES(0.372)KPPFS(0.134)Y(0.25)AQLIVQAISSAQDR		AAS(-15.28)EQQADT(0.86)S(0.86)GGDS(-0.86)PKDES(-0.86)KPPFS(-4.84)Y(-4.84)AQLIVQAIS(-74.76)S(-74.76)AQDR	0	0	2	2	P85037	P85037	P85037	FOXK1	Forkhead box protein K1	MULTI-MSMS	20180927_QE3_nLC3_TSB_SA_PHOSPHO_HIGH_GNDHCL_1	200ug-gndhcl-1	1060.98	4	1060.72	4238.87	58765.8	3.1701	0.0033627	-0.75298	-0.0007987	2.4172	0.0025639	1061.23	66.084	0.28893	65.933	65.803	66.091	-0.15053					200	32	9	0	0	0	1.9188e-09	1
AASEQQADTSGGDSPKDESKPPFSYAQLIVQAISSAQDR	39	2 Phospho (STY)	_AASEQQADpTpSGGDSPKDESKPPFSYAQLIVQAISSAQDR_		AAS(0.012)EQQADT(0.412)S(0.412)GGDS(0.412)PKDES(0.412)KPPFS(0.18)Y(0.161)AQLIVQAISSAQDR		AAS(-16.05)EQQADT(0)S(0)GGDS(0)PKDES(0)KPPFS(-4.88)Y(-5.48)AQLIVQAIS(-75.67)S(-77.78)AQDR	0	0	2	2	P85037	P85037	P85037	FOXK1	Forkhead box protein K1	MULTI-MSMS	20180927_QE3_nLC3_TSB_SA_PHOSPHO_HIGH_GNDHCL_2	200ug-gndhcl-2	1061.48	4	1060.72	4238.87	61730.7	3.1408	0.0033315	-1.7464	-0.0018525	1.3944	0.001479	1061.47	66.049	0.21771	66.149	66.063	66.28	0.10062					94	22	6	0	0	0	2.4925e-09	1
AASEQQADTSGGDSPKDESKPPFSYAQLIVQAISSAQDR	39	2 Phospho (STY)	_AASEQQADTpSGGDpSPKDESKPPFSYAQLIVQAISSAQDR_		AAS(0.006)EQQADT(0.367)S(0.517)GGDS(0.482)PKDES(0.311)KPPFS(0.108)Y(0.21)AQLIVQAISSAQDR		AAS(-21.2)EQQADT(-1.48)S(3.33)GGDS(1.48)PKDES(-3.33)KPPFS(-7.37)Y(-7.37)AQLIVQAIS(-85.27)S(-88.17)AQDR	0	0	2	2	P85037	P85037	P85037	FOXK1	Forkhead box protein K1	MULTI-MSMS	20180927_QE3_nLC3_TSB_SA_PHOSPHO_HIGH_GNDHCL_3	200ug-gndhcl-3	1061.23	4	1060.72	4238.87	59682.1	2.3921	0.0025374	-0.43455	-0.00046094	1.9575	0.0020764	1061.23	66.05	0.30966	66.1	65.936	66.246	0.049565					170	34	8	0	0	0	3.6372e-13	1
AASEQQADTSGGDSPKDESKPPFSYAQLIVQAISSAQDR	39	2 Phospho (STY)	_AApSEQQADpTSGGDSPKDESKPPFSYAQLIVQAISSAQDR_		AAS(0.482)EQQADT(0.339)S(0.339)GGDS(0.339)PKDES(0.339)KPPFS(0.082)Y(0.079)AQLIVQAISSAQDR		AAS(2.14)EQQADT(0)S(0)GGDS(0)PKDES(0)KPPFS(-7.54)Y(-7.74)AQLIVQAIS(-43.97)S(-45.34)AQDR	0	0	2	2	P85037	P85037	P85037	FOXK1	Forkhead box protein K1	MULTI-MSMS	20180927_QE3_nLC3_TSB_SA_PHOSPHO_HIGH_PAC_1	200ug-PAC-1	1060.98	4	1060.72	4238.87	61311.7	3.6668	0.0038895	0.13721	0.00014554	3.804	0.004035	1060.98	66.096	0.28494	65.896	65.744	66.029	-0.20022					147	33	7	0	0	0	0.00030422	1
AASEQQADTSGGDSPKDESKPPFSYAQLIVQAISSAQDR	39	2 Phospho (STY)	_AApSEQQADpTSGGDSPKDESKPPFSYAQLIVQAISSAQDR_		AAS(0.64)EQQADT(0.557)S(0.228)GGDS(0.228)PKDES(0.228)KPPFS(0.06)Y(0.059)AQLIVQAISSAQDR		AAS(9.39)EQQADT(7.5)S(-7.5)GGDS(-7.5)PKDES(-7.5)KPPFS(-14.63)Y(-14.8)AQLIVQAIS(-44.25)S(-45.33)AQDR	0	0	2	2	P85037	P85037	P85037	FOXK1	Forkhead box protein K1	MULTI-MSMS	20180927_QE3_nLC3_TSB_SA_PHOSPHO_HIGH_PAC_3	200ug-PAC-3	1061.23	4	1060.72	4238.87	59471.3	2.766	0.0029339	-0.24934	-0.00026448	2.5166	0.0026695	1061.23	66.062	0.21358	66.009	65.89	66.104	-0.052875					92	24	5	0	0	0	0.00031653	1
AASEQQADTSGGDSPKDESKPPFSYAQLIVQAISSAQDR	39	2 Phospho (STY)	_AASEQQADTpSGGDpSPKDESKPPFSYAQLIVQAISSAQDR_					0	0	2	2	P85037	P85037	P85037	FOXK1	Forkhead box protein K1	MULTI-MATCH	20180927_QE3_nLC3_TSB_SA_PHOSPHO_HIGH_GNDHCL_4	200ug-gndhcl-4		4	1060.72	4238.87	59767.4	2.4741	0.0026244	-1.1619	-0.0012324	1.3123	0.0013919	1061.22	66.04	0.29545	66.04	65.89	66.186	6.9502e-07	0.014469	-0.0018769	NaN	106.26	173	30	8	NaN	NaN	NaN	NaN	0
AASGEDSTEEALAAAAAPWEGGPVPGVDRSPFAK	34	2 Phospho (STY)	_AApSGEDpSTEEALAAAAAPWEGGPVPGVDRSPFAK_		AAS(1)GEDS(0.834)T(0.166)EEALAAAAAPWEGGPVPGVDRSPFAK		AAS(43.81)GEDS(7)T(-7)EEALAAAAAPWEGGPVPGVDRS(-124.65)PFAK	0	0	2	1	Q641Q2	Q641Q2	Q641Q2	FAM21A	WASH complex subunit FAM21A	MULTI-MSMS	20180927_QE3_nLC3_TSB_SA_PHOSPHO_HIGH_GNDHCL_3	200ug-gndhcl-3	1158.18	3	1157.84	3470.51	57945.6	2.862	0.0033138	0.37247	0.00043127	3.2345	0.003745	1158.18	63.217	0.14165	63.267	63.21	63.352	0.049565					51	16	5	0	0	0	6.9432e-20	1
AASGEDSTEEALAAAAAPWEGGPVPGVDRSPFAK	34	2 Phospho (STY)	_AApSGEDpSTEEALAAAAAPWEGGPVPGVDRSPFAK_					0	0	2	1	Q641Q2	Q641Q2	Q641Q2	FAM21A	WASH complex subunit FAM21A	MULTI-MATCH	20180927_QE3_nLC3_TSB_SA_PHOSPHO_HIGH_GNDHCL_1	200ug-gndhcl-1		3	1157.84	3470.51	59253.6	3.5126	0.004067	-1.2715	-0.0014722	2.2411	0.0025948	1158.18	63.421	0.14316	63.271	63.205	63.348	-0.15053	0.10284	-0.0034662	NaN	133.27	52	18	5	NaN	NaN	NaN	NaN	0
AASGEDSTEEALAAAAAPWEGGPVPGVDRSPFAK	34	2 Phospho (STY)	_AApSGEDpSTEEALAAAAAPWEGGPVPGVDRSPFAK_					0	0	2	1	Q641Q2	Q641Q2	Q641Q2	FAM21A	WASH complex subunit FAM21A	MULTI-MATCH	20180927_QE3_nLC3_TSB_SA_PHOSPHO_HIGH_GNDHCL_2	200ug-gndhcl-2		3	1157.84	3470.51	56252.4	2.6078	0.0030195	-0.43063	-0.00049861	2.1772	0.0025209	1158.51	63.179	0.13263	63.28	63.216	63.348	0.10062	0.11148	-0.00054529	NaN	133.27	51	17	4	NaN	NaN	NaN	NaN	0
AASGEDSTEEALAAAAAPWEGGPVPGVDRSPFAK	34	2 Phospho (STY)	_AApSGEDpSTEEALAAAAAPWEGGPVPGVDRSPFAK_					0	0	2	1	Q641Q2	Q641Q2	Q641Q2	FAM21A	WASH complex subunit FAM21A	MULTI-MATCH	20180927_QE3_nLC3_TSB_SA_PHOSPHO_HIGH_GNDHCL_4	200ug-gndhcl-4		3	1157.84	3470.51	57767.2	2.6185	0.0030318	0.026796	3.1026e-05	2.6453	0.0030628	1158.18	62.957	0.1236	63.057	62.979	63.103	0.10025	-0.1111	0.0010436	NaN	133.27	23	16	2	NaN	NaN	NaN	NaN	0
AASGEDSTEEALAAAAAPWEGGPVPGVDRSPFAK	34	2 Phospho (STY)	_AApSGEDpSTEEALAAAAAPWEGGPVPGVDRSPFAK_					0	0	2	1	Q641Q2	Q641Q2	Q641Q2	FAM21A	WASH complex subunit FAM21A	MULTI-MATCH	20180927_QE3_nLC3_TSB_SA_PHOSPHO_HIGH_PAC_3	200ug-PAC-3		3	1157.84	3470.51	58221.1	3.3636	0.0038945	-0.037345	-4.3239e-05	3.3262	0.0038512	1158.51	62.919	0.097752	62.966	62.914	63.011	0.047353	-0.2017	0.0008208	NaN	133.27	36	12	4	NaN	NaN	NaN	NaN	0
AASLDSVATSR	11	2 Phospho (STY)	_AApSLDpSVATSR_		AAS(1)LDS(0.971)VAT(0.023)S(0.006)R		AAS(65.52)LDS(16.21)VAT(-16.21)S(-22)R	0	0	2	0	Q9Y2J4	Q9Y2J4	Q9Y2J4	AMOTL2	Angiomotin-like protein 2	MULTI-SECPEP	20180927_QE3_nLC3_TSB_SA_PHOSPHO_HIGH_GNDHCL_1	200ug-gndhcl-1	619.766	2	619.247	1236.48	81208.8	3.0227	0.0018718	-0.19611	-0.00012144	2.8266	0.0017504	619.246	31.852	0.35861	31.802	31.669	32.028	-0.050279					57	29	3	0	0	0	0.00049491	1
AASLDSVATSR	11	2 Phospho (STY)	_AApSLDpSVATSR_		AAS(1)LDS(0.876)VAT(0.056)S(0.068)R		AAS(43.07)LDS(11.14)VAT(-11.94)S(-11.14)R	0	0	2	0	Q9Y2J4	Q9Y2J4	Q9Y2J4	AMOTL2	Angiomotin-like protein 2	MULTI-SECPEP	20180927_QE3_nLC3_TSB_SA_PHOSPHO_HIGH_GNDHCL_2	200ug-gndhcl-2	619.766	2	619.247	1236.48	82993.9	3.3546	0.0020773	-0.21019	-0.00013016	3.1444	0.0019472	619.246	31.57	0.42456	31.872	31.718	32.143	0.30112					60	37	2	0	0	0	0.025981	1
AASLDSVATSR	11	2 Phospho (STY)	_AApSLDpSVATSR_		AAS(1)LDS(0.992)VAT(0.007)S(0.001)R		AAS(54.4)LDS(21.79)VAT(-21.79)S(-28.34)R	0	0	2	0	Q9Y2J4	Q9Y2J4	Q9Y2J4	AMOTL2	Angiomotin-like protein 2	MULTI-MSMS	20180927_QE3_nLC3_TSB_SA_PHOSPHO_HIGH_GNDHCL_3	200ug-gndhcl-3	619.248	2	619.247	1236.48	80730.5	2.3984	0.0014852	0.11305	7.0006e-05	2.5115	0.0015552	619.247	31.394	0.29684	31.744	31.595	31.892	0.3503					47	19	3	0	0	0	0.001399	1
AASLDSVATSR	11	2 Phospho (STY)	_AApSLDpSVATSR_		AAS(1)LDS(0.967)VAT(0.026)S(0.007)R		AAS(51.81)LDS(15.76)VAT(-15.76)S(-21.37)R	0	0	2	0	Q9Y2J4	Q9Y2J4	Q9Y2J4	AMOTL2	Angiomotin-like protein 2	MULTI-SECPEP	20180927_QE3_nLC3_TSB_SA_PHOSPHO_HIGH_GNDHCL_4	200ug-gndhcl-4	619.765	2	619.247	1236.48	80768	2.7126	0.0016798	-0.13503	-8.3619e-05	2.5775	0.0015961	619.246	31.316	0.35038	31.717	31.576	31.926	0.401					59	27	3	0	0	0	0.0051772	1
[truncated: 92,781 more rows]
[truncated: 16 more columns]

## Sheet: Sites
Proteins	Positions within proteins	Leading proteins	Protein	Protein names	Gene names	Fasta headers	Localization prob	Score diff	PEP	Score	Delta score	Score for localization	Localization prob 200ug-gndhcl-1	Score diff 200ug-gndhcl-1	PEP 200ug-gndhcl-1	Score 200ug-gndhcl-1	Localization prob 200ug-gndhcl-2	Score diff 200ug-gndhcl-2	PEP 200ug-gndhcl-2	Score 200ug-gndhcl-2	Localization prob 200ug-gndhcl-3	Score diff 200ug-gndhcl-3	PEP 200ug-gndhcl-3	Score 200ug-gndhcl-3	Localization prob 200ug-gndhcl-4	Score diff 200ug-gndhcl-4	PEP 200ug-gndhcl-4	Score 200ug-gndhcl-4	Localization prob 200ug-PAC-1	Score diff 200ug-PAC-1	PEP 200ug-PAC-1	Score 200ug-PAC-1	Localization prob 200ug-PAC-2	Score diff 200ug-PAC-2	PEP 200ug-PAC-2	Score 200ug-PAC-2	Localization prob 200ug-PAC-3	Score diff 200ug-PAC-3	PEP 200ug-PAC-3	Score 200ug-PAC-3	Localization prob 200ug-PAC-4	Score diff 200ug-PAC-4	PEP 200ug-PAC-4	Score 200ug-PAC-4	Diagnostic peak	Number of Phospho (STY)	Amino acid	Sequence window	Modification window
[truncated: 14,706 more rows]
[truncated: 81 more columns]
