# Supplementary material for: Protein Aggregation Capture on Microparticles Enables Multipurpose Proteomics Sample Preparation
Source: Mol Cell Proteomics. 2019 Mar 4;18(5):1027–35. doi: 10.1074/mcp.TIR118.001270 (PMC6495262; doi:10.1074/mcp.TIR118.001270)
Supplement: Supplementary table 3 [file 142488_2_supp_292073_pnj48c.xlsx]

## Sheet: Supplementary table 3
Supplementary table 3
	Comparison of proteins identified from mus musculus skeletal muscle tissue after preparation with FASP or PAC.
	This table contains list of protein identifications produced from the MaxQuant output protein.txt as well as peptide level evidence table produced from the output evidence.txt
	Reverse hits and potential contaminants were removed in both sheets.

## Sheet: proteinGroups
Protein IDs	Majority protein IDs	Peptide counts (all)	Peptide counts (razor+unique)	Peptide counts (unique)	Protein names	Gene names	Fasta headers	Number of proteins	Peptides	Razor + unique peptides	Unique peptides	Peptides FASP_1	Peptides FASP_2	Peptides FASP_3	Peptides PAC_1	Peptides PAC_2	Peptides PAC_3	Razor + unique peptides FASP_1	Razor + unique peptides FASP_2	Razor + unique peptides FASP_3	Razor + unique peptides PAC_1	Razor + unique peptides PAC_2	Razor + unique peptides PAC_3	Unique peptides FASP_1	Unique peptides FASP_2	Unique peptides FASP_3	Unique peptides PAC_1	Unique peptides PAC_2	Unique peptides PAC_3	Sequence coverage [%]	Unique + razor sequence coverage [%]	Unique sequence coverage [%]	Mol. weight [kDa]	Sequence length	Sequence lengths	Q-value	Score	Sequence coverage FASP_1 [%]	Sequence coverage FASP_2 [%]	Sequence coverage FASP_3 [%]	Sequence coverage PAC_1 [%]	Sequence coverage PAC_2 [%]	Sequence coverage PAC_3 [%]	Intensity	Intensity FASP_1	Intensity FASP_2	Intensity FASP_3	Intensity PAC_1	Intensity PAC_2
Q9JKV1;A0A0A6YVU8	Q9JKV1;A0A0A6YVU8	2;2	2;2	2;2	Proteasomal ubiquitin receptor ADRM1	Adrm1;Gm9774	;	2	2	2	2	1	1	1	2	0	0	1	1	1	2	0	0	1	1	1	2	0	0	5.9	5.9	5.9	42.06	407	407;407	0	9.6436	3.9	3.9	3.9	5.9	0	0	139450000	51376000	35739000	35098000	17236000	0
P0CG50;P0CG49;P62983;P62984;A0A0A6YW67;D3YYZ2	P0CG50;P0CG49;P62983;P62984;A0A0A6YW67;D3YYZ2	5;5;5;5;5;3	5;5;5;5;5;3	5;5;5;5;5;3	Polyubiquitin-C;Ubiquitin;Ubiquitin-related 1;Ubiquitin-related 2;Polyubiquitin-B;Ubiquitin;Ubiquitin-40S ribosomal protein S27a;Ubiquitin;40S ribosomal protein S27a;Ubiquitin-60S ribosomal protein L40;Ubiquitin;60S ribosomal protein L40	Ubc;Ubb;Rps27a;Uba52;Gm8797;Gm5239	;;;;;	6	5	5	5	5	4	3	4	3	4	5	4	3	4	3	4	5	4	3	4	3	4	60.1	60.1	60.1	82.549	734	734;305;156;128;77;122	0	119.72	60.1	52.7	41.7	52.7	41.7	52.7	19987000000	1952800000	3454400000	2505000000	4420700000	3290300000
P51410;A0A140T8T4	P51410;A0A140T8T4	2;2	2;2	2;2	60S ribosomal protein L9	Rpl9	;	2	2	2	2	1	0	1	0	0	2	1	0	1	0	0	2	1	0	1	0	0	2	21.4	21.4	21.4	21.881	192	192;192	0	12.763	9.9	0	9.9	0	0	21.4	83172000	21990000	0	20494000	0	0
P19253;A0A1B0GS68;A0A140T8K2	P19253;A0A1B0GS68;A0A140T8K2	3;3;2	3;3;2	3;3;2	60S ribosomal protein L13a	Rpl13a	;;	3	3	3	3	0	0	0	3	2	1	0	0	0	3	2	1	0	0	0	3	2	1	13.3	13.3	13.3	23.464	203	203;446;203	0	5.5229	0	0	0	13.3	9.4	5.4	199570000	0	0	0	111070000	52115000
A0A1D5RLM8	A0A1D5RLM8	2	2	2				1	2	2	2	0	0	1	0	1	0	0	0	1	0	1	0	0	0	1	0	1	0	0.2	0.2	0.2	654.2	5808	5808	0.0051095	3.1553	0	0	0.1	0	0.1	0	914980000	0	0	889210000	0	25767000
A0A1L1SUI3	A0A1L1SUI3	2	2	2				1	2	2	2	0	0	1	2	1	1	0	0	1	2	1	1	0	0	1	2	1	1	4.7	4.7	4.7	48.428	450	450	0	6.7377	0	0	1.8	4.7	2.9	2.9	231550000	0	0	83636000	97030000	27187000
A0A1Y7VJN6;P03987	A0A1Y7VJN6;P03987	2;2	2;2	2;2	Ig gamma-3 chain C region		;	2	2	2	2	0	0	0	2	1	1	0	0	0	2	1	1	0	0	0	2	1	1	4.8	4.8	4.8	43.899	399	399;398	0	5.4079	0	0	0	4.8	2.5	2.5	58160000	0	0	0	22601000	15150000
P62270;F6YVP7;A0A1Y7VKY1	P62270;F6YVP7;A0A1Y7VKY1	4;4;4	4;4;4	4;4;4	40S ribosomal protein S18	Rps18;Gm10260	;;	3	4	4	4	0	1	0	1	3	3	0	1	0	1	3	3	0	1	0	1	3	3	26.3	26.3	26.3	17.718	152	152;152;152	0	13.766	0	7.2	0	7.2	20.4	21.1	442760000	0	11757000	0	68497000	145810000
P83882;A0A2I3BPG9;A0A0A6YW33	P83882;A0A2I3BPG9;A0A0A6YW33	2;2;1	2;2;1	2;2;1	60S ribosomal protein L36a	Rpl36a;Gm6525	;;	3	2	2	2	1	1	1	1	0	0	1	1	1	1	0	0	1	1	1	1	0	0	15.1	15.1	15.1	12.441	106	106;106;106	0.0007776	3.9323	7.5	7.5	7.5	7.5	0	0	259560000	77424000	61769000	67861000	52503000	0
A0A338P6I9	A0A338P6I9	1	1	1				1	1	1	1	0	0	1	0	0	0	0	0	1	0	0	0	0	0	1	0	0	0	27.1	27.1	27.1	6.7709	59	59	0	7.3166	0	0	27.1	0	0	0	29148000	0	0	29148000	0	0
A0A338P6S8	A0A338P6S8	2	2	2				1	2	2	2	0	0	0	2	1	0	0	0	0	2	1	0	0	0	0	2	1	0	1.5	1.5	1.5	179.51	1637	1637	0.00078864	4.1516	0	0	0	1.5	0.8	0	36284000	0	0	0	23641000	12643000
A2AAJ9	A2AAJ9	137	137	137	Obscurin	Obscn		1	137	137	137	34	34	31	85	82	86	34	34	31	85	82	86	34	34	31	85	82	86	22.2	22.2	22.2	966.36	8891	8891	0	323.31	7.6	6.5	3.7	15.6	14.9	15.4	24966000000	3086800000	2772900000	2043700000	4808200000	5900100000
A2ABU4	A2ABU4	37	37	37	Myomesin-3	Myom3		1	37	37	37	5	4	1	20	22	22	5	4	1	20	22	22	5	4	1	20	22	22	34.9	34.9	34.9	161.78	1439	1439	0	139.8	5.7	3.4	0.8	18.1	21.7	20	2689300000	175100000	139990000	52436000	806910000	783370000
A2AKX3	A2AKX3	2	2	2	Probable helicase senataxin	Setx		1	2	2	2	0	1	0	0	0	1	0	1	0	0	0	1	0	1	0	0	0	1	0.6	0.6	0.6	297.59	2646	2646	0.003003	3.4687	0	0.3	0	0	0	0.3	160140000	0	76643000	0	0	0
A2AMM0	A2AMM0	8	8	8	Muscle-related coiled-coil protein	Murc		1	8	8	8	3	3	2	4	6	5	3	3	2	4	6	5	3	3	2	4	6	5	26	26	26	41.008	362	362	0	20.892	9.1	9.7	5.8	11.6	20.4	16.3	1380200000	129830000	230430000	151290000	221870000	359130000
A2AN08	A2AN08	2	2	2	E3 ubiquitin-protein ligase UBR4	Ubr4		1	2	2	2	1	0	0	0	1	0	1	0	0	0	1	0	1	0	0	0	1	0	0.4	0.4	0.4	572.28	5180	5180	0.0077629	2.7989	0.2	0	0	0	0.2	0	31829000	14377000	0	0	0	17452000
A2AQP0	A2AQP0	19	1	1	Myosin-7B	Myh7b		1	19	1	1	16	14	13	18	15	18	0	0	0	1	0	1	0	0	0	1	0	1	5.6	0.6	0.6	221.49	1941	1941	0.0076709	2.6877	4.4	4.3	3.9	5.5	4.4	5.5	120090000	0	0	0	75924000	0
A2ASS6;REV__Q8K1T1;REV__Q8BQ48	A2ASS6	1715;1;1	1715;1;1	1714;1;1	Titin	Ttn		3	1715	1715	1714	793	780	647	1271	1242	1268	793	780	647	1271	1242	1268	793	779	646	1271	1241	1268	54.2	54.2	54.2	3906.4	35213	35213;297;2412	0	323.31	27.6	27	22.4	43.3	42.7	42.9	2204800000000	239130000000	230020000000	191390000000	523320000000	520270000000
A2AUC9;REV__Q80VM7	A2AUC9	16;1	16;1	16;1	Kelch-like protein 41	Klhl41		2	16	16	16	5	4	3	10	12	13	5	4	3	10	12	13	5	4	3	10	12	13	36.6	36.6	36.6	68.189	606	606;985	0	245.55	10.2	6.9	5.1	21.8	30.7	27.2	6659200000	359390000	145590000	595380000	2089400000	1660700000
A2CEK3	A2CEK3	30	1	1		Pgm2		1	30	1	1	16	12	8	18	21	24	0	0	0	1	0	0	0	0	0	1	0	0	60.2	2.1	2.1	63.747	580	580	1	-2	29.5	22.8	14.7	39.7	40.3	53.1	21646000	0	0	0	21646000	0
A6H584	A6H584	2	2	2	Collagen alpha-5(VI) chain	Col6a5		1	2	2	2	0	0	0	1	1	0	0	0	0	1	1	0	0	0	0	1	1	0	0.6	0.6	0.6	289.57	2640	2640	0.0015175	3.6122	0	0	0	0.3	0.3	0	27448000	0	0	0	11854000	15594000
A6H630	A6H630	3	3	3	Protein-glutamate O-methyltransferase	Armt1		1	3	3	3	1	1	0	0	1	1	1	1	0	0	1	1	1	1	0	0	1	1	5.7	5.7	5.7	50.548	439	439	0.00082576	4.8306	2.3	1.8	0	0	1.6	1.6	52635000	27079000	0	0	0	13476000
A8DUK4;P02088;CON__Q3SX09;P02104;CON__P02070	A8DUK4;P02088	12;9;2;1;1	12;9;2;1;1	8;5;0;0;0	Hemoglobin subunit beta-1	Hbbt1;Hbb-b1	;	5	12	12	8	4	5	4	11	10	12	4	5	4	11	10	12	3	4	3	7	7	8	85	85	66.7	15.748	147	147;147;201;147;145	0	258.41	31.3	44.2	33.3	85	78.9	85	71156000000	2464800000	3619100000	1840300000	24150000000	20022000000
B1AR69	B1AR69	67	3	3		Myh13		1	67	3	3	40	39	31	54	49	57	1	0	1	0	0	2	1	0	1	0	0	2	23.1	1.1	1.1	223.56	1938	1938	0	5.6045	15.9	15.8	14	20.1	19	21.6	83258000	71821000	0	0	0	0
B2KF05	B2KF05	1	1	1		Brpf3		1	1	1	1	0	0	0	0	0	1	0	0	0	0	0	1	0	0	0	0	0	1	1.1	1.1	1.1	135.29	1204	1204	1	-2	0	0	0	0	0	1.1	64095000	0	0	0	0	0
Q9D1L0;B2RPU8	Q9D1L0;B2RPU8	1;1	1;1	1;1	Coiled-coil-helix-coiled-coil-helix domain-containing protein 2	Chchd2;Zbed5	;	2	1	1	1	0	0	0	0	1	1	0	0	0	0	1	1	0	0	0	0	1	1	15.7	15.7	15.7	15.661	153	153;756	0.004428	3.2708	0	0	0	0	15.7	15.7	46948000	0	0	0	0	22433000
B2RUS7	B2RUS7	1	1	1		Abcc8		1	1	1	1	0	0	0	1	1	0	0	0	0	1	1	0	0	0	0	1	1	0	0.6	0.6	0.6	178.07	1588	1588	0.007148	2.9193	0	0	0	0.6	0.6	0	56453000	0	0	0	27414000	29039000
B2RXM2;J3QNY1;Q8BG05;V9GX38	B2RXM2;J3QNY1;Q8BG05	6;6;5;1	6;6;5;1	6;6;5;1	Heterogeneous nuclear ribonucleoprotein A3	Gm6793;Gm9242;Hnrnpa3	;;	4	6	6	6	1	1	1	5	3	3	1	1	1	5	3	3	1	1	1	5	3	3	21.9	21.9	21.9	36.609	351	351;357;379;357	0	18.111	2	2.6	2	19.9	11.7	11.7	725640000	102100000	47562000	66768000	231650000	147310000
D3YU50	D3YU50	64	63	63		Mybpc1		1	64	63	63	39	34	31	52	42	47	38	33	31	51	41	46	38	33	31	51	41	46	61	60	60	126.56	1127	1127	0	323.31	42.5	37.1	30.6	53.9	45.9	47.6	174740000000	25637000000	18595000000	19985000000	42739000000	31084000000
D3Z2H9	D3Z2H9	16	2	2		Tpm3-rs7		1	16	2	2	11	8	6	10	9	7	0	0	0	1	1	1	0	0	0	1	1	1	44	8.5	8.5	28.991	248	248	0	5.6757	27.8	20.6	20.2	32.3	31	21.8	39666000	0	0	0	13601000	8360400
D3Z4S3	D3Z4S3	2	2	2	Putative peptidyl-tRNA hydrolase PTRHD1	Ptrhd1		1	2	2	2	1	0	0	1	0	0	1	0	0	1	0	0	1	0	0	1	0	0	15	15	15	16.037	140	140	0.00078802	4.1414	6.4	0	0	8.6	0	0	34678000	21364000	0	0	13314000	0
D3Z7H8	D3Z7H8	5	5	5		Cilp2		1	5	5	5	1	0	0	3	3	4	1	0	0	3	3	4	1	0	0	3	3	4	7.7	7.7	7.7	125.93	1162	1162	0	31.233	0.8	0	0	3.7	5.6	6.9	303320000	18836000	0	0	96270000	71474000
D3Z7X0	D3Z7X0	6	6	3		Acad12		1	6	6	3	0	0	0	5	3	4	0	0	0	5	3	4	0	0	0	3	2	2	11.2	11.2	5.4	61.389	555	555	0	14.002	0	0	0	9.9	5.9	7	213140000	0	0	0	53640000	61921000
E9PV24	E9PV24	7	7	7	Fibrinogen alpha chain;Fibrinopeptide A;Fibrinogen alpha chain	Fga		1	7	7	7	1	1	0	3	4	4	1	1	0	3	4	4	1	1	0	3	4	4	10.1	10.1	10.1	87.428	789	789	0	18.036	1	1	0	4.1	5.4	6.7	290760000	20712000	15505000	0	63885000	92512000
E9PWQ3	E9PWQ3	81	81	81		Col6a3		1	81	81	81	10	12	10	65	56	57	10	12	10	65	56	57	10	12	10	65	56	57	31.9	31.9	31.9	353.93	3284	3284	0	323.31	3.5	4.3	3.3	27.2	23.3	22.6	19058000000	851010000	1131700000	776120000	5498500000	5785700000
E9PWZ3	E9PWZ3	9	9	8		Rpl3l		1	9	9	8	2	2	1	6	5	6	2	2	1	6	5	6	1	1	0	6	5	5	26.8	26.8	25.1	46.512	407	407	0	25.985	4.7	4.7	1.7	19.4	12.5	21.1	944930000	197380000	173080000	55526000	169090000	166370000
E9PYB0	E9PYB0	1	1	1		Ahnak2		1	1	1	1	0	0	0	1	1	1	0	0	0	1	1	1	0	0	0	1	1	1	5.2	5.2	5.2	182.61	1738	1738	0.0050872	3.1165	0	0	0	5.2	5.2	5.2	65004000	0	0	0	20556000	21706000
Q9CXW4;E9PZB3;E9PYL9	Q9CXW4;E9PZB3;E9PYL9	3;3;3	3;3;3	3;3;3	60S ribosomal protein L11	Rpl11;Gm5093;Gm10036	;;	3	3	3	3	0	0	1	2	1	1	0	0	1	2	1	1	0	0	1	2	1	1	16.9	16.9	16.9	20.252	178	178;174;178	0	7.4679	0	0	3.9	11.8	5.1	7.9	380420000	0	0	198220000	82702000	48083000
E9PZF0;Q01768	E9PZF0;Q01768	14;11	14;11	6;6	Nucleoside diphosphate kinase;Nucleoside diphosphate kinase B	Gm20390;Nme2	;	2	14	14	6	3	4	2	11	7	12	3	4	2	11	7	12	2	2	2	5	4	5	72.3	72.3	27	30.2	267	267;152	0	103.52	23.6	27.3	7.9	65.2	49.1	64.8	17698000000	236510000	497510000	531810000	6784100000	5339600000
E9PZM4;REV__Q8CI11	E9PZM4;REV__Q8CI11	2;1	2;1	2;1	Chromodomain-helicase-DNA-binding protein 2	Chd2	;	2	2	2	2	1	1	0	1	1	0	1	1	0	1	1	0	1	1	0	1	1	0	0.9	0.9	0.9	210.8	1827	1827;538	0.0051058	3.1474	0.5	0.5	0	0.4	0.5	0	3110100000	1303000000	885440000	0	160580000	761080000
E9PZQ0;E9Q401;A2AGL3;Q8BUR4;REV__Q8BUR4	E9PZQ0	138;9;7;1;1	138;9;7;1;1	138;9;7;1;1	Ryanodine receptor 1	Ryr1		5	138	138	138	35	23	27	98	94	96	35	23	27	98	94	96	35	23	27	98	94	96	32.9	32.9	32.9	565.03	5035	5035;4966;4863;1865;1865	0	323.31	8.9	5.5	6.4	24.4	23.5	24	40566000000	2962900000	2253200000	2077900000	11833000000	11193000000
E9Q035;Q921I1;P47758;Q9DBD0;CON__Q2HJF0	E9Q035;Q921I1	25;22;3;1;1	25;22;3;1;1	25;22;3;1;1	Serotransferrin	Gm20425;Tf	;	5	25	25	25	7	8	4	19	18	18	7	8	4	19	18	18	7	8	4	19	18	18	27.8	27.8	27.8	107.8	978	978;697;269;700;622	0	137.03	7.5	8.6	4.6	21.8	19.6	20.2	10516000000	1236700000	1139700000	398560000	2682000000	2580500000
E9Q0S6;Q8CGB6;Q5SSZ5	E9Q0S6	5;2;2	5;2;2	5;2;2		Tns1		3	5	5	5	0	1	1	4	2	2	0	1	1	4	2	2	0	1	1	4	2	2	3.2	3.2	3.2	201.38	1888	1888;1400;1440	0	11.033	0	0.4	0.4	2.1	1.6	1.4	127090000	0	17826000	27697000	23541000	28247000
E9Q1W3;REV__Q8K4L4	E9Q1W3	381;1	381;1	381;1		Neb		2	381	381	381	200	198	162	274	260	263	200	198	162	274	260	263	200	198	162	274	260	263	64.5	64.5	64.5	828.65	7152	7152;587	0	323.31	37.8	35.9	29	51.9	47.5	48.8	473600000000	49994000000	51103000000	47572000000	114020000000	106450000000
E9Q264	E9Q264	8	2	2		Myh15		1	8	2	2	4	5	2	5	6	6	1	0	0	0	1	1	1	0	0	0	1	1	2.4	1	1	221.84	1925	1925	0.00081367	4.5538	1.1	0.9	0.5	1	1.6	1.6	1176000000	9405600	0	0	0	667110000
E9Q3H6	E9Q3H6	3	3	3		Coq10a		1	3	3	3	1	1	0	2	1	3	1	1	0	2	1	3	1	1	0	2	1	3	10.8	10.8	10.8	28.927	259	259	0	8.7825	3.5	3.5	0	7.3	3.9	10.8	347140000	13997000	14527000	0	106550000	65134000
P47955;E9Q3T0	P47955;E9Q3T0	1;1	1;1	1;1	60S acidic ribosomal protein P1	Rplp1;Gm10073	;	2	1	1	1	0	0	0	1	1	0	0	0	0	1	1	0	0	0	0	1	1	0	14	14	14	11.475	114	114;114	0	7.2688	0	0	0	14	14	0	87169000	0	0	0	37953000	49216000
E9Q4Z2;Q5SWU9	E9Q4Z2	3;1	3;1	3;1	Acetyl-CoA carboxylase 2;Biotin carboxylase	Acacb		2	3	3	3	1	1	0	2	0	0	1	1	0	2	0	0	1	1	0	2	0	0	1.2	1.2	1.2	275.75	2448	2448;2345	0	5.7801	0.4	0.4	0	0.8	0	0	61933000	20245000	14340000	0	27348000	0
Q7TRW1;E9Q5F1	Q7TRW1;E9Q5F1	1;1	1;1	1;1	Olfactory receptor	Olfr429;Olfr430	;	2	1	1	1	0	0	0	1	0	0	0	0	0	1	0	0	0	0	0	1	0	0	2.9	2.9	2.9	35.23	312	312;317	1	-2	0	0	0	2.9	0	0	51636000	0	0	0	51636000	0
E9Q616	E9Q616	68	68	68		Ahnak		1	68	68	68	11	11	5	33	28	36	11	11	5	33	28	36	11	11	5	33	28	36	35.4	35.4	35.4	604.25	5656	5656	0	175.74	10.4	8.3	6	22.5	15.3	20.3	5321000000	644780000	445560000	365810000	1551200000	996260000
E9Q912	E9Q912	2	2	2		Rap1gds1		1	2	2	2	0	0	0	2	1	1	0	0	0	2	1	1	0	0	0	2	1	1	4.9	4.9	4.9	66.076	607	607	0.00083822	4.9686	0	0	0	4.9	2	2	56255000	0	0	0	26010000	16014000
E9Q9K5	E9Q9K5	20	20	20	Triadin	Trdn		1	20	20	20	8	11	9	7	7	8	8	11	9	7	7	8	8	11	9	7	7	8	22.8	22.8	22.8	77.843	693	693	0	67.182	9.5	13.1	12	13.4	11	12.7	18867000000	4011500000	5281400000	3152100000	1571000000	2831300000
E9QA15;REV__Q8BSS9;REV__B2RXQ2	E9QA15	14;1;1	14;1;1	14;1;1		Cald1		3	14	14	14	1	3	4	7	7	6	1	3	4	7	7	6	1	3	4	7	7	6	20.1	20.1	20.1	89.272	768	768;1257;1266	0	29.901	1.3	4.6	5.6	11.3	9.9	9.1	500700000	16295000	53091000	73245000	128370000	133240000
E9QA62	E9QA62	2	2	2		Lmod3		1	2	2	2	0	0	0	1	1	0	0	0	0	1	1	0	0	0	0	1	1	0	4.2	4.2	4.2	65.688	571	571	0.0077031	2.7103	0	0	0	2.8	1.4	0	24718000	0	0	0	17489000	7228600
Q8BP67;F6RSK3	Q8BP67;F6RSK3	2;2	2;2	2;2	60S ribosomal protein L24	Rpl24;Gm17430	;	2	2	2	2	1	1	1	1	2	1	1	1	1	1	2	1	1	1	1	1	2	1	10.2	10.2	10.2	17.779	157	157;157	0	5.0057	5.1	5.1	5.1	5.1	10.2	5.1	450420000	190530000	122550000	0	17811000	102410000
F6TQW2;P01864;P01863;P01865	F6TQW2;P01864	3;3;1;1	3;3;1;1	3;3;1;1	Ig gamma-2A chain C region secreted form	Ighg2c	;	4	3	3	3	0	0	0	2	2	2	0	0	0	2	2	2	0	0	0	2	2	2	10.1	10.1	10.1	44.095	404	404;335;330;398	0	8.1716	0	0	0	8.2	5.9	5.9	613700000	0	0	0	199210000	197950000
F6ZDS4	F6ZDS4	2	2	2	Nucleoprotein TPR	Tpr		1	2	2	2	2	0	0	0	1	0	2	0	0	0	1	0	2	0	0	0	1	0	0.7	0.7	0.7	273.99	2431	2431	0.0044477	3.285	0.7	0	0	0	0.3	0	50782000	50782000	0	0	0	0
F8VPN4	F8VPN4	54	54	54		Agl		1	54	54	54	5	5	4	42	43	44	5	5	4	42	43	44	5	5	4	42	43	44	40.5	40.5	40.5	174.29	1532	1532	0	323.31	3.5	2.7	3	31.9	31.9	33.6	17377000000	358900000	674600000	383610000	5810400000	5326400000
G3UW82	G3UW82	192	36	30		Myh2		1	192	36	30	136	131	100	148	140	159	25	25	25	25	29	29	21	21	22	21	24	24	68.3	18.5	15.7	223.22	1942	1942	0	323.31	59.9	56.4	50.4	59.8	60.5	62.4	247570000000	19573000000	27876000000	16988000000	64821000000	64330000000
Q9D7G0;G3UXL2	Q9D7G0;G3UXL2	3;3	3;3	2;2	Ribose-phosphate pyrophosphokinase 1	Prps1;Prps1l3	;	2	3	3	2	0	0	0	2	2	1	0	0	0	2	2	1	0	0	0	1	1	1	7.9	7.9	5.3	34.834	318	318;318	0	6.0598	0	0	0	4.7	4.7	3.1	59792000	0	0	0	28555000	31237000
G3X8Y1;Q9ERP3	G3X8Y1;Q9ERP3	2;1	2;1	2;1	Tripartite motif-containing protein 54	Trim55;Trim54	;	2	2	2	2	0	0	1	0	1	0	0	0	1	0	1	0	0	0	1	0	1	0	3.1	3.1	3.1	60.137	545	545;366	0.0044444	3.2839	0	0	1.8	0	1.3	0	34306000	0	0	11151000	0	23156000
Q9R0K7;G5E829;Q0VF55;Q6Q477	Q9R0K7;G5E829;Q0VF55;Q6Q477	2;2;2;1	2;2;2;1	2;2;2;1	Plasma membrane calcium-transporting ATPase 2;Plasma membrane calcium-transporting ATPase 1;Calcium-transporting ATPase	Atp2b2;Atp2b1;Atp2b3;Atp2b4	;;;	4	2	2	2	1	0	0	1	1	0	1	0	0	1	1	0	1	0	0	1	1	0	2.3	2.3	2.3	132.59	1198	1198;1220;1220;1205	0.00082372	4.7871	0.9	0	0	1.4	1.4	0	38019000	20718000	0	0	17301000	0
G5E895;P45377	G5E895	6;2	6;2	3;1		Akr1b10		2	6	6	3	0	1	0	3	5	5	0	1	0	3	5	5	0	1	0	2	3	3	18	18	9.5	35.848	316	316;316	0	12.791	0	2.5	0	9.5	15.5	14.9	1028900000	0	19231000	0	193000000	255430000
G5E8J6;REV__G5E8J6	G5E8J6	10;1	10;1	10;1		Hrc		2	10	10	10	3	3	2	3	4	7	3	3	2	3	4	7	3	3	2	3	4	7	17.1	17.1	17.1	85.171	738	738;738	0	35.663	4.1	5	3.1	5.8	7.9	12.1	1892100000	566940000	573340000	62165000	90463000	140570000
G5E8K5	G5E8K5	4	4	4	Ankyrin-3	Ank3		1	4	4	4	0	2	1	1	2	1	0	2	1	1	2	1	0	2	1	1	2	1	2	2	2	214.06	1961	1961	0	14.418	0	1	0.6	0.4	1.1	0.7	70699000	0	28165000	17542000	10989000	14003000
O08528;P17710;Q91W97;Q3TRM8	O08528	27;3;2;1	27;3;2;1	27;3;2;1	Hexokinase-2	Hk2		4	27	27	27	4	4	5	13	16	19	4	4	5	13	16	19	4	4	5	13	16	19	32.7	32.7	32.7	102.53	917	917;974;915;922	0	126.13	4.5	4	5.5	14.9	20.6	22.1	3345400000	74305000	189980000	261070000	749530000	863480000
O08529	O08529	7	7	7	Calpain-2 catalytic subunit	Capn2		1	7	7	7	2	1	1	6	6	5	2	1	1	6	6	5	2	1	1	6	6	5	11.6	11.6	11.6	79.871	700	700	0	30.171	3.3	1.9	1.9	10.6	9.7	8.3	541410000	40581000	37702000	26808000	187150000	137270000
O08532;Q6PHS9	O08532	27;1	27;1	27;1	Voltage-dependent calcium channel subunit alpha-2/delta-1;Voltage-dependent calcium channel subunit alpha-2-1;Voltage-dependent calcium channel subunit delta-1	Cacna2d1		2	27	27	27	5	3	3	19	21	23	5	3	3	19	21	23	5	3	3	19	21	23	28.5	28.5	28.5	124.63	1103	1103;1154	0	241.21	5.3	2.9	3.3	23.2	22.5	25.8	4383300000	383800000	94322000	68718000	1175000000	1224300000
O08539;Q7TQF7;D3Z6Q9	O08539	11;1;1	11;1;1	11;1;1	Myc box-dependent-interacting protein 1	Bin1		3	11	11	11	3	2	3	9	8	7	3	2	3	9	8	7	3	2	3	9	8	7	25.9	25.9	25.9	64.469	588	588;686;489	0	151.85	6.8	2.7	6.8	22.8	19	17.7	4393800000	385210000	278290000	306990000	1187400000	1177100000
O08547	O08547	3	3	3	Vesicle-trafficking protein SEC22b	Sec22b		1	3	3	3	1	1	2	1	2	2	1	1	2	1	2	2	1	1	2	1	2	2	13	13	13	24.74	215	215	0	6.4535	3.7	4.7	8.4	4.7	8.4	9.3	196090000	29656000	22408000	39921000	23779000	43492000
O08553;Q62188;P97427	O08553	13;2;2	13;2;2	13;2;2	Dihydropyrimidinase-related protein 2	Dpysl2		3	13	13	13	1	2	1	11	10	9	1	2	1	11	10	9	1	2	1	11	10	9	32.5	32.5	32.5	62.277	572	572;570;572	0	51.461	1.7	3.3	1.6	27.8	23.1	23.8	794630000	12806000	56771000	47412000	279160000	212280000
O08583;Q9JJW6	O08583;Q9JJW6	1;1	1;1	1;1	THO complex subunit 4;Aly/REF export factor 2	Alyref;Alyref2	;	2	1	1	1	0	0	0	1	0	1	0	0	0	1	0	1	0	0	0	1	0	1	4.3	4.3	4.3	26.94	255	255;218	0.0077356	2.7611	0	0	0	4.3	0	4.3	26010000	0	0	0	10896000	0
O08600	O08600	2	2	2	Endonuclease G, mitochondrial	Endog		1	2	2	2	0	0	0	2	1	1	0	0	0	2	1	1	0	0	0	2	1	1	7.1	7.1	7.1	32.19	294	294	0	5.0855	0	0	0	7.1	3.7	3.7	107110000	0	0	0	28048000	55266000
O08638;Q6URW6	O08638	39;3	37;2	29;0	Myosin-11	Myh11		2	39	37	29	8	8	10	22	20	21	7	8	9	20	18	19	4	5	8	14	13	13	20.8	20	16.1	227.03	1972	1972;2000	0	116.21	4	3.4	5.9	12.2	11.3	12.2	2134600000	246210000	227130000	290350000	460440000	473960000
O08663	O08663	3	3	3	Methionine aminopeptidase 2	Metap2		1	3	3	3	0	1	0	1	1	2	0	1	0	1	1	2	0	1	0	1	1	2	6.9	6.9	6.9	52.921	478	478	0	6.0523	0	2.1	0	2.5	2.5	4.8	106800000	0	15962000	0	16644000	21687000
O08677;Q6S9I3	O08677	6;1	6;1	6;1	Kininogen-1;Kininogen-1 heavy chain;Bradykinin;Kininogen-1 light chain	Kng1		2	6	6	6	2	2	1	4	2	4	2	2	1	4	2	4	2	2	1	4	2	4	10.3	10.3	10.3	73.101	661	661;644	0	12.134	2.7	2.7	1.5	7.4	4.4	5.9	459820000	105300000	74271000	26185000	125610000	45198000
O08709;Q8BG37	O08709	13;3	13;3	13;3	Peroxiredoxin-6	Prdx6		2	13	13	13	0	1	0	8	5	12	0	1	0	8	5	12	0	1	0	8	5	12	62.1	62.1	62.1	24.87	224	224;224	0	196.64	0	5.8	0	40.6	25	57.1	1488700000	0	26566000	0	525570000	330650000
O08749	O08749	15	15	15	Dihydrolipoyl dehydrogenase, mitochondrial	Dld		1	15	15	15	5	4	5	11	10	13	5	4	5	11	10	13	5	4	5	11	10	13	35.6	35.6	35.6	54.272	509	509	0	104.07	11.8	7.3	9.4	25.1	22.2	32.2	13754000000	1799600000	1668900000	2438200000	2707000000	2855900000
O08756	O08756	6	6	6	3-hydroxyacyl-CoA dehydrogenase type-2	Hsd17b10		1	6	6	6	1	1	0	3	4	5	1	1	0	3	4	5	1	1	0	3	4	5	29.1	29.1	29.1	27.418	261	261	0	34.288	3.1	3.8	0	17.6	20.7	26.1	694470000	19671000	11614000	0	154140000	213060000
O08759	O08759	2	2	2	Ubiquitin-protein ligase E3A	Ube3a		1	2	2	2	1	1	1	0	1	0	1	1	1	0	1	0	1	1	1	0	1	0	2.5	2.5	2.5	99.818	870	870	0.00079239	4.1812	1.5	1.5	1.5	0	1	0	56571000	12613000	15576000	16334000	0	12048000
O08788	O08788	4	4	4	Dynactin subunit 1	Dctn1		1	4	4	4	0	0	2	4	2	2	0	0	2	4	2	2	0	0	2	4	2	2	3.2	3.2	3.2	141.67	1281	1281	0	9.0519	0	0	1.7	3.2	1.7	1.7	103250000	0	0	29946000	40092000	18167000
O08795	O08795	3	3	3	Glucosidase 2 subunit beta	Prkcsh		1	3	3	3	0	1	1	1	0	1	0	1	1	1	0	1	0	1	1	1	0	1	7.9	7.9	7.9	58.792	521	521	0	5.6322	0	2.3	2.3	4	0	1.5	62716000	0	13281000	15723000	21386000	0
O08911	O08911	8	8	8	Mitogen-activated protein kinase 12	Mapk12		1	8	8	8	0	0	0	4	7	4	0	0	0	4	7	4	0	0	0	4	7	4	28.3	28.3	28.3	42.043	367	367	0	48.735	0	0	0	13.6	25.9	13.6	501380000	0	0	0	182310000	221420000
O08997	O08997	2	2	2	Copper transport protein ATOX1	Atox1		1	2	2	2	1	1	0	1	1	1	1	1	0	1	1	1	1	1	0	1	1	1	30.9	30.9	30.9	7.3384	68	68	0	13.74	11.8	11.8	0	19.1	19.1	19.1	209560000	57439000	43699000	0	40676000	33488000
O09061	O09061	6	6	6	Proteasome subunit beta type-1	Psmb1		1	6	6	6	0	0	0	2	2	4	0	0	0	2	2	4	0	0	0	2	2	4	32.1	32.1	32.1	26.372	240	240	0	36.842	0	0	0	10.4	9.6	23.8	344230000	0	0	0	82033000	67997000
O09110	O09110	8	8	5	Dual specificity mitogen-activated protein kinase kinase 3	Map2k3		1	8	8	5	2	2	2	3	1	3	2	2	2	3	1	3	0	1	0	1	1	3	19.6	19.6	13	39.296	347	347	0	15.686	4.3	4.9	4.6	6.9	3.2	7.2	573250000	149450000	123370000	99897000	124420000	16861000
O09111	O09111	5	5	5	NADH dehydrogenase [ubiquinone] 1 beta subcomplex subunit 11, mitochondrial	Ndufb11		1	5	5	5	1	2	1	5	4	4	1	2	1	5	4	4	1	2	1	5	4	4	45	45	45	17.444	151	151	0	107.63	6.6	17.9	6.6	45	32.5	32.5	3019800000	540360000	458350000	262970000	655270000	566330000
O09131;Q8K2Q2	O09131	6;1	6;1	6;1	Glutathione S-transferase omega-1	Gsto1		2	6	6	6	0	0	0	4	2	4	0	0	0	4	2	4	0	0	0	4	2	4	25.8	25.8	25.8	27.497	240	240;248	0	10.549	0	0	0	16.7	8.8	18.8	407120000	0	0	0	99477000	207630000
O09161	O09161	7	7	7	Calsequestrin-2	Casq2		1	7	7	7	2	1	1	6	4	5	2	1	1	6	4	5	2	1	1	6	4	5	17.8	17.8	17.8	48.176	415	415	0	61.167	6.7	3.4	1.9	14.5	10.8	13.7	1563000000	89214000	17617000	115320000	452370000	420010000
O09165	O09165	16	16	16	Calsequestrin-1	Casq1		1	16	16	16	11	9	2	13	9	9	11	9	2	13	9	9	11	9	2	13	9	9	52.1	52.1	52.1	46.377	405	405	0	323.31	42.7	39.5	5.9	51.9	29.4	29.4	65388000000	9053200000	4084200000	4969800000	25921000000	14120000000
O09167	O09167	3	3	3	60S ribosomal protein L21	Rpl21		1	3	3	3	0	0	0	2	2	2	0	0	0	2	2	2	0	0	0	2	2	2	18.8	18.8	18.8	18.562	160	160	0	5.5629	0	0	0	14.4	13.8	13.8	199060000	0	0	0	42275000	82730000
P33173;Q60575;O35071	P33173;Q60575;O35071	1;1;1	1;1;1	1;1;1	Kinesin-like protein KIF1A;Kinesin-like protein KIF1B;Kinesin-like protein KIF1C	Kif1a;Kif1b;Kif1c	;;	3	1	1	1	0	0	0	0	1	0	0	0	0	0	1	0	0	0	0	0	1	0	0.8	0.8	0.8	191.72	1695	1695;1816;1100	0.0078014	2.8393	0	0	0	0	0.8	0	0	0	0	0	0	0
O35129	O35129	13	13	13	Prohibitin-2	Phb2		1	13	13	13	3	3	2	12	9	7	3	3	2	12	9	7	3	3	2	12	9	7	47.2	47.2	47.2	33.296	299	299	0	66.201	10	10	6.7	44.1	34.4	23.4	4456100000	837360000	636040000	209530000	1109100000	1051500000
O35206	O35206	6	6	6	Collagen alpha-1(XV) chain;Restin	Col15a1		1	6	6	6	0	0	0	3	3	2	0	0	0	3	3	2	0	0	0	3	3	2	4.5	4.5	4.5	140.47	1367	1367	0	10.455	0	0	0	2.5	2.4	1.5	175090000	0	0	0	74250000	45836000
O35215;G3UYJ7	O35215;G3UYJ7	4;3	4;3	4;3	D-dopachrome decarboxylase	Ddt;Gm20441	;	2	4	4	4	0	0	0	1	3	2	0	0	0	1	3	2	0	0	0	1	3	2	33.1	33.1	33.1	13.077	118	118;252	0	15.788	0	0	0	9.3	26.3	16.1	170690000	0	0	0	14817000	85954000
O35344	O35344	3	3	3	Importin subunit alpha-4	Kpna3		1	3	3	3	1	0	0	1	1	2	1	0	0	1	1	2	1	0	0	1	1	2	6.1	6.1	6.1	57.772	521	521	0	5.7293	1.9	0	0	2.7	1.5	4.6	199550000	69710000	0	0	20116000	13766000
O35350	O35350	18	18	18	Calpain-1 catalytic subunit	Capn1		1	18	18	18	1	2	2	13	13	12	1	2	2	13	13	12	1	2	2	13	13	12	26.6	26.6	26.6	82.105	713	713	0	46.154	1.1	2.8	3.9	19.8	19.6	19.1	1397400000	87078000	46656000	44810000	453230000	435840000
O35367	O35367	4	4	4	Keratocan	Kera		1	4	4	4	1	1	1	0	2	4	1	1	1	0	2	4	1	1	1	0	2	4	12	12	12	40.403	351	351	0	10.517	2.3	2.3	2.3	0	4.8	12	344050000	63119000	48858000	28644000	0	74612000
O35381;Q64G17	O35381;Q64G17	2;2	2;2	2;2	Acidic leucine-rich nuclear phosphoprotein 32 family member A;Putative acidic leucine-rich nuclear phosphoprotein 32 family member C	Anp32a;Anp32c	;	2	2	2	2	0	0	0	2	2	1	0	0	0	2	2	1	0	0	0	2	2	1	7.7	7.7	7.7	28.537	247	247;123	0.00080775	4.437	0	0	0	7.7	7.7	4.5	129870000	0	0	0	59821000	47817000
O35452	O35452	17	17	17		Tnxb		1	17	17	17	2	4	2	10	7	9	2	4	2	10	7	9	2	4	2	10	7	9	8.7	8.7	8.7	435.47	4006	4006	0	35.093	0.5	1	0.4	3.9	3.4	6.2	597250000	36377000	44101000	44447000	184680000	101430000
O35459	O35459	8	8	8	Delta(3,5)-Delta(2,4)-dienoyl-CoA isomerase, mitochondrial	Ech1		1	8	8	8	2	2	2	7	6	3	2	2	2	7	6	3	2	2	2	7	6	3	30.9	30.9	30.9	36.118	327	327	0	115.6	8.9	6.7	6.7	28.1	22.3	12.2	967970000	37242000	89527000	81531000	314470000	338550000
O35593	O35593	5	5	5	26S proteasome non-ATPase regulatory subunit 14	Psmd14		1	5	5	5	0	1	2	4	4	1	0	1	2	4	4	1	0	1	2	4	4	1	15.5	15.5	15.5	34.577	310	310	0	11.19	0	2.3	4.5	13.2	13.2	4.5	258110000	0	0	93081000	81293000	73669000
O35643	O35643	6	2	2	AP-1 complex subunit beta-1	Ap1b1		1	6	2	2	0	0	0	5	2	3	0	0	0	1	1	1	0	0	0	1	1	1	6.5	2.1	2.1	103.93	943	943	0.00077101	3.8309	0	0	0	5.5	1.8	3.1	37505000	0	0	0	13425000	10876000
O35658	O35658	3	3	3	Complement component 1 Q subcomponent-binding protein, mitochondrial	C1qbp		1	3	3	3	1	2	0	2	2	1	1	2	0	2	2	1	1	2	0	2	2	1	20.9	20.9	20.9	31.013	278	278	0	77.542	10.8	16.2	0	10.1	10.1	5.4	450120000	43319000	58848000	0	135070000	134280000
O35682	O35682	1	1	1	Myeloid-associated differentiation marker	Myadm		1	1	1	1	0	0	0	0	0	1	0	0	0	0	0	1	0	0	0	0	0	1	5.3	5.3	5.3	35.284	320	320	0.00079177	4.1724	0	0	0	0	0	5.3	0	0	0	0	0	0
O35737;Q9Z2X1	O35737	5;2	5;2	2;1	Heterogeneous nuclear ribonucleoprotein H;Heterogeneous nuclear ribonucleoprotein H, N-terminally processed	Hnrnph1		2	5	5	2	0	0	0	2	3	1	0	0	0	2	3	1	0	0	0	0	2	0	15.4	15.4	5.8	49.199	449	449;415	0	18.188	0	0	0	7.3	8	3.6	191770000	0	0	0	82054000	68479000
O35855	O35855	6	6	6	Branched-chain-amino-acid aminotransferase, mitochondrial	Bcat2		1	6	6	6	0	0	0	5	5	3	0	0	0	5	5	3	0	0	0	5	5	3	18.6	18.6	18.6	44.127	393	393	0	17.982	0	0	0	15.3	16	9.9	658570000	0	0	0	233130000	262380000
O35857	O35857	6	6	6	Mitochondrial import inner membrane translocase subunit TIM44	Timm44		1	6	6	6	3	0	0	1	2	2	3	0	0	1	2	2	3	0	0	1	2	2	13.9	13.9	13.9	51.091	452	452	0	10.406	5.8	0	0	2.7	4.9	6	150310000	62049000	0	0	14896000	28004000
O35864	O35864	4	4	4	COP9 signalosome complex subunit 5	Cops5		1	4	4	4	2	1	1	2	1	1	2	1	1	2	1	1	2	1	1	2	1	1	14.4	14.4	14.4	37.548	334	334	0	7.7589	6	3	3	8.7	3	2.7	285670000	89572000	42186000	45179000	63061000	29138000
O35887	O35887	7	7	7	Calumenin	Calu		1	7	7	7	1	1	0	5	5	5	1	1	0	5	5	5	1	1	0	5	5	5	31.1	31.1	31.1	37.063	315	315	0	25.015	2.5	3.5	0	25.1	22.9	22.9	647520000	58429000	0	0	233950000	183490000
O54724	O54724	13	13	13	Polymerase I and transcript release factor	Ptrf		1	13	13	13	3	3	4	8	11	11	3	3	4	8	11	11	3	3	4	8	11	11	44.1	44.1	44.1	43.953	392	392	0	323.31	16.6	10.5	14.8	30.1	39.3	39.8	4960400000	108310000	404420000	497930000	909620000	1566700000
O54950	O54950	3	3	3	5-AMP-activated protein kinase subunit gamma-1	Prkag1		1	3	3	3	0	0	0	2	2	2	0	0	0	2	2	2	0	0	0	2	2	2	9.7	9.7	9.7	37.52	330	330	0	5.9135	0	0	0	6.4	6.4	6.4	90508000	0	0	0	44581000	32073000
O54962	O54962	5	5	5	Barrier-to-autointegration factor;Barrier-to-autointegration factor, N-terminally processed	Banf1		1	5	5	5	1	1	0	4	2	3	1	1	0	4	2	3	1	1	0	4	2	3	37.1	37.1	37.1	10.102	89	89	0	18.626	15.7	15.7	0	37.1	27	27	603820000	36426000	38305000	0	236550000	127400000
O54984	O54984	2	2	2	ATPase Asna1	Asna1		1	2	2	2	0	0	0	2	0	0	0	0	0	2	0	0	0	0	0	2	0	0	5.5	5.5	5.5	38.822	348	348	0.0064516	2.9479	0	0	0	5.5	0	0	39285000	0	0	0	39285000	0
O55023	O55023	3	3	3	Inositol monophosphatase 1	Impa1		1	3	3	3	0	0	0	2	2	2	0	0	0	2	2	2	0	0	0	2	2	2	11.9	11.9	11.9	30.436	277	277	0	5.8445	0	0	0	7.9	7.9	7.9	121680000	0	0	0	47913000	36078000
O55028	O55028	3	3	3	[3-methyl-2-oxobutanoate dehydrogenase [lipoamide]] kinase, mitochondrial	Bckdk		1	3	3	3	0	0	0	3	2	2	0	0	0	3	2	2	0	0	0	3	2	2	9	9	9	46.587	412	412	0	6.848	0	0	0	9	6.3	6.3	150960000	0	0	0	61081000	42016000
O55126	O55126	9	9	9	Protein NipSnap homolog 2	Gbas		1	9	9	9	4	4	4	7	7	6	4	4	4	7	7	6	4	4	4	7	7	6	23.1	23.1	23.1	32.932	281	281	0	33.301	14.2	13.9	13.9	17.1	22.8	19.9	8471600000	479000000	531060000	475970000	2019800000	2184700000
O55131;P28661	O55131	4;1	4;1	4;1	Septin-7	2018-09-07		2	4	4	4	0	2	2	2	0	2	0	2	2	2	0	2	0	2	2	2	0	2	8.3	8.3	8.3	50.549	436	436;478	0	7.2882	0	3.9	3.9	4.8	0	3.4	149450000	0	15373000	54402000	33019000	0
O55135	O55135	1	1	1	Eukaryotic translation initiation factor 6	Eif6		1	1	1	1	0	0	0	0	1	1	0	0	0	0	1	1	0	0	0	0	1	1	7.3	7.3	7.3	26.511	245	245	0.008316	2.6549	0	0	0	0	7.3	7.3	26652000	0	0	0	0	15715000
O55142	O55142	4	4	4	60S ribosomal protein L35a	Rpl35a		1	4	4	4	1	0	0	2	2	3	1	0	0	2	2	3	1	0	0	2	2	3	31.8	31.8	31.8	12.554	110	110	0	7.4848	10.9	0	0	14.5	17.3	20.9	262060000	59223000	0	0	57886000	55840000
O55222	O55222	5	5	5	Integrin-linked protein kinase	Ilk		1	5	5	5	1	1	2	2	2	3	1	1	2	2	2	3	1	1	2	2	2	3	9.1	9.1	9.1	51.373	452	452	0	8.6157	1.8	1.8	3.5	3.3	4	4.9	180760000	32158000	20763000	37817000	23069000	31514000
O55234	O55234	8	8	8	Proteasome subunit beta type-5	Psmb5		1	8	8	8	1	1	1	6	6	7	1	1	1	6	6	7	1	1	1	6	6	7	31.8	31.8	31.8	28.532	264	264	0	24.118	4.5	4.9	4.5	28	23.5	31.4	653140000	43367000	8097000	16192000	191370000	159710000
O70194	O70194	3	3	3	Eukaryotic translation initiation factor 3 subunit D	Eif3d		1	3	3	3	0	0	0	1	3	2	0	0	0	1	3	2	0	0	0	1	3	2	6.4	6.4	6.4	63.988	548	548	0	5.8941	0	0	0	1.6	6.4	4.2	68485000	0	0	0	0	37721000
O70209	O70209	5	5	5	PDZ and LIM domain protein 3	Pdlim3		1	5	5	5	2	1	0	5	3	4	2	1	0	5	3	4	2	1	0	5	3	4	23.4	23.4	23.4	34.299	316	316	0	105.61	9.2	3.5	0	23.4	15.2	18.7	2157500000	71806000	27511000	0	831420000	556100000
O70250	O70250	18	18	15	Phosphoglycerate mutase 2	Pgam2		1	18	18	15	10	11	9	12	15	16	10	11	9	12	15	16	9	9	8	9	12	13	73.9	73.9	61.7	28.827	253	253	0	323.31	36.8	45.1	28.5	58.9	61.7	66.4	113250000000	11326000000	5912000000	11112000000	22866000000	30530000000
O70251	O70251	3	3	3	Elongation factor 1-beta	Eef1b		1	3	3	3	1	0	1	2	2	1	1	0	1	2	2	1	1	0	1	2	2	1	12.9	12.9	12.9	24.693	225	225	0	6.5037	3.1	0	3.1	8.9	9.8	4	395560000	128240000	0	94449000	100100000	49455000
O70252	O70252	1	1	1	Heme oxygenase 2	Hmox2		1	1	1	1	0	0	0	1	0	0	0	0	0	1	0	0	0	0	0	1	0	0	6	6	6	35.738	315	315	0.0078125	2.8595	0	0	0	6	0	0	11869000	0	0	0	11869000	0
O70310	O70310	2	2	2	Glycylpeptide N-tetradecanoyltransferase 1	Nmt1		1	2	2	2	1	2	1	0	0	0	1	2	1	0	0	0	1	2	1	0	0	0	4.2	4.2	4.2	56.888	496	496	0.00082988	4.8793	2.6	4.2	2.6	0	0	0	71154000	21427000	28599000	21128000	0	0
O70325	O70325	6	6	6	Phospholipid hydroperoxide glutathione peroxidase, mitochondrial	Gpx4		1	6	6	6	1	2	1	6	4	2	1	2	1	6	4	2	1	2	1	6	4	2	31	31	31	22.228	197	197	0	17.622	4.6	9.6	5.1	31	21.8	11.7	562720000	34936000	61538000	30255000	248930000	121690000
O70373	O70373	10	10	10	Xin actin-binding repeat-containing protein 1	Xirp1		1	10	10	10	1	4	1	4	7	3	1	4	1	4	7	3	1	4	1	4	7	3	10.2	10.2	10.2	123.43	1129	1129	0	22.305	1.2	3.9	0.9	3.9	7.5	2.7	334710000	14696000	80094000	18818000	73999000	104140000
O70400	O70400	3	3	3	PDZ and LIM domain protein 1	Pdlim1		1	3	3	3	1	1	0	0	3	2	1	1	0	0	3	2	1	1	0	0	3	2	13.1	13.1	13.1	35.774	327	327	0	6.4063	3.1	3.1	0	0	13.1	8.9	207930000	36162000	27017000	0	0	80280000
Q812C9;O70423	Q812C9;O70423	2;2	2;2	2;2	Retina-specific copper amine oxidase;Membrane primary amine oxidase	Aoc2;Aoc3	;	2	2	2	2	0	0	0	1	1	0	0	0	0	1	1	0	0	0	0	1	1	0	2.9	2.9	2.9	83.582	757	757;765	0.0015291	3.6923	0	0	0	1.7	1.2	0	27968000	0	0	0	14070000	13898000
O70435	O70435	6	6	6	Proteasome subunit alpha type-3	Psma3		1	6	6	6	0	1	1	6	3	4	0	1	1	6	3	4	0	1	1	6	3	4	22	22	22	28.405	255	255	0	13.732	0	2.7	3.1	22	11.4	14.9	515940000	0	14299000	76026000	206850000	94002000
O70548	O70548	9	9	9	Telethonin	Tcap		1	9	9	9	2	2	1	6	7	6	2	2	1	6	7	6	2	2	1	6	7	6	40.1	40.1	40.1	19.077	167	167	0	24.611	10.8	11.4	6	34.7	34.7	28.7	1395800000	155650000	56869000	17016000	326580000	399960000
O70571	O70571	8	8	8	[Pyruvate dehydrogenase (acetyl-transferring)] kinase isozyme 4, mitochondrial	Pdk4		1	8	8	8	2	1	1	7	4	3	2	1	1	7	4	3	2	1	1	7	4	3	24	24	24	46.596	412	412	0	26.432	4.9	2.2	2.2	21.8	11.2	12.1	955260000	91506000	95370000	80347000	240270000	211610000
O70578	O70578	2	2	2	Voltage-dependent calcium channel gamma-1 subunit	Cacng1		1	2	2	2	1	1	0	1	1	1	1	1	0	1	1	1	1	1	0	1	1	1	12.6	12.6	12.6	25.12	223	223	0	11.168	4.9	4.9	0	7.6	7.6	7.6	116780000	25075000	19874000	0	50979000	0
O70591	O70591	3	3	3	Prefoldin subunit 2	Pfdn2		1	3	3	3	0	0	0	2	3	2	0	0	0	2	3	2	0	0	0	2	3	2	20.1	20.1	20.1	16.534	154	154	0	8.2757	0	0	0	13.6	20.1	13.6	80012000	0	0	0	28396000	28570000
O70622	O70622	5	5	5	Reticulon-2	Rtn2		1	5	5	5	1	1	1	5	4	4	1	1	1	5	4	4	1	1	1	5	4	4	17.2	17.2	17.2	51.346	471	471	0	195.71	3.6	3.6	3.6	17.2	13.2	13.2	12490000000	57864000	68982000	74681000	4862600000	4147900000
O70624	O70624	2	2	2	Myocilin;Myocilin, N-terminal fragment;Myocilin, C-terminal fragment	Myoc		1	2	2	2	0	0	1	1	0	0	0	0	1	1	0	0	0	0	1	1	0	0	1.6	1.6	1.6	55.313	490	490	0.0096618	2.5952	0	0	1.4	1.6	0	0	128210000	0	0	0	128210000	0
O88322	O88322	4	4	4	Nidogen-2	Nid2		1	4	4	4	0	1	0	2	0	2	0	1	0	2	0	2	0	1	0	2	0	2	3.5	3.5	3.5	153.91	1403	1403	0	7.9574	0	0.9	0	1.6	0	1.9	69390000	0	10560000	0	29706000	0
O88342	O88342	11	11	11	WD repeat-containing protein 1	Wdr1		1	11	11	11	3	2	2	3	6	3	3	2	2	3	6	3	3	2	2	3	6	3	28.1	28.1	28.1	66.406	606	606	0	54.574	5.4	4	2.8	6.8	18.2	9.2	824500000	118750000	53445000	35243000	126730000	292630000
O88384	O88384	1	1	1	Vesicle transport through interaction with t-SNAREs homolog 1B	Vti1b		1	1	1	1	1	0	0	0	0	0	1	0	0	0	0	0	1	0	0	0	0	0	5.2	5.2	5.2	26.713	232	232	0.0077247	2.7445	5.2	0	0	0	0	0	14813000	14813000	0	0	0	0
O88441	O88441	3	3	3	Metaxin-2	Mtx2		1	3	3	3	0	0	0	0	0	3	0	0	0	0	0	3	0	0	0	0	0	3	13.3	13.3	13.3	29.758	263	263	0	6.2623	0	0	0	0	0	13.3	77704000	0	0	0	0	0
O88456;Q9D7J7	O88456	4;1	4;1	4;1	Calpain small subunit 1	Capns1		2	4	4	4	0	0	0	4	3	3	0	0	0	4	3	3	0	0	0	4	3	3	16.4	16.4	16.4	28.463	269	269;247	0	14.029	0	0	0	16.4	13.8	13.8	579710000	0	0	0	185770000	233880000
O88487	O88487	6	6	6	Cytoplasmic dynein 1 intermediate chain 2	Dync1i2		1	6	6	6	1	3	0	4	2	3	1	3	0	4	2	3	1	3	0	4	2	3	11.8	11.8	11.8	68.393	612	612	0	18.61	1.5	4.2	0	9.2	5.1	6.5	315880000	49823000	61656000	0	87876000	45437000
O88492	O88492	23	23	23	Perilipin-4	Plin4		1	23	23	23	10	9	9	14	17	15	10	9	9	14	17	15	10	9	9	14	17	15	43.5	43.5	43.5	139.41	1403	1403	0	108.01	31.5	25.9	23.4	31.4	36.2	33.1	6962200000	1748700000	1084100000	848350000	1097800000	1176600000
O88543	O88543	4	4	4	COP9 signalosome complex subunit 3	Cops3		1	4	4	4	0	0	0	1	2	3	0	0	0	1	2	3	0	0	0	1	2	3	11.1	11.1	11.1	47.832	423	423	0	7.5289	0	0	0	1.9	7.3	7.3	88740000	0	0	0	13303000	43971000
O88544	O88544	7	7	7	COP9 signalosome complex subunit 4	Cops4		1	7	7	7	1	0	0	4	4	3	1	0	0	4	4	3	1	0	0	4	4	3	22.7	22.7	22.7	46.284	406	406	0	17.797	3	0	0	14.3	12.8	9.9	208970000	16161000	0	0	78936000	80440000
O88545	O88545	2	2	2	COP9 signalosome complex subunit 6	Cops6		1	2	2	2	0	0	0	2	1	2	0	0	0	2	1	2	0	0	0	2	1	2	9.6	9.6	9.6	35.88	324	324	0	7.3202	0	0	0	9.6	7.4	9.6	89908000	0	0	0	29534000	32434000
O88569	O88569	10	10	9	Heterogeneous nuclear ribonucleoproteins A2/B1	Hnrnpa2b1		1	10	10	9	1	1	1	6	6	9	1	1	1	6	6	9	1	1	1	6	5	8	37.1	37.1	34.6	37.402	353	353	0	29.712	2.8	2.8	2.8	23.2	21.8	33.4	1416100000	113560000	160430000	115360000	317030000	363550000
O88685	O88685	3	3	3	26S protease regulatory subunit 6A	Psmc3		1	3	3	3	0	2	0	3	2	1	0	2	0	3	2	1	0	2	0	3	2	1	7.9	7.9	7.9	49.548	442	442	0	9.9734	0	5.2	0	7.9	5.2	3.2	225030000	0	63532000	0	80333000	56128000
O88696	O88696	4	4	4	ATP-dependent Clp protease proteolytic subunit, mitochondrial	Clpp		1	4	4	4	1	0	0	2	1	2	1	0	0	2	1	2	1	0	0	2	1	2	19.1	19.1	19.1	29.8	272	272	0	7.0816	5.5	0	0	9.2	4.4	11	80093000	25899000	0	0	33348000	0
O88712	O88712	2	2	1	C-terminal-binding protein 1	Ctbp1		1	2	2	1	0	0	0	2	0	0	0	0	0	2	0	0	0	0	0	1	0	0	3.6	3.6	1.8	47.744	441	441	0.0050798	3.1139	0	0	0	3.6	0	0	22870000	0	0	0	22870000	0
O88746	O88746	2	2	2	Target of Myb protein 1	Tom1		1	2	2	2	0	0	0	1	1	1	0	0	0	1	1	1	0	0	0	1	1	1	5.5	5.5	5.5	54.325	492	492	0.0007764	3.9176	0	0	0	3.5	2	2	23695000	0	0	0	11004000	0
O88844	O88844	7	7	7	Isocitrate dehydrogenase [NADP] cytoplasmic	Idh1		1	7	7	7	2	3	1	5	3	5	2	3	1	5	3	5	2	3	1	5	3	5	18.4	18.4	18.4	46.674	414	414	0	15.361	5.3	7.2	2.2	13.8	7.7	13.5	680470000	81217000	141150000	65733000	142620000	98557000
O88990	O88990	67	67	51	Alpha-actinin-3	Actn3		1	67	67	51	32	34	25	50	52	57	32	34	25	50	52	57	28	32	21	39	41	43	72.8	72.8	59.9	103.04	900	900	0	323.31	46.7	46.4	32.6	58	60.4	62.2	318540000000	14446000000	14612000000	9083000000	84040000000	94264000000
O89023	O89023	2	2	2	Tripeptidyl-peptidase 1	Tpp1		1	2	2	2	1	0	0	1	2	0	1	0	0	1	2	0	1	0	0	1	2	0	3.7	3.7	3.7	61.341	562	562	0.00081433	4.5615	1.2	0	0	2.5	3.7	0	99448000	11296000	0	0	44390000	43762000
O89104	O89104	5	5	5	Synaptophysin-like protein 2	Sypl2		1	5	5	5	2	0	2	2	3	3	2	0	2	2	3	3	2	0	2	2	3	3	25.4	25.4	25.4	29.224	264	264	0	20.856	11.4	0	13.6	10.2	20.8	20.8	1743600000	490540000	0	250600000	135090000	424080000
O89112	O89112	2	2	2	LanC-like protein 1	Lancl1		1	2	2	2	0	0	0	1	2	2	0	0	0	1	2	2	0	0	0	1	2	2	5	5	5	45.341	399	399	0	5.1044	0	0	0	3	5	5	99639000	0	0	0	26772000	37873000
P00329	P00329	6	6	6	Alcohol dehydrogenase 1	Adh1		1	6	6	6	0	0	1	4	3	1	0	0	1	4	3	1	0	0	1	4	3	1	15.2	15.2	15.2	39.771	375	375	0	11.154	0	0	2.4	10.4	6.4	2.1	174660000	0	0	23195000	85640000	41931000
P00397	P00397	3	3	3	Cytochrome c oxidase subunit 1	Mtco1		1	3	3	3	0	0	0	1	1	1	0	0	0	1	1	1	0	0	0	1	1	1	7.6	7.6	7.6	56.909	514	514	0	14.757	0	0	0	1.6	2.7	3.3	316920000	0	0	0	226380000	63580000
P00405	P00405	5	5	5	Cytochrome c oxidase subunit 2	Mtco2		1	5	5	5	2	3	1	4	3	4	2	3	1	4	3	4	2	3	1	4	3	4	27.8	27.8	27.8	25.976	227	227	0	150.96	7.5	16.3	3.1	23.3	20.3	24.7	6042600000	456080000	1004500000	0	2118800000	1230300000
P00416	P00416	1	1	1	Cytochrome c oxidase subunit 3	mt-Co3		1	1	1	1	0	0	0	1	1	1	0	0	0	1	1	1	0	0	0	1	1	1	5.4	5.4	5.4	29.922	261	261	0	6.4772	0	0	0	5.4	5.4	5.4	943170000	0	0	0	603450000	64178000
P00920	P00920	6	6	6	Carbonic anhydrase 2	Ca2		1	6	6	6	0	0	0	3	3	3	0	0	0	3	3	3	0	0	0	3	3	3	36.5	36.5	36.5	29.032	260	260	0	21.228	0	0	0	12.3	24.2	19.2	290770000	0	0	0	127320000	82943000
P01027;CON__Q2UVX4	P01027	14;3	14;3	14;3	Complement C3;Complement C3 beta chain;C3-beta-c;Complement C3 alpha chain;C3a anaphylatoxin;Acylation stimulating protein;Complement C3b alpha chain;Complement C3c alpha chain fragment 1;Complement C3dg fragment;Complement C3g fragment;Complement C3d fragment;Complement C3f fragment;Complement C3c alpha chain fragment 2	C3		2	14	14	14	3	4	3	6	8	6	3	4	3	6	8	6	3	4	3	6	8	6	8.4	8.4	8.4	186.48	1663	1663;1662	0	29.186	2	2.5	1.7	3.8	5.2	3.2	536020000	74927000	102180000	69471000	88210000	132390000
P01757;P01756;P06330	P01757;P01756;P06330	1;1;1	1;1;1	1;1;1	Ig heavy chain V region J558;Ig heavy chain V region MOPC 104E;Ig heavy chain V region AC38 205.12		;;	3	1	1	1	0	0	0	1	0	0	0	0	0	1	0	0	0	0	0	1	0	0	11.1	11.1	11.1	13.024	117	117;117;118	0.00081633	4.6417	0	0	0	11.1	0	0	10926000	0	0	0	10926000	0
P01837	P01837	3	3	3	Ig kappa chain C region			1	3	3	3	1	0	1	2	2	1	1	0	1	2	2	1	1	0	1	2	2	1	30.8	30.8	30.8	11.934	107	107	0	7.3987	7.5	0	7.5	23.4	23.4	13.1	711870000	251910000	0	286070000	66305000	68339000
P01867	P01867	3	3	3	Ig gamma-2B chain C region	Igh-3		1	3	3	3	0	0	1	2	1	0	0	0	1	2	1	0	0	0	1	2	1	0	10.1	10.1	10.1	44.259	404	404	0	7.2492	0	0	4.2	5.9	2	0	92394000	0	0	28873000	49662000	13859000
P01872	P01872	2	2	2	Ig mu chain C region	Ighm		1	2	2	2	1	1	0	0	1	0	1	1	0	0	1	0	1	1	0	0	1	0	5.3	5.3	5.3	49.971	454	454	0	5.4411	1.8	1.8	0	0	3.5	0	86572000	49048000	24095000	0	0	13430000
P01887	P01887	2	2	2	Beta-2-microglobulin	B2m		1	2	2	2	1	1	1	2	1	1	1	1	1	2	1	1	1	1	1	2	1	1	14.3	14.3	14.3	13.779	119	119	0.00078927	4.1546	6.7	6.7	6.7	14.3	6.7	6.7	197790000	19347000	31872000	16215000	60043000	43688000
P01942;P06467	P01942	6;1	6;1	4;0	Hemoglobin subunit alpha	Hba		2	6	6	4	5	2	2	6	5	6	5	2	2	6	5	6	4	2	2	4	4	4	43	43	36.6	15.085	142	142;142	0	68.911	43	16.9	16.9	43	41.5	43	33982000000	1557200000	564550000	846980000	11388000000	10481000000
P84244;P02301;P68433;P84228	P84244;P02301;P68433;P84228	5;5;4;4	5;5;4;4	5;5;4;4	Histone H3.3;Histone H3.3C;Histone H3.1;Histone H3.2	H3f3a;H3f3c;Hist1h3a;Hist1h3b	;;;	4	5	5	5	2	2	2	2	2	3	2	2	2	2	2	3	2	2	2	2	2	3	28.7	28.7	28.7	15.328	136	136;136;136;136	0	10.445	10.3	10.3	11.8	10.3	10.3	16.9	6180000000	369900000	871840000	257480000	1983500000	1409200000
P02463;Q63ZW6	P02463	3;1	3;1	3;1	Collagen alpha-1(IV) chain;Arresten	Col4a1		2	3	3	3	0	0	0	1	2	2	0	0	0	1	2	2	0	0	0	1	2	2	3.7	3.7	3.7	160.68	1669	1669;1691	0	19.344	0	0	0	1	1.8	2.8	194170000	0	0	0	35462000	69177000
P02468	P02468	25	25	24	Laminin subunit gamma-1	Lamc1		1	25	25	24	4	5	5	14	12	14	4	5	5	14	12	14	4	5	5	14	12	13	16.4	16.4	15.6	177.3	1607	1607	0	148.52	1.9	3.1	2.7	9.9	8.1	10.2	3325600000	193770000	383810000	254630000	970370000	649950000
P02469	P02469	17	17	17	Laminin subunit beta-1	Lamb1		1	17	17	17	3	4	4	7	10	12	3	4	4	7	10	12	3	4	4	7	10	12	9.5	9.5	9.5	197.09	1786	1786	0	41.207	1.6	2.2	2.1	4	5.3	6.6	1356500000	130000000	189310000	235800000	185330000	273570000
P03888	P03888	2	2	2	NADH-ubiquinone oxidoreductase chain 1	Mtnd1		1	2	2	2	0	0	0	1	2	2	0	0	0	1	2	2	0	0	0	1	2	2	8.5	8.5	8.5	36.059	318	318	0	21.593	0	0	0	6	8.5	8.5	372230000	0	0	0	111580000	136190000
P03911	P03911	5	5	5	NADH-ubiquinone oxidoreductase chain 4	Mtnd4		1	5	5	5	1	1	0	3	2	3	1	1	0	3	2	3	1	1	0	3	2	3	12.9	12.9	12.9	51.881	459	459	0	28.776	1.5	1.5	0	7	4.8	8.9	487140000	24685000	39930000	0	211170000	91381000
P03921	P03921	4	4	4	NADH-ubiquinone oxidoreductase chain 5	Mtnd5		1	4	4	4	1	0	1	1	1	3	1	0	1	1	1	3	1	0	1	1	1	3	10.4	10.4	10.4	68.474	607	607	0	21.776	2.8	0	2.8	2.8	2.8	7.6	502000000	31371000	0	43838000	113190000	175580000
P03930	P03930	2	2	2	ATP synthase protein 8	Mtatp8		1	2	2	2	1	2	1	2	2	2	1	2	1	2	2	2	1	2	1	2	2	2	34.3	34.3	34.3	7.7662	67	67	0	12.84	19.4	34.3	19.4	34.3	34.3	34.3	1184400000	117920000	407360000	190900000	218280000	168940000
P04117;P24526;O08716;A0A0A6YW05	P04117	8;1;1;1	8;1;1;1	8;1;1;1	Fatty acid-binding protein, adipocyte	Fabp4		4	8	8	8	5	4	4	5	7	6	5	4	4	5	7	6	5	4	4	5	7	6	60.6	60.6	60.6	14.65	132	132;132;132;95	0	148.63	43.2	37.9	37.9	37.9	55.3	49.2	7790900000	328160000	566900000	394810000	2551400000	1964600000
P04247	P04247	12	12	12	Myoglobin	Mb		1	12	12	12	8	7	3	9	8	9	8	7	3	9	8	9	8	7	3	9	8	9	77.9	77.9	77.9	17.069	154	154	0	323.31	48.7	48.1	26	67.5	68.8	77.3	184330000000	32375000000	22833000000	10461000000	43087000000	34368000000
P04370	P04370	3	3	3	Myelin basic protein	Mbp		1	3	3	3	0	0	0	3	3	3	0	0	0	3	3	3	0	0	0	3	3	3	13.6	13.6	13.6	27.167	250	250	0	20.068	0	0	0	13.6	13.6	13.6	805010000	0	0	0	277360000	322160000
P05064;A6ZI46;A6ZI47;P05063	P05064;A6ZI46	38;22;13;7	38;22;13;7	38;22;13;7	Fructose-bisphosphate aldolase A;Fructose-bisphosphate aldolase	Aldoa;Aldoart1	;	4	38	38	38	21	19	19	28	27	29	21	19	19	28	27	29	21	19	19	28	27	29	88.7	88.7	88.7	39.355	364	364;419;364;363	0	323.31	59.1	57.4	56	83.2	82.7	85.4	707980000000	58864000000	63895000000	53424000000	175790000000	187260000000
P05132	P05132	9	9	3	cAMP-dependent protein kinase catalytic subunit alpha	Prkaca		1	9	9	3	2	1	0	5	3	6	2	1	0	5	3	6	0	0	0	3	2	2	23.9	23.9	11.7	40.57	351	351	0	74.719	4.8	2.3	0	16.8	14.2	18.8	779500000	48580000	15591000	0	342830000	145380000
P05201	P05201	22	22	22	Aspartate aminotransferase, cytoplasmic	Got1		1	22	22	22	7	10	3	19	17	16	7	10	3	19	17	16	7	10	3	19	17	16	67.6	67.6	67.6	46.247	413	413	0	323.31	21.1	30.8	7.5	60.8	55.7	51.3	32686000000	1881400000	1968500000	516800000	10823000000	9493700000
P05202	P05202	25	25	25	Aspartate aminotransferase, mitochondrial	Got2		1	25	25	25	7	7	8	19	21	20	7	7	8	19	21	20	7	7	8	19	21	20	56	56	56	47.411	430	430	0	199.51	18.1	14.9	17	46.3	46	41.4	40772000000	1151700000	3559200000	1740800000	11274000000	11994000000
P05213;P68369;P68373;P05214;A0A2R8VHF3;Q3UX10	P05213;P68369;P68373;P05214;A0A2R8VHF3	14;13;13;10;7;1	14;13;13;10;7;1	4;4;3;2;2;0	Tubulin alpha-1B chain;Tubulin alpha-1A chain;Tubulin alpha-1C chain;Tubulin alpha-3 chain	Tuba1b;Tuba1a;Tuba1c;Tuba3a	;;;;	6	14	14	4	5	4	3	11	10	7	5	4	3	11	10	7	2	2	1	3	2	1	45.5	45.5	14.6	50.151	451	451;451;449;450;267;446	0	233.06	16.9	12.6	10.2	36.6	29.7	22.8	8196500000	1279100000	737450000	492440000	2080700000	2156200000
P05977	P05977	21	21	17	Myosin light chain 1/3, skeletal muscle isoform	Myl1		1	21	21	17	13	17	14	20	17	17	13	17	14	20	17	17	10	14	12	16	14	14	82.4	82.4	67	20.594	188	188	0	323.31	57.4	82.4	69.1	82.4	74.5	80.3	651320000000	67864000000	52864000000	27210000000	151520000000	173410000000
P06151;P00342	P06151	19;2	19;2	18;1	L-lactate dehydrogenase A chain	Ldha		2	19	19	18	12	13	7	13	14	14	12	13	7	13	14	14	11	12	7	12	13	13	54.8	54.8	51.2	36.498	332	332;332	0	266.4	34.3	38.9	20.8	37.7	43.7	48.5	143070000000	10704000000	18588000000	23535000000	27678000000	34654000000
P06728	P06728	16	16	16	Apolipoprotein A-IV	Apoa4		1	16	16	16	2	4	1	9	11	6	2	4	1	9	11	6	2	4	1	9	11	6	48.1	48.1	48.1	45.029	395	395	0	66.024	6.6	9.6	2	29.4	29.4	16.5	883000000	106200000	119000000	36043000	233600000	236790000
P06745;CON__Q3ZBD7	P06745	24;8	24;8	24;8	Glucose-6-phosphate isomerase	Gpi		2	24	24	24	6	6	2	20	19	23	6	6	2	20	19	23	6	6	2	20	19	23	55.6	55.6	55.6	62.766	558	558;557	0	323.31	15.1	12.7	3.2	46.1	44.8	55.2	60770000000	3846600000	4490000000	2581600000	17593000000	14742000000
P06801	P06801	13	13	13	NADP-dependent malic enzyme	Me1		1	13	13	13	2	2	1	12	7	7	2	2	1	12	7	7	2	2	1	12	7	7	26.9	26.9	26.9	63.953	572	572	0	73.032	4	3.1	1.2	25	12.8	14.9	1274400000	82376000	98805000	30904000	460410000	289890000
P07091	P07091	3	3	3	Protein S100-A4	S100a4		1	3	3	3	0	0	0	2	0	2	0	0	0	2	0	2	0	0	0	2	0	2	33.7	33.7	33.7	11.721	101	101	0	9.3538	0	0	0	16.8	0	24.8	86808000	0	0	0	37623000	0
P07309	P07309	4	4	4	Transthyretin	Ttr		1	4	4	4	1	2	1	4	4	3	1	2	1	4	4	3	1	2	1	4	4	3	30.6	30.6	30.6	15.776	147	147	0	26.698	10.2	17	10.2	30.6	30.6	25.9	1281300000	10347000	107860000	87207000	390170000	353260000
P07310	P07310	38	38	35	Creatine kinase M-type	Ckm		1	38	38	35	23	24	18	29	29	31	23	24	18	29	29	31	21	22	17	26	27	29	89	89	89	43.044	381	381	0	323.31	55.4	56.2	51.7	85	82.7	84.8	1109700000000	105360000000	92406000000	94897000000	281960000000	273020000000
P07356	P07356	14	14	14	Annexin A2	Anxa2		1	14	14	14	5	4	2	12	11	12	5	4	2	12	11	12	5	4	2	12	11	12	44.5	44.5	44.5	38.676	339	339	0	68.397	14.2	12.4	6.2	37.8	33.9	38.9	3834000000	526140000	341650000	154860000	937330000	988030000
P07724;CON__P02768-1	P07724	26;2	26;2	26;2	Serum albumin	Alb		2	26	26	26	19	14	8	20	20	19	19	14	8	20	20	19	19	14	8	20	20	19	44.2	44.2	44.2	68.692	608	608;609	0	246.18	33.2	25.7	14.8	38.3	36	34.4	92597000000	9080500000	8253400000	3741300000	23063000000	24091000000
Q00896;P07758	Q00896;P07758	12;12	12;12	5;5	Alpha-1-antitrypsin 1-3;Alpha-1-antitrypsin 1-1	Serpina1c;Serpina1a	;	2	12	12	5	1	4	2	11	10	11	1	4	2	11	10	11	1	2	0	5	4	5	38.8	38.8	12.1	45.823	412	412;413	0	206.54	2.4	11.4	6.6	36.4	33.5	31.3	5154300000	0	84877000	132620000	1625800000	1629200000
P07759;Q03734;Q91WP6;P29621;Q5I2A0;Q80X76	P07759;Q03734	6;3;1;1;1;1	6;3;1;1;1;1	6;3;1;1;1;1	Serine protease inhibitor A3K;Serine protease inhibitor A3M	Serpina3k;Serpina3m	;	6	6	6	6	0	0	1	5	4	3	0	0	1	5	4	3	0	0	1	5	4	3	19.4	19.4	19.4	46.879	418	418;418;418;417;440;445	0	31.078	0	0	4.5	14.8	12.9	8.1	804080000	0	0	41547000	255470000	294810000
P07901	P07901	18	8	8	Heat shock protein HSP 90-alpha	Hsp90aa1		1	18	8	8	4	6	3	15	15	15	0	0	0	6	5	5	0	0	0	6	5	5	28.1	13.5	13.5	84.787	733	733	0	20.913	6.5	8.7	4	25.1	22.9	23.1	318210000	0	0	0	145030000	106430000
P07934	P07934	9	9	9	Phosphorylase b kinase gamma catalytic chain, skeletal muscle/heart isoform	Phkg1		1	9	9	9	1	1	1	6	7	8	1	1	1	6	7	8	1	1	1	6	7	8	24	24	24	44.959	388	388	0	27.123	1.8	1.8	1.8	17.5	21.6	21.6	1264700000	41753000	59560000	29124000	254820000	418850000
P08003	P08003	3	3	3	Protein disulfide-isomerase A4	Pdia4		1	3	3	3	0	2	2	0	0	0	0	2	2	0	0	0	0	2	2	0	0	0	4.5	4.5	4.5	71.982	638	638	0	6.5341	0	3	2.8	0	0	0	73006000	0	45915000	27091000	0	0
P08030	P08030	2	2	2	Adenine phosphoribosyltransferase	Aprt		1	2	2	2	0	0	0	2	1	1	0	0	0	2	1	1	0	0	0	2	1	1	13.3	13.3	13.3	19.724	180	180	0	6.8723	0	0	0	13.3	4.4	8.9	67708000	0	0	0	40132000	13579000
P08113	P08113	14	13	13	Endoplasmin	Hsp90b1		1	14	13	13	3	1	1	6	10	6	3	1	1	5	9	6	3	1	1	5	9	6	19.5	18	18	92.475	802	802	0	30.795	3.6	1	1	8.9	14.2	7.6	547940000	91665000	35839000	31079000	75693000	189390000
P08121	P08121	2	2	2	Collagen alpha-1(III) chain	Col3a1		1	2	2	2	0	0	0	2	1	0	0	0	0	2	1	0	0	0	0	2	1	0	2	2	2	138.94	1464	1464	0	7.6836	0	0	0	2	1.3	0	49054000	0	0	0	49054000	0
P08122	P08122	3	3	3	Collagen alpha-2(IV) chain;Canstatin	Col4a2		1	3	3	3	0	0	0	2	2	2	0	0	0	2	2	2	0	0	0	2	2	2	2	2	2	167.32	1707	1707	0	7.3945	0	0	0	1.2	1.3	1.3	480550000	0	0	0	173960000	138130000
P08207	P08207	2	2	2	Protein S100-A10	S100a10		1	2	2	2	0	0	0	1	1	0	0	0	0	1	1	0	0	0	0	1	1	0	27.8	27.8	27.8	11.186	97	97	0.0015129	3.549	0	0	0	17.5	10.3	0	59746000	0	0	0	27027000	32718000
P08226	P08226	4	4	4	Apolipoprotein E	Apoe		1	4	4	4	1	0	0	2	1	1	1	0	0	2	1	1	1	0	0	2	1	1	12.5	12.5	12.5	35.866	311	311	0	7.611	2.6	0	0	7.1	2.9	2.9	53258000	15270000	0	0	9971800	17185000
P08228	P08228	6	6	6	Superoxide dismutase [Cu-Zn]	Sod1		1	6	6	6	4	3	1	2	5	3	4	3	1	2	5	3	4	3	1	2	5	3	38.3	38.3	38.3	15.942	154	154	0	24.021	29.9	20.8	9.1	15.6	38.3	23.4	7363400000	179010000	764320000	90808000	1742900000	2601300000
P08249	P08249	20	20	20	Malate dehydrogenase, mitochondrial	Mdh2		1	20	20	20	15	14	9	15	12	11	15	14	9	15	12	11	15	14	9	15	12	11	67.5	67.5	67.5	35.611	338	338	0	323.31	50.6	48.2	27.8	53.8	45.9	38.8	70937000000	8601500000	6519000000	10606000000	15085000000	16096000000
P08551	P08551	9	8	7	Neurofilament light polypeptide	Nefl		1	9	8	7	3	2	3	5	3	2	2	1	2	4	2	2	2	1	2	3	2	2	16.4	14.7	13.3	61.508	543	543	0	15.604	5.5	3.5	5.2	9	5.9	3.3	300050000	61020000	40418000	55393000	89933000	34970000
P08553;P46660	P08553;P46660	4;3	2;1	2;1	Neurofilament medium polypeptide;Alpha-internexin	Nefm;Ina	;	2	4	2	2	2	1	2	2	2	1	1	0	1	0	1	1	1	0	1	0	1	1	4.1	2.1	2.1	95.915	848	848;501	0.00078003	4.0216	2.1	1.1	2.1	2	2.1	1.1	84995000	28164000	0	18603000	0	15102000
P08752;P18872;B2RSH2;Q9DC51	P08752;P18872;B2RSH2;Q9DC51	4;2;2;2	3;1;1;1	3;1;1;1	Guanine nucleotide-binding protein G(i) subunit alpha-2;Guanine nucleotide-binding protein G(o) subunit alpha;Guanine nucleotide-binding protein G(i) subunit alpha-1;Guanine nucleotide-binding protein G(k) subunit alpha	Gnai2;Gnao1;Gnai1;Gnai3	;;;	4	4	3	3	0	0	0	3	2	2	0	0	0	3	1	1	0	0	0	3	1	1	13.8	10.7	10.7	40.489	355	355;354;354;354	0	7.8293	0	0	0	10.7	6.5	7.3	124280000	0	0	0	76306000	31095000
P09055	P09055	3	3	3	Integrin beta-1	Itgb1		1	3	3	3	1	1	1	3	1	0	1	1	1	3	1	0	1	1	1	3	1	0	4	4	4	88.231	798	798	0	5.8469	1.3	1.3	1.3	4	1.3	0	96515000	17281000	12409000	8357600	49939000	8528400
P09103	P09103	17	17	17	Protein disulfide-isomerase	P4hb		1	17	17	17	4	3	3	13	12	10	4	3	3	13	12	10	4	3	3	13	12	10	38.9	38.9	38.9	57.058	509	509	0	77.89	8.1	5.7	5.7	29.7	26.3	19.4	3187600000	366890000	270310000	186010000	855520000	881470000
P09405	P09405	11	11	11	Nucleolin	Ncl		1	11	11	11	1	2	2	7	7	8	1	2	2	7	7	8	1	2	2	7	7	8	15.3	15.3	15.3	76.722	707	707	0	23.684	1.7	3	3	10	9.6	11.5	568160000	31584000	53089000	95651000	121510000	143950000
P09411;P09041	P09411	24;7	24;7	24;7	Phosphoglycerate kinase 1	Pgk1		2	24	24	24	14	13	10	20	16	20	14	13	10	20	16	20	14	13	10	20	16	20	64	64	64	44.55	417	417;417	0	323.31	46	36.9	28.5	56.1	45.3	52.3	94876000000	10736000000	5206600000	9071500000	23206000000	23524000000
P09528	P09528	8	8	8	Ferritin heavy chain;Ferritin heavy chain, N-terminally processed	Fth1		1	8	8	8	3	1	1	7	5	6	3	1	1	7	5	6	3	1	1	7	5	6	41.8	41.8	41.8	21.066	182	182	0	26.712	19.2	3.8	4.9	36.8	32.4	35.7	1409100000	69904000	8496900	88709000	527340000	260390000
P09541	P09541	4	2	2	Myosin light chain 4	Myl4		1	4	2	2	1	1	1	2	4	4	0	0	0	0	2	2	0	0	0	0	2	2	25.4	15	15	21.159	193	193	0.00083403	4.9291	4.7	4.7	4.7	10.4	25.4	25.4	150170000	0	0	0	0	67413000
P09542	P09542	16	13	12	Myosin light chain 3	Myl3		1	16	13	12	9	9	5	13	12	12	7	7	4	10	10	10	7	7	4	9	9	9	72.5	60.8	55.4	22.421	204	204	0	184.26	49.5	53.9	31.4	67.2	69.6	66.2	32702000000	2482000000	3013100000	4420300000	7233300000	8370500000
P09671	P09671	10	10	10	Superoxide dismutase [Mn], mitochondrial	Sod2		1	10	10	10	1	0	0	9	7	8	1	0	0	9	7	8	1	0	0	9	7	8	54.5	54.5	54.5	24.603	222	222	0	171.42	12.6	0	0	54.5	41.4	47.7	6988500000	56928000	0	0	2470100000	2103200000
P09813	P09813	2	2	2	Apolipoprotein A-II;Proapolipoprotein A-II	Apoa2		1	2	2	2	1	1	1	2	1	2	1	1	1	2	1	2	1	1	1	2	1	2	18.6	18.6	18.6	11.309	102	102	0	5.5992	8.8	8.8	8.8	18.6	8.8	18.6	1106200000	395040000	204910000	242330000	66395000	73443000
Q3THW5;P0C0S6	Q3THW5;P0C0S6	4;4	2;2	2;2	Histone H2A.V;Histone H2A.Z	H2afv;H2afz	;	2	4	2	2	1	0	1	4	3	3	0	0	0	2	1	1	0	0	0	2	1	1	31.2	18.8	18.8	13.509	128	128;128	0.00079618	4.2295	5.5	0	7	31.2	20.3	20.3	165010000	0	0	0	90089000	37344000
P0C5K1	P0C5K1	2	2	2	Serine/threonine-protein kinase SBK2	Sbk2		1	2	2	2	0	0	0	2	2	1	0	0	0	2	2	1	0	0	0	2	2	1	6.1	6.1	6.1	39.699	362	362	0	5.7649	0	0	0	6.1	6.1	2.8	146660000	0	0	0	76368000	53441000
P0DN34	P0DN34	2	2	2				1	2	2	2	0	0	0	2	1	2	0	0	0	2	1	2	0	0	0	2	1	2	31.6	31.6	31.6	6.954	57	57	0.00080906	4.4562	0	0	0	31.6	19.3	31.6	652000000	0	0	0	135550000	211990000
P0DP28;P0DP27;P0DP26;Q9D6P8	P0DP28;P0DP27;P0DP26	10;10;10;4	9;9;9;4	9;9;9;4			;;	4	10	9	9	6	5	6	8	10	8	6	4	5	7	9	8	6	4	5	7	9	8	62.4	57.7	57.7	16.837	149	149;149;149;149	0	89.756	36.2	30.2	36.2	58.4	62.4	57.7	5836500000	1476100000	540070000	614950000	1072000000	1154900000
P10107	P10107	6	6	6	Annexin A1	Anxa1		1	6	6	6	1	0	0	3	0	4	1	0	0	3	0	4	1	0	0	3	0	4	23.7	23.7	23.7	38.734	346	346	0	16.722	6.9	0	0	11.3	0	13	163400000	21828000	0	0	72770000	0
P10126	P10126	11	4	4	Elongation factor 1-alpha 1	Eef1a1		1	11	4	4	3	4	4	11	9	7	1	1	1	4	3	2	1	1	1	4	3	2	28.8	13	13	50.113	462	462	0	18.018	6.5	8.7	8.4	28.8	24.5	19.9	658890000	102090000	85122000	80417000	142320000	145870000
P10493	P10493	21	21	21	Nidogen-1	Nid1		1	21	21	21	1	1	0	12	17	11	1	1	0	12	17	11	1	1	0	12	17	11	21.6	21.6	21.6	136.54	1245	1245	0	86.538	1	1	0	13.3	17.2	11.6	1910300000	13017000	11789000	0	614030000	771470000
P10518	P10518	1	1	1	Delta-aminolevulinic acid dehydratase	Alad		1	1	1	1	0	0	0	1	1	1	0	0	0	1	1	1	0	0	0	1	1	1	5.8	5.8	5.8	36.023	330	330	0	9.6357	0	0	0	5.8	5.8	5.8	47568000	0	0	0	18468000	11246000
P10605	P10605	3	3	3	Cathepsin B;Cathepsin B light chain;Cathepsin B heavy chain	Ctsb		1	3	3	3	0	0	0	2	2	3	0	0	0	2	2	3	0	0	0	2	2	3	10.3	10.3	10.3	37.279	339	339	0	10.962	0	0	0	8	8	10.3	377770000	0	0	0	91246000	121590000
P10630;Q91VC3;E9PV04;A0A0N4SVP8	P10630	11;2;2;2	3;0;0;0	3;0;0;0	Eukaryotic initiation factor 4A-II;Eukaryotic initiation factor 4A-II, N-terminally processed	Eif4a2		4	11	3	3	2	0	2	9	7	8	0	0	0	3	1	3	0	0	0	3	1	3	27.8	9.6	9.6	46.402	407	407;411;411;411	0	12.284	5.2	0	5.2	24.1	17.9	22.4	403090000	0	0	0	182450000	32362000
P10637	P10637	7	7	7	Microtubule-associated protein tau	Mapt		1	7	7	7	0	2	0	1	1	3	0	2	0	1	1	3	0	2	0	1	1	3	11.2	11.2	11.2	76.243	733	733	0	10.905	0	2.3	0	2.5	1.9	4.5	164110000	0	49789000	0	18330000	12957000
P10639	P10639	2	2	2	Thioredoxin	Txn		1	2	2	2	2	1	2	2	2	1	2	1	2	2	2	1	2	1	2	2	2	1	21	21	21	11.675	105	105	0	11.941	21	12.4	21	21	21	12.4	2617600000	393650000	76542000	354380000	879880000	514230000
P10649;O35660	P10649	14;1	14;1	9;0	Glutathione S-transferase Mu 1	Gstm1		2	14	14	9	4	2	3	11	8	12	4	2	3	11	8	12	1	2	2	7	6	8	61	61	34.4	25.97	218	218;218	0	62.812	21.1	10.1	12.8	52.3	36.7	53.2	9037000000	207850000	67988000	181040000	3210800000	2303800000
Q6ZWY9;Q64478;P10853;P10854;Q64475;Q64525;Q8CGP2;Q8CGP1;P70696;Q64524	Q6ZWY9;Q64478;P10853;P10854;Q64475;Q64525;Q8CGP2;Q8CGP1;P70696;Q64524	6;6;6;6;6;6;6;6;3;3	6;6;6;6;6;6;6;6;3;3	3;3;3;3;3;3;3;3;1;0	Histone H2B type 1-C/E/G;Histone H2B type 1-H;Histone H2B type 1-F/J/L;Histone H2B type 1-M;Histone H2B type 1-B;Histone H2B type 2-B;Histone H2B type 1-P;Histone H2B type 1-K;Histone H2B type 1-A;Histone H2B type 2-E	Hist1h2bc;Hist1h2bh;Hist1h2bf;Hist1h2bm;Hist1h2bb;Hist2h2bb;Hist1h2bp;Hist1h2bk;Hist1h2ba;Hist2h2be	;;;;;;;;;	10	6	6	3	3	4	3	4	4	5	3	4	3	4	4	5	1	1	1	2	1	2	41.3	41.3	13.5	13.906	126	126;126;126;126;126;126;126;126;127;126	0	91.002	24.6	33.3	21.4	27	35.7	35.7	13449000000	1145000000	3176100000	2599100000	2092100000	2150100000
P10922	P10922	5	5	5	Histone H1.0;Histone H1.0, N-terminally processed	H1f0		1	5	5	5	3	4	2	3	4	5	3	4	2	3	4	5	3	4	2	3	4	5	26.3	26.3	26.3	20.861	194	194	0	18.812	15.5	22.2	10.3	16	21.1	26.3	4364300000	1234600000	881680000	117310000	601900000	622170000
P11087	P11087	17	17	17	Collagen alpha-1(I) chain	Col1a1		1	17	17	17	11	12	14	14	11	13	11	12	14	14	11	13	11	12	14	14	11	13	12.7	12.7	12.7	138.03	1453	1453	0	123.88	7.2	9	10.5	11.1	9.3	10.5	204980000000	34383000000	20380000000	39172000000	32389000000	26876000000
P11276	P11276	3	3	3	Fibronectin;Anastellin	Fn1		1	3	3	3	0	0	1	1	0	1	0	0	1	1	0	1	0	0	1	1	0	1	1.6	1.6	1.6	272.53	2477	2477	0.00083893	4.9883	0	0	0.5	0.5	0	0.6	41367000	0	0	12546000	16014000	0
P11404	P11404	10	10	10	Fatty acid-binding protein, heart	Fabp3		1	10	10	10	8	8	7	6	4	7	8	8	7	6	4	7	8	8	7	6	4	7	75.9	75.9	75.9	14.819	133	133	0	127.48	65.4	59.4	53.4	56.4	40.6	64.7	26636000000	4093100000	4923300000	3218400000	5337300000	2539400000
P11438	P11438	1	1	1	Lysosome-associated membrane glycoprotein 1	Lamp1		1	1	1	1	0	1	0	1	0	1	0	1	0	1	0	1	0	1	0	1	0	1	2.7	2.7	2.7	43.865	406	406	0.0064748	2.9863	0	2.7	0	2.7	0	2.7	106870000	0	39260000	0	35293000	0
P11499;REV__Q8BL66	P11499	30;1	30;1	19;0	Heat shock protein HSP 90-beta	Hsp90ab1		2	30	30	19	10	11	8	25	26	23	10	11	8	25	26	23	6	5	5	15	15	13	44.5	44.5	28	83.28	724	724;1411	0	212.99	16.3	17.5	12.6	38.8	40.5	35.4	13887000000	658740000	1136600000	1007400000	3950100000	4032600000
P11531;E9Q6R7	P11531	74;1	74;1	74;1	Dystrophin	Dmd		2	74	74	74	10	12	3	48	48	49	10	12	3	48	48	49	10	12	3	48	48	49	23.6	23.6	23.6	425.83	3678	3678;3430	0	235.42	2.7	3.7	0.8	15.3	16.2	16.3	5340400000	441920000	339420000	78098000	1694200000	1441200000
P11798	P11798	7	5	5	Calcium/calmodulin-dependent protein kinase type II subunit alpha	Camk2a		1	7	5	5	2	2	1	4	4	4	1	1	0	2	2	3	1	1	0	2	2	3	18.2	11.7	11.7	54.114	478	478	0	71.787	5.9	5.9	4	10.9	13	8.4	764300000	86420000	99818000	0	190710000	144520000
P11983	P11983	3	3	3	T-complex protein 1 subunit alpha	Tcp1		1	3	3	3	0	0	0	2	1	1	0	0	0	2	1	1	0	0	0	2	1	1	5.2	5.2	5.2	60.448	556	556	0	5.3931	0	0	0	3.4	1.4	1.8	53239000	0	0	0	31108000	12465000
P12367;P31324	P12367	10;1	10;1	10;1	cAMP-dependent protein kinase type II-alpha regulatory subunit	Prkar2a		2	10	10	10	3	2	1	6	6	3	3	2	1	6	6	3	3	2	1	6	6	3	31.7	31.7	31.7	45.389	401	401;416	0	111.17	7	3.7	2	17.7	22.2	12.5	1179100000	157860000	227570000	100760000	279360000	256860000
P12787	P12787	5	5	5	Cytochrome c oxidase subunit 5A, mitochondrial	Cox5a		1	5	5	5	2	2	1	4	3	5	2	2	1	4	3	5	2	2	1	4	3	5	48.6	48.6	48.6	16.101	146	146	0	104.55	30.8	30.8	10.3	38.4	38.4	48.6	8363400000	460160000	265780000	463210000	2285600000	1827500000
P12970;A0A140T8L3;V9GX35	P12970;A0A140T8L3	8;7;2	8;7;2	8;7;2	60S ribosomal protein L7a	Rpl7a	;	3	8	8	8	1	1	0	7	4	5	1	1	0	7	4	5	1	1	0	7	4	5	31.6	31.6	31.6	29.976	266	266;268;225	0	20.424	3.4	3.4	0	28.2	17.7	21.4	1347300000	127150000	141360000	0	418790000	265770000
P13412	P13412	7	7	7	Troponin I, fast skeletal muscle	Tnni2		1	7	7	7	5	6	5	4	4	5	5	6	5	4	4	5	5	6	5	4	4	5	28.6	28.6	28.6	21.357	182	182	0	111.35	21.4	27.5	23.6	23.6	23.6	23.6	204770000000	35005000000	43703000000	39208000000	16224000000	32361000000
P13541	P13541	76	4	3	Myosin-3	Myh3		1	76	4	3	55	58	42	67	56	68	2	2	1	4	2	3	1	1	0	3	1	2	26.2	2.7	2.3	223.79	1940	1940	0	55.36	21.5	22.6	17.7	24.7	21.2	24.7	89419000000	14406000000	15830000000	1038700000	19045000000	22379000000
P13542	P13542	149	5	4	Myosin-8	Myh8		1	149	5	4	101	105	68	118	106	125	2	4	1	5	4	3	2	4	1	4	4	3	47.1	1.9	1.1	222.7	1937	1937	0	310	40.2	39.5	32.6	42.8	41.8	44.1	138670000000	11564000000	6116500000	2690300000	34486000000	38794000000
P13707	P13707	16	16	15	Glycerol-3-phosphate dehydrogenase [NAD(+)], cytoplasmic	Gpd1		1	16	16	15	7	8	7	14	14	11	7	8	7	14	14	11	7	8	7	13	13	10	44.7	44.7	41.5	37.572	349	349	0	149.45	18.3	22.9	18.1	38.4	41.8	35.5	22783000000	2877000000	2890400000	2145500000	6226600000	5666800000
P14069	P14069	1	1	1	Protein S100-A6	S100a6		1	1	1	1	1	1	1	1	1	0	1	1	1	1	1	0	1	1	1	1	1	0	9	9	9	10.051	89	89	0	5.7567	9	9	9	9	9	0	1623300000	550190000	311550000	183530000	341560000	236520000
P14094	P14094	4	4	4	Sodium/potassium-transporting ATPase subunit beta-1	Atp1b1		1	4	4	4	0	1	0	2	3	2	0	1	0	2	3	2	0	1	0	2	3	2	14.8	14.8	14.8	35.194	304	304	0	8.8845	0	3.6	0	6.9	12.5	8.2	751800000	0	118690000	0	164590000	233040000
P14115	P14115	2	2	2	60S ribosomal protein L27a	Rpl27a		1	2	2	2	0	1	0	1	1	1	0	1	0	1	1	1	0	1	0	1	1	1	14.2	14.2	14.2	16.605	148	148	0.00081566	4.5995	0	7.4	0	6.8	6.8	6.8	128600000	0	28249000	0	35125000	36104000
P14131	P14131	7	7	7	40S ribosomal protein S16	Rps16		1	7	7	7	0	1	0	6	6	5	0	1	0	6	6	5	0	1	0	6	6	5	44.5	44.5	44.5	16.445	146	146	0	17.205	0	4.8	0	39.7	39.7	34.2	568570000	0	20385000	0	235650000	192670000
P14148	P14148	10	10	10	60S ribosomal protein L7	Rpl7		1	10	10	10	1	1	0	5	7	5	1	1	0	5	7	5	1	1	0	5	7	5	38.1	38.1	38.1	31.419	270	270	0	25.812	3.3	3.3	0	21.5	27	19.3	742980000	94912000	45963000	0	138830000	302060000
P14152	P14152	13	13	13	Malate dehydrogenase, cytoplasmic	Mdh1		1	13	13	13	4	6	4	9	7	5	4	6	4	9	7	5	4	6	4	9	7	5	43.1	43.1	43.1	36.511	334	334	0	119.27	16.8	20.7	12.9	30.8	26.6	25.4	34097000000	3439500000	5778000000	3272100000	9922900000	7044800000
P14206	P14206	4	4	4	40S ribosomal protein SA	Rpsa		1	4	4	4	1	1	1	3	3	2	1	1	1	3	3	2	1	1	1	3	3	2	16.3	16.3	16.3	32.838	295	295	0	42.531	3.4	3.4	3.4	12.9	12.9	8.5	602490000	41803000	62012000	64075000	147050000	186510000
P14211	P14211	9	9	9	Calreticulin	Calr		1	9	9	9	0	2	2	3	3	5	0	2	2	3	3	5	0	2	2	3	3	5	23.3	23.3	23.3	47.994	416	416	0	17.783	0	4.1	3.8	10.3	10.6	11.1	973790000	0	314090000	159170000	115160000	140330000
P14231	P14231	5	5	5	Sodium/potassium-transporting ATPase subunit beta-2	Atp1b2		1	5	5	5	0	0	0	3	3	3	0	0	0	3	3	3	0	0	0	3	3	3	19.7	19.7	19.7	33.344	290	290	0	28.349	0	0	0	12.4	12.8	10.3	288360000	0	0	0	63545000	39684000
P14602	P14602	11	11	11	Heat shock protein beta-1	Hspb1		1	11	11	11	5	2	2	11	5	5	5	2	2	11	5	5	5	2	2	11	5	5	59.8	59.8	59.8	23.014	209	209	0	101.2	39.2	9.6	12.4	59.8	34	24.4	4799200000	1300400000	547440000	347700000	1417900000	553980000
P14685	P14685	14	14	14	26S proteasome non-ATPase regulatory subunit 3	Psmd3		1	14	14	14	4	2	1	6	7	6	4	2	1	6	7	6	4	2	1	6	7	6	30	30	30	60.718	530	530	0	34.911	8.3	4.7	3	14.5	14.2	14.3	599520000	103050000	78100000	33126000	124890000	127000000
P14733	P14733	14	13	13	Lamin-B1	Lmnb1		1	14	13	13	3	2	2	10	8	9	2	2	2	9	8	9	2	2	2	9	8	9	25.3	24	24	66.785	588	588	0	41.96	5.1	3.7	3.4	17.9	14.6	15.8	785080000	91507000	47951000	85792000	194440000	164690000
P14824	P14824	33	33	33	Annexin A6	Anxa6		1	33	33	33	12	3	3	25	23	24	12	3	3	25	23	24	12	3	3	25	23	24	53.5	53.5	53.5	75.884	673	673	0	323.31	24.4	4.2	4.2	45.8	41.6	40.9	15864000000	2114900000	1270300000	1183300000	3661400000	3561300000
P14869	P14869	6	6	6	60S acidic ribosomal protein P0	Rplp0		1	6	6	6	0	1	0	4	5	2	0	1	0	4	5	2	0	1	0	4	5	2	18.9	18.9	18.9	34.216	317	317	0	23.711	0	3.5	0	13.6	16.7	7.6	607490000	0	16067000	0	243890000	211670000
P15089	P15089	7	7	7	Mast cell carboxypeptidase A	Cpa3		1	7	7	7	0	2	0	4	5	4	0	2	0	4	5	4	0	2	0	4	5	4	14.9	14.9	14.9	48.789	417	417	0	24.571	0	5	0	7.4	10.8	7.7	385910000	0	43110000	0	91077000	129800000
P15105	P15105	2	2	2	Glutamine synthetase	Glul		1	2	2	2	0	1	1	1	1	1	0	1	1	1	1	1	0	1	1	1	1	1	8	8	8	42.119	373	373	0	7.8327	0	2.7	2.7	5.4	5.4	5.4	289760000	0	100570000	83431000	39939000	37641000
P15327	P15327	4	4	4	Bisphosphoglycerate mutase	Bpgm		1	4	4	4	1	1	1	2	3	1	1	1	1	2	3	1	1	1	1	2	3	1	15.8	15.8	15.8	29.978	259	259	0	9.1892	3.9	3.9	3.9	7.3	12	4.2	292710000	37487000	22259000	17787000	95525000	86203000
P15508	P15508	27	26	26	Spectrin beta chain, erythrocytic	Sptb		1	27	26	26	2	1	0	10	16	12	2	1	0	10	16	11	2	1	0	10	16	11	14.2	13.7	13.7	245.25	2128	2128	0	52.466	0.8	0.3	0	5.9	8.8	6.3	1434000000	45752000	15485000	0	207140000	901500000
P15532	P15532	9	1	1	Nucleoside diphosphate kinase A	Nme1		1	9	1	1	1	2	0	7	4	7	0	0	0	1	1	0	0	0	0	1	1	0	55.3	6.6	6.6	17.208	152	152	1	-2	11.2	17.8	0	48	31.6	42.1	101840000	0	0	0	56402000	45442000
P15626;Q8R5I6;F6Y363	P15626	13;5;4	10;3;2	8;1;1	Glutathione S-transferase Mu 2	Gstm2		3	13	10	8	3	0	1	10	10	10	0	0	0	7	8	7	0	0	0	5	7	6	56.4	40.8	33	25.716	218	218;218;85	0	38.054	15.6	0	4.1	46.8	48.6	49.5	1840100000	0	0	0	677710000	620220000
P15864;Q07133;P43275	P15864	6;2;1	6;2;1	2;0;0	Histone H1.2	Hist1h1c		3	6	6	2	5	6	4	4	5	4	5	6	4	4	5	4	1	2	1	1	2	1	31.1	31.1	11.8	21.266	212	212;208;213	0	16.784	26.9	31.1	22.6	21.7	25.5	21.7	7847000000	1955500000	1838700000	257990000	943800000	1522900000
P16015	P16015	16	16	16	Carbonic anhydrase 3	Ca3		1	16	16	16	11	9	6	13	14	12	11	9	6	13	14	12	11	9	6	13	14	12	71.9	71.9	71.9	29.366	260	260	0	323.31	57.7	48.1	26.5	68.1	70.8	65.8	203750000000	12959000000	14783000000	6827500000	53900000000	59316000000
P16045	P16045	7	7	7	Galectin-1	Lgals1		1	7	7	7	0	1	0	3	5	5	0	1	0	3	5	5	0	1	0	3	5	5	58.5	58.5	58.5	14.866	135	135	0	63.29	0	7.4	0	28.9	45.2	45.2	2295700000	0	623070000	0	400960000	640170000
P16125	P16125	11	10	10	L-lactate dehydrogenase B chain	Ldhb		1	11	10	10	4	5	4	10	9	9	3	4	4	9	8	8	3	4	4	9	8	8	37.4	33.8	33.8	36.572	334	334	0	121.63	14.4	19.2	13.8	34.7	32	31.7	5486600000	275130000	216860000	301940000	1680500000	1841500000
P16332	P16332	5	5	5	Methylmalonyl-CoA mutase, mitochondrial	Mut		1	5	5	5	0	1	0	2	4	2	0	1	0	2	4	2	0	1	0	2	4	2	9.1	9.1	9.1	82.843	748	748	0	10.89	0	1.1	0	4.7	7.6	3.3	167580000	0	21501000	0	54943000	61729000
P16546;REV__Q6NZJ6	P16546	34;1	34;1	34;1	Spectrin alpha chain, non-erythrocytic 1	Sptan1		2	34	34	34	4	8	5	17	15	7	4	8	5	17	15	7	4	8	5	17	15	7	15.3	15.3	15.3	284.59	2472	2472;1600	0	72.777	1.4	3	1.8	8.5	7	3.1	1046000000	88402000	163110000	122110000	297920000	256700000
P16858;S4R1W1;A0A1D5RLD8;V9GX06;Q64467;V9GXA7;V9GXK0	P16858;S4R1W1;A0A1D5RLD8	24;23;23;3;2;1;1	24;23;23;3;2;1;1	24;23;23;3;2;1;1	Glyceraldehyde-3-phosphate dehydrogenase	Gapdh;Gm3839	;;	7	24	24	24	13	11	9	20	19	21	13	11	9	20	19	21	13	11	9	20	19	21	82	82	82	35.81	333	333;333;333;183;440;121;151	0	323.31	65.5	47.7	33	76.9	73.9	74.8	430010000000	22147000000	25537000000	19331000000	123810000000	123660000000
P17182	P17182	22	18	17	Alpha-enolase	Eno1		1	22	18	17	11	7	9	15	16	16	9	5	7	12	13	12	8	4	7	11	12	11	72.6	60.8	57.8	47.14	434	434	0	308.3	37.1	24.7	27.6	49.5	56.9	62	15362000000	1739800000	483800000	2213000000	4315900000	3652700000
P17183	P17183	7	1	1	Gamma-enolase	Eno2		1	7	1	1	3	4	2	4	5	6	0	1	0	0	1	1	0	1	0	0	1	1	20.5	2.1	2.1	47.296	434	434	0.0083391	2.6698	8.1	10.1	5.1	12.4	14.5	19.6	460260000	0	22533000	0	0	381210000
P17427;P17426	P17427;P17426	2;1	2;1	2;1	AP-2 complex subunit alpha-2;AP-2 complex subunit alpha-1	Ap2a2;Ap2a1	;	2	2	2	2	0	1	0	1	0	1	0	1	0	1	0	1	0	1	0	1	0	1	2.2	2.2	2.2	104.02	938	938;977	0.0064841	3.0039	0	1	0	1.3	0	1	82720000	0	34007000	0	11915000	0
P17563;Q63836	P17563;Q63836	12;11	12;11	12;11	Selenium-binding protein 1;Selenium-binding protein 2	Selenbp1;Selenbp2	;	2	12	12	12	2	3	1	6	7	5	2	3	1	6	7	5	2	3	1	6	7	5	30.1	30.1	30.1	52.513	472	472;472	0	27.136	4.2	8.1	2.1	12.5	16.1	13.1	1111000000	190730000	178500000	49008000	207830000	367420000
P17665	P17665	2	2	2	Cytochrome c oxidase subunit 7C, mitochondrial	Cox7c		1	2	2	2	1	1	2	1	2	1	1	1	2	1	2	1	1	1	2	1	2	1	28.6	28.6	28.6	7.3325	63	63	0	7.8396	14.3	14.3	28.6	14.3	28.6	14.3	3590600000	556390000	1102500000	495600000	129280000	806550000
P17742;F8VPN3	P17742;F8VPN3	4;2	4;2	4;2	Peptidyl-prolyl cis-trans isomerase A;Peptidyl-prolyl cis-trans isomerase A, N-terminally processed;Peptidyl-prolyl cis-trans isomerase	Ppia;Gm5160	;	2	4	4	4	2	3	1	2	2	2	2	3	1	2	2	2	2	3	1	2	2	2	27.4	27.4	27.4	17.971	164	164;147	0	41.647	15.2	20.7	5.5	11	15.2	16.5	1081500000	125880000	145260000	120330000	290660000	163080000
P17751	P17751	16	16	16	Triosephosphate isomerase	Tpi1		1	16	16	16	12	11	9	12	15	14	12	11	9	12	15	14	12	11	9	12	15	14	60.2	60.2	60.2	32.191	299	299	0	245.41	39.5	47.8	42.8	49.8	56.5	56.5	180970000000	35204000000	20573000000	22217000000	21698000000	37564000000
Q61696;P17879	Q61696;P17879	13;13	9;9	6;6	Heat shock 70 kDa protein 1A;Heat shock 70 kDa protein 1B	Hspa1a;Hspa1b	;	2	13	9	6	3	4	2	9	7	7	1	0	0	6	3	4	1	0	0	3	2	3	24.6	16.1	10.9	70.078	641	641;642	0	20.139	3.9	8.6	2.8	17.6	15.1	14.8	347210000	23371000	0	0	190930000	60135000
P18242;F6Y6L6	P18242	3;1	3;1	3;1	Cathepsin D	Ctsd		2	3	3	3	1	0	0	1	1	2	1	0	0	1	1	2	1	0	0	1	1	2	8.8	8.8	8.8	44.953	410	410;278	0	8.1659	2	0	0	4.4	4.4	6.8	278860000	11764000	0	0	84321000	97082000
P18572	P18572	7	7	7	Basigin	Bsg		1	7	7	7	3	3	1	5	6	6	3	3	1	5	6	6	3	3	1	5	6	6	15.9	15.9	15.9	42.444	389	389	0	22.29	8.7	7.7	2.6	15.7	15.9	15.7	2106800000	176750000	299690000	20318000	471790000	598730000
P18760	P18760	7	5	5	Cofilin-1	Cfl1		1	7	5	5	4	3	4	4	4	4	2	2	2	2	2	3	2	2	2	2	2	3	48.2	37.3	37.3	18.559	166	166	0	29.81	30.1	19.9	22.9	30.1	30.1	28.3	749240000	111950000	116310000	188860000	74654000	82495000
P18826	P18826	27	27	27	Phosphorylase b kinase regulatory subunit alpha, skeletal muscle isoform	Phka1		1	27	27	27	2	2	2	19	19	18	2	2	2	19	19	18	2	2	2	19	19	18	31.7	31.7	31.7	138.82	1241	1241	0	213.05	2.3	2.3	2.4	21.7	22.9	22.2	3574200000	62887000	63179000	156720000	1175400000	1092500000
P19157;P46425	P19157;P46425	7;4	7;4	7;4	Glutathione S-transferase P 1;Glutathione S-transferase P 2	Gstp1;Gstp2	;	2	7	7	7	3	4	2	7	7	7	3	4	2	7	7	7	3	4	2	7	7	7	39.5	39.5	39.5	23.609	210	210;210	0	262.18	22.4	22.4	8.6	39.5	39.5	39.5	5239400000	171270000	176210000	148300000	2019800000	1142200000
P19324	P19324	5	5	5	Serpin H1	Serpinh1		1	5	5	5	0	0	0	4	3	4	0	0	0	4	3	4	0	0	0	4	3	4	13.7	13.7	13.7	46.533	417	417	0	15.197	0	0	0	11	8.4	11	224140000	0	0	0	70737000	78401000
P19536	P19536	5	5	5	Cytochrome c oxidase subunit 5B, mitochondrial	Cox5b		1	5	5	5	2	3	3	4	3	4	2	3	3	4	3	4	2	3	3	4	3	4	31.2	31.2	31.2	13.813	128	128	0	20.951	14.8	21.1	22.7	30.5	24.2	25	7008900000	527790000	822290000	542840000	1979600000	1627700000
P19783	P19783	10	10	10	Cytochrome c oxidase subunit 4 isoform 1, mitochondrial	Cox4i1		1	10	10	10	5	6	4	7	10	10	5	6	4	7	10	10	5	6	4	7	10	10	48.5	48.5	48.5	19.53	169	169	0	80.008	36.7	36.1	18.3	36.7	48.5	48.5	21490000000	1247800000	1648000000	346530000	5178000000	7037600000
P20029	P20029	20	18	18	78 kDa glucose-regulated protein	Hspa5		1	20	18	18	6	6	7	9	15	10	4	4	5	7	13	8	4	4	5	7	13	8	34.8	33.1	33.1	72.421	655	655	0	61.426	10.8	11.9	14.2	17.4	29	20.6	2318500000	294720000	192040000	241680000	391620000	706320000
P20108	P20108	6	6	6	Thioredoxin-dependent peroxide reductase, mitochondrial	Prdx3		1	6	6	6	4	2	1	5	3	6	4	2	1	5	3	6	4	2	1	5	3	6	26.1	26.1	26.1	28.127	257	257	0	41.391	14	8.2	3.1	19.5	16.3	26.1	3816100000	829880000	215560000	43222000	1024500000	651740000
P20152;P15331;P03995;CON__H-INV:HIT000292931;CON__Q8N1N4-2;CON__Q7RTT2;E9Q0F0	P20152	28;3;3;1;1;1;1	24;2;2;1;1;1;1	23;2;1;0;0;0;0	Vimentin	Vim		7	28	24	23	9	10	8	18	19	17	6	8	5	15	16	15	5	7	4	15	15	15	63.3	56	54.5	53.687	466	466;475;430;443;521;521;1068	0	139.68	16.3	18.9	15.7	41.4	43.3	38	7891900000	793570000	991460000	595890000	1875300000	1961900000
P20801	P20801	14	14	13	Troponin C, skeletal muscle	Tnnc2		1	14	14	13	11	10	10	11	11	9	11	10	10	11	11	9	11	9	9	10	10	9	70.6	70.6	66.2	18.11	160	160	0	323.31	61.9	66.9	66.9	70.6	68.1	62.5	208600000000	35906000000	36524000000	31560000000	38736000000	36154000000
P20918	P20918	4	4	4	Plasminogen;Plasmin heavy chain A;Activation peptide;Angiostatin;Plasmin heavy chain A, short form;Plasmin light chain B	Plg		1	4	4	4	0	0	0	3	2	0	0	0	0	3	2	0	0	0	0	3	2	0	6	6	6	90.807	812	812	0	5.5368	0	0	0	5.2	2.2	0	108340000	0	0	0	53990000	54355000
P21107	P21107	20	4	1	Tropomyosin alpha-3 chain	Tpm3		1	20	4	1	14	12	9	13	11	9	1	1	1	4	2	0	0	0	0	1	0	0	47.7	12.3	4.6	32.994	285	285	0	9.8765	33.7	28.1	23.9	37.2	31.6	22.8	27457000000	5317100000	3787100000	1542800000	10169000000	6641200000
P21460	P21460	3	3	3	Cystatin-C	Cst3		1	3	3	3	0	0	0	2	2	1	0	0	0	2	2	1	0	0	0	2	2	1	20	20	20	15.531	140	140	0	7.3188	0	0	0	19.3	12.1	11.4	109110000	0	0	0	42356000	44113000
P21550	P21550	29	29	23	Beta-enolase	Eno3		1	29	29	23	19	16	14	20	20	22	19	16	14	20	20	22	16	13	11	16	16	17	70	70	51.4	47.024	434	434	0	323.31	48.6	42.2	35	53.7	53.5	62.9	407980000000	62253000000	35341000000	24055000000	96898000000	95880000000
P21614	P21614	5	5	5	Vitamin D-binding protein	Gc		1	5	5	5	1	0	1	3	3	1	1	0	1	3	3	1	1	0	1	3	3	1	10.5	10.5	10.5	53.6	476	476	0	34.595	1.5	0	2.1	6.1	6.9	2.3	176920000	31352000	0	0	77187000	68377000
P21619	P21619	4	3	3	Lamin-B2	Lmnb2		1	4	3	3	1	1	0	3	1	0	0	1	0	2	1	0	0	1	0	2	1	0	6.4	5	5	67.317	596	596	0	6.6143	1.3	1.7	0	4.4	2	0	69882000	0	17347000	0	22884000	29651000
P21812;P11034	P21812	4;1	4;1	4;1	Mast cell protease 4	Mcpt4		2	4	4	4	0	0	0	3	2	1	0	0	0	3	2	1	0	0	0	3	2	1	19.1	19.1	19.1	27.203	246	246;246	0	11.952	0	0	0	15	9.3	5.3	271010000	0	0	0	143410000	107790000
P21844	P21844	2	2	2	Chymase	Cma1		1	2	2	2	0	0	0	1	2	1	0	0	0	1	2	1	0	0	0	1	2	1	10.1	10.1	10.1	27.586	247	247	0	9.376	0	0	0	6.1	10.1	6.1	229670000	0	0	0	78090000	81065000
P21981	P21981	6	6	6	Protein-glutamine gamma-glutamyltransferase 2	Tgm2		1	6	6	6	0	1	1	2	2	1	0	1	1	2	2	1	0	1	1	2	2	1	9	9	9	77.06	686	686	0	17.627	0	2.2	1.2	2.9	3.1	1.2	137400000	0	31335000	10282000	34305000	37780000
P22315	P22315	7	7	7	Ferrochelatase, mitochondrial	Fech		1	7	7	7	1	0	0	3	4	4	1	0	0	3	4	4	1	0	0	3	4	4	21.2	21.2	21.2	47.13	420	420	0	14.98	1.7	0	0	9.8	12.6	11.7	502280000	157410000	0	0	57131000	159850000
P22599;Q00898	P22599	12;5	5;1	4;0	Alpha-1-antitrypsin 1-2	Serpina1b		2	12	5	4	0	2	2	10	9	11	0	0	0	4	3	5	0	0	0	3	2	4	37.5	10.9	8.5	45.974	413	413;413	0	16.818	0	6.5	6.5	34.9	27.8	30	1243800000	0	0	0	376770000	359600000
P23116	P23116	6	6	6	Eukaryotic translation initiation factor 3 subunit A	Eif3a		1	6	6	6	0	1	1	4	2	3	0	1	1	4	2	3	0	1	1	4	2	3	4.9	4.9	4.9	161.93	1344	1344	0	10.499	0	0.5	0.5	3.4	1.6	2.5	150100000	0	10279000	12728000	56535000	30472000
P23198	P23198	2	2	2	Chromobox protein homolog 3	Cbx3		1	2	2	2	1	0	0	1	0	0	1	0	0	1	0	0	1	0	0	1	0	0	12	12	12	20.855	183	183	0.0051395	3.2118	6	0	0	6	0	0	79976000	20258000	0	0	59719000	0
P23506	P23506	4	4	4	Protein-L-isoaspartate(D-aspartate) O-methyltransferase	Pcmt1		1	4	4	4	0	1	0	3	3	3	0	1	0	3	3	3	0	1	0	3	3	3	32.6	32.6	32.6	24.634	227	227	0	29.875	0	4.8	0	26.4	26.4	24.2	640110000	0	12559000	0	188000000	181280000
P23927	P23927	11	11	11	Alpha-crystallin B chain	Cryab		1	11	11	11	6	4	1	6	8	9	6	4	1	6	8	9	6	4	1	6	8	9	64	64	64	20.069	175	175	0	162.77	34.3	25.1	5.1	45.7	51.4	56.6	9476100000	239220000	148530000	10027000	2885000000	2973000000
P23953;D3Z5G7	P23953	8;3	5;1	5;1	Carboxylesterase 1C	Ces1c		2	8	5	5	3	3	2	6	8	6	1	1	1	3	5	4	1	1	1	3	5	4	16.6	11.2	11.2	61.055	554	554;567	0	13.853	6.3	6.3	3.8	12.1	16.6	12.6	771780000	67750000	127790000	107650000	87870000	206860000
P24270	P24270	8	8	8	Catalase	Cat		1	8	8	8	1	1	1	4	6	6	1	1	1	4	6	6	1	1	1	4	6	6	20.9	20.9	20.9	59.795	527	527	0	21.035	2.3	2.3	2.3	9.9	16.9	16.9	433050000	15999000	32311000	38990000	114020000	127560000
P24369	P24369	6	6	6	Peptidyl-prolyl cis-trans isomerase B	Ppib		1	6	6	6	1	1	0	4	4	3	1	1	0	4	4	3	1	1	0	4	4	3	31.9	31.9	31.9	23.713	216	216	0	19.928	6	6	0	21.8	19.4	15.3	319400000	20822000	18094000	0	110950000	84722000
P24452	P24452	3	3	3	Macrophage-capping protein	Capg		1	3	3	3	1	1	0	2	1	2	1	1	0	2	1	2	1	1	0	2	1	2	11.1	11.1	11.1	39.24	352	352	0	9.4541	3.4	3.4	0	7.4	3.4	7.7	169350000	27149000	24329000	0	37973000	19051000
P24472	P24472	4	4	4	Glutathione S-transferase A4	Gsta4		1	4	4	4	0	0	0	3	0	3	0	0	0	3	0	3	0	0	0	3	0	3	12.2	12.2	12.2	25.564	222	222	0	7.0141	0	0	0	9	0	12.2	147830000	0	0	0	87142000	0
P24527	P24527	10	10	10	Leukotriene A-4 hydrolase	Lta4h		1	10	10	10	1	0	0	6	5	5	1	0	0	6	5	5	1	0	0	6	5	5	18.8	18.8	18.8	69.05	611	611	0	31.324	2.1	0	0	12.8	11.6	11.1	320680000	10442000	0	0	116300000	112810000
P24549;O35945	P24549;O35945	5;3	4;2	4;2	Retinal dehydrogenase 1;Aldehyde dehydrogenase, cytosolic 1	Aldh1a1;Aldh1a7	;	2	5	4	4	0	0	0	3	4	2	0	0	0	2	3	2	0	0	0	2	3	2	11.2	9.6	9.6	54.467	501	501;501	0	12.479	0	0	0	7.8	9.8	4.8	144080000	0	0	0	30869000	76024000
P25444;D3Z536	P25444;D3Z536	4;2	4;2	4;2	40S ribosomal protein S2	Rps2;Gm8225	;	2	4	4	4	0	0	1	3	2	2	0	0	1	3	2	2	0	0	1	3	2	2	15.4	15.4	15.4	31.231	293	293;292	0	9.8929	0	0	2.7	10.9	10.2	8.5	346050000	0	0	19857000	129670000	82517000
P26039	P26039	20	20	16	Talin-1	Tln1		1	20	20	16	4	3	2	10	7	11	4	3	2	10	7	11	3	1	1	7	7	9	9.8	9.8	8.1	269.82	2541	2541	0	44.514	1.7	1.3	0.9	4.4	4	5.7	768660000	122090000	74059000	48998000	204810000	120830000
P26041	P26041	19	10	10	Moesin	Msn		1	19	10	10	5	4	3	3	8	11	4	4	2	2	4	6	4	4	2	2	4	6	30.2	16.1	16.1	67.766	577	577	0	24.915	8	6.1	4.3	4.7	14.7	17.7	767200000	160310000	118810000	62184000	70740000	126970000
P26043;P26040;Q2KN98	P26043	21;8;1	21;8;1	12;0;1	Radixin	Rdx		3	21	21	12	5	5	3	10	9	12	5	5	3	10	9	12	4	5	2	9	5	7	34.3	34.3	20.4	68.542	583	583;586;1118	0	89.753	8.2	8.9	5.3	17.8	16.8	20.8	2182400000	351220000	195040000	165130000	489750000	464470000
P26350	P26350	4	4	4	Prothymosin alpha;Prothymosin alpha, N-terminally processed;Thymosin alpha	Ptma		1	4	4	4	2	3	2	2	2	3	2	3	2	2	2	3	2	3	2	2	2	3	34.2	34.2	34.2	12.254	111	111	0	15.485	25.2	25.2	24.3	20.7	24.3	33.3	483940000	140560000	85399000	44956000	66645000	53377000
P26443	P26443	14	14	14	Glutamate dehydrogenase 1, mitochondrial	Glud1		1	14	14	14	2	2	4	11	7	12	2	2	4	11	7	12	2	2	4	11	7	12	29.7	29.7	29.7	61.336	558	558	0	49.695	3.4	4.7	8.1	23.7	16.3	25.3	1937500000	73364000	62261000	104140000	637070000	411490000
P26516	P26516	4	4	4	26S proteasome non-ATPase regulatory subunit 7	Psmd7		1	4	4	4	1	0	0	3	1	2	1	0	0	3	1	2	1	0	0	3	1	2	12.8	12.8	12.8	36.539	321	321	0	11.369	3.1	0	0	9.7	3.1	6.9	163500000	40811000	0	0	72201000	18636000
P26638	P26638	4	4	4	Serine--tRNA ligase, cytoplasmic	Sars		1	4	4	4	0	0	0	3	2	3	0	0	0	3	2	3	0	0	0	3	2	3	10.7	10.7	10.7	58.388	512	512	0	11.805	0	0	0	6.6	6.1	7.8	128550000	0	0	0	50484000	32720000
P26645	P26645	6	6	6	Myristoylated alanine-rich C-kinase substrate	Marcks		1	6	6	6	2	3	4	4	3	4	2	3	4	4	3	4	2	3	4	4	3	4	31.4	31.4	31.4	29.661	309	309	0	22.198	10.4	16.8	20.7	21.4	15.9	20.1	686020000	87108000	146050000	157000000	104620000	99357000
P26883	P26883	2	2	2	Peptidyl-prolyl cis-trans isomerase FKBP1A	Fkbp1a		1	2	2	2	1	2	1	2	2	2	1	2	1	2	2	2	1	2	1	2	2	2	25	25	25	11.922	108	108	0	17.145	12	25	12	25	25	25	1957900000	17393000	70918000	13245000	799010000	394810000
P27546	P27546	25	25	25	Microtubule-associated protein 4	Map4		1	25	25	25	6	5	4	11	15	9	6	5	4	11	15	9	6	5	4	11	15	9	29.3	29.3	29.3	117.43	1125	1125	0	75.601	4.5	3.7	3.3	14.6	20	13.2	1660800000	320740000	251510000	202110000	285050000	402620000
P27573	P27573	4	4	4	Myelin protein P0	Mpz		1	4	4	4	0	0	0	4	3	4	0	0	0	4	3	4	0	0	0	4	3	4	16.9	16.9	16.9	27.621	248	248	0	18.375	0	0	0	16.9	11.7	16.9	1388100000	0	0	0	448760000	450850000
P27612	P27612	4	4	4	Phospholipase A-2-activating protein	Plaa		1	4	4	4	2	2	2	1	0	2	2	2	2	1	0	2	2	2	2	1	0	2	5.9	5.9	5.9	87.22	794	794	0	7.8172	3.4	2.3	2.3	1	0	3.7	143390000	42785000	32889000	41243000	10961000	0
P27773	P27773	11	11	11	Protein disulfide-isomerase A3	Pdia3		1	11	11	11	2	4	2	6	2	6	2	4	2	6	2	6	2	4	2	6	2	6	27.3	27.3	27.3	56.678	505	505	0	28.319	4.6	8.5	5.5	13.5	4.8	16.6	583630000	134210000	51656000	36274000	149710000	56198000
P28271	P28271	2	2	2	Cytoplasmic aconitate hydratase	Aco1		1	2	2	2	0	0	0	1	0	1	0	0	0	1	0	1	0	0	0	1	0	1	1.9	1.9	1.9	98.124	889	889	0.0015209	3.6461	0	0	0	1	0	0.9	43909000	0	0	0	21773000	0
P28474;Q64437	P28474	7;1	7;1	7;1	Alcohol dehydrogenase class-3	Adh5		2	7	7	7	3	3	2	4	5	4	3	3	2	4	5	4	3	3	2	4	5	4	22.2	22.2	22.2	39.547	374	374;374	0	32.715	8.3	8.3	4.5	14.2	17.6	15.5	1250500000	241770000	123730000	70276000	337870000	295910000
P28481	P28481	3	3	3	Collagen alpha-1(II) chain;Collagen alpha-1(II) chain;Chondrocalcin	Col2a1		1	3	3	3	1	1	0	0	1	1	1	1	0	0	1	1	1	1	0	0	1	1	2.5	2.5	2.5	141.97	1487	1487	0	6.7722	0.7	0.6	0	0	0.6	1.2	41290000	18773000	11057000	0	0	11460000
P28650;P46664	P28650	21;1	21;1	21;1	Adenylosuccinate synthetase isozyme 1	Adssl1		2	21	21	21	1	2	2	16	15	17	1	2	2	16	15	17	1	2	2	16	15	17	57.8	57.8	57.8	50.254	457	457;456	0	250.11	3.1	4.8	4.4	47	49.9	47.7	11896000000	120420000	1003700000	841780000	3562500000	3132600000
P28652	P28652	10	10	5	Calcium/calmodulin-dependent protein kinase type II subunit beta	Camk2b		1	10	10	5	3	3	2	7	8	5	3	3	2	7	8	5	2	2	1	2	4	2	22.5	22.5	12.9	60.46	542	542	0	55.771	8.1	8.1	6.5	14	19.2	11.8	1308100000	156850000	136170000	47674000	428900000	241180000
P28653	P28653	4	3	3	Biglycan	Bgn		1	4	3	3	0	0	0	3	3	4	0	0	0	2	2	3	0	0	0	2	2	3	11.7	9.5	9.5	41.639	369	369	0	8.81	0	0	0	9.2	9.2	11.7	531990000	0	0	0	148740000	144560000
P28654	P28654	10	10	9	Decorin	Dcn		1	10	10	9	2	2	1	10	10	6	2	2	1	10	10	6	2	2	1	9	9	5	34.7	34.7	32.5	39.809	354	354	0	143.13	7.3	5.9	2.3	34.7	34.7	21.8	8676100000	712840000	746290000	0	2403000000	3224200000
P28665;P28666	P28665;P28666	2;1	2;1	2;1	Murinoglobulin-1;Murinoglobulin-2	Mug1;Mug2	;	2	2	2	2	0	0	0	0	2	1	0	0	0	0	2	1	0	0	0	0	2	1	1.6	1.6	1.6	165.3	1476	1476;1451	0	5.6785	0	0	0	0	1.6	0.9	80537000	0	0	0	0	41615000
P29391;P49945	P29391;P49945	5;3	5;3	5;3	Ferritin light chain 1;Ferritin light chain 2	Ftl1;Ftl2	;	2	5	5	5	0	0	1	2	4	2	0	0	1	2	4	2	0	0	1	2	4	2	26.8	26.8	26.8	20.802	183	183;183	0	12.666	0	0	4.4	11.5	22.4	11.5	247460000	0	0	14324000	97141000	77955000
P29699	P29699	2	2	2	Alpha-2-HS-glycoprotein	Ahsg		1	2	2	2	1	1	0	2	2	2	1	1	0	2	2	2	1	1	0	2	2	2	8.4	8.4	8.4	37.325	345	345	0	21.039	6.1	2.3	0	8.4	8.4	8.4	797000000	45231000	75738000	0	250360000	224260000
P29758	P29758	4	4	4	Ornithine aminotransferase, mitochondrial	Oat		1	4	4	4	0	1	0	2	3	3	0	1	0	2	3	3	0	1	0	2	3	3	11.6	11.6	11.6	48.354	439	439	0	11.748	0	1.8	0	3.6	9.8	7.1	156190000	0	8328500	0	34555000	91037000
P30416	P30416	2	2	2	Peptidyl-prolyl cis-trans isomerase FKBP4;Peptidyl-prolyl cis-trans isomerase FKBP4, N-terminally processed	Fkbp4		1	2	2	2	2	0	0	0	0	0	2	0	0	0	0	0	2	0	0	0	0	0	5.5	5.5	5.5	51.572	458	458	0.0077301	2.7486	5.5	0	0	0	0	0	40696000	40696000	0	0	0	0
P30681	P30681	1	1	1	High mobility group protein B2	Hmgb2		1	1	1	1	0	0	0	0	0	1	0	0	0	0	0	1	0	0	0	0	0	1	6.2	6.2	6.2	24.162	210	210	0.004451	3.2902	0	0	0	0	0	6.2	12987000	0	0	0	0	0
P31001;P19246	P31001	34;1	34;1	30;0	Desmin	Des		2	34	34	30	19	21	14	27	24	20	19	21	14	27	24	20	16	19	11	24	21	18	74.6	74.6	69.1	53.497	469	469;1090	0	323.31	41.6	44.8	29.4	65.2	61	50.7	67766000000	7815100000	9466500000	5459900000	16885000000	15354000000
P31230	P31230	5	5	5	Aminoacyl tRNA synthase complex-interacting multifunctional protein 1;Endothelial monocyte-activating polypeptide 2	Aimp1		1	5	5	5	0	1	0	2	1	1	0	1	0	2	1	1	0	1	0	2	1	1	24.5	24.5	24.5	33.997	310	310	0	10.993	0	5.5	0	6.5	5.8	6.8	156390000	0	40654000	0	45111000	43519000
P31786	P31786	4	4	4	Acyl-CoA-binding protein	Dbi		1	4	4	4	0	1	2	2	1	2	0	1	2	2	1	2	0	1	2	2	1	2	55.2	55.2	55.2	10	87	87	0	24.434	0	8	16.1	39.1	18.4	39.1	2041100000	0	22456000	547190000	757620000	373820000
P31938	P31938	4	4	3	Dual specificity mitogen-activated protein kinase kinase 1	Map2k1		1	4	4	3	0	1	0	2	3	3	0	1	0	2	3	3	0	0	0	2	3	3	10.9	10.9	8.7	43.474	393	393	0	8.826	0	2.3	0	5.6	8.7	8.7	193290000	0	15289000	0	35673000	72762000
P32020	P32020	6	6	6	Non-specific lipid-transfer protein	Scp2		1	6	6	6	0	1	0	4	2	5	0	1	0	4	2	5	0	1	0	4	2	5	11	11	11	59.125	547	547	0	12.008	0	1.6	0	7.7	3.8	9.3	325990000	0	50049000	0	83643000	64415000
P32261;CON__P41361	P32261	7;3	7;3	7;3	Antithrombin-III	Serpinc1		2	7	7	7	2	1	1	4	2	3	2	1	1	4	2	3	2	1	1	4	2	3	14	14	14	52.003	465	465;465	0	12.306	3.4	1.5	1.5	9	3.9	6.7	250240000	49418000	18335000	26729000	74392000	28092000
P32848	P32848	21	21	21	Parvalbumin alpha	Pvalb		1	21	21	21	15	14	8	17	13	15	15	14	8	17	13	15	15	14	8	17	13	15	94.5	94.5	94.5	11.93	110	110	0	323.31	93.6	93.6	62.7	93.6	87.3	94.5	668300000000	105270000000	101870000000	71822000000	125350000000	124070000000
P32921	P32921	6	6	6	Tryptophan--tRNA ligase, cytoplasmic;T1-TrpRS;T2-TrpRS	Wars		1	6	6	6	1	0	2	2	2	2	1	0	2	2	2	2	1	0	2	2	2	2	12.5	12.5	12.5	54.357	481	481	0	13.803	1.7	0	3.3	5	5	6.2	216010000	37412000	0	62783000	56469000	32313000
P34884	P34884	3	3	3	Macrophage migration inhibitory factor	Mif		1	3	3	3	0	0	0	3	3	2	0	0	0	3	3	2	0	0	0	3	3	2	33.9	33.9	33.9	12.504	115	115	0	63.524	0	0	0	33.9	33.9	27.8	908440000	0	0	0	467170000	357970000
P34914	P34914	3	3	3	Bifunctional epoxide hydrolase 2;Cytosolic epoxide hydrolase 2;Lipid-phosphate phosphatase	Ephx2		1	3	3	3	0	0	0	2	2	3	0	0	0	2	2	3	0	0	0	2	2	3	6.3	6.3	6.3	62.515	554	554	0	11.753	0	0	0	4.2	4.2	6.3	176840000	0	0	0	31163000	41240000
P61294;P35279;Q8BHD0	P61294;P35279;Q8BHD0	1;1;1	1;1;1	1;1;1	Ras-related protein Rab-6B;Ras-related protein Rab-6A;Ras-related protein Rab-39A	Rab6b;Rab6a;Rab39a	;;	3	1	1	1	0	0	0	1	1	1	0	0	0	1	1	1	0	0	0	1	1	1	5.3	5.3	5.3	23.461	208	208;208;217	0	5.3688	0	0	0	5.3	5.3	5.3	223880000	0	0	0	0	151100000
P35282	P35282	2	2	2	Ras-related protein Rab-21	Rab21		1	2	2	2	0	1	1	2	2	0	0	1	1	2	2	0	0	1	1	2	2	0	10.4	10.4	10.4	24.106	222	222	0	8.5606	0	5.9	5.9	10.4	10.4	0	176930000	0	34674000	57073000	43913000	41267000
P35290	P35290	1	1	1	Ras-related protein Rab-24	Rab24		1	1	1	1	1	1	1	1	0	1	1	1	1	1	0	1	1	1	1	1	0	1	6.9	6.9	6.9	23.144	203	203	0.0077139	2.7221	6.9	6.9	6.9	6.9	0	6.9	1305400000	367040000	215990000	568390000	35010000	0
P35293	P35293	5	5	5	Ras-related protein Rab-18	Rab18		1	5	5	5	1	3	2	4	2	4	1	3	2	4	2	4	1	3	2	4	2	4	26.7	26.7	26.7	23.035	206	206	0	11.747	4.9	16	8.7	21.8	12.6	21.8	434840000	24332000	88375000	103170000	92235000	47907000
P35385	P35385	8	8	8	Heat shock protein beta-7	Hspb7		1	8	8	8	1	3	0	8	6	5	1	3	0	8	6	5	1	3	0	8	6	5	60.9	60.9	60.9	18.634	169	169	0	95.869	7.7	22.5	0	60.9	53.8	53.8	2041900000	15752000	144610000	0	977580000	417980000
P35486	P35486	20	20	20	Pyruvate dehydrogenase E1 component subunit alpha, somatic form, mitochondrial	Pdha1		1	20	20	20	6	7	5	14	12	14	6	7	5	14	12	14	6	7	5	14	12	14	48.7	48.7	48.7	43.231	390	390	0	104.84	19	17.4	11.8	39.5	34.4	38.5	18009000000	596350000	2173000000	1516800000	4609700000	5184600000
P35564	P35564	11	11	11	Calnexin	Canx		1	11	11	11	3	2	2	6	7	5	3	2	2	6	7	5	3	2	2	6	7	5	21.7	21.7	21.7	67.277	591	591	0	29.734	6.1	4.9	3.2	12.5	14.6	11	817280000	147400000	80074000	81583000	132880000	180060000
P35700	P35700	11	11	10	Peroxiredoxin-1	Prdx1		1	11	11	10	4	3	5	6	6	9	4	3	5	6	6	9	4	3	5	5	5	8	54.8	54.8	50.8	22.176	199	199	0	39.514	22.1	13.6	26.6	28.1	31.7	42.2	5135000000	59901000	431080000	295860000	1466300000	1208300000
P35979;F8VQK7	P35979	4;1	4;1	4;1	60S ribosomal protein L12	Rpl12		2	4	4	4	0	0	0	2	2	3	0	0	0	2	2	3	0	0	0	2	2	3	29.1	29.1	29.1	17.804	165	165;162	0	22.869	0	0	0	10.3	18.8	24.2	222830000	0	0	0	62242000	68053000
P35980	P35980	3	3	3	60S ribosomal protein L18	Rpl18		1	3	3	3	1	1	0	2	3	3	1	1	0	2	3	3	1	1	0	2	3	3	17.6	17.6	17.6	21.644	188	188	0	14.519	6.9	6.9	0	12.8	17.6	17.6	400610000	40267000	36171000	0	123030000	89013000
P36536	P36536	3	2	2	GTP-binding protein SAR1a	Sar1a		1	3	2	2	0	1	0	0	1	1	0	1	0	0	1	0	0	1	0	0	1	0	11.1	5.6	5.6	22.371	198	198	0.0015198	3.6432	0	5.6	0	0	4	5.6	46933000	0	13755000	0	0	33178000
P36993	P36993	6	6	3	Protein phosphatase 1B	Ppm1b		1	6	6	3	0	0	0	3	2	2	0	0	0	3	2	2	0	0	0	1	2	1	16.7	16.7	8.7	42.795	390	390	0	11.103	0	0	0	8.2	5.4	6.4	148370000	0	0	0	41524000	38262000
P37804	P37804	10	10	10	Transgelin	Tagln		1	10	10	10	3	0	0	5	5	5	3	0	0	5	5	5	3	0	0	5	5	5	45.8	45.8	45.8	22.576	201	201	0	25.769	13.9	0	0	21.4	20.4	19.4	482410000	112540000	0	0	148460000	118260000
P38647	P38647	26	26	26	Stress-70 protein, mitochondrial	Hspa9		1	26	26	26	5	5	4	15	16	21	5	5	4	15	16	21	5	5	4	15	16	21	43	43	43	73.46	679	679	0	145.95	9.3	9.1	7.7	25.8	27	35.2	7361300000	407980000	455720000	340130000	1877800000	1985700000
P39054;P39053;Q8BZ98	P39054;P39053;Q8BZ98	2;1;1	2;1;1	2;1;1	Dynamin-2;Dynamin-1;Dynamin-3	Dnm2;Dnm1;Dnm3	;;	3	2	2	2	0	0	0	1	0	1	0	0	0	1	0	1	0	0	0	1	0	1	2.5	2.5	2.5	98.144	870	870;867;863	0.0064888	3.0067	0	0	0	1.3	0	1.3	10544000	0	0	0	0	0
P40142	P40142	5	5	5	Transketolase	Tkt		1	5	5	5	1	2	0	3	5	5	1	2	0	3	5	5	1	2	0	3	5	5	8.3	8.3	8.3	67.63	623	623	0	9.4177	1.4	2.9	0	5.6	8.3	8.3	290580000	22866000	46758000	0	54024000	76121000
P40336	P40336	2	2	2	Vacuolar protein sorting-associated protein 26A	Vps26a		1	2	2	2	0	0	0	0	0	2	0	0	0	0	0	2	0	0	0	0	0	2	6.4	6.4	6.4	38.113	327	327	0.0077574	2.7939	0	0	0	0	0	6.4	23886000	0	0	0	0	0
P40630	P40630	6	6	6	Transcription factor A, mitochondrial	Tfam		1	6	6	6	0	0	0	5	5	4	0	0	0	5	5	4	0	0	0	5	5	4	25.5	25.5	25.5	27.987	243	243	0	15.425	0	0	0	22.6	22.2	17.3	419030000	0	0	0	167130000	144650000
P41105	P41105	3	3	3	60S ribosomal protein L28	Rpl28		1	3	3	3	1	1	2	2	3	2	1	1	2	2	3	2	1	1	2	2	3	2	21.2	21.2	21.2	15.733	137	137	0	7.4734	8	8	16.1	16.1	21.2	16.1	771180000	94806000	61689000	232390000	143890000	174810000
P41216;Q8JZR0	P41216	29;3	29;3	29;3	Long-chain-fatty-acid--CoA ligase 1	Acsl1		2	29	29	29	3	3	1	20	19	20	3	3	1	20	19	20	3	3	1	20	19	20	49.2	49.2	49.2	77.951	699	699;683	0	218.12	5.9	5.9	1	33	32.8	35.8	7300500000	112440000	173720000	61368000	2289500000	2516700000
P42125	P42125	8	8	8	Enoyl-CoA delta isomerase 1, mitochondrial	Eci1		1	8	8	8	2	3	1	7	8	7	2	3	1	7	8	7	2	3	1	7	8	7	31.5	31.5	31.5	32.25	289	289	0	36.46	10.7	15.9	5.5	28.7	31.5	28.7	6294000000	157840000	173540000	208780000	1873700000	2241400000
P42232;P42230	P42232;P42230	4;3	4;3	4;3	Signal transducer and activator of transcription 5B;Signal transducer and activator of transcription 5A	Stat5b;Stat5a	;	2	4	4	4	1	1	1	3	2	0	1	1	1	3	2	0	1	1	1	3	2	0	5.3	5.3	5.3	90.001	786	786;793	0	7.1016	1.1	1.1	1.1	4.1	2.4	0	138780000	13332000	24858000	29907000	31118000	39567000
P42669	P42669	2	2	2	Transcriptional activator protein Pur-alpha	Pura		1	2	2	2	1	1	1	1	2	1	1	1	1	1	2	1	1	1	1	1	2	1	5.9	5.9	5.9	34.883	321	321	0.00076864	3.7836	3.1	3.1	3.1	3.1	5.9	3.1	327640000	66213000	72671000	67343000	34278000	66652000
P42932	P42932	15	15	15	T-complex protein 1 subunit theta	Cct8		1	15	15	15	2	2	0	10	8	9	2	2	0	10	8	9	2	2	0	10	8	9	29.9	29.9	29.9	59.555	548	548	0	35.345	4.4	4.4	0	19.9	16.1	18.1	625410000	49056000	55666000	0	207370000	132040000
P43023	P43023	4	4	4	Cytochrome c oxidase subunit 6A2, mitochondrial	Cox6a2		1	4	4	4	0	0	0	4	4	4	0	0	0	4	4	4	0	0	0	4	4	4	52.6	52.6	52.6	10.749	97	97	0	53.832	0	0	0	52.6	52.6	52.6	6017000000	0	0	0	2705700000	1184600000
P43024	P43024	1	1	1	Cytochrome c oxidase subunit 6A1, mitochondrial	Cox6a1		1	1	1	1	0	0	0	1	0	1	0	0	0	1	0	1	0	0	0	1	0	1	14.4	14.4	14.4	12.352	111	111	0.00076982	3.801	0	0	0	14.4	0	14.4	83262000	0	0	0	49232000	0
P43025	P43025	1	1	1	Tetranectin	Clec3b		1	1	1	1	0	0	0	1	1	1	0	0	0	1	1	1	0	0	0	1	1	1	6.9	6.9	6.9	22.257	202	202	0.0078181	2.8729	0	0	0	6.9	6.9	6.9	45237000	0	0	0	16433000	16927000
P43274	P43274	5	2	2	Histone H1.4	Hist1h1e		1	5	2	2	4	5	4	3	5	4	1	2	2	1	2	2	1	2	2	1	2	2	26	12.8	12.8	21.977	219	219	0	9.7849	18.7	26	21.9	15.5	26	21	1483100000	74917000	385560000	283890000	0	415710000
P43276	P43276	4	3	3	Histone H1.5	Hist1h1b		1	4	3	3	2	3	1	3	3	4	1	2	1	2	2	3	1	2	1	2	2	3	21.5	17.5	17.5	22.576	223	223	0	9.7645	9	16.1	7.2	16.1	16.1	21.5	402950000	37543000	76262000	30601000	70583000	69082000
P45376	P45376	15	15	15	Aldose reductase	Akr1b1		1	15	15	15	4	3	3	12	13	10	4	3	3	12	13	10	4	3	3	12	13	10	47.2	47.2	47.2	35.732	316	316	0	97.441	14.2	9.8	9.8	38.6	40.2	31.3	10863000000	1184700000	1217100000	456200000	3307300000	2463900000
P45591	P45591	12	12	10	Cofilin-2	Cfl2		1	12	12	10	9	3	7	8	7	7	9	3	7	8	7	7	7	2	5	6	5	6	66.9	66.9	56	18.709	166	166	0	60.329	55.4	19.9	36.1	43.4	38.6	42.2	10266000000	1257800000	413710000	1834800000	2818500000	2139300000
P45952	P45952	14	14	14	Medium-chain specific acyl-CoA dehydrogenase, mitochondrial	Acadm		1	14	14	14	3	1	3	9	8	11	3	1	3	9	8	11	3	1	3	9	8	11	38.2	38.2	38.2	46.481	421	421	0	63.61	6.2	2.4	7.6	26.1	22.1	32.3	4300000000	391680000	38376000	202850000	1617600000	990890000
P46471	P46471	8	8	8	26S protease regulatory subunit 7	Psmc2		1	8	8	8	2	2	1	4	2	7	2	2	1	4	2	7	2	2	1	4	2	7	18.7	18.7	18.7	48.647	433	433	0	29.418	5.1	5.1	3	9.7	4.6	16.6	499220000	84072000	64237000	42435000	96746000	55281000
P62492;P46638;Q9WTL2	P62492;P46638	7;7;1	7;7;1	7;7;1	Ras-related protein Rab-11A;Ras-related protein Rab-11B	Rab11a;Rab11b	;	3	7	7	7	1	1	0	2	2	4	1	1	0	2	2	4	1	1	0	2	2	4	30.1	30.1	30.1	24.393	216	216;218;213	0	13.887	3.7	3.7	0	8.8	9.3	18.5	415060000	27453000	47429000	0	74737000	113450000
P46656	P46656	2	2	2	Adrenodoxin, mitochondrial	Fdx1		1	2	2	2	0	0	0	2	0	1	0	0	0	2	0	1	0	0	0	2	0	1	9	9	9	20.123	188	188	0.0077793	2.8163	0	0	0	9	0	4.8	39062000	0	0	0	28141000	0
P47199	P47199	3	3	3	Quinone oxidoreductase	Cryz		1	3	3	3	0	1	2	1	0	0	0	1	2	1	0	0	0	1	2	1	0	0	9.7	9.7	9.7	35.268	331	331	0	5.4606	0	3.3	5.4	4.2	0	0	86786000	0	25153000	45318000	16315000	0
P47738;Q62148;Q9CZS1;Q9JHW9	P47738	16;2;1;1	16;2;1;1	15;1;0;0	Aldehyde dehydrogenase, mitochondrial	Aldh2		4	16	16	15	3	0	0	12	10	9	3	0	0	12	10	9	3	0	0	11	9	9	37.2	37.2	35.6	56.537	519	519;518;519;512	0	62.981	6.9	0	0	29.7	23.9	21.6	1897400000	67524000	0	0	689770000	641680000
P47753	P47753	5	3	3	F-actin-capping protein subunit alpha-1	Capza1		1	5	3	3	0	0	0	4	4	4	0	0	0	2	2	3	0	0	0	2	2	3	28.3	18.9	18.9	32.939	286	286	0	7.4345	0	0	0	21.7	21.3	22.4	100780000	0	0	0	46074000	18539000
P47754	P47754	13	13	11	F-actin-capping protein subunit alpha-2	Capza2		1	13	13	11	3	4	3	11	8	9	3	4	3	11	8	9	3	4	3	9	6	8	67.1	67.1	57.7	32.967	286	286	0	323.31	15	17.8	18.9	55.2	38.8	45.8	5276700000	271000000	384700000	238070000	1676200000	1224200000
P47757	P47757	12	12	12	F-actin-capping protein subunit beta	Capzb		1	12	12	12	1	3	3	9	8	10	1	3	3	9	8	10	1	3	3	9	8	10	43.7	43.7	43.7	31.345	277	277	0	85.692	5.1	11.9	11.2	33.9	26.7	35.7	5065100000	0	174860000	447830000	1395200000	1654700000
P47791	P47791	4	4	4	Glutathione reductase, mitochondrial	Gsr		1	4	4	4	1	0	0	4	2	2	1	0	0	4	2	2	1	0	0	4	2	2	8.2	8.2	8.2	53.662	500	500	0	9.7328	1.6	0	0	8.2	3.8	5	223450000	37276000	0	0	72744000	64163000
P47802	P47802	4	4	4	Metaxin-1	Mtx1		1	4	4	4	0	1	1	2	2	2	0	1	1	2	2	2	0	1	1	2	2	2	13.2	13.2	13.2	35.623	317	317	0	8.0041	0	2.8	2.8	6	7.6	7.6	170170000	0	40108000	31450000	34858000	37504000
P47809	P47809	4	3	3	Dual specificity mitogen-activated protein kinase kinase 4	Map2k4		1	4	3	3	1	0	0	2	1	2	0	0	0	2	1	2	0	0	0	2	1	2	9.8	8.1	8.1	44.113	397	397	0	6.7356	1.8	0	0	5.8	3.8	6	116110000	0	0	0	46256000	26971000
P47857;P12382;Q9WUA3	P47857	31;4;2	31;4;2	31;4;2	ATP-dependent 6-phosphofructokinase, muscle type	Pfkm		3	31	31	31	14	12	12	25	23	24	14	12	12	25	23	24	14	12	12	25	23	24	49	49	49	85.268	780	780;780;784	0	323.31	20	20.9	16.3	43.8	40.3	41	73869000000	1856800000	1692100000	4395000000	22738000000	21667000000
P47911	P47911	10	10	10	60S ribosomal protein L6	Rpl6		1	10	10	10	2	3	0	7	8	8	2	3	0	7	8	8	2	3	0	7	8	8	33.8	33.8	33.8	33.509	296	296	0	26.389	5.4	8.1	0	20.9	24.3	28.7	929610000	41085000	68764000	0	298210000	240250000
P47934	P47934	20	20	20	Carnitine O-acetyltransferase	Crat		1	20	20	20	4	7	6	12	13	13	4	7	6	12	13	13	4	7	6	12	13	13	33.4	33.4	33.4	70.839	626	626	0	112.76	6.5	10.4	9.9	21.9	23.6	22.4	4739300000	327160000	536700000	385880000	1274300000	1135100000
P47962	P47962	8	8	8	60S ribosomal protein L5	Rpl5		1	8	8	8	2	1	0	5	5	5	2	1	0	5	5	5	2	1	0	5	5	5	24.6	24.6	24.6	34.4	297	297	0	22.613	6.7	4.4	0	17.2	17.5	19.5	725020000	54318000	18288000	0	177960000	250380000
P47963	P47963	8	8	8	60S ribosomal protein L13	Rpl13		1	8	8	8	2	2	2	5	4	5	2	2	2	5	4	5	2	2	2	5	4	5	36.5	36.5	36.5	24.305	211	211	0	94.516	9	10	7.6	24.6	20.9	23.2	1710300000	476260000	180810000	213960000	293390000	319440000
P48024;Q9CXU9	P48024;Q9CXU9	2;2	2;2	2;2	Eukaryotic translation initiation factor 1;Eukaryotic translation initiation factor 1b	Eif1;Eif1b	;	2	2	2	2	0	0	0	2	2	2	0	0	0	2	2	2	0	0	0	2	2	2	26.5	26.5	26.5	12.746	113	113;113	0	7.2096	0	0	0	26.5	26.5	26.5	206160000	0	0	0	71441000	78641000
P48036	P48036	12	12	12	Annexin A5	Anxa5		1	12	12	12	0	3	1	9	8	7	0	3	1	9	8	7	0	3	1	9	8	7	37.9	37.9	37.9	35.752	319	319	0	72.501	0	7.2	2.2	30.7	28.5	23.5	1243600000	0	144770000	58123000	381950000	389110000
P48428	P48428	2	2	2	Tubulin-specific chaperone A	Tbca		1	2	2	2	1	1	0	0	0	1	1	1	0	0	0	1	1	1	0	0	0	1	16.7	16.7	16.7	12.758	108	108	0.00078125	4.0392	8.3	8.3	0	0	0	8.3	40539000	15251000	10893000	0	0	0
P48453;P48455	P48453	7;3	2;0	2;0	Serine/threonine-protein phosphatase 2B catalytic subunit beta isoform	Ppp3cb		2	7	2	2	0	0	0	6	3	5	0	0	0	2	0	0	0	0	0	2	0	0	14.3	4.8	4.8	59.173	525	525;513	0.00081766	4.6736	0	0	0	12.6	5.5	9.5	28691000	0	0	0	28691000	0
P48678	P48678	39	39	38	Prelamin-A/C;Lamin-A/C	Lmna		1	39	39	38	12	9	10	28	26	23	12	9	10	28	26	23	11	9	10	27	26	23	63	63	61.8	74.237	665	665	0	189.59	17.7	13.7	15.5	47.4	45.1	38.3	9111700000	1184200000	1215400000	716450000	2030100000	2126000000
P48758;A0A1B0GRG8	P48758	10;1	10;1	10;1	Carbonyl reductase [NADPH] 1	Cbr1		2	10	10	10	2	0	0	7	6	7	2	0	0	7	6	7	2	0	0	7	6	7	39.4	39.4	39.4	30.641	277	277;277	0	29.603	7.2	0	0	25.3	26.4	30	592290000	49017000	0	0	189050000	141830000
P48771	P48771	2	2	2	Cytochrome c oxidase subunit 7A2, mitochondrial	Cox7a2		1	2	2	2	0	1	0	1	1	1	0	1	0	1	1	1	0	1	0	1	1	1	27.7	27.7	27.7	9.2908	83	83	0	6.6253	0	12	0	15.7	15.7	15.7	293980000	0	75997000	0	34079000	43400000
P48774	P48774	2	1	1	Glutathione S-transferase Mu 5	Gstm5		1	2	1	1	1	0	1	2	1	1	0	0	0	1	1	0	0	0	0	1	1	0	9.4	5.4	5.4	26.635	224	224	0	7.6382	4	0	4	9.4	5.4	4	84721000	0	0	0	40749000	43973000
P48962	P48962	20	20	9	ADP/ATP translocase 1	Slc25a4		1	20	20	9	8	9	9	14	15	14	8	9	9	14	15	14	5	5	5	7	8	7	61.4	61.4	34.2	32.904	298	298	0	205.73	25.5	28.5	23.2	43.3	47.7	50.7	147400000000	18872000000	11555000000	9651600000	33068000000	37684000000
P49138;Q3UMW7	P49138;Q3UMW7	3;2	3;2	3;2	MAP kinase-activated protein kinase 2;MAP kinase-activated protein kinase 3	Mapkapk2;Mapkapk3	;	2	3	3	3	0	0	1	0	1	1	0	0	1	0	1	1	0	0	1	0	1	1	8.3	8.3	8.3	44.049	386	386;384	0	5.4364	0	0	2.3	0	3.1	2.8	42259000	0	0	9973800	0	16581000
P49312	P49312	4	3	3	Heterogeneous nuclear ribonucleoprotein A1;Heterogeneous nuclear ribonucleoprotein A1, N-terminally processed	Hnrnpa1		1	4	3	3	1	1	1	3	4	1	1	1	1	3	3	0	1	1	1	3	3	0	15.3	12.5	12.5	34.196	320	320	0	10.073	5.6	5.6	5.6	12.5	15.3	2.8	164210000	23220000	23581000	15571000	52906000	48929000
P49443	P49443	4	1	1	Protein phosphatase 1A	Ppm1a		1	4	1	1	0	0	0	3	1	2	0	0	0	1	1	1	0	0	0	1	1	1	12.8	4.7	4.7	42.432	382	382	0.0064795	2.9987	0	0	0	9.7	4.7	7.9	66013000	0	0	0	23125000	23157000
P49722	P49722	4	4	4	Proteasome subunit alpha type-2	Psma2		1	4	4	4	0	1	0	4	2	1	0	1	0	4	2	1	0	1	0	4	2	1	21.8	21.8	21.8	25.926	234	234	0	16.278	0	4.7	0	21.8	14.1	6	241110000	0	28252000	0	154840000	43720000
P49813;Q9JKK7;Q9JHJ0	P49813	14;1;1	14;1;1	13;1;1	Tropomodulin-1	Tmod1		3	14	14	13	2	2	0	9	11	12	2	2	0	9	11	12	2	2	0	8	10	11	49.6	49.6	46.5	40.466	359	359;351;352	0	100.66	6.1	6.7	0	33.4	40.4	43.7	1850100000	71588000	132810000	0	531020000	598590000
P49817	P49817	8	8	6	Caveolin-1	Cav1		1	8	8	6	2	3	2	4	7	5	2	3	2	4	7	5	2	3	2	3	5	4	45.5	45.5	39.9	20.538	178	178	0	34.151	9.6	14	9.6	29.8	40.4	33.1	3574200000	387190000	437570000	336070000	906550000	805340000
P50136	P50136	5	5	5	2-oxoisovalerate dehydrogenase subunit alpha, mitochondrial	Bckdha		1	5	5	5	0	0	0	5	2	4	0	0	0	5	2	4	0	0	0	5	2	4	15.6	15.6	15.6	50.37	442	442	0	12.649	0	0	0	15.6	6.8	12.2	227470000	0	0	0	107310000	32798000
P50171	P50171	5	5	5	Estradiol 17-beta-dehydrogenase 8	Hsd17b8		1	5	5	5	1	1	0	2	3	4	1	1	0	2	3	4	1	1	0	2	3	4	26.3	26.3	26.3	26.588	259	259	0	13.412	5	5	0	10.4	16.2	20.5	267220000	27111000	22850000	0	49930000	58748000
P50247	P50247	10	10	10	Adenosylhomocysteinase	Ahcy		1	10	10	10	0	0	0	5	8	4	0	0	0	5	8	4	0	0	0	5	8	4	26.4	26.4	26.4	47.688	432	432	0	21.274	0	0	0	14.1	22.9	12.5	592030000	0	0	0	162250000	261280000
P50396	P50396	8	5	5	Rab GDP dissociation inhibitor alpha	Gdi1		1	8	5	5	1	1	1	5	5	3	1	0	0	3	4	2	1	0	0	3	4	2	23	14.8	14.8	50.521	447	447	0	24.547	3.4	1.8	1.8	16.3	14.5	9.8	241570000	27896000	0	0	77708000	113660000
P50462	P50462	3	3	3	Cysteine and glycine-rich protein 3	Csrp3		1	3	3	3	2	2	2	2	2	3	2	2	2	2	2	3	2	2	2	2	2	3	19.1	19.1	19.1	20.895	194	194	0	20.995	14.4	14.4	14.4	14.4	14.4	19.1	2165400000	462120000	328360000	377150000	330630000	272580000
P50516	P50516	2	2	2	V-type proton ATPase catalytic subunit A	Atp6v1a		1	2	2	2	0	0	0	1	0	1	0	0	0	1	0	1	0	0	0	1	0	1	4.2	4.2	4.2	68.325	617	617	0	5.4053	0	0	0	2.4	0	1.8	11418000	0	0	0	0	0
P50543	P50543	1	1	1	Protein S100-A11	S100a11		1	1	1	1	1	1	0	0	1	0	1	1	0	0	1	0	1	1	0	0	1	0	9.2	9.2	9.2	11.083	98	98	0.0071429	2.9163	9.2	9.2	0	0	9.2	0	179190000	109180000	70012000	0	0	0
P50544	P50544	28	28	28	Very long-chain specific acyl-CoA dehydrogenase, mitochondrial	Acadvl		1	28	28	28	9	12	8	20	19	23	9	12	8	20	19	23	9	12	8	20	19	23	58.1	58.1	58.1	70.875	656	656	0	323.31	18.6	23.6	15.9	42.1	42.2	48.2	17690000000	1234000000	1299100000	763020000	5085000000	4002200000
P50580	P50580	9	9	9	Proliferation-associated protein 2G4	Pa2g4		1	9	9	9	2	4	0	5	4	6	2	4	0	5	4	6	2	4	0	5	4	6	23.4	23.4	23.4	43.698	394	394	0	21.381	4.8	10.7	0	13.7	9.6	16.2	391820000	55306000	46988000	0	100750000	71099000
P50608	P50608	6	6	6	Fibromodulin	Fmod		1	6	6	6	0	0	0	5	5	5	0	0	0	5	5	5	0	0	0	5	5	5	20.7	20.7	20.7	43.054	376	376	0	130.03	0	0	0	20.5	16.2	20.5	2259400000	0	0	0	724200000	602350000
P51125	P51125	5	5	5	Calpastatin	Cast		1	5	5	5	0	1	1	0	3	4	0	1	1	0	3	4	0	1	1	0	3	4	10.4	10.4	10.4	84.921	788	788	0	12.44	0	1.1	1.1	0	5.6	9.3	198660000	0	24511000	30484000	0	60776000
P51150	P51150	4	4	4	Ras-related protein Rab-7a	Rab7a		1	4	4	4	0	0	0	3	0	1	0	0	0	3	0	1	0	0	0	3	0	1	23.2	23.2	23.2	23.489	207	207	0	15.943	0	0	0	16.9	0	6.3	304590000	0	0	0	288890000	0
P51174	P51174	15	15	15	Long-chain specific acyl-CoA dehydrogenase, mitochondrial	Acadl		1	15	15	15	8	5	5	7	11	13	8	5	5	7	11	13	8	5	5	7	11	13	35.3	35.3	35.3	47.907	430	430	0	286.02	20	12.6	10.5	20	28.4	32.6	13710000000	705820000	353900000	552260000	3659500000	4669400000
P51637	P51637	4	2	2	Caveolin-3	Cav3		1	4	2	2	0	0	1	3	4	3	0	0	1	2	2	2	0	0	1	2	2	2	19.9	13.2	13.2	17.358	151	151	0	13.107	0	0	5.3	19.9	19.9	17.9	643380000	0	0	57062000	210330000	185480000
P51660	P51660	4	4	4	Peroxisomal multifunctional enzyme type 2;(3R)-hydroxyacyl-CoA dehydrogenase;Enoyl-CoA hydratase 2	Hsd17b4		1	4	4	4	0	1	1	2	1	2	0	1	1	2	1	2	0	1	1	2	1	2	6.5	6.5	6.5	79.481	735	735	0	9.0624	0	1.8	1.6	3.3	1.8	3.4	118080000	0	22700000	18654000	30070000	21822000
P51667;Q62082	P51667	7;2	7;2	7;2	Myosin regulatory light chain 2, ventricular/cardiac muscle isoform	Myl2		2	7	7	7	2	1	1	5	5	5	2	1	1	5	5	5	2	1	1	5	5	5	37.3	37.3	37.3	18.864	166	166;202	0	27.994	13.3	7.8	7.8	25.9	31.3	31.3	761360000	116100000	60285000	0	177310000	187800000
P51859	P51859	2	2	2	Hepatoma-derived growth factor	Hdgf		1	2	2	2	1	1	1	0	1	2	1	1	1	0	1	2	1	1	1	0	1	2	7.2	7.2	7.2	26.268	237	237	0.0029851	3.4303	3.4	3.4	3.8	0	3.4	7.2	419190000	35200000	21947000	314870000	0	19318000
P51881	P51881	16	5	5	ADP/ATP translocase 2;ADP/ATP translocase 2, N-terminally processed	Slc25a5		1	16	5	5	4	6	5	9	11	9	1	2	1	2	4	2	1	2	1	2	4	2	44.3	17.1	17.1	32.931	298	298	0	11.45	11.4	18.8	9.1	26.5	33.2	29.2	1583600000	48950000	1240800000	43918000	49075000	99876000
P51885;CON__Q05443	P51885	9;3	9;3	9;3	Lumican	Lum		2	9	9	9	4	4	4	5	7	9	4	4	4	5	7	9	4	4	4	5	7	9	32.5	32.5	32.5	38.265	338	338;342	0	171.92	15.1	15.1	11.8	20.4	25.4	32.5	4212400000	267620000	445920000	203440000	847100000	1323700000
P52196	P52196	3	3	3	Thiosulfate sulfurtransferase	Tst		1	3	3	3	0	0	0	1	2	3	0	0	0	1	2	3	0	0	0	1	2	3	12.8	12.8	12.8	33.466	297	297	0	10.384	0	0	0	6.4	10.4	12.8	118120000	0	0	0	24531000	32106000
P52480;P53657	P52480	37;1	37;1	37;1	Pyruvate kinase PKM	Pkm		2	37	37	37	24	22	16	31	31	28	24	22	16	31	31	28	24	22	16	31	31	28	65.3	65.3	65.3	57.844	531	531;574	0	323.31	46.3	47.6	33.7	64.6	63.3	60.8	160020000000	17445000000	11648000000	12207000000	41604000000	41145000000
P52503	P52503	2	2	2	NADH dehydrogenase [ubiquinone] iron-sulfur protein 6, mitochondrial	Ndufs6		1	2	2	2	2	2	1	1	2	2	2	2	1	1	2	2	2	2	1	1	2	2	28.4	28.4	28.4	13.02	116	116	0	72.138	28.4	28.4	9.5	9.5	28.4	28.4	2698800000	282770000	283090000	150200000	442410000	897320000
P52760	P52760	2	2	2	Ribonuclease UK114	Hrsp12		1	2	2	2	0	0	0	2	0	1	0	0	0	2	0	1	0	0	0	2	0	1	14.8	14.8	14.8	14.255	135	135	0.00081037	4.4745	0	0	0	14.8	0	7.4	36071000	0	0	0	23925000	0
P52825	P52825	16	16	16	Carnitine O-palmitoyltransferase 2, mitochondrial	Cpt2		1	16	16	16	2	2	2	9	14	12	2	2	2	9	14	12	2	2	2	9	14	12	31.8	31.8	31.8	73.98	658	658	0	80.162	2.6	2.7	2.6	18.4	27.5	21.9	2291800000	149870000	82426000	137940000	422230000	819380000
P53026	P53026	4	4	4	60S ribosomal protein L10a	Rpl10a		1	4	4	4	0	1	0	1	3	2	0	1	0	1	3	2	0	1	0	1	3	2	19.8	19.8	19.8	24.916	217	217	0	13.997	0	3.7	0	6.5	16.1	10.1	206670000	0	21938000	0	21254000	96454000
P53395	P53395	8	8	8	Lipoamide acyltransferase component of branched-chain alpha-keto acid dehydrogenase complex, mitochondrial	Dbt		1	8	8	8	1	2	0	1	2	6	1	2	0	1	2	6	1	2	0	1	2	6	18	18	18	53.246	482	482	0	15.601	1.7	3.5	0	2.3	5.8	14.5	220970000	12425000	32813000	0	14566000	71824000
P53810;P53811	P53810	6;1	6;1	6;1	Phosphatidylinositol transfer protein alpha isoform	Pitpna		2	6	6	6	0	1	0	5	3	4	0	1	0	5	3	4	0	1	0	5	3	4	25.1	25.1	25.1	31.893	271	271;271	0	26.282	0	7	0	22.5	14.8	17.3	341570000	0	0	0	176650000	68142000
P53986	P53986	4	4	4	Monocarboxylate transporter 1	Slc16a1		1	4	4	4	2	1	0	2	2	3	2	1	0	2	2	3	2	1	0	2	2	3	11.2	11.2	11.2	53.267	493	493	0	10.433	5.3	2.6	0	6.7	6.7	8.5	300030000	68305000	52984000	0	54059000	63258000
P53994;P59279	P53994;P59279	5;3	5;3	5;3	Ras-related protein Rab-2A;Ras-related protein Rab-2B	Rab2a;Rab2b	;	2	5	5	5	1	1	1	4	4	2	1	1	1	4	4	2	1	1	1	4	4	2	31.1	31.1	31.1	23.547	212	212;216	0	41.441	7.5	7.5	6.6	24.5	24.5	13.2	371110000	23866000	16538000	21252000	146980000	113160000
P54071	P54071	19	19	19	Isocitrate dehydrogenase [NADP], mitochondrial	Idh2		1	19	19	19	5	2	2	17	17	14	5	2	2	17	17	14	5	2	2	17	17	14	40.5	40.5	40.5	50.906	452	452	0	107.2	16.2	4.4	4.4	37.6	40.5	34.1	6572000000	529080000	390840000	247210000	1842400000	1689600000
P54285	P54285	3	1	1	Voltage-dependent L-type calcium channel subunit beta-3	Cacnb3		1	3	1	1	0	1	0	3	2	3	0	1	0	1	1	1	0	1	0	1	1	1	5.4	1.9	1.9	54.571	484	484	0.0083218	2.6623	0	1.9	0	5.4	3.9	5.4	252180000	0	45541000	0	90476000	48032000
P54726	P54726	4	4	2	UV excision repair protein RAD23 homolog A	Rad23a		1	4	4	2	1	0	1	3	1	1	1	0	1	3	1	1	0	0	0	2	0	0	9.6	9.6	5	39.706	363	363	0	7.1166	2.2	0	2.2	7.2	2.5	2.2	255100000	68290000	0	51011000	90745000	10776000
P54728	P54728	4	2	2	UV excision repair protein RAD23 homolog B	Rad23b		1	4	2	2	1	0	1	2	1	3	0	0	0	1	0	2	0	0	0	1	0	2	8.4	4.3	4.3	43.512	416	416	0.0044183	3.2305	1.9	0	1.9	3.8	2.2	6.2	42154000	0	0	0	14628000	0
P54775	P54775	6	6	6	26S protease regulatory subunit 6B	Psmc4		1	6	6	6	0	0	0	3	3	3	0	0	0	3	3	3	0	0	0	3	3	3	14.6	14.6	14.6	47.408	418	418	0	12.367	0	0	0	7.9	6.9	6.7	166570000	0	0	0	85036000	35447000
P54822	P54822	17	17	17	Adenylosuccinate lyase	Adsl		1	17	17	17	2	4	3	11	15	14	2	4	3	11	15	14	2	4	3	11	15	14	49.4	49.4	49.4	54.866	484	484	0	99.389	5	10.5	8.3	33.5	40.5	41.5	4072200000	167790000	361980000	175610000	984650000	1324600000
P54823	P54823	3	3	3	Probable ATP-dependent RNA helicase DDX6	Ddx6		1	3	3	3	0	1	1	0	1	2	0	1	1	0	1	2	0	1	1	0	1	2	6.8	6.8	6.8	54.191	483	483	0	6.0284	0	1.7	1.7	0	2.3	5.2	80008000	0	16085000	17707000	0	18781000
P55264	P55264	3	3	3	Adenosine kinase	Adk		1	3	3	3	0	2	1	2	3	3	0	2	1	2	3	3	0	2	1	2	3	3	8.3	8.3	8.3	40.148	361	361	0	7.57	0	5.3	2.5	5.5	8.3	8.3	386690000	0	83008000	78140000	100500000	75693000
P55302	P55302	3	3	3	Alpha-2-macroglobulin receptor-associated protein	Lrpap1		1	3	3	3	0	0	0	2	1	1	0	0	0	2	1	1	0	0	0	2	1	1	10	10	10	42.215	360	360	0	6.2374	0	0	0	5.6	4.4	4.4	73065000	0	0	0	37310000	18533000
P56135	P56135	3	3	3	ATP synthase subunit f, mitochondrial	Atp5j2		1	3	3	3	0	0	1	2	3	2	0	0	1	2	3	2	0	0	1	2	3	2	34.1	34.1	34.1	10.344	88	88	0	14.488	0	0	8	26.1	34.1	21.6	2642700000	0	0	450620000	621640000	826520000
P56212	P56212	2	1	1	cAMP-regulated phosphoprotein 19	Arpp19		1	2	1	1	1	0	1	1	1	2	1	0	1	1	1	1	1	0	1	1	1	1	22.3	12.5	12.5	12.293	112	112	0	6.5891	12.5	0	12.5	12.5	12.5	22.3	131760000	40042000	0	27095000	22978000	20273000
P56375	P56375	5	5	5	Acylphosphatase-2	Acyp2		1	5	5	5	2	4	3	4	3	4	2	4	3	4	3	4	2	4	3	4	3	4	35.8	35.8	35.8	11.877	106	106	0	25.276	19.8	34.9	26.4	29.2	28.3	34.9	9572500000	2117000000	2211600000	1368500000	1237200000	1179800000
P56376	P56376	2	2	2	Acylphosphatase-1	Acyp1		1	2	2	2	0	0	0	1	1	2	0	0	0	1	1	2	0	0	0	1	1	2	20.2	20.2	20.2	11.241	99	99	0.00079114	4.1717	0	0	0	13.1	7.1	20.2	83260000	0	0	0	21554000	18350000
P56379	P56379	2	2	2	6.8 kDa mitochondrial proteolipid	Mp68		1	2	2	2	1	1	0	2	1	1	1	1	0	2	1	1	1	1	0	2	1	1	29.3	29.3	29.3	6.6979	58	58	0	5.0064	13.8	13.8	0	29.3	13.8	13.8	1859300000	60411000	39422000	0	330750000	775160000
P56380	P56380	2	2	2	Bis(5-nucleosyl)-tetraphosphatase [asymmetrical]	Nudt2		1	2	2	2	0	0	0	2	0	1	0	0	0	2	0	1	0	0	0	2	0	1	15	15	15	16.989	147	147	0.00079936	4.2646	0	0	0	15	0	10.2	31270000	0	0	0	31270000	0
P56382	P56382	2	2	2	ATP synthase subunit epsilon, mitochondrial	Atp5e		1	2	2	2	2	2	1	2	2	1	2	2	1	2	2	1	2	2	1	2	2	1	28.8	28.8	28.8	5.8378	52	52	0.00078493	4.0889	28.8	28.8	13.5	28.8	28.8	13.5	1349500000	94306000	216370000	66555000	260890000	599080000
P56391	P56391	7	7	7	Cytochrome c oxidase subunit 6B1	Cox6b1		1	7	7	7	3	3	2	5	4	5	3	3	2	5	4	5	3	3	2	5	4	5	70.9	70.9	70.9	10.071	86	86	0	18.74	27.9	20.9	20.9	61.6	48.8	50	3867800000	504580000	454550000	247450000	1005500000	870930000
P56392	P56392	2	2	2	Cytochrome c oxidase subunit 7A1, mitochondrial	Cox7a1		1	2	2	2	1	1	0	1	2	2	1	1	0	1	2	2	1	1	0	1	2	2	28.8	28.8	28.8	8.9863	80	80	0	15.436	16.2	16.2	0	16.2	28.8	28.8	4894000000	209430000	148470000	0	1155200000	1229800000
P56393	P56393	2	2	2	Cytochrome c oxidase subunit 7B, mitochondrial	Cox7b		1	2	2	2	0	0	0	1	2	1	0	0	0	1	2	1	0	0	0	1	2	1	10	10	10	9.0113	80	80	0.0044248	3.2479	0	0	0	8.8	10	8.8	1818700000	0	0	0	620600000	675680000
P56394	P56394	1	1	1	Cytochrome c oxidase copper chaperone	Cox17		1	1	1	1	0	0	0	1	1	1	0	0	0	1	1	1	0	0	0	1	1	1	25.4	25.4	25.4	6.784	63	63	0	7.2259	0	0	0	25.4	25.4	25.4	63869000	0	0	0	22329000	17786000
P56395	P56395	3	3	3	Cytochrome b5	Cyb5a		1	3	3	3	0	0	0	3	3	3	0	0	0	3	3	3	0	0	0	3	3	3	32.1	32.1	32.1	15.241	134	134	0	7.2951	0	0	0	32.1	32.1	32.1	262330000	0	0	0	107210000	75703000
P56399	P56399	14	14	14	Ubiquitin carboxyl-terminal hydrolase 5	Usp5		1	14	14	14	2	3	1	7	6	6	2	3	1	7	6	6	2	3	1	7	6	6	19.2	19.2	19.2	95.832	858	858	0	45.251	2.4	4.5	1.5	9.9	9.4	8.4	504570000	66603000	52477000	26909000	111410000	120910000
P56480	P56480	25	25	25	ATP synthase subunit beta, mitochondrial	Atp5b		1	25	25	25	19	17	9	21	22	19	19	17	9	21	22	19	19	17	9	21	22	19	71.5	71.5	71.5	56.3	529	529	0	323.31	54.3	55	21.6	63.1	69.6	60.3	127420000000	4810100000	7501200000	6648000000	37297000000	39731000000
P56501	P56501	4	4	4	Mitochondrial uncoupling protein 3	Ucp3		1	4	4	4	0	0	0	2	3	3	0	0	0	2	3	3	0	0	0	2	3	3	15.6	15.6	15.6	33.91	308	308	0	15.709	0	0	0	7.8	13	11.7	181770000	0	0	0	41590000	50780000
P56546	P56546	2	1	1	C-terminal-binding protein 2	Ctbp2		1	2	1	1	0	0	0	2	0	0	0	0	0	1	0	0	0	0	0	1	0	0	4	2.2	2.2	48.956	445	445	1	-2	0	0	0	4	0	0	8690600	0	0	0	8690600	0
P56564	P56564	2	2	2	Excitatory amino acid transporter 1	Slc1a3		1	2	2	2	1	0	0	0	1	1	1	0	0	0	1	1	1	0	0	0	1	1	2.8	2.8	2.8	59.622	543	543	0.0015267	3.6889	1.5	0	0	0	1.3	1.3	226970000	13694000	0	0	0	110960000
P56695	P56695	3	3	3	Wolframin	Wfs1		1	3	3	3	1	1	1	2	2	1	1	1	1	2	2	1	1	1	1	2	2	1	3.4	3.4	3.4	100.58	890	890	0	6.4039	1.2	1.2	1.2	2.5	2.1	1.2	176360000	26270000	29489000	35407000	39724000	32193000
P56812	P56812	3	3	3	Programmed cell death protein 5	Pdcd5		1	3	3	3	1	1	0	3	1	2	1	1	0	3	1	2	1	1	0	3	1	2	29.4	29.4	29.4	14.275	126	126	0	10.739	10.3	10.3	0	29.4	10.3	19	279780000	94504000	18363000	0	62330000	48428000
Q8BQ46;P56959	Q8BQ46;P56959	1;1	1;1	1;1	RNA-binding protein FUS	Taf15;Fus	;	2	1	1	1	0	0	0	1	0	1	0	0	0	1	0	1	0	0	0	1	0	1	2.5	2.5	2.5	58.6	557	557;518	0.0050761	3.1119	0	0	0	2.5	0	2.5	68446000	0	0	0	40825000	0
P57776	P57776	10	10	10	Elongation factor 1-delta	Eef1d		1	10	10	10	1	3	0	9	9	6	1	3	0	9	9	6	1	3	0	9	9	6	46.3	46.3	46.3	31.293	281	281	0	61.773	4.6	12.8	0	42.7	41.6	29.9	2128700000	39974000	193310000	0	740690000	650410000
P57780	P57780	22	9	9	Alpha-actinin-4	Actn4		1	22	9	9	3	1	2	14	13	18	1	0	0	4	5	7	1	0	0	4	5	7	26.6	11.7	11.7	104.98	912	912	0	20.109	3.1	0.9	2.3	15.8	16.3	21.1	232720000	11051000	0	0	35839000	98286000
P57787	P57787	3	3	3	Monocarboxylate transporter 4	Slc16a3		1	3	3	3	0	0	0	2	1	2	0	0	0	2	1	2	0	0	0	2	1	2	7	7	7	50.373	470	470	0	5.7068	0	0	0	5.5	2.8	4.3	204030000	0	0	0	126210000	43154000
P58252;O08810	P58252	30;1	30;1	30;1	Elongation factor 2	Eef2		2	30	30	30	4	5	3	19	21	23	4	5	3	19	21	23	4	5	3	19	21	23	36.2	36.2	36.2	95.313	858	858;971	0	263.93	5.4	5.8	3.3	22.1	28.2	30	9038500000	327040000	320260000	289500000	2470000000	2379700000
P58281;P58682	P58281	12;1	12;1	12;1	Dynamin-like 120 kDa protein, mitochondrial;Dynamin-like 120 kDa protein, form S1	Opa1		2	12	12	12	2	2	1	8	7	7	2	2	1	8	7	7	2	2	1	8	7	7	13.2	13.2	13.2	111.34	960	960;1032	0	31.311	2	2.3	1.1	8.5	8.1	7.8	514920000	35866000	38182000	0	180530000	120060000
Q9JKB1;P58321	Q9JKB1;P58321	4;4	4;4	4;4	Ubiquitin carboxyl-terminal hydrolase isozyme L3;Ubiquitin carboxyl-terminal hydrolase isozyme L4	Uchl3;Uchl4	;	2	4	4	4	0	0	0	2	4	4	0	0	0	2	4	4	0	0	0	2	4	4	26.1	26.1	26.1	26.151	230	230;233	0	10.1	0	0	0	15.7	26.1	26.1	180710000	0	0	0	40078000	70535000
P58771	P58771	37	37	15	Tropomyosin alpha-1 chain	Tpm1		1	37	37	15	30	29	20	24	21	25	30	29	20	24	21	25	12	12	8	11	8	12	77.5	77.5	39.8	32.68	284	284	0	323.31	68.3	62.7	58.5	62.7	57.7	65.1	520610000000	60693000000	69856000000	44275000000	124110000000	116690000000
P58774	P58774	36	19	4	Tropomyosin beta chain	Tpm2		1	36	19	4	29	28	21	25	25	24	14	15	12	15	15	14	3	3	3	4	3	3	77.8	49.3	12.7	32.836	284	284	0	226.4	71.5	68.7	64.1	68.7	67.3	65.5	411540000000	94428000000	59322000000	41611000000	73774000000	82822000000
P59017	P59017	3	3	3	Bcl-2-like protein 13	Bcl2l13		1	3	3	3	1	1	1	1	3	1	1	1	1	1	3	1	1	1	1	1	3	1	7.8	7.8	7.8	46.719	434	434	0	6.6962	2.5	2.5	2.5	2.5	7.8	2.5	535600000	79226000	106990000	70341000	49949000	143180000
P60229	P60229	5	5	5	Eukaryotic translation initiation factor 3 subunit E	Eif3e		1	5	5	5	0	0	0	3	1	2	0	0	0	3	1	2	0	0	0	3	1	2	13	13	13	52.22	445	445	0	10.373	0	0	0	6.7	4.5	6.3	78730000	0	0	0	38676000	11779000
P60335	P60335	7	7	4	Poly(rC)-binding protein 1	Pcbp1		1	7	7	4	1	1	2	4	3	4	1	1	2	4	3	4	1	1	1	1	3	2	30.3	30.3	20.2	37.497	356	356	0	34.563	3.1	3.1	5.3	16.6	13.2	21.3	376710000	0	0	46221000	119470000	85078000
P60469	P60469	1	1	1	Liprin-alpha-3	Ppfia3		1	1	1	1	1	1	1	1	1	1	1	1	1	1	1	1	1	1	1	1	1	1	0.8	0.8	0.8	133.42	1194	1194	0.00083264	4.9246	0.8	0.8	0.8	0.8	0.8	0.8	1270100000	189700000	356380000	275990000	176890000	163230000
P60670	P60670	5	5	5	Nuclear protein localization protein 4 homolog	Nploc4		1	5	5	5	1	1	1	2	3	1	1	1	1	2	3	1	1	1	1	2	3	1	8.9	8.9	8.9	68.016	608	608	0	8.8196	1.5	1.3	1.3	3.6	6.1	1.6	136360000	19396000	14637000	12680000	31653000	43817000
P60710;P63260;V9GXQ2	P60710;P63260	26;25;2	6;5;0	5;4;0	Actin, cytoplasmic 1;Actin, cytoplasmic 1, N-terminally processed;Actin, cytoplasmic 2;Actin, cytoplasmic 2, N-terminally processed	Actb;Actg1	;	3	26	6	5	15	14	12	21	19	22	2	2	2	5	4	5	2	2	2	4	3	4	62.1	29.1	21.1	41.736	375	375;375;156	0	251.86	39.2	37.1	34.4	55.2	49.6	55.2	9880800000	761030000	1220500000	118900000	2446200000	2388100000
P60766	P60766	3	3	3	Cell division control protein 42 homolog	Cdc42		1	3	3	3	1	0	2	0	0	2	1	0	2	0	0	2	1	0	2	0	0	2	16.8	16.8	16.8	21.258	191	191	0	13.341	4.2	0	9.9	0	0	11	163270000	59834000	0	65176000	0	0
P60840	P60840	3	3	2	Alpha-endosulfine	Ensa		1	3	3	2	1	1	0	2	2	2	1	1	0	2	2	2	1	1	0	2	2	1	34.7	34.7	25.6	13.335	121	121	0	6.2832	11.6	11.6	0	25.6	25.6	23.1	178280000	14566000	26082000	0	39794000	37228000
P60843	P60843	12	12	4	Eukaryotic initiation factor 4A-I	Eif4a1		1	12	12	4	2	0	2	7	9	8	2	0	2	7	9	8	0	0	0	1	3	3	31.3	31.3	13.1	46.153	406	406	0	55.117	5.2	0	5.2	17.7	24.4	23.2	1689700000	295440000	0	189610000	357160000	453950000
P60867	P60867	2	2	2	40S ribosomal protein S20	Rps20		1	2	2	2	1	0	0	2	1	1	1	0	0	2	1	1	1	0	0	2	1	1	19.3	19.3	19.3	13.373	119	119	0	6.1843	9.2	0	0	19.3	9.2	10.1	317460000	11941000	0	0	131560000	115050000
P61027;Q9DD03;P55258;P61028;Q8K386	P61027	6;2;1;1;1	5;1;0;0;0	5;1;0;0;0	Ras-related protein Rab-10	Rab10		5	6	5	5	2	1	0	5	2	3	2	1	0	4	2	3	2	1	0	4	2	3	35	29.5	29.5	22.541	200	200;202;207;207;212	0	15.963	9.5	6	0	31.5	11.5	21	653730000	39487000	44060000	0	305570000	77556000
P61079;Q6ZWY6;P62838	P61079;Q6ZWY6;P62838	2;1;1	2;1;1	2;1;1	Ubiquitin-conjugating enzyme E2 D3;Ubiquitin-conjugating enzyme E2 D2B;Ubiquitin-conjugating enzyme E2 D2	Ube2d3;Ube2d2b;Ube2d2	;;	3	2	2	2	1	0	0	2	0	2	1	0	0	2	0	2	1	0	0	2	0	2	12.2	12.2	12.2	16.687	147	147;147;147	0.00079051	4.1697	4.8	0	0	12.2	0	12.2	212480000	29354000	0	0	83714000	0
P61082	P61082	3	3	3	NEDD8-conjugating enzyme Ubc12	Ube2m		1	3	3	3	1	0	0	2	3	2	1	0	0	2	3	2	1	0	0	2	3	2	15.8	15.8	15.8	20.9	183	183	0	8.0424	5.5	0	0	10.4	15.8	9.8	293280000	14084000	0	0	114360000	64395000
P61087	P61087	3	3	3	Ubiquitin-conjugating enzyme E2 K	Ube2k		1	3	3	3	0	1	0	1	1	2	0	1	0	1	1	2	0	1	0	1	1	2	16	16	16	22.406	200	200	0	5.6779	0	3.5	0	7.5	7.5	12.5	133790000	0	17545000	0	47070000	25362000
P61089	P61089	4	4	4	Ubiquitin-conjugating enzyme E2 N	Ube2n		1	4	4	4	2	2	2	2	3	2	2	2	2	2	3	2	2	2	2	2	3	2	32.9	32.9	32.9	17.138	152	152	0	12.173	13.8	13.2	13.8	13.8	27	13.8	1959300000	364340000	366060000	313980000	359550000	297750000
P61161	P61161	3	3	3	Actin-related protein 2	Actr2		1	3	3	3	1	0	0	3	3	3	1	0	0	3	3	3	1	0	0	3	3	3	8.4	8.4	8.4	44.76	394	394	0	6.5954	3	0	0	8.4	8.4	8.4	792050000	15471000	0	0	224230000	358840000
P61164;Q8R5C5	P61164;Q8R5C5	2;1	2;1	2;1	Alpha-centractin;Beta-centractin	Actr1a;Actr1b	;	2	2	2	2	1	0	1	0	0	1	1	0	1	0	0	1	1	0	1	0	0	1	4	4	4	42.613	376	376;376	0.0071327	2.9131	2.1	0	2.1	0	0	1.9	70514000	30136000	0	27091000	0	0
P61202	P61202	4	4	4	COP9 signalosome complex subunit 2	Cops2		1	4	4	4	1	1	0	2	1	4	1	1	0	2	1	4	1	1	0	2	1	4	10.6	10.6	10.6	51.596	443	443	0	8.5898	1.8	1.8	0	5	3.2	10.6	161400000	19065000	12083000	0	30909000	23896000
P61205;P84078;Q8BSL7	P61205;P84078;Q8BSL7	5;5;4	5;5;4	2;2;2	ADP-ribosylation factor 3;ADP-ribosylation factor 1;ADP-ribosylation factor 2	Arf3;Arf1;Arf2	;;	3	5	5	2	0	0	0	3	1	3	0	0	0	3	1	3	0	0	0	2	0	1	35.4	35.4	12.2	20.601	181	181;181;181	0	24.307	0	0	0	23.8	11.6	16	193680000	0	0	0	81790000	22409000
P61222	P61222	7	7	7	ATP-binding cassette sub-family E member 1	Abce1		1	7	7	7	1	2	1	7	2	2	1	2	1	7	2	2	1	2	1	7	2	2	10	10	10	67.314	599	599	0	13.565	1.8	2	1.8	10	3.3	3.7	227470000	77031000	14951000	0	74618000	30643000
P61255	P61255	2	2	2	60S ribosomal protein L26	Rpl26		1	2	2	2	0	1	1	1	1	0	0	1	1	1	1	0	0	1	1	1	1	0	11	11	11	17.258	145	145	0.00077821	3.9331	0	5.5	5.5	5.5	5.5	0	137820000	0	27501000	51562000	24382000	34380000
P61358	P61358	4	4	4	60S ribosomal protein L27	Rpl27		1	4	4	4	0	0	0	3	3	3	0	0	0	3	3	3	0	0	0	3	3	3	36	36	36	15.798	136	136	0	10.701	0	0	0	27.9	29.4	29.4	336090000	0	0	0	132180000	94206000
P61514	P61514	1	1	1	60S ribosomal protein L37a	Rpl37a		1	1	1	1	0	0	0	1	1	1	0	0	0	1	1	1	0	0	0	1	1	1	19.6	19.6	19.6	10.275	92	92	0.0044313	3.2745	0	0	0	19.6	19.6	19.6	56547000	0	0	0	18127000	20574000
P61804	P61804	1	1	1	Dolichyl-diphosphooligosaccharide--protein glycosyltransferase subunit DAD1	Dad1		1	1	1	1	0	0	0	1	1	0	0	0	0	1	1	0	0	0	0	1	1	0	10.6	10.6	10.6	12.497	113	113	0.00083195	4.9115	0	0	0	10.6	10.6	0	29778000	0	0	0	16195000	13583000
P61971	P61971	2	2	2	Nuclear transport factor 2	Nutf2		1	2	2	2	0	0	0	1	2	2	0	0	0	1	2	2	0	0	0	1	2	2	18.9	18.9	18.9	14.478	127	127	0	6.5566	0	0	0	6.3	18.9	18.9	300820000	0	0	0	65017000	105820000
P61979	P61979	11	11	11	Heterogeneous nuclear ribonucleoprotein K	Hnrnpk		1	11	11	11	2	3	2	8	3	6	2	3	2	8	3	6	2	3	2	8	3	6	26.6	26.6	26.6	50.976	463	463	0	29.931	3.7	8.2	3.5	20.5	7.8	13.2	794750000	47429000	121370000	53446000	292030000	106740000
P61982	P61982	15	12	10	14-3-3 protein gamma;14-3-3 protein gamma, N-terminally processed	Ywhag		1	15	12	10	13	10	6	10	7	7	10	9	5	9	6	7	8	8	5	7	4	5	59.1	52.2	44.5	28.302	247	247	0	223.57	59.1	48.2	24.7	40.1	26.7	31.2	10253000000	1892600000	1993900000	793150000	2629500000	1280200000
P62071;P10833	P62071;P10833	2;1	2;1	2;1	Ras-related protein R-Ras2;Ras-related protein R-Ras	Rras2;Rras	;	2	2	2	2	1	1	1	2	2	2	1	1	1	2	2	2	1	1	1	2	2	2	11.3	11.3	11.3	23.399	204	204;218	0	7.4825	5.9	5.9	5.9	11.3	11.3	11.3	173430000	18159000	26150000	16156000	36527000	39729000
P62073	P62073	1	1	1	Mitochondrial import inner membrane translocase subunit Tim10	Timm10		1	1	1	1	0	0	0	1	1	1	0	0	0	1	1	1	0	0	0	1	1	1	14.4	14.4	14.4	10.333	90	90	0	11.696	0	0	0	14.4	14.4	14.4	37394000	0	0	0	0	13708000
P62075	P62075	3	3	3	Mitochondrial import inner membrane translocase subunit Tim13	Timm13		1	3	3	3	0	0	1	2	2	1	0	0	1	2	2	1	0	0	1	2	2	1	37.9	37.9	37.9	10.458	95	95	0	15.551	0	0	11.6	26.3	23.2	11.6	221700000	0	0	71396000	70814000	52810000
P62077	P62077	3	3	3	Mitochondrial import inner membrane translocase subunit Tim8 B	Timm8b		1	3	3	3	1	1	2	2	1	2	1	1	2	2	1	2	1	1	2	2	1	2	33.7	33.7	33.7	9.2864	83	83	0	7.2839	9.6	9.6	25.3	18.1	8.4	18.1	251960000	67978000	32774000	65886000	27011000	14255000
P62082;F6SVV1	P62082;F6SVV1	8;7	8;7	8;7	40S ribosomal protein S7	Rps7;Gm9493	;	2	8	8	8	1	2	0	4	4	3	1	2	0	4	4	3	1	2	0	4	4	3	38.1	38.1	38.1	22.127	194	194;192	0	23.374	4.1	8.8	0	25.8	24.7	19.6	708200000	52390000	159460000	0	202580000	126790000
P62141;P62137;P63087	P62141;P62137	5;3;2	5;3;2	5;3;2	Serine/threonine-protein phosphatase PP1-beta catalytic subunit;Serine/threonine-protein phosphatase PP1-alpha catalytic subunit	Ppp1cb;Ppp1ca	;	3	5	5	5	0	1	1	4	4	4	0	1	1	4	4	4	0	1	1	4	4	4	19.6	19.6	19.6	37.186	327	327;330;323	0	41.21	0	4	4	16.5	15.6	15.6	664770000	0	34198000	26968000	215320000	234540000
P62192	P62192	5	5	5	26S protease regulatory subunit 4	Psmc1		1	5	5	5	0	0	1	2	1	3	0	0	1	2	1	3	0	0	1	2	1	3	11.4	11.4	11.4	49.184	440	440	0	8.8788	0	0	1.6	5	2.7	7.7	115930000	0	0	13144000	43783000	0
P62196	P62196	6	6	6	26S protease regulatory subunit 8	Psmc5		1	6	6	6	2	2	1	4	3	3	2	2	1	4	3	3	2	2	1	4	3	3	17	17	17	45.626	406	406	0	20.466	6.7	6.7	3.2	11.6	9.6	8.1	354000000	63733000	13948000	52997000	94223000	72263000
P62242	P62242	5	5	5	40S ribosomal protein S8	Rps8		1	5	5	5	0	0	2	4	2	2	0	0	2	4	2	2	0	0	2	4	2	2	29.3	29.3	29.3	24.205	208	208	0	15.188	0	0	9.6	24	13.5	10.6	381960000	0	0	64265000	174530000	91581000
P62245	P62245	4	4	4	40S ribosomal protein S15a	Rps15a		1	4	4	4	0	0	0	4	4	4	0	0	0	4	4	4	0	0	0	4	4	4	30	30	30	14.839	130	130	0	9.7728	0	0	0	30	30	30	469630000	0	0	0	121150000	167140000
P62259	P62259	16	16	13	14-3-3 protein epsilon	Ywhae		1	16	16	13	9	9	7	9	9	10	9	9	7	9	9	10	6	8	6	8	8	10	62	62	52.2	29.174	255	255	0	106.06	37.6	42.7	32.5	40.8	36.5	44.7	13133000000	2515500000	1445700000	587190000	2982300000	2792400000
P62264	P62264	4	4	4	40S ribosomal protein S14	Rps14		1	4	4	4	0	0	1	3	1	3	0	0	1	3	1	3	0	0	1	3	1	3	36.4	36.4	36.4	16.273	151	151	0	12.244	0	0	7.3	29.8	8.6	22.5	552940000	0	0	53453000	250480000	71777000
P62274	P62274	1	1	1	40S ribosomal protein S29	Rps29		1	1	1	1	0	0	0	1	1	1	0	0	0	1	1	1	0	0	0	1	1	1	19.6	19.6	19.6	6.6767	56	56	0.0029895	3.4471	0	0	0	19.6	19.6	19.6	141560000	0	0	0	40153000	42851000
P62281	P62281	6	6	6	40S ribosomal protein S11	Rps11		1	6	6	6	1	2	1	2	2	3	1	2	1	2	2	3	1	2	1	2	2	3	30.4	30.4	30.4	18.431	158	158	0	11.565	6.3	10.8	5.1	9.5	10.1	14.6	312170000	27058000	46148000	15677000	81074000	68815000
P62301	P62301	5	5	5	40S ribosomal protein S13	Rps13		1	5	5	5	0	0	0	4	4	5	0	0	0	4	4	5	0	0	0	4	4	5	33.1	33.1	33.1	17.222	151	151	0	16.44	0	0	0	28.5	28.5	33.1	518000000	0	0	0	189390000	156380000
P62334	P62334	5	5	5	26S protease regulatory subunit 10B	Psmc6		1	5	5	5	0	0	0	5	4	3	0	0	0	5	4	3	0	0	0	5	4	3	12.9	12.9	12.9	44.172	389	389	0	12.07	0	0	0	12.9	9.5	7.2	263000000	0	0	0	106730000	93288000
P62342	P62342	2	2	2	Selenoprotein T	Selt		1	2	2	2	0	0	0	2	2	2	0	0	0	2	2	2	0	0	0	2	2	2	10.3	10.3	10.3	22.292	195	195	0	5.2435	0	0	0	10.3	10.3	10.3	113050000	0	0	0	36561000	40785000
P62631	P62631	16	16	9	Elongation factor 1-alpha 2	Eef1a2		1	16	16	9	6	7	6	14	14	12	6	7	6	14	14	12	4	4	3	7	8	7	44.3	44.3	28.5	50.454	463	463	0	208.86	12.3	14.5	12.7	41.3	40.8	37.6	45605000000	3389100000	4789000000	3674400000	10348000000	13312000000
P62702;V9GWY0	P62702	6;2	6;2	6;2	40S ribosomal protein S4, X isoform	Rps4x		2	6	6	6	0	0	1	4	3	5	0	0	1	4	3	5	0	0	1	4	3	5	26.6	26.6	26.6	29.597	263	263;266	0	21.43	0	0	4.9	15.2	13.3	22.4	480510000	0	0	0	200570000	107340000
P62737;P63268	P62737;P63268	34;32	1;1	1;1	Actin, aortic smooth muscle;Actin, gamma-enteric smooth muscle	Acta2;Actg2	;	2	34	1	1	21	20	13	26	26	28	0	0	0	1	1	1	0	0	0	1	1	1	87	2.9	2.9	42.009	377	377;376	0	10.395	68.2	65	43.8	73.7	81.4	81.4	873450000	0	0	0	23653000	639740000
P62751;D3YTY6	P62751	4;1	4;1	4;1	60S ribosomal protein L23a	Rpl23a		2	4	4	4	1	1	1	2	3	3	1	1	1	2	3	3	1	1	1	2	3	3	25.6	25.6	25.6	17.695	156	156;151	0	10.433	8.3	8.3	8.3	12.2	17.3	20.5	435270000	10634000	14161000	46661000	53377000	96716000
P62754	P62754	3	3	3	40S ribosomal protein S6	Rps6		1	3	3	3	0	1	0	1	1	3	0	1	0	1	1	3	0	1	0	1	1	3	11.6	11.6	11.6	28.68	249	249	0.00083472	4.9304	0	3.2	0	4.8	4.8	11.6	188480000	0	16717000	0	40759000	41888000
P62774	P62774	2	2	2	Myotrophin	Mtpn		1	2	2	2	1	2	2	2	1	1	1	2	2	2	1	1	1	2	2	2	1	1	22	22	22	12.861	118	118	0	34.819	7.6	22	22	22	7.6	14.4	178350000	20757000	48753000	33480000	25991000	9956600
P62806	P62806	9	9	9	Histone H4	Hist1h4a		1	9	9	9	2	4	2	4	7	7	2	4	2	4	7	7	2	4	2	4	7	7	58.3	58.3	58.3	11.367	103	103	0	45.624	17.5	36.9	21.4	38.8	51.5	57.3	17049000000	140420000	699420000	327460000	3975600000	6150000000
P62821	P62821	5	2	2	Ras-related protein Rab-1A	Rab1A		1	5	2	2	0	1	2	3	2	0	0	0	1	0	1	0	0	0	1	0	1	0	26.8	13.7	13.7	22.677	205	205	0	8.87	0	3.9	9.8	13.2	11.7	0	76814000	0	0	44595000	0	32219000
P62827;Q14AA6;Q61820	P62827;Q14AA6;Q61820	8;5;4	8;5;4	8;5;4	GTP-binding nuclear protein Ran;GTP-binding nuclear protein Ran, testis-specific isoform	Ran;1700009N14Rik;Rasl2-9	;;	3	8	8	8	1	1	3	4	3	4	1	1	3	4	3	4	1	1	3	4	3	4	38.4	38.4	38.4	24.423	216	216;216;216	0	29.193	5.1	5.1	15.3	20.4	13.4	20.4	840360000	56116000	38517000	55366000	257460000	215790000
P62830	P62830	2	2	2	60S ribosomal protein L23	Rpl23		1	2	2	2	1	1	1	2	1	1	1	1	1	2	1	1	1	1	1	2	1	1	12.9	12.9	12.9	14.865	140	140	0.0044346	3.2765	7.1	7.1	7.1	12.9	7.1	7.1	470680000	117160000	96832000	103160000	53486000	51257000
Q99JI6;P62835	Q99JI6;P62835	4;4	4;4	4;4	Ras-related protein Rap-1b;Ras-related protein Rap-1A	Rap1b;Rap1a	;	2	4	4	4	0	1	1	2	2	2	0	1	1	2	2	2	0	1	1	2	2	2	22.3	22.3	22.3	20.825	184	184;184	0	11.707	0	4.3	4.3	10.3	11.4	12.5	573330000	0	141470000	201090000	108160000	69648000
P62843	P62843	3	3	3	40S ribosomal protein S15	Rps15		1	3	3	3	0	1	0	2	0	1	0	1	0	2	0	1	0	1	0	2	0	1	26.2	26.2	26.2	17.04	145	145	0	9.9611	0	4.8	0	21.4	0	8.3	97783000	0	9314300	0	73259000	0
P62849	P62849	2	2	2	40S ribosomal protein S24	Rps24		1	2	2	2	0	0	0	1	2	2	0	0	0	1	2	2	0	0	0	1	2	2	19.5	19.5	19.5	15.423	133	133	0	5.2502	0	0	0	11.3	19.5	19.5	168190000	0	0	0	45811000	54796000
P62852	P62852	3	3	3	40S ribosomal protein S25	Rps25		1	3	3	3	0	0	0	3	2	0	0	0	0	3	2	0	0	0	0	3	2	0	22.4	22.4	22.4	13.742	125	125	0	7.1355	0	0	0	22.4	15.2	0	262600000	0	0	0	147940000	114660000
P62855	P62855	3	3	3	40S ribosomal protein S26	Rps26		1	3	3	3	0	0	0	2	3	2	0	0	0	2	3	2	0	0	0	2	3	2	27	27	27	13.015	115	115	0	11.747	0	0	0	20.9	27	20.9	236090000	0	0	0	18458000	142600000
P62858	P62858	3	3	3	40S ribosomal protein S28	Rps28		1	3	3	3	1	1	0	1	1	3	1	1	0	1	1	3	1	1	0	1	1	3	46.4	46.4	46.4	7.8409	69	69	0	12.598	15.9	15.9	0	17.4	13	46.4	238020000	15743000	17503000	0	40249000	58064000
P62869	P62869	4	4	4	Transcription elongation factor B polypeptide 2	Tceb2		1	4	4	4	1	1	2	2	2	4	1	1	2	2	2	4	1	1	2	2	2	4	32.2	32.2	32.2	13.17	118	118	0	10.479	7.6	7.6	14.4	15.3	14.4	32.2	590630000	109120000	0	119080000	78863000	120910000
P62874;P62880;Q61011;P29387	P62874;P62880;Q61011	4;4;2;1	4;4;2;1	4;4;2;1	Guanine nucleotide-binding protein G(I)/G(S)/G(T) subunit beta-1;Guanine nucleotide-binding protein G(I)/G(S)/G(T) subunit beta-2;Guanine nucleotide-binding protein G(I)/G(S)/G(T) subunit beta-3	Gnb1;Gnb2;Gnb3	;;	4	4	4	4	1	1	1	3	2	2	1	1	1	3	2	2	1	1	1	3	2	2	11.2	11.2	11.2	37.377	340	340;340;340;340	0	8.1105	2.9	2.9	2.9	8.2	5.3	5.3	436280000	82190000	93377000	49242000	101870000	64731000
P62878	P62878	1	1	1	E3 ubiquitin-protein ligase RBX1;E3 ubiquitin-protein ligase RBX1, N-terminally processed	Rbx1		1	1	1	1	1	1	0	0	1	1	1	1	0	0	1	1	1	1	0	0	1	1	16.7	16.7	16.7	12.274	108	108	0	9.3482	16.7	16.7	0	0	16.7	16.7	76634000	18006000	19580000	0	0	22057000
P62889	P62889	2	2	2	60S ribosomal protein L30	Rpl30		1	2	2	2	2	1	0	1	0	1	2	1	0	1	0	1	2	1	0	1	0	1	14.8	14.8	14.8	12.784	115	115	0.0064655	2.959	14.8	7.8	0	7.8	0	7	313950000	149980000	82005000	0	45772000	0
P62892	P62892	1	1	1	60S ribosomal protein L39	Rpl39		1	1	1	1	0	0	0	1	1	1	0	0	0	1	1	1	0	0	0	1	1	1	19.6	19.6	19.6	6.4066	51	51	0.0015152	3.6014	0	0	0	19.6	19.6	19.6	73595000	0	0	0	15814000	21665000
P62897	P62897	6	6	4	Cytochrome c, somatic	Cycs		1	6	6	4	4	4	2	5	5	4	4	4	2	5	5	4	4	3	1	3	4	2	54.3	54.3	38.1	11.605	105	105	0	86.524	38.1	43.8	20	54.3	43.8	41	15847000000	2451000000	507790000	640290000	5459600000	4184100000
P62900	P62900	4	4	4	60S ribosomal protein L31	Rpl31		1	4	4	4	0	0	0	2	4	1	0	0	0	2	4	1	0	0	0	2	4	1	31.2	31.2	31.2	14.463	125	125	0	12.778	0	0	0	13.6	31.2	11.2	309100000	0	0	0	130040000	160830000
P62908	P62908	9	9	9	40S ribosomal protein S3	Rps3		1	9	9	9	1	1	1	6	7	5	1	1	1	6	7	5	1	1	1	6	7	5	42	42	42	26.674	243	243	0	33.355	3.3	5.3	5.3	30	29.6	21	1030900000	87128000	0	30755000	293780000	326430000
P62911	P62911	2	2	2	60S ribosomal protein L32	Rpl32		1	2	2	2	0	0	0	2	0	1	0	0	0	2	0	1	0	0	0	2	0	1	16.3	16.3	16.3	15.86	135	135	0.0051245	3.1715	0	0	0	16.3	0	5.9	99958000	0	0	0	62701000	0
P62918	P62918	3	3	3	60S ribosomal protein L8	Rpl8		1	3	3	3	0	0	0	3	3	3	0	0	0	3	3	3	0	0	0	3	3	3	13.2	13.2	13.2	28.024	257	257	0	7.1435	0	0	0	13.2	13.2	13.2	622430000	0	0	0	195930000	207230000
P62960	P62960	8	6	6	Nuclease-sensitive element-binding protein 1	Ybx1		1	8	6	6	4	3	1	6	4	4	3	2	1	5	2	3	3	2	1	5	2	3	36.6	34.2	34.2	35.73	322	322	0	20.971	20.2	14.3	4.7	31.4	18.3	17.7	408480000	93359000	53736000	43777000	100600000	52746000
P62962;CON__P02584	P62962	5;2	5;2	5;2	Profilin-1	Pfn1		2	5	5	5	1	2	0	4	4	4	1	2	0	4	4	4	1	2	0	4	4	4	49.3	49.3	49.3	14.957	140	140;140	0	31.323	11.4	18.6	0	37.1	40.7	40.7	970380000	64866000	95376000	0	295980000	225500000
P63001;Q05144;P60764	P63001;Q05144;P60764	2;1;1	2;1;1	2;1;1	Ras-related C3 botulinum toxin substrate 1;Ras-related C3 botulinum toxin substrate 2;Ras-related C3 botulinum toxin substrate 3	Rac1;Rac2;Rac3	;;	3	2	2	2	0	0	0	1	0	1	0	0	0	1	0	1	0	0	0	1	0	1	11.5	11.5	11.5	21.45	192	192;192;192	0.00083542	4.9346	0	0	0	4.2	0	7.3	121440000	0	0	0	57513000	0
P63005	P63005	8	8	8	Platelet-activating factor acetylhydrolase IB subunit alpha	Pafah1b1		1	8	8	8	0	1	0	7	7	5	0	1	0	7	7	5	0	1	0	7	7	5	24.6	24.6	24.6	46.67	410	410	0	22.995	0	1.7	0	21.7	20.7	13.9	507260000	0	29531000	0	173600000	192980000
P63017	P63017	33	33	22	Heat shock cognate 71 kDa protein	Hspa8		1	33	33	22	13	15	14	22	25	19	13	15	14	22	25	19	8	8	10	13	16	11	54.5	54.5	37.9	70.87	646	646	0	323.31	24.9	29.9	25.4	38.9	46.1	33.3	40700000000	4330800000	2858700000	4290800000	10718000000	11114000000
P63028	P63028	4	4	4	Translationally-controlled tumor protein	Tpt1		1	4	4	4	1	0	0	3	1	1	1	0	0	3	1	1	1	0	0	3	1	1	25	25	25	19.462	172	172	0	20.714	4.1	0	0	19.2	8.1	5.8	600580000	277280000	0	0	203280000	85241000
P63030	P63030	2	2	2	Mitochondrial pyruvate carrier 1	Mpc1		1	2	2	2	1	1	0	0	0	1	1	1	0	0	0	1	1	1	0	0	0	1	14.7	14.7	14.7	12.454	109	109	0.0015186	3.6143	7.3	7.3	0	0	0	7.3	276650000	50272000	121280000	0	0	0
P63038	P63038	22	22	22	60 kDa heat shock protein, mitochondrial	Hspd1		1	22	22	22	8	8	6	19	18	19	8	8	6	19	18	19	8	8	6	19	18	19	55.5	55.5	55.5	60.955	573	573	0	323.31	21.8	19.7	11.2	49.9	45.5	47.3	12081000000	1150500000	1393800000	922380000	2722300000	2812300000
P63073	P63073	2	2	2	Eukaryotic translation initiation factor 4E	Eif4e		1	2	2	2	0	0	0	2	0	0	0	0	0	2	0	0	0	0	0	2	0	0	10.1	10.1	10.1	25.053	217	217	0.0029806	3.3985	0	0	0	10.1	0	0	33839000	0	0	0	33839000	0
P63085;Q63844;Q61532;Q6P5G0	P63085	6;2;1;1	6;2;1;1	6;2;1;1	Mitogen-activated protein kinase 1	Mapk1		4	6	6	6	0	0	0	4	2	2	0	0	0	4	2	2	0	0	0	4	2	2	17.9	17.9	17.9	41.275	358	358;380;720;583	0	12.536	0	0	0	10.3	4.7	8.1	155000000	0	0	0	64795000	48525000
P63101	P63101	9	5	5	14-3-3 protein zeta/delta	Ywhaz		1	9	5	5	5	4	3	7	6	4	2	3	2	5	5	4	2	3	2	5	5	4	42.9	29	29	27.771	245	245	0	88.532	19.2	19.6	12.2	35.9	32.2	21.6	1568200000	124850000	214180000	116970000	415130000	380080000
P63147	P63147	1	1	1	Ubiquitin-conjugating enzyme E2 B	Ube2b		1	1	1	1	0	0	0	1	1	0	0	0	0	1	1	0	0	0	0	1	1	0	11.2	11.2	11.2	17.312	152	152	0.0029985	3.4542	0	0	0	11.2	11.2	0	49789000	0	0	0	28019000	21770000
P63158	P63158	6	6	6	High mobility group protein B1	Hmgb1		1	6	6	6	0	0	0	6	6	5	0	0	0	6	6	5	0	0	0	6	6	5	21.9	21.9	21.9	24.893	215	215	0	20.782	0	0	0	21.9	21.9	20.9	1390300000	0	0	0	524800000	479530000
P63242;Q8BGY2	P63242	5;2	5;2	5;2	Eukaryotic translation initiation factor 5A-1	Eif5a		2	5	5	5	2	2	2	3	4	5	2	2	2	3	4	5	2	2	2	3	4	5	36.4	36.4	36.4	16.832	154	154;153	0	30.11	13	13	10.4	26	33.8	36.4	3809800000	425980000	460410000	558240000	656370000	696110000
P63248	P63248	1	1	1	cAMP-dependent protein kinase inhibitor alpha	Pkia		1	1	1	1	1	1	1	1	0	1	1	1	1	1	0	1	1	1	1	1	0	1	19.7	19.7	19.7	7.9604	76	76	0.00082645	4.8532	19.7	19.7	19.7	19.7	0	19.7	178510000	42180000	34510000	29899000	26553000	0
P63254	P63254	3	3	3	Cysteine-rich protein 1	Crip1		1	3	3	3	0	0	0	1	2	2	0	0	0	1	2	2	0	0	0	1	2	2	37.7	37.7	37.7	8.5497	77	77	0	6.8682	0	0	0	16.9	26	28.6	437750000	0	0	0	62634000	220150000
P63276	P63276	1	1	1	40S ribosomal protein S17	Rps17		1	1	1	1	0	0	0	0	1	1	0	0	0	0	1	1	0	0	0	0	1	1	16.3	16.3	16.3	15.524	135	135	0	66.949	0	0	0	0	16.3	16.3	47765000	0	0	0	0	22532000
P63321;Q9JIW9	P63321;Q9JIW9	2;1	2;1	2;1	Ras-related protein Ral-A;Ras-related protein Ral-B	Rala;Ralb	;	2	2	2	2	0	0	0	2	0	1	0	0	0	2	0	1	0	0	0	2	0	1	12.1	12.1	12.1	23.553	206	206;206	0.0015163	3.6036	0	0	0	12.1	0	5.3	54861000	0	0	0	40150000	0
P63323	P63323	3	3	3	40S ribosomal protein S12	Rps12		1	3	3	3	0	0	0	1	1	2	0	0	0	1	1	2	0	0	0	1	1	2	21.2	21.2	21.2	14.525	132	132	0	5.2586	0	0	0	7.6	7.6	13.6	105100000	0	0	0	38296000	29431000
P63325	P63325	3	3	3	40S ribosomal protein S10	Rps10		1	3	3	3	1	0	0	3	0	2	1	0	0	3	0	2	1	0	0	3	0	2	18.2	18.2	18.2	18.916	165	165	0	11.376	4.2	0	0	18.2	0	12.7	283940000	24745000	0	0	106530000	0
P63328	P63328	8	8	3	Serine/threonine-protein phosphatase 2B catalytic subunit alpha isoform	Ppp3ca		1	8	8	3	0	0	0	7	3	6	0	0	0	7	3	6	0	0	0	3	0	1	16.5	16.5	6.9	58.643	521	521	0	17.317	0	0	0	14.8	5.6	11.1	763780000	0	0	0	282190000	160900000
P63330;P62715	P63330;P62715	3;2	3;2	3;2	Serine/threonine-protein phosphatase 2A catalytic subunit alpha isoform;Serine/threonine-protein phosphatase 2A catalytic subunit beta isoform	Ppp2ca;Ppp2cb	;	2	3	3	3	1	0	0	1	2	1	1	0	0	1	2	1	1	0	0	1	2	1	13.3	13.3	13.3	35.608	309	309;309	0	8.9442	2.6	0	0	8.1	10.7	2.6	241650000	76906000	0	0	48081000	94541000
P67778	P67778	16	16	16	Prohibitin	Phb		1	16	16	16	4	4	3	10	15	13	4	4	3	10	15	13	4	4	3	10	15	13	67.6	67.6	67.6	29.82	272	272	0	103.85	18	18	10.7	36	67.6	50.7	3903800000	738690000	297970000	299700000	691090000	1023400000
P67984	P67984	3	3	3	60S ribosomal protein L22	Rpl22		1	3	3	3	1	0	0	1	1	1	1	0	0	1	1	1	1	0	0	1	1	1	30.5	30.5	30.5	14.759	128	128	0	7.6828	11.7	0	0	10.2	8.6	10.2	367300000	125600000	0	0	62828000	87874000
P68033	P68033	35	1	0	Actin, alpha cardiac muscle 1	Actc1		1	35	1	0	23	21	14	26	26	29	1	1	0	1	1	1	0	0	0	0	0	0	87	5.6	0	42.019	377	377	0	79.659	71.1	67.9	46.7	73.7	81.4	81.4	4497300000	1198800000	851140000	0	87834000	1268900000
P68037	P68037	6	6	6	Ubiquitin-conjugating enzyme E2 L3	Ube2l3		1	6	6	6	1	1	2	5	4	3	1	1	2	5	4	3	1	1	2	5	4	3	56.5	56.5	56.5	17.861	154	154	0	56.515	5.8	4.5	10.4	50.6	34.4	20.1	1290000000	74564000	189400000	206530000	301670000	316280000
P68040	P68040	8	8	8	Guanine nucleotide-binding protein subunit beta-2-like 1;Guanine nucleotide-binding protein subunit beta-2-like 1, N-terminally processed	Gnb2l1		1	8	8	8	1	3	1	5	4	5	1	3	1	5	4	5	1	3	1	5	4	5	30	30	30	35.076	317	317	0	40.58	3.8	9.8	2.8	19.9	17	19.6	899440000	14862000	135160000	140370000	247010000	144370000
P68134	P68134	41	41	7	Actin, alpha skeletal muscle	Acta1		1	41	41	7	23	21	15	27	27	35	23	21	15	27	27	35	1	1	1	2	2	7	93.1	93.1	17.5	42.051	377	377	0	323.31	71.1	67.9	52.3	74	81.7	87.8	1861300000000	207890000000	194790000000	203870000000	409670000000	469510000000
P68254	P68254	6	2	2	14-3-3 protein theta	Ywhaq		1	6	2	2	3	2	1	3	3	1	0	1	0	1	2	1	0	1	0	1	2	1	26.9	13.1	13.1	27.778	245	245	0	13.229	10.2	9	3.3	12.7	16.3	5.7	141770000	0	24034000	0	33883000	47762000
P68368	P68368	13	3	3	Tubulin alpha-4A chain	Tuba4a		1	13	3	3	3	2	2	10	11	9	0	0	0	2	3	3	0	0	0	2	3	3	38.6	7.6	7.6	49.924	448	448	0	19.875	7.8	6	5.8	32.4	31.9	27.2	1449500000	0	0	0	320530000	610600000
P68372;Q922F4;A2AQ07;CON__ENSEMBL:ENSBTAP00000025008	P68372	16;6;2;2	16;6;2;2	1;0;0;0	Tubulin beta-4B chain	Tubb4b		4	16	16	1	3	4	3	14	12	13	3	4	3	14	12	13	1	1	0	0	1	1	51.7	51.7	2.7	49.83	445	445;447;451;536	0	293.2	7.4	11.9	9.4	45.8	36.9	40.7	9222400000	123100000	676180000	486120000	2778700000	2455000000
P68510	P68510	10	6	6	14-3-3 protein eta	Ywhah		1	10	6	6	6	2	1	6	4	5	2	1	0	4	2	4	2	1	0	4	2	4	39.4	25.2	25.2	28.211	246	246	0	19.405	21.5	8.1	3.3	25.6	17.1	22.4	465370000	109810000	17877000	0	146530000	72134000
P70168	P70168	5	5	5	Importin subunit beta-1	Kpnb1		1	5	5	5	0	2	0	4	3	3	0	2	0	4	3	3	0	2	0	4	3	3	7.1	7.1	7.1	97.183	876	876	0	12.256	0	1.9	0	6.2	4.3	3.9	273820000	0	27295000	0	84830000	83185000
P70170	P70170	3	3	3	ATP-binding cassette sub-family C member 9	Abcc9		1	3	3	3	1	1	0	1	1	0	1	1	0	1	1	0	1	1	0	1	1	0	1.7	1.7	1.7	174.24	1546	1546	0	7.7541	0.5	0.6	0	0.7	0.7	0	81610000	23814000	26226000	0	14210000	17360000
P70195	P70195	4	4	4	Proteasome subunit beta type-7	Psmb7		1	4	4	4	1	1	2	2	2	0	1	1	2	2	2	0	1	1	2	2	2	0	14.4	14.4	14.4	29.891	277	277	0	8.9255	3.2	3.2	6.9	7.2	7.6	0	374750000	110880000	51447000	132110000	60505000	19799000
P70236	P70236	8	5	5	Dual specificity mitogen-activated protein kinase kinase 6	Map2k6		1	8	5	5	3	2	2	6	2	4	1	1	0	4	2	4	1	1	0	4	2	4	27.8	21	21	37.432	334	334	0	12.219	7.2	5.1	4.8	19.8	10.2	15	156810000	13759000	14148000	0	47072000	18123000
P70266	P70266	4	4	4	6-phosphofructo-2-kinase/fructose-2,6-bisphosphatase 1;6-phosphofructo-2-kinase;Fructose-2,6-bisphosphatase	Pfkfb1		1	4	4	4	0	0	0	2	3	2	0	0	0	2	3	2	0	0	0	2	3	2	9.6	9.6	9.6	54.849	471	471	0	7.763	0	0	0	4.9	7.9	4.7	87761000	0	0	0	27870000	32675000
P70296;Q8VIN1	P70296	10;1	10;1	10;1	Phosphatidylethanolamine-binding protein 1;Hippocampal cholinergic neurostimulating peptide	Pebp1		2	10	10	10	4	4	3	10	8	9	4	4	3	10	8	9	4	4	3	10	8	9	65.8	65.8	65.8	20.83	187	187;187	0	76.761	37.4	37.4	25.1	65.8	52.4	52.4	10604000000	1356100000	877660000	633870000	2572600000	2565200000
P70302	P70302	9	9	9	Stromal interaction molecule 1	Stim1		1	9	9	9	0	0	0	6	5	4	0	0	0	6	5	4	0	0	0	6	5	4	15.8	15.8	15.8	77.566	685	685	0	26.374	0	0	0	10.1	9.3	7	311780000	0	0	0	113520000	131280000
P70336	P70336	1	1	1	Rho-associated protein kinase 2	Rock2		1	1	1	1	0	0	0	1	0	1	0	0	0	1	0	1	0	0	0	1	0	1	0.9	0.9	0.9	160.58	1388	1388	1	-2	0	0	0	0.9	0	0.9	788720000	0	0	0	56550000	0
P70349	P70349	3	3	3	Histidine triad nucleotide-binding protein 1	Hint1		1	3	3	3	1	2	1	3	2	2	1	2	1	3	2	2	1	2	1	3	2	2	35.7	35.7	35.7	13.777	126	126	0	19.865	11.1	16.7	11.1	35.7	30.2	30.2	2766400000	47649000	133460000	91754000	936830000	760190000
P70398	P70398	2	2	2	Probable ubiquitin carboxyl-terminal hydrolase FAF-X	Usp9x		1	2	2	2	0	0	0	0	2	0	0	0	0	0	2	0	0	0	0	0	2	0	0.9	0.9	0.9	290.71	2559	2559	0.0076923	2.7058	0	0	0	0	0.9	0	49313000	0	0	0	0	49313000
P70402	P70402	14	14	14	Myosin-binding protein H	Mybph		1	14	14	14	4	3	3	12	11	11	4	3	3	12	11	11	4	3	3	12	11	11	36.2	36.2	36.2	52.641	483	483	0	146.87	13	11.6	11.6	34.6	32.7	28	8777900000	765510000	865090000	587070000	2394400000	1853500000
P70404	P70404	7	7	7	Isocitrate dehydrogenase [NAD] subunit gamma 1, mitochondrial	Idh3g		1	7	7	7	2	3	1	5	4	5	2	3	1	5	4	5	2	3	1	5	4	5	32.8	32.8	32.8	42.785	393	393	0	323.31	10.9	14.5	2	29	25.4	27.2	4178100000	299810000	371730000	55987000	1225500000	1143600000
P70445	P70445	1	1	1	Eukaryotic translation initiation factor 4E-binding protein 2	Eif4ebp2		1	1	1	1	0	0	0	1	1	1	0	0	0	1	1	1	0	0	0	1	1	1	11.7	11.7	11.7	12.898	120	120	0.0064562	2.9521	0	0	0	11.7	11.7	11.7	44491000	0	0	0	12418000	18805000
P70670	P70670	64	64	64	Nascent polypeptide-associated complex subunit alpha, muscle-specific form	Naca		1	64	64	64	21	24	27	41	35	42	21	24	27	41	35	42	21	24	27	41	35	42	42.2	42.2	42.2	220.5	2187	2187	0	323.31	14.2	15.6	17.6	26.7	24.3	27.7	10404000000	1025800000	1416800000	1468400000	2281500000	1945600000
P70695	P70695	7	7	7	Fructose-1,6-bisphosphatase isozyme 2	Fbp2		1	7	7	7	2	1	2	4	4	4	2	1	2	4	4	4	2	1	2	4	4	4	24.8	24.8	24.8	36.947	339	339	0	66.772	6.2	2.7	5.3	15	15.6	15	1673900000	185270000	145880000	306230000	314280000	393560000
P80313	P80313	6	6	6	T-complex protein 1 subunit eta	Cct7		1	6	6	6	0	0	0	4	3	3	0	0	0	4	3	3	0	0	0	4	3	3	12.1	12.1	12.1	59.652	544	544	0	12.257	0	0	0	8.3	6.4	7	248360000	0	0	0	107730000	80603000
P80314	P80314	8	8	8	T-complex protein 1 subunit beta	Cct2		1	8	8	8	2	0	0	4	4	3	2	0	0	4	4	3	2	0	0	4	4	3	19.3	19.3	19.3	57.477	535	535	0	22.268	3.9	0	0	11.2	8.6	7.5	259980000	36524000	0	0	44402000	120400000
P80315	P80315	8	8	8	T-complex protein 1 subunit delta	Cct4		1	8	8	8	0	1	3	6	4	4	0	1	3	6	4	4	0	1	3	6	4	4	15.2	15.2	15.2	58.066	539	539	0	17.667	0	1.5	5	10.6	8.9	7.8	373000000	0	15570000	81964000	145400000	57734000
P80316	P80316	3	3	3	T-complex protein 1 subunit epsilon	Cct5		1	3	3	3	0	1	1	3	2	0	0	1	1	3	2	0	0	1	1	3	2	0	7.9	7.9	7.9	59.623	541	541	0	5.6543	0	1.5	1.5	7.9	3.3	0	208440000	0	39902000	24164000	90388000	53985000
P80317;Q61390	P80317	8;3	8;3	8;3	T-complex protein 1 subunit zeta	Cct6a		2	8	8	8	0	0	0	6	2	2	0	0	0	6	2	2	0	0	0	6	2	2	17.5	17.5	17.5	58.004	531	531;531	0	26.392	0	0	0	12.1	6.4	3.4	210260000	0	0	0	116640000	60913000
P80318	P80318	5	5	5	T-complex protein 1 subunit gamma	Cct3		1	5	5	5	0	0	0	4	3	2	0	0	0	4	3	2	0	0	0	4	3	2	9.7	9.7	9.7	60.629	545	545	0	12.205	0	0	0	7.9	5.5	4.8	161540000	0	0	0	67642000	44203000
P82198	P82198	5	5	5	Transforming growth factor-beta-induced protein ig-h3	Tgfbi		1	5	5	5	1	2	1	2	4	3	1	2	1	2	4	3	1	2	1	2	4	3	6.9	6.9	6.9	74.596	683	683	0	11.308	1.2	2.2	1.2	2.2	5.9	4.2	372970000	40585000	65462000	33116000	34828000	114100000
P82347	P82347	5	5	5	Delta-sarcoglycan	Sgcd		1	5	5	5	1	2	0	3	2	4	1	2	0	3	2	4	1	2	0	3	2	4	19.4	19.4	19.4	32.133	289	289	0	10.221	2.8	8.3	0	10	7.3	14.5	303160000	37685000	28387000	0	88071000	55911000
P82348	P82348	3	3	3	Gamma-sarcoglycan	Sgcg		1	3	3	3	1	1	0	2	2	3	1	1	0	2	2	3	1	1	0	2	2	3	14.1	14.1	14.1	32.081	291	291	0	17.591	2.7	2.7	0	9.3	7.6	14.1	234570000	37384000	35207000	0	39986000	41736000
P82349	P82349	4	4	4	Beta-sarcoglycan	Sgcb		1	4	4	4	0	0	0	4	3	3	0	0	0	4	3	3	0	0	0	4	3	3	23.1	23.1	23.1	34.872	320	320	0	10.082	0	0	0	23.1	19.1	16.2	285790000	0	0	0	105180000	105270000
P82350	P82350	6	6	6	Alpha-sarcoglycan	Sgca		1	6	6	6	0	0	0	6	4	2	0	0	0	6	4	2	0	0	0	6	4	2	20.4	20.4	20.4	43.286	387	387	0	20.881	0	0	0	20.4	13.4	8.3	370090000	0	0	0	163760000	131050000
P83940	P83940	3	3	3	Transcription elongation factor B polypeptide 1	Tceb1		1	3	3	3	0	0	0	0	2	2	0	0	0	0	2	2	0	0	0	0	2	2	35.7	35.7	35.7	12.473	112	112	0	41.113	0	0	0	0	27.7	25.9	250900000	0	0	0	0	123300000
P84089	P84089	2	2	2	Enhancer of rudimentary homolog	Erh		1	2	2	2	0	0	0	0	2	1	0	0	0	0	2	1	0	0	0	0	2	1	21.2	21.2	21.2	12.259	104	104	0	10.717	0	0	0	0	21.2	10.6	42883000	0	0	0	0	29862000
P84091	P84091	4	4	4	AP-2 complex subunit mu	Ap2m1		1	4	4	4	0	0	0	3	2	0	0	0	0	3	2	0	0	0	0	3	2	0	7.8	7.8	7.8	49.654	435	435	0	6.6316	0	0	0	5.7	4.4	0	74909000	0	0	0	41520000	33389000
P84099	P84099	2	2	2	60S ribosomal protein L19	Rpl19		1	2	2	2	1	1	0	1	1	2	1	1	0	1	1	2	1	1	0	1	1	2	8.7	8.7	8.7	23.466	196	196	0.00078555	4.0916	4.6	4.6	0	4.6	4.6	8.7	477900000	87308000	88379000	0	100390000	98749000
P97315	P97315	3	3	3	Cysteine and glycine-rich protein 1	Csrp1		1	3	3	3	0	0	0	2	2	1	0	0	0	2	2	1	0	0	0	2	2	1	24.4	24.4	24.4	20.583	193	193	0	10.558	0	0	0	15.5	16.6	7.8	162560000	0	0	0	59643000	76217000
P97351	P97351	7	7	7	40S ribosomal protein S3a	Rps3a		1	7	7	7	2	2	2	3	4	4	2	2	2	3	4	4	2	2	2	3	4	4	23.9	23.9	23.9	29.885	264	264	0	17.544	6.4	6.8	7.2	9.5	14.8	12.5	1335000000	337180000	168720000	106810000	176800000	318040000
P97352	P97352	2	2	2	Protein S100-A13	S100a13		1	2	2	2	1	0	0	0	0	2	1	0	0	0	0	2	1	0	0	0	0	2	20.4	20.4	20.4	11.158	98	98	0.0022573	3.4824	8.2	0	0	0	0	20.4	49682000	28016000	0	0	0	0
P97355	P97355	4	4	4	Spermine synthase	Sms		1	4	4	4	1	2	0	1	2	3	1	2	0	1	2	3	1	2	0	1	2	3	12.8	12.8	12.8	41.313	366	366	0	19.868	2.5	4.6	0	2.5	4.6	10.4	558470000	55448000	157830000	0	54118000	160260000
P97371	P97371	3	3	3	Proteasome activator complex subunit 1	Psme1		1	3	3	3	0	0	0	2	2	1	0	0	0	2	2	1	0	0	0	2	2	1	15.3	15.3	15.3	28.673	249	249	0	5.4527	0	0	0	11.2	9.2	5.2	92187000	0	0	0	41530000	37322000
P97372	P97372	3	3	3	Proteasome activator complex subunit 2	Psme2		1	3	3	3	0	0	0	0	1	2	0	0	0	0	1	2	0	0	0	0	1	2	13	13	13	27.057	239	239	0	7.5818	0	0	0	0	5.9	7.1	34061000	0	0	0	0	14090000
P97379	P97379	3	2	2	Ras GTPase-activating protein-binding protein 2	G3bp2		1	3	2	2	0	0	0	2	2	3	0	0	0	2	2	2	0	0	0	2	2	2	6	4.4	4.4	54.087	482	482	0.00081103	4.4965	0	0	0	4.4	4.4	6	58590000	0	0	0	14328000	30015000
P97384	P97384	12	12	12	Annexin A11	Anxa11		1	12	12	12	0	1	1	10	6	9	0	1	1	10	6	9	0	1	1	10	6	9	24.3	24.3	24.3	54.079	503	503	0	33.573	0	2.4	1.8	22.3	12.7	18.1	1079400000	0	14139000	91654000	388430000	180990000
P97429	P97429	5	5	5	Annexin A4	Anxa4		1	5	5	5	2	2	0	4	0	2	2	2	0	4	0	2	2	2	0	4	0	2	17.6	17.6	17.6	35.915	319	319	0	21.178	5.6	5.6	0	12.9	0	8.2	117960000	37194000	0	0	53578000	0
P97443	P97443	15	15	15	Histone-lysine N-methyltransferase Smyd1	Smyd1		1	15	15	15	1	3	4	11	11	13	1	3	4	11	11	13	1	3	4	11	11	13	36.9	36.9	36.9	56.495	490	490	0	136.4	2	5.5	8	30.2	30.2	33.1	9035400000	29987000	276660000	523310000	2510200000	2907000000
P97447;Q8CDC8	P97447	6;1	6;1	6;1	Four and a half LIM domains protein 1	Fhl1		2	6	6	6	5	4	3	3	4	3	5	4	3	3	4	3	5	4	3	3	4	3	21.4	21.4	21.4	31.888	280	280;279	0	23.043	16.8	13.9	10	11.8	15.7	11.8	15162000000	2171900000	2574600000	427640000	2094500000	3691800000
P97449	P97449	2	2	2	Aminopeptidase N	Anpep		1	2	2	2	0	1	0	1	0	0	0	1	0	1	0	0	0	1	0	1	0	0	2.2	2.2	2.2	109.65	966	966	0.00077942	4.0182	0	1.3	0	0.8	0	0	24728000	0	13748000	0	10979000	0
P97450	P97450	7	7	7	ATP synthase-coupling factor 6, mitochondrial	Atp5j		1	7	7	7	2	1	4	5	3	4	2	1	4	5	3	4	2	1	4	5	3	4	50.9	50.9	50.9	12.496	108	108	0	152.18	15.7	13	41.7	38	27.8	40.7	5929000000	1012600000	59182000	989670000	1735600000	965170000
P97457	P97457	21	21	21	Myosin regulatory light chain 2, skeletal muscle isoform	Mylpf		1	21	21	21	13	12	10	15	16	17	13	12	10	15	16	17	13	12	10	15	16	17	87.6	87.6	87.6	18.955	169	169	0	323.31	84.6	75.7	62.7	86.4	87.6	85.8	558670000000	62937000000	74297000000	52854000000	123870000000	124220000000
P97461	P97461	4	4	4	40S ribosomal protein S5;40S ribosomal protein S5, N-terminally processed	Rps5		1	4	4	4	2	0	2	1	2	0	2	0	2	1	2	0	2	0	2	1	2	0	22.1	22.1	22.1	22.889	204	204	0	13.675	12.7	0	12.7	4.4	9.3	0	294660000	128800000	0	81374000	71826000	12661000
P97807	P97807	18	18	18	Fumarate hydratase, mitochondrial	Fh		1	18	18	18	9	8	8	15	13	15	9	8	8	15	13	15	9	8	8	15	13	15	53.6	53.6	53.6	54.356	507	507	0	312.63	22.5	18.7	17.6	47.9	34.9	46.2	18728000000	1642400000	2041000000	1637100000	5047300000	4130200000
P97823	P97823	2	2	2	Acyl-protein thioesterase 1	Lypla1		1	2	2	2	0	0	1	0	2	0	0	0	1	0	2	0	0	0	1	0	2	0	8.3	8.3	8.3	24.687	230	230	0.00080645	4.4143	0	0	3.5	0	8.3	0	201120000	0	0	51101000	0	150020000
P97855	P97855	3	3	2	Ras GTPase-activating protein-binding protein 1	G3bp1		1	3	3	2	0	0	1	1	2	1	0	0	1	1	2	1	0	0	1	1	2	0	6.2	6.2	4.5	51.828	465	465	0	5.714	0	0	2.4	2.4	4.5	1.7	79157000	0	0	22463000	11638000	25759000
P97952	P97952	3	3	3	Sodium channel subunit beta-1	Scn1b		1	3	3	3	0	1	0	1	1	1	0	1	0	1	1	1	0	1	0	1	1	1	14.7	14.7	14.7	24.65	218	218	0	5.9377	0	3.2	0	3.7	3.7	7.8	69999000	0	16602000	0	14672000	11510000
P99024;Q9CWF2	P99024;Q9CWF2	14;10	3;1	2;0	Tubulin beta-5 chain;Tubulin beta-2B chain	Tubb5;Tubb2b	;	2	14	3	2	3	3	1	11	10	11	1	1	0	1	2	3	1	1	0	1	2	2	41.9	9.5	6.1	49.67	444	444;445	0	16.309	8.1	9.2	2.7	32	27.5	30.9	342970000	17599000	37171000	0	52759000	82080000
P99026	P99026	3	3	3	Proteasome subunit beta type-4	Psmb4		1	3	3	3	0	0	1	2	2	1	0	0	1	2	2	1	0	0	1	2	2	1	16.7	16.7	16.7	29.116	264	264	0	10.523	0	0	5.7	11	13.3	5.7	176190000	0	0	0	89623000	57061000
P99027	P99027	6	6	6	60S acidic ribosomal protein P2	Rplp2		1	6	6	6	1	0	0	2	4	4	1	0	0	2	4	4	1	0	0	2	4	4	76.5	76.5	76.5	11.651	115	115	0	28.33	7	0	0	30.4	69.6	31.3	774950000	72357000	0	0	55609000	379640000
P99028	P99028	4	4	4	Cytochrome b-c1 complex subunit 6, mitochondrial	Uqcrh		1	4	4	4	3	1	1	1	2	1	3	1	1	1	2	1	3	1	1	1	2	1	56.2	56.2	56.2	10.435	89	89	0	29.487	36	16.9	16.9	20.2	27	10.1	327910000	87539000	33332000	31532000	25095000	126850000
P99029	P99029	7	7	7	Peroxiredoxin-5, mitochondrial	Prdx5		1	7	7	7	3	3	2	6	5	5	3	3	2	6	5	5	3	3	2	6	5	5	37.6	37.6	37.6	21.897	210	210	0	102.04	13.8	13.8	13.3	37.6	32.4	32.4	2687000000	101450000	92677000	86169000	1001600000	634690000
Q00623;CON__P15497	Q00623	16;2	16;2	16;2	Apolipoprotein A-I;Proapolipoprotein A-I;Truncated apolipoprotein A-I	Apoa1		2	16	16	16	1	1	1	8	9	11	1	1	1	8	9	11	1	1	1	8	9	11	48.5	48.5	48.5	30.615	264	264;265	0	45.446	4.2	4.2	2.7	28.8	33.7	36.4	3860500000	28087000	22997000	12250000	1048100000	1189500000
Q00897	Q00897	11	4	4	Alpha-1-antitrypsin 1-4	Serpina1d		1	11	4	4	0	2	2	9	10	10	0	0	0	3	3	4	0	0	0	3	3	4	36.1	12.3	12.3	45.998	413	413	0	10.327	0	6.5	6.5	31.2	30.8	28.6	403980000	0	0	0	108340000	141060000
Q00PI9	Q00PI9	2	2	2	Heterogeneous nuclear ribonucleoprotein U-like protein 2	Hnrnpul2		1	2	2	2	2	1	1	0	0	0	2	1	1	0	0	0	2	1	1	0	0	0	3	3	3	84.939	745	745	0	6.2203	3	1.7	1.7	0	0	0	77759000	46747000	15900000	15112000	0	0
Q01149	Q01149	19	19	19	Collagen alpha-2(I) chain	Col1a2		1	19	19	19	12	11	8	13	13	12	12	11	8	13	13	12	12	11	8	13	13	12	16.3	16.3	16.3	129.56	1372	1372	0	82.947	10.1	10	7.4	11.1	11.5	10.6	105200000000	12115000000	20529000000	12906000000	20621000000	20816000000
Q01730	Q01730	5	5	5	Ras suppressor protein 1	Rsu1		1	5	5	5	1	1	0	3	1	3	1	1	0	3	1	3	1	1	0	3	1	3	15.9	15.9	15.9	31.55	277	277	0	9.2892	3.6	3.6	0	9	2.9	9.4	193750000	19959000	19365000	0	62215000	30165000
Q01853	Q01853	27	27	27	Transitional endoplasmic reticulum ATPase	Vcp		1	27	27	27	5	2	2	17	22	16	5	2	2	17	22	16	5	2	2	17	22	16	39.5	39.5	39.5	89.321	806	806	0	234.25	6.8	2.2	3.3	28.2	35.1	25.4	5573000000	436940000	290950000	259970000	1360800000	1893500000
Q02013	Q02013	4	4	4	Aquaporin-1	Aqp1		1	4	4	4	2	2	2	4	4	4	2	2	2	4	4	4	2	2	2	4	4	4	17.1	17.1	17.1	28.793	269	269	0	35.037	6.3	6.3	6.3	17.1	17.1	17.1	1900200000	356800000	373110000	302010000	336180000	280990000
Q02053;P31254	Q02053	21;4	21;4	21;4	Ubiquitin-like modifier-activating enzyme 1	Uba1		2	21	21	21	0	2	1	17	14	14	0	2	1	17	14	14	0	2	1	17	14	14	24.7	24.7	24.7	117.81	1058	1058;1058	0	166.92	0	3.1	1	21.4	18	17	2138900000	0	30373000	19012000	789760000	663700000
Q02357	Q02357	2	2	2	Ankyrin-1	Ank1		1	2	2	2	0	0	0	2	2	1	0	0	0	2	2	1	0	0	0	2	2	1	1.7	1.7	1.7	204.22	1862	1862	0	6.6528	0	0	0	1.7	1.7	0.6	620230000	0	0	0	179870000	271360000
Q02788	Q02788	19	19	19	Collagen alpha-2(VI) chain	Col6a2		1	19	19	19	4	3	0	12	13	11	4	3	0	12	13	11	4	3	0	12	13	11	21.5	21.5	21.5	110.33	1034	1034	0	123.34	4.7	2.4	0	14.8	17.3	13.7	5495500000	164950000	144820000	0	1617500000	1905700000
Q02789;Q01815;Q99246;Q9JIS7	Q02789	22;2;2;1	22;2;2;1	22;2;2;1	Voltage-dependent L-type calcium channel subunit alpha-1S	Cacna1s		4	22	22	22	2	2	2	13	19	16	2	2	2	13	19	16	2	2	2	13	19	16	13.4	13.4	13.4	213.26	1880	1880;2139;2179;1985	0	120.02	1	0.8	1.1	8.8	12.5	9.8	2623400000	15032000	57168000	13897000	679890000	1078500000
Q03265	Q03265	32	32	32	ATP synthase subunit alpha, mitochondrial	Atp5a1		1	32	32	32	21	20	18	24	24	22	21	20	18	24	24	22	21	20	18	24	24	22	55.3	55.3	55.3	59.752	553	553	0	323.31	37.1	33.8	34.5	52.8	50.6	49	150390000000	16704000000	13631000000	9265900000	40449000000	34911000000
Q04447	Q04447	3	1	1	Creatine kinase B-type	Ckb		1	3	1	1	2	2	1	2	3	3	0	0	0	0	1	1	0	0	0	0	1	1	8.4	2.9	2.9	42.713	381	381	1	-2	5.5	5.5	3.4	5.5	8.4	8.4	23868000	0	0	0	0	0
Q04857	Q04857	21	21	21	Collagen alpha-1(VI) chain	Col6a1		1	21	21	21	5	2	1	15	17	15	5	2	1	15	17	15	5	2	1	15	17	15	28.3	28.3	28.3	108.49	1025	1025	0	183.15	6.4	1.9	1.9	19.3	20.3	21.5	7206600000	503800000	193120000	41470000	2040800000	2261000000
Q05793	Q05793	43	43	43	Basement membrane-specific heparan sulfate proteoglycan core protein;Endorepellin;LG3 peptide	Hspg2		1	43	43	43	2	3	3	26	28	29	2	3	3	26	28	29	2	3	3	26	28	29	14.4	14.4	14.4	398.29	3707	3707	0	158.69	0.4	0.8	0.7	9.4	9.8	10	4298600000	141020000	69274000	164980000	1390800000	1305400000
Q05816	Q05816	2	2	2	Fatty acid-binding protein, epidermal	Fabp5		1	2	2	2	0	1	0	0	1	0	0	1	0	0	1	0	0	1	0	0	1	0	15.6	15.6	15.6	15.137	135	135	0.00078678	4.1086	0	6.7	0	0	8.9	0	18601000	0	18601000	0	0	0
Q05920	Q05920	16	16	16	Pyruvate carboxylase, mitochondrial	Pc		1	16	16	16	1	1	0	5	12	5	1	1	0	5	12	5	1	1	0	5	12	5	15.3	15.3	15.3	129.68	1178	1178	0	27.118	0.7	0.8	0	3.9	12.4	4.5	382780000	11716000	0	0	90895000	190920000
Q05BC3	Q05BC3	13	13	13	Echinoderm microtubule-associated protein-like 1	Eml1		1	13	13	13	1	1	0	8	4	6	1	1	0	8	4	6	1	1	0	8	4	6	20	20	20	89.679	814	814	0	40.482	1	1.4	0	13.3	6.3	10.4	455870000	42222000	10695000	0	176980000	73458000
Q06138	Q06138	3	3	3	Calcium-binding protein 39	Cab39		1	3	3	3	0	0	0	2	3	1	0	0	0	2	3	1	0	0	0	2	3	1	7	7	7	39.842	341	341	0	5.2006	0	0	0	5	7	2.1	89792000	0	0	0	36517000	41923000
Q06185	Q06185	4	4	4	ATP synthase subunit e, mitochondrial	Atp5i		1	4	4	4	1	1	2	3	3	4	1	1	2	3	3	4	1	1	2	3	3	4	52.1	52.1	52.1	8.2355	71	71	0	26.877	16.9	16.9	32.4	50.7	35.2	52.1	3463400000	46302000	33679000	205900000	1549900000	301130000
Q07076	Q07076	7	7	7	Annexin A7	Anxa7		1	7	7	7	1	2	1	3	4	4	1	2	1	3	4	4	1	2	1	3	4	4	15.3	15.3	15.3	49.925	463	463	0	14.891	2.4	4.5	2.4	7.1	9.5	9.3	413480000	34981000	79496000	46670000	66505000	72747000
Q07417	Q07417	12	12	12	Short-chain specific acyl-CoA dehydrogenase, mitochondrial	Acads		1	12	12	12	2	4	1	7	11	8	2	4	1	7	11	8	2	4	1	7	11	8	38.1	38.1	38.1	44.889	412	412	0	57.889	8	10.2	2.9	19.7	35.4	27.7	2234100000	81603000	73216000	39449000	638770000	866240000
Q08642	Q08642	14	14	14	Protein-arginine deiminase type-2	Padi2		1	14	14	14	3	2	2	10	9	11	3	2	2	10	9	11	3	2	2	10	9	11	23.8	23.8	23.8	76.249	673	673	0	90.718	5.9	4.5	4.5	18.1	16.8	18.4	3494500000	116690000	350400000	101810000	993470000	810760000
Q08857	Q08857	9	9	9	Platelet glycoprotein 4	Cd36		1	9	9	9	0	1	0	4	5	6	0	1	0	4	5	6	0	1	0	4	5	6	18.6	18.6	18.6	52.697	472	472	0	27.141	0	1.5	0	7.6	10.8	13.8	589800000	0	30547000	0	179810000	159260000
Q11011	Q11011	19	19	19	Puromycin-sensitive aminopeptidase	Npepps		1	19	19	19	2	0	0	14	13	17	2	0	0	14	13	17	2	0	0	14	13	17	24.6	24.6	24.6	103.32	920	920	0	70.105	1.7	0	0	17.4	17.2	22.2	1371400000	77613000	0	0	458870000	380240000
Q149B8	Q149B8	7	7	7	PGC-1 and ERR-induced regulator in muscle protein 1	Perm1		1	7	7	7	0	0	0	5	4	6	0	0	0	5	4	6	0	0	0	5	4	6	12.9	12.9	12.9	85.156	807	807	0	20.555	0	0	0	9	8.1	11.4	271640000	0	0	0	93967000	84297000
Q14BI5	Q14BI5	89	89	89		Myom2		1	89	89	89	52	47	41	70	70	70	52	47	41	70	70	70	52	47	41	70	70	70	65.1	65.1	65.1	164.74	1463	1463	0	323.31	40.4	36.2	33	56.3	53.7	54.9	186420000000	16223000000	15693000000	14194000000	48614000000	49195000000
Q1XH17	Q1XH17	15	15	15	Tripartite motif-containing protein 72	Trim72		1	15	15	15	4	3	2	11	12	11	4	3	2	11	12	11	4	3	2	11	12	11	43.6	43.6	43.6	52.816	477	477	0	187.64	11.9	6.7	5	34.4	38.4	31.4	4485300000	599920000	137840000	166240000	1161900000	1152500000
Q2NL51	Q2NL51	2	2	2	Glycogen synthase kinase-3 alpha	Gsk3a		1	2	2	2	0	0	0	1	1	0	0	0	0	1	1	0	0	0	0	1	1	0	4.9	4.9	4.9	51.66	490	490	0	5.8874	0	0	0	2.9	2	0	30899000	0	0	0	18068000	12831000
Q2TPA8	Q2TPA8	9	9	9	Hydroxysteroid dehydrogenase-like protein 2	Hsdl2		1	9	9	9	1	2	2	7	5	6	1	2	2	7	5	6	1	2	2	7	5	6	19.6	19.6	19.6	54.208	490	490	0	31.357	2	4.1	4.1	15.5	13.3	15.5	628840000	28641000	104760000	81255000	150730000	120280000
Q32M08	Q32M08	1	1	1	tRNA-dihydrouridine(20a/20b) synthase [NAD(P)+]-like	Dus4l		1	1	1	1	0	0	0	1	1	1	0	0	0	1	1	1	0	0	0	1	1	1	2.2	2.2	2.2	36.62	324	324	0.0077519	2.7924	0	0	0	2.2	2.2	2.2	60360000	0	0	0	18280000	21358000
Q3B7Z2	Q3B7Z2	2	2	2	Oxysterol-binding protein 1	Osbp		1	2	2	2	1	0	1	0	0	0	1	0	1	0	0	0	1	0	1	0	0	0	2	2	2	88.796	805	805	0.005132	3.195	1	0	1	0	0	0	40318000	14835000	0	25483000	0	0
Q3KNY0	Q3KNY0	2	2	2	Immunoglobulin-like and fibronectin type III domain-containing protein 1	Igfn1		1	2	2	2	1	0	0	1	0	0	1	0	0	1	0	0	1	0	0	1	0	0	0.8	0.8	0.8	303.65	2849	2849	0.004415	3.2289	0.3	0	0	0.5	0	0	19189000	11682000	0	0	7506900	0
Q3MI48	Q3MI48	9	9	9	Junctional sarcoplasmic reticulum protein 1	Jsrp1		1	9	9	9	1	2	2	7	8	5	1	2	2	7	8	5	1	2	2	7	8	5	41	41	41	36.092	332	332	0	35.041	4.5	6.9	8.7	36.4	34.6	24.7	1970100000	36119000	262210000	412400000	453800000	548490000
Q3TC72	Q3TC72	2	2	2	Fumarylacetoacetate hydrolase domain-containing protein 2A	Fahd2		1	2	2	2	0	0	0	1	2	1	0	0	0	1	2	1	0	0	0	1	2	1	9.9	9.9	9.9	34.69	313	313	0	18.371	0	0	0	6.4	9.9	6.4	144390000	0	0	0	69604000	47151000
Q3TDQ1	Q3TDQ1	2	2	2	Dolichyl-diphosphooligosaccharide--protein glycosyltransferase subunit STT3B	Stt3b		1	2	2	2	0	0	0	2	0	1	0	0	0	2	0	1	0	0	0	2	0	1	2.8	2.8	2.8	93.245	823	823	0.0015302	3.6943	0	0	0	2.8	0	1.7	47582000	0	0	0	34616000	0
Q3THE2;Q6ZWQ9	Q3THE2;Q6ZWQ9	6;6	6;6	2;2	Myosin regulatory light chain 12B	Myl12b;Myl12a	;	2	6	6	2	0	0	0	4	4	5	0	0	0	4	4	5	0	0	0	2	2	2	40.1	40.1	12.2	19.779	172	172;172	0	39.825	0	0	0	23.3	28.5	34.9	423010000	0	0	0	143820000	126490000
Q3THS6	Q3THS6	1	1	1	S-adenosylmethionine synthase isoform type-2	Mat2a		1	1	1	1	0	0	0	0	1	1	0	0	0	0	1	1	0	0	0	0	1	1	3.8	3.8	3.8	43.688	395	395	0.0029918	3.4496	0	0	0	0	3.8	3.8	11162000	0	0	0	0	11162000
Q3TJD7	Q3TJD7	7	7	7	PDZ and LIM domain protein 7	Pdlim7		1	7	7	7	3	1	0	6	4	4	3	1	0	6	4	4	3	1	0	6	4	4	21.7	21.7	21.7	50.118	457	457	0	95.512	10.7	1.8	0	19.5	10.9	8.3	4624000000	466440000	308350000	0	1637600000	918400000
Q3TMH2	Q3TMH2	4	4	4	Secernin-3	Scrn3		1	4	4	4	0	0	0	3	2	3	0	0	0	3	2	3	0	0	0	3	2	3	11	11	11	47.661	418	418	0	15.694	0	0	0	8.1	5.5	8.4	426120000	0	0	0	118950000	125040000
Q3TMP8	Q3TMP8	6	6	6	Trimeric intracellular cation channel type A	Tmem38a		1	6	6	6	0	1	0	3	4	4	0	1	0	3	4	4	0	1	0	3	4	4	20.1	20.1	20.1	33.309	298	298	0	76.385	0	2.7	0	13.4	16.8	17.1	2504100000	0	319020000	0	525140000	322850000
Q3TVI8	Q3TVI8	10	10	10	Pre-B-cell leukemia transcription factor-interacting protein 1	Pbxip1		1	10	10	10	2	2	2	7	8	6	2	2	2	7	8	6	2	2	2	7	8	6	17.2	17.2	17.2	81.163	727	727	0	24.918	2.8	2.9	2.6	12.7	14.6	11.6	986130000	71352000	51536000	92320000	201600000	323950000
Q3TXS7	Q3TXS7	11	11	11	26S proteasome non-ATPase regulatory subunit 1	Psmd1		1	11	11	11	2	3	3	7	6	4	2	3	3	7	6	4	2	3	3	7	6	4	13.9	13.9	13.9	105.73	953	953	0	22.087	2.4	2.7	2.8	9.8	6.7	5.4	793300000	72943000	89853000	295120000	150590000	118810000
Q3TZ89	Q3TZ89	3	3	3	Protein transport protein Sec31B	Sec31b		1	3	3	3	0	1	0	1	2	1	0	1	0	1	2	1	0	1	0	1	2	1	2.2	2.2	2.2	125.63	1158	1158	0	5.163	0	0.6	0	0.6	1.6	0.6	140430000	0	50185000	0	25257000	46440000
Q3U0B3	Q3U0B3	1	1	1	Dehydrogenase/reductase SDR family member 11	Dhrs11		1	1	1	1	0	0	0	1	0	0	0	0	0	1	0	0	0	0	0	1	0	0	5	5	5	28.274	260	260	0.0057803	3.021	0	0	0	5	0	0	15481000	0	0	0	15481000	0
Q3U1J4	Q3U1J4	6	6	6	DNA damage-binding protein 1	Ddb1		1	6	6	6	0	2	1	2	1	2	0	2	1	2	1	2	0	2	1	2	1	2	5.1	5.1	5.1	126.85	1140	1140	0	9.8783	0	1.5	0.9	1.7	1	1.9	156310000	0	53672000	29541000	26232000	16567000
Q3U962	Q3U962	3	3	3	Collagen alpha-2(V) chain	Col5a2		1	3	3	3	2	2	2	2	1	2	2	2	2	2	1	2	2	2	2	2	1	2	2.6	2.6	2.6	145.02	1497	1497	0	8.4722	1.3	1.3	1.3	2	0.7	1.3	1397500000	347290000	333580000	291080000	147620000	89052000
Q3UBX0	Q3UBX0	4	4	4	Transmembrane protein 109	Tmem109		1	4	4	4	0	2	2	3	2	3	0	2	2	3	2	3	0	2	2	3	2	3	12.8	12.8	12.8	26.306	243	243	0	10.897	0	7.4	7.4	9.1	5.3	9.1	1306100000	0	451440000	217730000	231710000	150990000
Q3UGC7;Q66JS6	Q3UGC7;Q66JS6	5;5	5;5	5;5	Eukaryotic translation initiation factor 3 subunit J-A;Eukaryotic translation initiation factor 3 subunit J-B	Eif3j1;Eif3j2	;	2	5	5	5	0	0	0	5	3	1	0	0	0	5	3	1	0	0	0	5	3	1	20.3	20.3	20.3	29.343	261	261;263	0	11.097	0	0	0	20.3	8.8	3.1	307600000	0	0	0	180550000	107240000
Q3UHX2	Q3UHX2	4	4	4	28 kDa heat- and acid-stable phosphoprotein	Pdap1		1	4	4	4	0	0	2	2	1	0	0	0	2	2	1	0	0	0	2	2	1	0	31.5	31.5	31.5	20.605	181	181	0	11.253	0	0	15.5	16	7.2	0	151260000	0	0	82391000	40656000	28213000
Q3UIU2	Q3UIU2	6	6	6	NADH dehydrogenase [ubiquinone] 1 beta subcomplex subunit 6	Ndufb6		1	6	6	6	2	2	2	6	4	2	2	2	2	6	4	2	2	2	2	6	4	2	42.2	42.2	42.2	15.515	128	128	0	26.476	12.5	11.7	12.5	42.2	31.2	19.5	814970000	142290000	54377000	91718000	214490000	177830000
Q3ULD5	Q3ULD5	5	5	5	Methylcrotonoyl-CoA carboxylase beta chain, mitochondrial	Mccc2		1	5	5	5	1	1	1	5	2	3	1	1	1	5	2	3	1	1	1	5	2	3	11	11	11	61.378	563	563	0	9.9005	1.6	1.6	1.6	11	3.6	5.2	326040000	31374000	24706000	16077000	153820000	48887000
Q3ULJ0	Q3ULJ0	8	7	7	Glycerol-3-phosphate dehydrogenase 1-like protein	Gpd1l		1	8	7	7	1	0	0	5	4	4	1	0	0	4	3	3	1	0	0	4	3	3	22.2	19.1	19.1	38.225	351	351	0	14.43	2.8	0	0	14.8	10.5	11.4	202320000	33735000	0	0	89062000	54556000
Q3UM45	Q3UM45	5	5	5	Protein phosphatase 1 regulatory subunit 7	Ppp1r7		1	5	5	5	0	0	0	2	3	2	0	0	0	2	3	2	0	0	0	2	3	2	16.3	16.3	16.3	41.291	361	361	0	16.099	0	0	0	5	9.7	8.6	89607000	0	0	0	9270600	45979000
Q3UMR5	Q3UMR5	2	2	2	Calcium uniporter protein, mitochondrial	Mcu		1	2	2	2	0	0	0	1	0	1	0	0	0	1	0	1	0	0	0	1	0	1	7.4	7.4	7.4	39.681	350	350	0.00081169	4.4982	0	0	0	4.3	0	3.1	46224000	0	0	0	36375000	0
Q3URD3	Q3URD3	7	7	7	Sarcolemmal membrane-associated protein	Slmap		1	7	7	7	2	1	3	3	4	3	2	1	3	3	4	3	2	1	3	3	4	3	7.8	7.8	7.8	96.932	845	845	0	15.943	2.1	0.8	3	3.9	4.7	3.4	323430000	54591000	25819000	52390000	64118000	74110000
Q3UV70	Q3UV70	11	11	11	[Pyruvate dehydrogenase [acetyl-transferring]]-phosphatase 1, mitochondrial	Pdp1		1	11	11	11	1	1	1	9	4	9	1	1	1	9	4	9	1	1	1	9	4	9	29.7	29.7	29.7	61.18	538	538	0	35.217	1.3	1.3	1.3	20.6	9.7	27	785150000	36793000	39141000	22017000	267930000	106210000
Q3UWL8	Q3UWL8	2	2	2	Prefoldin subunit 4	Pfdn4		1	2	2	2	0	0	0	1	2	0	0	0	0	1	2	0	0	0	0	1	2	0	20.1	20.1	20.1	15.238	134	134	0.00079554	4.2257	0	0	0	11.2	20.1	0	50089000	0	0	0	12867000	37222000
Q3UZA1	Q3UZA1	6	6	6	CapZ-interacting protein	Rcsd1		1	6	6	6	1	3	1	2	3	4	1	3	1	2	3	4	1	3	1	2	3	4	17.5	17.5	17.5	44.114	412	412	0	14.595	2.4	7.8	2.4	6.6	9.5	11.9	244930000	41699000	25335000	29024000	32568000	57015000
Q3V1D3;O08739	Q3V1D3	29;2	29;2	29;2	AMP deaminase 1	Ampd1		2	29	29	29	11	8	6	21	23	21	11	8	6	21	23	21	11	8	6	21	23	21	46	46	46	86.104	745	745;766	0	323.31	22.8	18	9.9	36.8	36.6	33.2	22562000000	1408200000	948660000	863400000	6403700000	7279000000
Q497W1	Q497W1	1	1	1		Psg25		1	1	1	1	0	1	0	0	0	0	0	1	0	0	0	0	0	1	0	0	0	0	2.1	2.1	2.1	53.565	475	475	1	-2	0	2.1	0	0	0	0	11110000	0	11110000	0	0	0
Q4VAA2	Q4VAA2	8	8	8	Protein CDV3	Cdv3		1	8	8	8	3	4	2	4	4	7	3	4	2	4	4	7	3	4	2	4	4	7	39.5	39.5	39.5	29.729	281	281	0	25.164	10.3	18.1	7.1	16.7	19.2	35.2	762360000	83903000	74208000	175220000	119650000	159240000
Q4VAE3	Q4VAE3	3	3	3	Transmembrane protein 65	Tmem65		1	3	3	3	0	0	0	2	3	2	0	0	0	2	3	2	0	0	0	2	3	2	15.4	15.4	15.4	24.918	234	234	0	6.9363	0	0	0	10.7	15.4	10.7	198170000	0	0	0	81743000	61663000
Q562D6	Q562D6	1	1	1	Nef-associated protein 1	Nap1		1	1	1	1	0	1	0	0	0	0	0	1	0	0	0	0	0	1	0	0	0	0	3	3	3	47.558	431	431	0.0050983	3.1376	0	3	0	0	0	0	84682000	0	84682000	0	0	0
Q571C7	Q571C7	1	1	1	Transcription factor TFIIIB component B homolog	Bdp1		1	1	1	1	0	0	0	1	0	0	0	0	0	1	0	0	0	0	0	1	0	0	0.5	0.5	0.5	270.79	2467	2467	1	-2	0	0	0	0.5	0	0	0	0	0	0	0	0
Q5DTJ9	Q5DTJ9	11	11	11	Myopalladin	Mypn		1	11	11	11	0	0	1	5	5	7	0	0	1	5	5	7	0	0	1	5	5	7	9.3	9.3	9.3	144.11	1315	1315	0	22.602	0	0	0.5	4.3	4.3	5.9	344530000	0	0	21948000	90107000	102330000
Q5EBG6	Q5EBG6	7	7	7	Heat shock protein beta-6	Hspb6		1	7	7	7	2	3	1	5	5	7	2	3	1	5	5	7	2	3	1	5	5	7	77.2	77.2	77.2	17.521	162	162	0	106.11	14.8	22.8	8	44.4	63	77.2	4843600000	96864000	243120000	156280000	1489800000	1005800000
Q5FW52	Q5FW52	3	3	3	Muscular LMNA-interacting protein	Mlip		1	3	3	3	0	0	0	3	1	1	0	0	0	3	1	1	0	0	0	3	1	1	16	16	16	29.465	269	269	0	7.4585	0	0	0	16	5.9	5.9	96788000	0	0	0	69516000	14860000
Q5M8N4	Q5M8N4	4	4	4	Epimerase family protein SDR39U1	Sdr39u1		1	4	4	4	0	0	0	3	2	2	0	0	0	3	2	2	0	0	0	3	2	2	11.7	11.7	11.7	32.994	308	308	0	6.8364	0	0	0	8.8	5.8	5.8	182000000	0	0	0	92614000	40307000
Q5NBX1	Q5NBX1	2	2	2	Protein cordon-bleu	Cobl		1	2	2	2	0	1	0	1	1	1	0	1	0	1	1	1	0	1	0	1	1	1	1.7	1.7	1.7	143.86	1337	1337	0.00079808	4.2375	0	0.8	0	0.9	0.9	0.8	120010000	0	55887000	0	33769000	18590000
Q5SX39;REV__Q9JKK7	Q5SX39	238;1	238;1	61;0	Myosin-4	Myh4		2	238	238	61	164	150	111	178	164	193	164	150	111	178	164	193	45	35	27	42	35	45	77.7	77.7	27.8	222.86	1939	1939;351	0	323.31	65.4	62.3	52.7	69	65.5	70.2	6673100000000	837950000000	773590000000	626460000000	1535600000000	1452500000000
Q5SX40;Q8BVF4	Q5SX40	219;1	72;1	34;1	Myosin-1	Myh1		2	219	72	34	155	145	105	164	150	179	56	49	33	52	43	58	24	19	16	21	19	28	72.8	31.1	17.5	223.34	1942	1942;654	0	323.31	63.2	59.9	51.3	64.6	61.9	67.8	974060000000	101060000000	120000000000	101590000000	229540000000	205920000000
Q5U458	Q5U458	3	3	3	DnaJ homolog subfamily C member 11	Dnajc11		1	3	3	3	0	0	0	2	2	0	0	0	0	2	2	0	0	0	0	2	2	0	5.5	5.5	5.5	63.232	559	559	0	5.4582	0	0	0	2.9	4.1	0	57948000	0	0	0	26249000	31699000
Q5XJY5	Q5XJY5	2	2	2	Coatomer subunit delta	Arcn1		1	2	2	2	2	0	0	0	0	0	2	0	0	0	0	0	2	0	0	0	0	0	3.7	3.7	3.7	57.229	511	511	0.00076628	3.7186	3.7	0	0	0	0	0	24942000	24942000	0	0	0	0
Q5XKE0	Q5XKE0	71	71	70	Myosin-binding protein C, fast-type	Mybpc2		1	71	71	70	35	34	28	54	51	53	35	34	28	54	51	53	34	33	28	53	50	52	69.9	69.9	68.9	127.35	1136	1136	0	323.31	39.5	36.6	31.2	53.2	52.4	57.1	158510000000	18881000000	17843000000	14021000000	37790000000	35179000000
Q60597;E9Q7L0	Q60597	37;6	37;6	37;6	2-oxoglutarate dehydrogenase, mitochondrial	Ogdh		2	37	37	37	11	7	6	27	26	26	11	7	6	27	26	26	11	7	6	27	26	26	45.5	45.5	45.5	116.45	1023	1023;1029	0	323.31	12.3	9.2	7.5	33.1	35.3	36.9	18618000000	2014600000	1028400000	524510000	5244300000	4934900000
Q60605	Q60605	4	4	4	Myosin light polypeptide 6	Myl6		1	4	4	4	1	1	1	2	4	3	1	1	1	2	4	3	1	1	1	2	4	3	24.5	24.5	24.5	16.93	151	151	0	15.987	4.6	4.6	4.6	14.6	24.5	19.2	511240000	61448000	59057000	51802000	89658000	131250000
Q60631	Q60631	4	4	4	Growth factor receptor-bound protein 2	Grb2		1	4	4	4	1	0	1	1	1	1	1	0	1	1	1	1	1	0	1	1	1	1	15.2	15.2	15.2	25.238	217	217	0	6.0529	3.2	0	3.7	3.2	3.7	4.6	81880000	12653000	0	14808000	16636000	17521000
Q60668	Q60668	3	3	3	Heterogeneous nuclear ribonucleoprotein D0	Hnrnpd		1	3	3	3	0	1	0	1	1	0	0	1	0	1	1	0	0	1	0	1	1	0	9.9	9.9	9.9	38.354	355	355	0	5.3544	0	3.7	0	2.3	3.9	0	41304000	0	19772000	0	0	21532000
Q60675;P19137	Q60675	49;1	49;1	49;1	Laminin subunit alpha-2	Lama2		2	49	49	49	6	8	5	33	29	34	6	8	5	33	29	34	6	8	5	33	29	34	19.5	19.5	19.5	343.81	3118	3118;3083	0	185.68	2	3.1	1.9	14.2	12.4	14.6	4991200000	475990000	352600000	120940000	1348100000	1161800000
Q60676	Q60676	2	2	2	Serine/threonine-protein phosphatase 5	Ppp5c		1	2	2	2	0	0	1	0	2	0	0	0	1	0	2	0	0	0	1	0	2	0	3.2	3.2	3.2	56.876	499	499	0.004461	3.3234	0	0	1.8	0	3.2	0	44266000	0	0	9067000	0	35199000
Q60692	Q60692	3	3	3	Proteasome subunit beta type-6	Psmb6		1	3	3	3	1	1	1	2	1	1	1	1	1	2	1	1	1	1	1	2	1	1	13	13	13	25.378	238	238	0	7.0145	4.2	4.2	4.2	8.8	4.6	4.2	305900000	36816000	30366000	15381000	112620000	68351000
Q60714	Q60714	2	2	2	Long-chain fatty acid transport protein 1	Slc27a1		1	2	2	2	0	0	0	1	1	2	0	0	0	1	1	2	0	0	0	1	1	2	4.2	4.2	4.2	71.275	646	646	0	5.4074	0	0	0	1.9	2.3	4.2	68634000	0	0	0	17499000	18432000
Q60749	Q60749	1	1	1	KH domain-containing, RNA-binding, signal transduction-associated protein 1	Khdrbs1		1	1	1	1	0	0	0	0	1	0	0	0	0	0	1	0	0	0	0	0	1	0	3.2	3.2	3.2	48.37	443	443	0.0050835	3.1161	0	0	0	0	3.2	0	16299000	0	0	0	0	16299000
Q60759	Q60759	2	2	2	Glutaryl-CoA dehydrogenase, mitochondrial	Gcdh		1	2	2	2	0	0	0	2	0	0	0	0	0	2	0	0	0	0	0	2	0	0	6.8	6.8	6.8	48.605	438	438	0.00079302	4.1944	0	0	0	6.8	0	0	32247000	0	0	0	32247000	0
Q60847	Q60847	53	53	53	Collagen alpha-1(XII) chain	Col12a1		1	53	53	53	3	8	4	34	33	32	3	8	4	34	33	32	3	8	4	34	33	32	20.7	20.7	20.7	340.21	3120	3120	0	214.21	1.1	2.9	1.2	13.7	13.5	13.4	4259700000	145800000	279730000	210490000	1260800000	1228500000
Q60854	Q60854	10	10	10	Serpin B6	Serpinb6		1	10	10	10	1	2	3	7	9	7	1	2	3	7	9	7	1	2	3	7	9	7	30.7	30.7	30.7	42.598	378	378	0	70.047	2.1	4.5	9.8	23.3	28	20.9	2031200000	164250000	135240000	194800000	512030000	604180000
Q60864	Q60864	14	14	14	Stress-induced-phosphoprotein 1	Stip1		1	14	14	14	4	2	3	10	5	7	4	2	3	10	5	7	4	2	3	10	5	7	27.3	27.3	27.3	62.581	543	543	0	46.647	5.5	2.8	4.6	21.7	11.4	12.9	1458700000	201330000	73469000	95566000	479490000	298340000
Q60866	Q60866	3	3	3	Phosphotriesterase-related protein	Pter		1	3	3	3	0	0	0	1	1	3	0	0	0	1	1	3	0	0	0	1	1	3	10.3	10.3	10.3	39.218	349	349	0	8.139	0	0	0	3.2	3.2	10.3	362020000	0	0	0	19869000	12679000
Q60870	Q60870	2	2	2	Receptor expression-enhancing protein 5	Reep5		1	2	2	2	0	2	1	1	1	2	0	2	1	1	1	2	0	2	1	1	1	2	9.7	9.7	9.7	21.05	185	185	0	9.2123	0	9.7	5.4	5.4	5.4	9.7	907610000	0	238140000	51433000	134830000	170280000
Q8BMJ3;Q60872;Q8BX20;Q3UTA4;Q3UT53;Q3TQZ4;J3QQ02;J3QPI8;J3QP87;J3QNT6;J3QMW5;A0A1Y7VNG9;A0A1Y7VLT7;A0A1Y7VK80;A0A1Y7VJE9	Q8BMJ3;Q60872;Q8BX20;Q3UTA4;Q3UT53;Q3TQZ4;J3QQ02;J3QPI8;J3QP87;J3QNT6;J3QMW5;A0A1Y7VNG9;A0A1Y7VLT7;A0A1Y7VK80;A0A1Y7VJE9	2;2;1;1;1;1;1;1;1;1;1;1;1;1;1	2;2;1;1;1;1;1;1;1;1;1;1;1;1;1	2;2;1;1;1;1;1;1;1;1;1;1;1;1;1	Eukaryotic translation initiation factor 1A, X-chromosomal;Eukaryotic translation initiation factor 1A	Eif1ax;Eif1a;Gm5662;Gm8300;Gm4027;Gm2016;Gm2056;Gm6803;Gm2035;Gm5039;Gm2075	;;;;;;;;;;;;;;	15	2	2	2	0	0	0	1	1	1	0	0	0	1	1	1	0	0	0	1	1	1	14.6	14.6	14.6	16.46	144	144;144;144;144;144;144;144;144;144;144;144;144;144;144;144	0.00077519	3.9081	0	0	0	7.6	6.9	7.6	64035000	0	0	0	26410000	15917000
Q60930	Q60930	9	9	9	Voltage-dependent anion-selective channel protein 2	Vdac2		1	9	9	9	5	4	3	7	7	9	5	4	3	7	7	9	5	4	3	7	7	9	36.9	36.9	36.9	31.732	295	295	0	58.934	21	18.3	9.8	31.5	24.7	36.9	8849900000	1147200000	1015000000	993550000	1835500000	1663600000
Q60931	Q60931	11	11	11	Voltage-dependent anion-selective channel protein 3	Vdac3		1	11	11	11	5	3	4	8	10	9	5	3	4	8	10	9	5	3	4	8	10	9	47.7	47.7	47.7	30.752	283	283	0	323.31	22.3	11.3	17	36.7	44.9	43.8	16573000000	1617600000	1715300000	1681900000	4302800000	3011600000
Q60932	Q60932	16	16	16	Voltage-dependent anion-selective channel protein 1	Vdac1		1	16	16	16	9	10	7	14	12	13	9	10	7	14	12	13	9	10	7	14	12	13	61.5	61.5	61.5	32.351	296	296	0	323.31	39.2	39.5	34.1	54.7	48	52.4	46529000000	1550000000	2113500000	1968300000	16625000000	13174000000
Q60936	Q60936	14	14	14	Atypical kinase ADCK3, mitochondrial	Adck3		1	14	14	14	0	2	0	7	10	11	0	2	0	7	10	11	0	2	0	7	10	11	29.3	29.3	29.3	71.742	645	645	0	86.763	0	3.7	0	15.3	22.3	23.4	2219400000	0	63877000	0	424420000	732110000
Q60960;O35345	Q60960;O35345	2;1	2;1	2;1	Importin subunit alpha-5;Importin subunit alpha-5, N-terminally processed;Importin subunit alpha-7	Kpna1;Kpna6	;	2	2	2	2	0	0	0	2	1	0	0	0	0	2	1	0	0	0	0	2	1	0	6.3	6.3	6.3	60.182	538	538;536	0.00079681	4.2323	0	0	0	6.3	2.8	0	60663000	0	0	0	43965000	16698000
Q60994	Q60994	5	5	5	Adiponectin	Adipoq		1	5	5	5	0	1	0	3	3	2	0	1	0	3	3	2	0	1	0	3	3	2	24.7	24.7	24.7	26.809	247	247	0	15.945	0	6.1	0	12.6	14.6	9.7	354910000	0	19318000	0	161800000	92080000
Q61033	Q61033	1	1	1	Lamina-associated polypeptide 2, isoforms alpha/zeta	Tmpo		1	1	1	1	0	0	0	0	1	0	0	0	0	0	1	0	0	0	0	0	1	0	2.3	2.3	2.3	75.167	693	693	0.0029784	3.379	0	0	0	0	2.3	0	13453000	0	0	0	0	13453000
Q61035;Q99KK9	Q61035	4;1	4;1	4;1	Histidine--tRNA ligase, cytoplasmic	Hars		2	4	4	4	1	1	0	3	2	1	1	1	0	3	2	1	1	1	0	3	2	1	7.5	7.5	7.5	57.432	509	509;505	0	8.3469	1.8	1.4	0	5.7	3.5	2.6	145220000	37047000	15061000	0	42838000	33459000
Q61081	Q61081	3	3	3	Hsp90 co-chaperone Cdc37;Hsp90 co-chaperone Cdc37, N-terminally processed	Cdc37		1	3	3	3	1	0	0	1	0	1	1	0	0	1	0	1	1	0	0	1	0	1	7.9	7.9	7.9	44.593	379	379	0	5.1166	3.2	0	0	2.9	0	1.8	44489000	17965000	0	0	17621000	0
Q61102	Q61102	6	6	6	ATP-binding cassette sub-family B member 7, mitochondrial	Abcb7		1	6	6	6	1	1	1	2	3	3	1	1	1	2	3	3	1	1	1	2	3	3	8.8	8.8	8.8	82.58	752	752	0	11.548	1.1	1.1	1.5	3.3	4.7	4.9	155300000	11663000	0	15934000	43916000	31778000
Q61166	Q61166	3	3	3	Microtubule-associated protein RP/EB family member 1	Mapre1		1	3	3	3	0	0	0	1	0	2	0	0	0	1	0	2	0	0	0	1	0	2	16.8	16.8	16.8	30.016	268	268	0	7.3936	0	0	0	10.1	0	6.7	98143000	0	0	0	85775000	0
Q61171	Q61171	8	8	8	Peroxiredoxin-2	Prdx2		1	8	8	8	4	7	5	4	4	2	4	7	5	4	4	2	4	7	5	4	4	2	43.4	43.4	43.4	21.778	198	198	0	57.19	28.3	42.9	28.8	27.8	26.3	13.6	3969100000	533000000	808700000	599830000	720000000	895450000
Q61187	Q61187	2	2	2	Tumor susceptibility gene 101 protein	Tsg101		1	2	2	2	1	1	0	0	1	0	1	1	0	0	1	0	1	1	0	0	1	0	5.1	5.1	5.1	44.123	391	391	0.00080451	4.348	2.6	2.6	0	0	2.6	0	32145000	18688000	13457000	0	0	0
Q61207	Q61207	3	3	3	Prosaposin	Psap		1	3	3	3	0	0	0	2	2	1	0	0	0	2	2	1	0	0	0	2	2	1	5.6	5.6	5.6	61.422	557	557	0	6.8831	0	0	0	3.9	3.6	2	344580000	0	0	0	152650000	156120000
Q61234;Q99L88;Q61235	Q61234	9;1;1	9;1;1	9;1;1	Alpha-1-syntrophin	Snta1		3	9	9	9	0	0	3	7	4	2	0	0	3	7	4	2	0	0	3	7	4	2	26	26	26	53.664	503	503;537;520	0	82.954	0	0	7.6	23.3	15.3	8.2	545330000	0	0	42815000	259630000	146240000
Q61245	Q61245	3	3	2	Collagen alpha-1(XI) chain	Col11a1		1	3	3	2	0	0	0	3	2	1	0	0	0	3	2	1	0	0	0	2	1	1	1.6	1.6	1.2	181.03	1804	1804	0	6.3278	0	0	0	1.6	0.9	0.5	449760000	0	0	0	180730000	245840000
Q61292	Q61292	23	23	23	Laminin subunit beta-2	Lamb2		1	23	23	23	4	1	0	14	14	14	4	1	0	14	14	14	4	1	0	14	14	14	15.1	15.1	15.1	196.58	1799	1799	0	94.516	2.2	0.6	0	10.5	9.2	7.8	1803600000	125860000	45081000	0	525710000	602190000
Q61316	Q61316	17	17	17	Heat shock 70 kDa protein 4	Hspa4		1	17	17	17	1	2	2	13	7	7	1	2	2	13	7	7	1	2	2	13	7	7	22.9	22.9	22.9	94.132	841	841	0	36.454	1.8	2.7	3.4	16.6	8.7	8.4	899980000	26284000	105180000	95687000	347760000	185060000
Q61334	Q61334	6	6	6	B-cell receptor-associated protein 29	Bcap29		1	6	6	6	3	1	0	3	1	2	3	1	0	3	1	2	3	1	0	3	1	2	22.9	22.9	22.9	27.964	240	240	0	12.375	10	3.8	0	10	3.3	9.2	352800000	138360000	31411000	0	88770000	38770000
Q61335	Q61335	5	5	5	B-cell receptor-associated protein 31	Bcap31		1	5	5	5	2	1	2	2	0	5	2	1	2	2	0	5	2	1	2	2	0	5	22	22	22	27.956	245	245	0	9.9836	7.8	4.1	7.8	10.6	0	22	564930000	155770000	62408000	74520000	101610000	0
Q61425	Q61425	8	8	8	Hydroxyacyl-coenzyme A dehydrogenase, mitochondrial	Hadh		1	8	8	8	2	3	4	7	6	5	2	3	4	7	6	5	2	3	4	7	6	5	27.4	27.4	27.4	34.463	314	314	0	34.773	5.1	7.3	9.6	25.2	22.3	20.1	4591100000	711940000	977260000	675810000	1204700000	717490000
Q61550	Q61550	1	1	1	Double-strand-break repair protein rad21 homolog	Rad21		1	1	1	1	0	1	0	0	0	0	0	1	0	0	0	0	0	1	0	0	0	0	1.6	1.6	1.6	72.082	635	635	1	-2	0	1.6	0	0	0	0	0	0	0	0	0	0
Q61553	Q61553	2	2	2	Fascin	Fscn1		1	2	2	2	2	1	1	0	0	0	2	1	1	0	0	0	2	1	1	0	0	0	3.7	3.7	3.7	54.507	493	493	0.00082919	4.8787	3.7	1.8	1.8	0	0	0	63679000	36234000	0	27445000	0	0
Q61554;Q61555	Q61554	12;1	12;1	12;1	Fibrillin-1	Fbn1		2	12	12	12	3	3	4	8	5	8	3	3	4	8	5	8	3	3	4	8	5	8	3.7	3.7	3.7	312.3	2873	2873;2907	0	25.37	0.9	0.9	1.1	2.5	1.4	2.3	2719500000	532120000	154040000	595120000	478920000	400610000
Q61584;Q9WVR4;P35922	Q61584	9;1;1	9;1;1	9;1;1	Fragile X mental retardation syndrome-related protein 1	Fxr1		3	9	9	9	0	3	0	8	6	4	0	3	0	8	6	4	0	3	0	8	6	4	15.8	15.8	15.8	76.221	677	677;673;614	0	26.481	0	4.3	0	14.3	12	6.9	538760000	0	106130000	0	189200000	130910000
Q61595	Q61595	8	8	8	Kinectin	Ktn1		1	8	8	8	5	4	4	3	1	1	5	4	4	3	1	1	5	4	4	3	1	1	5.4	5.4	5.4	152.59	1327	1327	0	15.995	3.4	2.7	2.8	2	0.8	0.6	336610000	124740000	57126000	88643000	38947000	15516000
Q61598	Q61598	15	15	12	Rab GDP dissociation inhibitor beta	Gdi2		1	15	15	12	0	2	1	9	7	7	0	2	1	9	7	7	0	1	0	7	6	6	39.3	39.3	31	50.537	445	445	0	97.933	0	4.5	1.8	23.4	21.1	23.1	980190000	0	71358000	17998000	319270000	321120000
Q61655;Q8BZY3;Q9QY15	Q61655;Q8BZY3	5;5;1	5;5;1	5;5;1	ATP-dependent RNA helicase DDX19A	Ddx19a;Ddx19b	;	3	5	5	5	0	0	0	1	3	3	0	0	0	1	3	3	0	0	0	1	3	3	11.7	11.7	11.7	53.932	478	478;494;484	0	10.386	0	0	0	1.7	7.9	7.7	60607000	0	0	0	13626000	11033000
Q61656;Q501J6	Q61656;Q501J6	2;1	2;1	2;1	Probable ATP-dependent RNA helicase DDX5;Probable ATP-dependent RNA helicase DDX17	Ddx5;Ddx17	;	2	2	2	2	0	0	0	1	1	1	0	0	0	1	1	1	0	0	0	1	1	1	3.4	3.4	3.4	69.289	614	614;650	0.00078431	4.088	0	0	0	1.5	2	2	42107000	0	0	0	12649000	15477000
Q61687	Q61687	1	1	1	Transcriptional regulator ATRX	Atrx		1	1	1	1	0	0	0	0	1	1	0	0	0	0	1	1	0	0	0	0	1	1	0.4	0.4	0.4	278.58	2476	2476	1	-2	0	0	0	0	0.4	0.4	38042000	0	0	0	0	19324000
Q61699	Q61699	2	2	2	Heat shock protein 105 kDa	Hsph1		1	2	2	2	1	0	0	1	0	0	1	0	0	1	0	0	1	0	0	1	0	0	2.1	2.1	2.1	96.406	858	858	0.0083449	2.6735	1	0	0	1	0	0	31963000	24323000	0	0	7639700	0
Q61735	Q61735	1	1	1	Leukocyte surface antigen CD47	Cd47		1	1	1	1	0	0	0	1	0	0	0	0	0	1	0	0	0	0	0	1	0	0	4.3	4.3	4.3	33.097	303	303	0.00078989	4.1651	0	0	0	4.3	0	0	15427000	0	0	0	15427000	0
Q61738	Q61738	2	2	2	Integrin alpha-7;Integrin alpha-7 heavy chain;Integrin alpha-7 light chain	Itga7		1	2	2	2	0	0	0	0	0	2	0	0	0	0	0	2	0	0	0	0	0	2	2.8	2.8	2.8	129.33	1179	1179	0.00082237	4.779	0	0	0	0	0	2.8	30612000	0	0	0	0	0
Q61768;P28738;P33175	Q61768	11;1;1	11;1;1	11;1;1	Kinesin-1 heavy chain	Kif5b		3	11	11	11	3	3	2	5	5	3	3	3	2	5	5	3	3	3	2	5	5	3	13.9	13.9	13.9	109.55	963	963;956;1027	0	25.671	3.7	3.7	2.5	5.5	7	4	353800000	89746000	45698000	51573000	66508000	64122000
Q61792	Q61792	4	4	4	LIM and SH3 domain protein 1	Lasp1		1	4	4	4	1	0	1	1	1	1	1	0	1	1	1	1	1	0	1	1	1	1	14.4	14.4	14.4	29.994	263	263	0	8.3569	3.4	0	3.4	4.9	2.7	2.7	107670000	20270000	0	36556000	19511000	16451000
Q61838;Q6GQT1	Q61838	11;1	11;1	11;1	Alpha-2-macroglobulin;Alpha-2-macroglobulin 165 kDa subunit;Alpha-2-macroglobulin 35 kDa subunit	A2m		2	11	11	11	2	1	0	4	7	3	2	1	0	4	7	3	2	1	0	4	7	3	7.9	7.9	7.9	165.85	1495	1495;1474	0	20.731	1.4	0.8	0	2.2	5.4	1.6	362640000	53266000	22589000	0	92176000	120990000
Q61878	Q61878	1	1	1	Bone marrow proteoglycan;Eosinophil granule major basic protein	Prg2		1	1	1	1	0	0	0	1	1	1	0	0	0	1	1	1	0	0	0	1	1	1	5.4	5.4	5.4	24.255	223	223	0.00078064	4.0247	0	0	0	5.4	5.4	5.4	123430000	0	0	0	50278000	32534000
Q61937	Q61937	5	5	5	Nucleophosmin	Npm1		1	5	5	5	2	2	2	1	2	1	2	2	2	1	2	1	2	2	2	1	2	1	20.2	20.2	20.2	32.56	292	292	0	12.765	5.5	5.5	6.2	3.1	11.6	3.1	796500000	117430000	224770000	219620000	49309000	69675000
Q61941	Q61941	33	33	33	NAD(P) transhydrogenase, mitochondrial	Nnt		1	33	33	33	5	5	5	24	21	18	5	5	5	24	21	18	5	5	5	24	21	18	36.1	36.1	36.1	113.84	1086	1086	0	223.25	4.1	4.3	3.9	29.2	23.7	18	5047100000	600030000	380500000	380790000	1297200000	1396600000
Q61990;P57722;P57724	Q61990	5;2;1	2;0;0	2;0;0	Poly(rC)-binding protein 2	Pcbp2		3	5	2	2	1	1	1	4	2	2	1	1	0	1	2	0	1	1	0	1	2	0	19.3	9.4	9.4	38.221	362	362;371;403	0	7.134	3	3	2.2	16.3	9.4	7.7	98220000	24781000	23894000	0	17364000	32182000
Q62000	Q62000	5	5	5	Mimecan	Ogn		1	5	5	5	2	1	0	5	3	5	2	1	0	5	3	5	2	1	0	5	3	5	21.8	21.8	21.8	34.012	298	298	0	33.843	5.7	3	0	21.8	16.8	21.8	1022900000	125180000	47961000	0	374870000	153570000
Q62009	Q62009	4	4	3	Periostin	Postn		1	4	4	3	2	1	1	2	1	0	2	1	1	2	1	0	1	1	1	2	1	0	6	6	5	93.142	838	838	0	8.9286	2.6	1.7	1.7	3.3	1.2	0	142640000	55496000	17155000	14942000	37028000	18022000
Q62087	Q62087	3	3	3	Serum paraoxonase/lactonase 3	Pon3		1	3	3	3	0	0	0	3	0	0	0	0	0	3	0	0	0	0	0	3	0	0	9.9	9.9	9.9	39.351	354	354	0	5.3277	0	0	0	9.9	0	0	52968000	0	0	0	52968000	0
Q62093	Q62093	2	2	2	Serine/arginine-rich splicing factor 2	Srsf2		1	2	2	2	0	0	1	0	0	1	0	0	1	0	0	1	0	0	1	0	0	1	6.8	6.8	6.8	25.476	221	221	0.0064424	2.9383	0	0	3.2	0	0	3.6	23910000	0	0	7838700	0	0
Q62147	Q62147	2	2	2	Sarcospan	Sspn		1	2	2	2	0	0	1	2	1	1	0	0	1	2	1	1	0	0	1	2	1	1	9.7	9.7	9.7	23.858	216	216	0.002994	3.4509	0	0	4.6	9.7	4.6	4.6	212270000	0	0	70101000	64445000	30355000
Q62165	Q62165	9	9	9	Dystroglycan;Alpha-dystroglycan;Beta-dystroglycan	Dag1		1	9	9	9	0	0	0	8	3	5	0	0	0	8	3	5	0	0	0	8	3	5	13.3	13.3	13.3	96.904	893	893	0	23.567	0	0	0	10.1	6.7	9.5	430010000	0	0	0	218090000	74343000
Q62167;P16381;Q61496	Q62167;P16381	8;6;1	8;6;1	3;1;0	ATP-dependent RNA helicase DDX3X;Putative ATP-dependent RNA helicase Pl10	Ddx3x;D1Pas1	;	3	8	8	3	2	1	1	4	5	6	2	1	1	4	5	6	1	0	1	2	2	2	12.7	12.7	5.3	73.101	662	662;660;702	0	18.117	3	1.7	2.1	7.1	8.5	9.2	552070000	77931000	68377000	31565000	136600000	118370000
Q62186	Q62186	1	1	1	Translocon-associated protein subunit delta	Ssr4		1	1	1	1	0	0	0	1	0	0	0	0	0	1	0	0	0	0	0	1	0	0	7.6	7.6	7.6	18.936	172	172	0.0083276	2.6645	0	0	0	7.6	0	0	12896000	0	0	0	12896000	0
Q62234	Q62234	96	96	96	Myomesin-1	Myom1		1	96	96	96	46	47	37	69	65	67	46	47	37	69	65	67	46	47	37	69	65	67	63.2	63.2	63.2	185.46	1667	1667	0	323.31	35.5	34.6	26.3	48.1	47	44.4	106980000000	11885000000	10215000000	8338800000	26001000000	23657000000
Q62261	Q62261	32	32	31	Spectrin beta chain, non-erythrocytic 1	Sptbn1		1	32	32	31	4	3	2	16	9	15	4	3	2	16	9	15	4	3	2	16	9	14	16.1	16.1	15.7	274.22	2363	2363	0	68.85	1.6	1.3	0.7	9	5	7.6	872590000	77950000	70334000	10806000	295050000	172140000
Q62407	Q62407	38	38	38	Striated muscle-specific serine/threonine-protein kinase	Speg		1	38	38	38	5	6	4	17	21	16	5	6	4	17	21	16	5	6	4	17	21	16	13.8	13.8	13.8	354.34	3262	3262	0	89.988	2.2	2.5	1.2	5.9	8	5.5	1876600000	424230000	170080000	101250000	361120000	445060000
Q62425	Q62425	4	4	4	Cytochrome c oxidase subunit NDUFA4	Ndufa4		1	4	4	4	3	3	3	2	3	3	3	3	3	2	3	3	3	3	3	2	3	3	46.3	46.3	46.3	9.3267	82	82	0	31.869	31.7	31.7	31.7	22	36.6	31.7	11808000000	1908200000	1254500000	2143200000	2161800000	1935400000
Q62446	Q62446	7	7	7	Peptidyl-prolyl cis-trans isomerase FKBP3	Fkbp3		1	7	7	7	1	1	1	6	6	6	1	1	1	6	6	6	1	1	1	6	6	6	32.1	32.1	32.1	25.147	224	224	0	36.804	4.9	4.9	4.9	32.1	28.6	28.6	2124600000	270880000	224870000	306860000	612990000	413800000
Q62448	Q62448	2	2	2	Eukaryotic translation initiation factor 4 gamma 2	Eif4g2		1	2	2	2	1	1	1	0	0	0	1	1	1	0	0	0	1	1	1	0	0	0	2	2	2	102.1	906	906	0.0029828	3.4271	1.2	0.8	0.8	0	0	0	40131000	21823000	0	18308000	0	0
Q62465	Q62465	2	2	2	Synaptic vesicle membrane protein VAT-1 homolog	Vat1		1	2	2	2	0	0	0	2	0	0	0	0	0	2	0	0	0	0	0	2	0	0	5.9	5.9	5.9	43.096	406	406	0	5.9112	0	0	0	5.9	0	0	36866000	0	0	0	36866000	0
Q63810;Q63811	Q63810	3;1	3;1	3;1	Calcineurin subunit B type 1	Ppp3r1		2	3	3	3	0	0	0	0	2	1	0	0	0	0	2	1	0	0	0	0	2	1	20	20	20	19.3	170	170;179	0	7.1588	0	0	0	0	10.6	9.4	65146000	0	0	0	0	41502000
Q63918	Q63918	15	15	15	Serum deprivation-response protein	Sdpr		1	15	15	15	5	3	1	7	8	7	5	3	1	7	8	7	5	3	1	7	8	7	36.1	36.1	36.1	46.763	418	418	0	67.852	12.2	7.9	2.2	21.8	22.7	22.2	1296200000	320750000	183830000	53429000	244420000	252990000
Q64105	Q64105	5	5	5	Sepiapterin reductase	Spr		1	5	5	5	0	1	0	3	3	4	0	1	0	3	3	4	0	1	0	3	3	4	24.1	24.1	24.1	27.883	261	261	0	37.214	0	3.1	0	16.9	14.9	19.2	548990000	0	17625000	0	133930000	138700000
Q64152	Q64152	2	2	2	Transcription factor BTF3	Btf3		1	2	2	2	0	0	0	2	2	2	0	0	0	2	2	2	0	0	0	2	2	2	23	23	23	22.031	204	204	0	14.888	0	0	0	23	23	23	293240000	0	0	0	105630000	122130000
Q64310	Q64310	2	2	2	Surfeit locus protein 4	Surf4		1	2	2	2	0	0	0	1	2	1	0	0	0	1	2	1	0	0	0	1	2	1	10.4	10.4	10.4	30.381	269	269	0.0051207	3.1676	0	0	0	3.7	10.4	3.7	131080000	0	0	0	33308000	57866000
Q64433	Q64433	6	6	6	10 kDa heat shock protein, mitochondrial	Hspe1		1	6	6	6	2	3	3	4	2	4	2	3	3	4	2	4	2	3	3	4	2	4	52.9	52.9	52.9	10.963	102	102	0	14.318	16.7	24.5	28.4	38.2	20.6	38.2	3335600000	643980000	966620000	75698000	706400000	224550000
Q64514	Q64514	4	4	4	Tripeptidyl-peptidase 2	Tpp2		1	4	4	4	0	0	0	2	2	1	0	0	0	2	2	1	0	0	0	2	2	1	2.9	2.9	2.9	139.88	1262	1262	0	9.1283	0	0	0	1.5	1.4	0.7	70350000	0	0	0	24999000	17402000
Q64518	Q64518	11	1	1	Sarcoplasmic/endoplasmic reticulum calcium ATPase 3	Atp2a3		1	11	1	1	9	8	8	7	7	9	0	0	0	1	1	1	0	0	0	1	1	1	8.1	2	2	113.64	1038	1038	0	52.444	7.4	7.1	7.1	5.2	5.3	6.1	1252400000	0	0	0	500540000	352340000
Q64521	Q64521	30	30	30	Glycerol-3-phosphate dehydrogenase, mitochondrial	Gpd2		1	30	30	30	3	3	6	18	17	21	3	3	6	18	17	21	3	3	6	18	17	21	52	52	52	80.953	727	727	0	254.95	4.1	4	7.8	28.5	31.1	38.5	5883500000	315030000	493940000	610230000	1222600000	1576600000
Q6GSS7;Q8R1M2;Q64523;Q8CGP5;Q8CGP7;Q8BFU2;Q8CGP4;Q8CGP6;C0HKE9;C0HKE8;C0HKE7;C0HKE6;C0HKE5;C0HKE4;C0HKE3;C0HKE2;C0HKE1;P27661;Q64522	Q6GSS7;Q8R1M2;Q64523;Q8CGP5;Q8CGP7;Q8BFU2;Q8CGP4;Q8CGP6;C0HKE9;C0HKE8;C0HKE7;C0HKE6;C0HKE5;C0HKE4;C0HKE3;C0HKE2;C0HKE1;P27661;Q64522	6;6;6;5;5;5;5;5;5;5;5;5;5;5;5;5;5;4;3	6;6;6;5;5;5;5;5;5;5;5;5;5;5;5;5;5;4;3	4;4;4;3;3;3;3;3;3;3;3;3;3;3;3;3;3;2;2	Histone H2A type 2-A;Histone H2A.J;Histone H2A type 2-C;Histone H2A type 1-F;Histone H2A type 1-K;Histone H2A type 3;Histone H2A;Histone H2A type 1-H;Histone H2AX;Histone H2A type 2-B	Hist2h2aa1;H2afj;Hist2h2ac;Hist1h2af;Hist1h2ak;Hist3h2a;Hist1h2aa;Hist1h2ah;H2afx;Hist2h2ab	;;;;;;;;;;;;;;;;;;	19	6	6	4	3	2	1	4	5	4	3	2	1	4	5	4	2	2	0	2	3	2	37.7	37.7	30.8	14.095	130	130;129;129;130;130;130;129;128;130;130;130;130;130;130;130;130;130;143;130	0	55.22	10.8	10.8	6.9	32.3	37.7	32.3	21393000000	2198200000	1570000000	167520000	5847000000	5772800000
Q64669	Q64669	3	3	3	NAD(P)H dehydrogenase [quinone] 1	Nqo1		1	3	3	3	0	1	0	2	1	1	0	1	0	2	1	1	0	1	0	2	1	1	11.3	11.3	11.3	30.959	274	274	0	5.4085	0	2.9	0	8.4	3.6	3.6	84841000	0	11711000	0	39152000	16999000
Q64691	Q64691	8	8	8	Calpain-3	Capn3		1	8	8	8	1	0	1	4	6	3	1	0	1	4	6	3	1	0	1	4	6	3	13	13	13	94.24	821	821	0	19.047	1.5	0	1.5	6.7	10	4.8	445470000	65510000	0	36524000	129430000	164480000
Q64727	Q64727	37	37	37	Vinculin	Vcl		1	37	37	37	1	5	8	16	23	20	1	5	8	16	23	20	1	5	8	16	23	20	37.7	37.7	37.7	116.72	1066	1066	0	97.581	0.8	4.3	7	17.5	24.3	22.5	3376700000	22557000	651560000	241460000	780400000	954970000
Q64737	Q64737	8	8	8	Trifunctional purine biosynthetic protein adenosine-3;Phosphoribosylamine--glycine ligase;Phosphoribosylformylglycinamidine cyclo-ligase;Phosphoribosylglycinamide formyltransferase	Gart		1	8	8	8	1	3	2	5	3	5	1	3	2	5	3	5	1	3	2	5	3	5	8.3	8.3	8.3	107.5	1010	1010	0	22.387	0.8	2.5	1.6	4.2	2.3	6.1	426020000	92016000	56875000	60574000	101090000	16265000
Q68FD5	Q68FD5	23	23	23	Clathrin heavy chain 1	Cltc		1	23	23	23	1	2	0	12	13	17	1	2	0	12	13	17	1	2	0	12	13	17	17.2	17.2	17.2	191.55	1675	1675	0	70.02	0.7	1.3	0	8.9	10	12.4	1319900000	16979000	60124000	0	425790000	452860000
Q68FL6	Q68FL6	2	2	2	Methionine--tRNA ligase, cytoplasmic	Mars		1	2	2	2	0	0	0	0	1	1	0	0	0	0	1	1	0	0	0	0	1	1	3.8	3.8	3.8	101.43	902	902	0	11.179	0	0	0	0	2.7	1.1	47792000	0	0	0	0	29093000
Q69ZQ1	Q69ZQ1	2	2	2	Uncharacterized family 31 glucosidase KIAA1161	Kiaa1161		1	2	2	2	0	0	0	0	1	1	0	0	0	0	1	1	0	0	0	0	1	1	2.4	2.4	2.4	81.361	716	716	0.0037202	3.3645	0	0	0	0	1.3	1.1	36185000	0	0	0	0	27155000
Q6F3F9	Q6F3F9	1	1	1	G-protein coupled receptor 126	Gpr126		1	1	1	1	0	1	0	0	0	0	0	1	0	0	0	0	0	1	0	0	0	0	0.6	0.6	0.6	129.72	1165	1165	1	-2	0	0.6	0	0	0	0	133050000	0	133050000	0	0	0
Q6IMF0	Q6IMF0	16	15	3	Keratin, type II cuticular Hb3	Krt83		1	16	15	3	6	6	4	9	10	9	5	5	3	9	9	9	0	0	0	3	2	2	33.1	31.7	9.1	54.628	495	495	0	149.7	12.5	12.5	6.9	21.2	19.4	20	2697300000	393810000	439240000	235030000	513900000	493870000
Q6IRU2	Q6IRU2	13	6	6	Tropomyosin alpha-4 chain	Tpm4		1	13	6	6	7	5	5	4	7	7	1	0	0	0	3	3	1	0	0	0	3	3	45.2	23.4	23.4	28.467	248	248	0	26.462	22.2	17.3	17.3	12.9	25	27.8	124050000	58615000	0	0	0	23462000
Q6IRU5	Q6IRU5	3	3	3	Clathrin light chain B	Cltb		1	3	3	3	1	0	1	1	1	0	1	0	1	1	1	0	1	0	1	1	1	0	11.8	11.8	11.8	25.171	229	229	0	6.269	4.4	0	4.4	3.5	3.9	0	77644000	43077000	0	17590000	0	16977000
Q6NSR8	Q6NSR8	1	1	1	Probable aminopeptidase NPEPL1	Npepl1		1	1	1	1	0	1	1	1	0	1	0	1	1	1	0	1	0	1	1	1	0	1	2.3	2.3	2.3	55.939	524	524	0.001514	3.598	0	2.3	2.3	2.3	0	2.3	80802000	0	17338000	25027000	21422000	0
Q6NT99	Q6NT99	6	6	6	Dual specificity protein phosphatase 23	Dusp23		1	6	6	6	0	1	0	4	4	4	0	1	0	4	4	4	0	1	0	4	4	4	42	42	42	16.637	150	150	0	16.078	0	5.3	0	27.3	28.7	27.3	329090000	0	51498000	0	88942000	111160000
Q80X95;Q6NTA4	Q80X95;Q6NTA4	2;2	2;2	2;2	Ras-related GTP-binding protein A;Ras-related GTP-binding protein B	Rraga;Rragb	;	2	2	2	2	0	0	0	2	2	2	0	0	0	2	2	2	0	0	0	2	2	2	6.4	6.4	6.4	36.566	313	313;374	0.00082102	4.738	0	0	0	6.4	6.4	6.4	74666000	0	0	0	24056000	21271000
Q6NZJ6;Q80XI3	Q6NZJ6	12;1	12;1	12;1	Eukaryotic translation initiation factor 4 gamma 1	Eif4g1		2	12	12	12	3	2	3	5	7	5	3	2	3	5	7	5	3	2	3	5	7	5	8.2	8.2	8.2	176.07	1600	1600;1579	0	28.934	1.4	1.5	1.6	4.2	5	3.8	616610000	57157000	64416000	84875000	104620000	159850000
Q6P1F6;Q8BG02;Q925E7;Q6ZWR4	Q6P1F6	6;2;2;1	6;2;2;1	6;2;2;1	Serine/threonine-protein phosphatase 2A 55 kDa regulatory subunit B alpha isoform	Ppp2r2a		4	6	6	6	1	0	0	3	3	3	1	0	0	3	3	3	1	0	0	3	3	3	14.3	14.3	14.3	51.691	447	447;447;453;443	0	19.756	1.6	0	0	7.6	7.6	7.6	280950000	41692000	0	0	67894000	98697000
Q6P3A8	Q6P3A8	3	3	3	2-oxoisovalerate dehydrogenase subunit beta, mitochondrial	Bckdhb		1	3	3	3	1	1	1	0	2	1	1	1	1	0	2	1	1	1	1	0	2	1	10.5	10.5	10.5	42.88	390	390	0	7.2225	2.3	2.3	2.3	0	7.4	3.1	156870000	28918000	29585000	20883000	0	54179000
Q6P5E4	Q6P5E4	8	8	8	UDP-glucose:glycoprotein glucosyltransferase 1	Uggt1		1	8	8	8	0	0	0	3	1	5	0	0	0	3	1	5	0	0	0	3	1	5	5.4	5.4	5.4	176.43	1551	1551	0	15.111	0	0	0	2.1	0.6	3.4	132270000	0	0	0	71592000	11406000
Q6P8J7;P30275	Q6P8J7	21;3	20;2	20;2	Creatine kinase S-type, mitochondrial	Ckmt2		2	21	20	20	10	8	6	16	15	15	10	8	6	15	15	15	10	8	6	15	15	15	52.3	49.6	49.6	47.473	419	419;418	0	323.31	32.2	23.9	16.2	45.8	43.9	41.3	37221000000	1029100000	2094500000	9253500000	7734300000	9078600000
Q6P9Q4	Q6P9Q4	9	9	9	FH1/FH2 domain-containing protein 1	Fhod1		1	9	9	9	0	2	2	4	3	2	0	2	2	4	3	2	0	2	2	4	3	2	8.4	8.4	8.4	129.6	1197	1197	0	17.329	0	1.3	1.3	4.7	3.3	1.7	235060000	0	45451000	43283000	63313000	50336000
Q6P9R2;Q9Z1W9	Q6P9R2	6;1	6;1	6;1	Serine/threonine-protein kinase OSR1	Oxsr1		2	6	6	6	1	1	0	2	3	4	1	1	0	2	3	4	1	1	0	2	3	4	12	12	12	58.213	527	527;556	0	14.032	1.7	1.7	0	4.9	5.9	7.8	549560000	151400000	110270000	0	101110000	78722000
Q6PA06	Q6PA06	12	12	12	Atlastin-2	Atl2		1	12	12	12	2	1	1	6	7	8	2	1	1	6	7	8	2	1	1	6	7	8	23.7	23.7	23.7	66.223	583	583	0	71.503	3.1	1.4	1.5	12	14.4	18.2	1075300000	97585000	24036000	136840000	160840000	355050000
Q6PAM0	Q6PAM0	1	1	1	5-AMP-activated protein kinase subunit beta-2	Prkab2		1	1	1	1	0	0	0	1	1	1	0	0	0	1	1	1	0	0	0	1	1	1	4.1	4.1	4.1	30.209	271	271	0.0096685	2.5996	0	0	0	4.1	4.1	4.1	50343000	0	0	0	20262000	19577000
Q6PB66	Q6PB66	21	21	21	Leucine-rich PPR motif-containing protein, mitochondrial	Lrpprc		1	21	21	21	3	3	2	13	13	14	3	3	2	13	13	14	3	3	2	13	13	14	16	16	16	156.61	1392	1392	0	50.584	1.9	1.9	1.4	10.2	10.7	11.4	1450400000	175260000	124070000	139900000	331890000	339600000
Q6PDN3	Q6PDN3	1	1	1	Myosin light chain kinase, smooth muscle;Myosin light chain kinase, smooth muscle, deglutamylated form	Mylk		1	1	1	1	0	0	0	1	1	1	0	0	0	1	1	1	0	0	0	1	1	1	0.4	0.4	0.4	212.92	1941	1941	0	8.7712	0	0	0	0.4	0.4	0.4	284050000	0	0	0	95414000	83137000
Q6PER3;Q8R001	Q6PER3	3;1	3;1	3;1	Microtubule-associated protein RP/EB family member 3	Mapre3		2	3	3	3	1	1	0	1	2	2	1	1	0	1	2	2	1	1	0	1	2	2	9.6	9.6	9.6	31.966	281	281;326	0	6.2749	2.8	2.8	0	3.6	6.8	6.4	95096000	15160000	14267000	0	17769000	25582000
Q6PHN9	Q6PHN9	1	1	1	Ras-related protein Rab-35	Rab35		1	1	1	1	1	1	0	1	0	0	1	1	0	1	0	0	1	1	0	1	0	0	5.5	5.5	5.5	23.025	201	201	0	5.3395	5.5	5.5	0	5.5	0	0	52372000	23045000	13449000	0	15879000	0
Q6PHQ9;P29341;Q62029;Q9D4E6;G5E8X2	Q6PHQ9	11;2;2;1;1	11;2;2;1;1	11;2;2;1;1	Polyadenylate-binding protein	Pabpc4		5	11	11	11	1	1	2	6	6	7	1	1	2	6	6	7	1	1	2	6	6	7	18.6	18.6	18.6	72.242	660	660;636;628;643;370	0	24.996	1.5	1.5	2.7	10.2	11.2	12.9	514560000	60332000	33885000	46927000	122010000	113640000
Q6PHZ2	Q6PHZ2	7	4	4	Calcium/calmodulin-dependent protein kinase type II subunit delta	Camk2d		1	7	4	4	2	1	2	5	3	2	1	0	1	2	1	1	1	0	1	2	1	1	15.6	7.6	7.6	56.369	499	499	0	7.1763	5.4	3.8	5.4	12	8.2	4	129670000	27206000	0	21764000	33012000	24560000
Q6PIE5;Q6PIC6;Q9WV27;Q9Z1W8	Q6PIE5	32;12;7;4	32;12;7;4	20;2;1;1	Sodium/potassium-transporting ATPase subunit alpha-2	Atp1a2		4	32	32	20	4	12	7	20	24	23	4	12	7	20	24	23	1	8	4	12	13	16	37.7	37.7	22.4	112.22	1020	1020;1013;1032;1035	0	306.08	5.2	13.9	8.4	27	29.5	28.6	11290000000	1039600000	856110000	681250000	2686000000	2920100000
Q6R0H7;Q8CGK7;P20612;P50149;Q3V3I2	Q6R0H7	5;2;1;1;1	5;2;1;1;1	4;1;0;0;0	Guanine nucleotide-binding protein G(s) subunit alpha isoforms XLas	Gnas		5	5	5	4	0	1	1	1	3	3	0	1	1	1	3	3	0	1	1	1	2	2	5.4	5.4	4.4	121.5	1133	1133;381;350;354;354	0	11.626	0	0.8	0.8	1.1	3.4	2.9	184140000	0	25981000	17618000	19561000	59342000
Q6ZQ73;Q6ZQ38	Q6ZQ73	12;1	12;1	12;1	Cullin-associated NEDD8-dissociated protein 2	Cand2		2	12	12	12	2	2	1	7	9	8	2	2	1	7	9	8	2	2	1	7	9	8	9.9	9.9	9.9	135.63	1235	1235;1230	0	41.021	1.9	1.6	0.7	5.5	7.1	7.4	793600000	41748000	90926000	0	117730000	317830000
Q6ZQI3	Q6ZQI3	5	5	5	Malectin	Mlec		1	5	5	5	1	0	0	3	2	2	1	0	0	3	2	2	1	0	0	3	2	2	19.6	19.6	19.6	32.342	291	291	0	11.161	2.4	0	0	12.7	8.6	6.9	124230000	17753000	0	0	50339000	41238000
Q6ZWN5	Q6ZWN5	8	8	8	40S ribosomal protein S9	Rps9		1	8	8	8	0	1	1	5	6	6	0	1	1	5	6	6	0	1	1	5	6	6	37.1	37.1	37.1	22.591	194	194	0	18.68	0	7.7	7.7	21.6	29.4	28.9	735290000	0	75614000	78454000	163880000	223720000
Q6ZWR6	Q6ZWR6	2	2	2	Nesprin-1	Syne1		1	2	2	2	1	0	0	0	1	0	1	0	0	0	1	0	1	0	0	0	1	0	0.2	0.2	0.2	1009.9	8799	8799	0.0051132	3.1633	0.1	0	0	0	0.1	0	41115000	21057000	0	0	0	20058000
Q6ZWU9	Q6ZWU9	2	2	1	40S ribosomal protein S27	Rps27		1	2	2	1	0	0	0	2	2	1	0	0	0	2	2	1	0	0	0	1	1	1	28.6	28.6	13.1	9.461	84	84	0	5.9196	0	0	0	28.6	28.6	13.1	189710000	0	0	0	86226000	71677000
Q6ZWV3;P86048	Q6ZWV3;P86048	2;1	2;1	2;1	60S ribosomal protein L10;60S ribosomal protein L10-like	Rpl10;Rpl10l	;	2	2	2	2	1	0	0	1	1	0	1	0	0	1	1	0	1	0	0	1	1	0	9.3	9.3	9.3	24.604	214	214;214	0.00077459	3.9018	3.3	0	0	6.1	6.1	0	159390000	82256000	0	0	42337000	34801000
Q6ZWX6	Q6ZWX6	4	4	4	Eukaryotic translation initiation factor 2 subunit 1	Eif2s1		1	4	4	4	0	0	0	3	4	1	0	0	0	3	4	1	0	0	0	3	4	1	12.7	12.7	12.7	36.108	315	315	0	9.0872	0	0	0	9.5	12.7	3.8	198920000	0	0	0	76059000	91089000
Q6ZWY3	Q6ZWY3	2	1	1	40S ribosomal protein S27-like	Rps27l		1	2	1	1	0	0	0	2	1	0	0	0	0	1	0	0	0	0	0	1	0	0	28.6	13.1	13.1	9.4771	84	84	0.007807	2.8413	0	0	0	28.6	15.5	0	36903000	0	0	0	36903000	0
Q6ZWY8	Q6ZWY8	1	1	1	Thymosin beta-10	Tmsb10		1	1	1	1	0	0	0	0	0	1	0	0	0	0	0	1	0	0	0	0	0	1	31.8	31.8	31.8	5.0256	44	44	0.0077085	2.7108	0	0	0	0	0	31.8	21107000	0	0	0	0	0
Q70IV5	Q70IV5	41	41	41	Synemin	Synm		1	41	41	41	7	9	5	17	18	28	7	9	5	17	18	28	7	9	5	17	18	28	31.1	31.1	31.1	173.21	1561	1561	0	108.9	4.5	5.9	3.5	12.5	15.5	22.9	3825000000	498000000	437760000	378750000	735290000	739550000
Q70KF4	Q70KF4	42	42	42	Cardiomyopathy-associated protein 5	Cmya5		1	42	42	42	6	11	9	23	25	18	6	11	9	23	25	18	6	11	9	23	25	18	16.4	16.4	16.4	413.04	3739	3739	0	114.05	1.7	3.1	2.3	10.4	10.3	8.6	2303300000	251180000	303700000	232520000	549850000	551000000
Q71LX4	Q71LX4	12	8	8	Talin-2	Tln2		1	12	8	8	4	4	4	4	3	5	3	2	3	1	3	3	3	2	3	1	3	3	5.8	4	4	253.62	2375	2375	0	17.22	1.8	1.8	2.1	2.3	1.6	2.2	231910000	49635000	29996000	50209000	12623000	36154000
Q76MZ3;Q7TNP2	Q76MZ3	15;2	15;2	15;2	Serine/threonine-protein phosphatase 2A 65 kDa regulatory subunit A alpha isoform	Ppp2r1a		2	15	15	15	4	3	3	12	9	10	4	3	3	12	9	10	4	3	3	12	9	10	32.6	32.6	32.6	65.322	589	589;601	0	79.261	6.8	5.3	4.8	27.8	20.9	20.7	2521500000	445810000	331710000	239080000	514810000	441660000
Q78IK2	Q78IK2	2	2	2	Up-regulated during skeletal muscle growth protein 5	Usmg5		1	2	2	2	1	1	1	1	2	2	1	1	1	1	2	2	1	1	1	1	2	2	43.1	43.1	43.1	6.3814	58	58	0	12.094	25.9	25.9	25.9	17.2	43.1	43.1	2927500000	60739000	272370000	174090000	544170000	954790000
Q78IK4	Q78IK4	10	10	10	MICOS complex subunit Mic27	Apool		1	10	10	10	2	1	1	8	5	8	2	1	1	8	5	8	2	1	1	8	5	8	48.3	48.3	48.3	29.26	265	265	0	57.433	7.5	4.2	3.8	40.8	23.4	38.1	980940000	74548000	71988000	18825000	364010000	230110000
Q78PY7	Q78PY7	4	4	4	Staphylococcal nuclease domain-containing protein 1	Snd1		1	4	4	4	1	2	1	1	0	0	1	2	1	1	0	0	1	2	1	1	0	0	3.6	3.6	3.6	102.09	910	910	0	6.3048	1.1	1.6	1.1	0.9	0	0	104830000	28527000	42075000	22399000	11834000	0
Q78ZA7;P28656	Q78ZA7	4;1	4;1	4;1	Nucleosome assembly protein 1-like 4	Nap1l4		2	4	4	4	1	0	0	3	1	2	1	0	0	3	1	2	1	0	0	3	1	2	14.1	14.1	14.1	42.679	375	375;391	0	10.232	2.9	0	0	9.6	2.9	7.2	222060000	35480000	0	0	81187000	38876000
Q791V5	Q791V5	7	7	7	Mitochondrial carrier homolog 2	Mtch2		1	7	7	7	1	0	0	5	4	5	1	0	0	5	4	5	1	0	0	5	4	5	32.3	32.3	32.3	33.499	303	303	0	83.968	6.9	0	0	20.1	16.8	24.8	873330000	25353000	0	0	224150000	330430000
Q7M6Y3	Q7M6Y3	3	3	3	Phosphatidylinositol-binding clathrin assembly protein	Picalm		1	3	3	3	1	0	1	2	1	0	1	0	1	2	1	0	1	0	1	2	1	0	5.5	5.5	5.5	71.543	660	660	0.00082034	4.7376	1.7	0	1.5	3.8	1.5	0	79640000	14107000	0	15083000	34971000	15479000
Q7TMD7	Q7TMD7	1	1	1	Desmoglein-4	Dsg4		1	1	1	1	1	0	0	0	0	1	1	0	0	0	0	1	1	0	0	0	0	1	1.2	1.2	1.2	114.45	1041	1041	0.0083333	2.6658	1.2	0	0	0	0	1.2	255870000	0	0	0	0	0
Q7TMF3	Q7TMF3	9	9	9	NADH dehydrogenase [ubiquinone] 1 alpha subcomplex subunit 12	Ndufa12		1	9	9	9	2	2	2	9	7	7	2	2	2	9	7	7	2	2	2	9	7	7	64.8	64.8	64.8	17.086	145	145	0	42.379	20	17.9	17.9	64.8	53.8	59.3	4909000000	172960000	446800000	173330000	1428300000	909950000
Q7TMK9;Q8VHM5	Q7TMK9;Q8VHM5	4;2	4;2	4;2	Heterogeneous nuclear ribonucleoprotein Q	Syncrip;Hnrnpr	;	2	4	4	4	1	2	1	1	2	2	1	2	1	1	2	2	1	2	1	1	2	2	7.5	7.5	7.5	69.632	623	623;632	0	10.649	1.6	2.9	1.3	2.7	4.7	3.5	280240000	28507000	90778000	73499000	20750000	32659000
Q7TMM9	Q7TMM9	11	1	1	Tubulin beta-2A chain	Tubb2a		1	11	1	1	2	2	1	9	7	8	0	0	0	1	1	1	0	0	0	1	1	1	33.7	2.7	2.7	49.906	445	445	1	-2	4.7	5.8	2.7	27.2	19.3	22.7	54240000	0	0	0	21058000	16974000
Q7TNG5	Q7TNG5	4	4	4	Echinoderm microtubule-associated protein-like 2	Eml2		1	4	4	4	0	1	0	1	3	3	0	1	0	1	3	3	0	1	0	1	3	3	8	8	8	70.733	649	649	0	10.873	0	2.2	0	2.9	6.6	5.1	149870000	0	0	0	24190000	83365000
Q7TNS2	Q7TNS2	1	1	1	MICOS complex subunit Mic10	Minos1		1	1	1	1	0	1	1	1	1	0	0	1	1	1	1	0	0	1	1	1	1	0	9.2	9.2	9.2	8.5669	76	76	0.0064609	2.9543	0	9.2	9.2	9.2	9.2	0	464420000	0	204900000	20655000	118900000	119970000
Q7TPR4	Q7TPR4	22	8	5	Alpha-actinin-1	Actn1		1	22	8	5	5	4	4	17	14	18	1	1	0	8	5	5	1	1	0	5	4	3	24.4	10.3	6.7	103.07	892	892	0	39.832	5.9	4.5	5.5	20.2	15.8	19.2	984120000	140200000	145880000	0	275650000	243210000
Q7TPW1	Q7TPW1	5	5	5	Nexilin	Nexn		1	5	5	5	1	1	0	1	1	1	1	1	0	1	1	1	1	1	0	1	1	1	8.4	8.4	8.4	72.107	607	607	0	8.3326	1.8	1.3	0	2.8	1.2	1.3	109640000	16478000	22380000	0	19144000	21144000
Q7TQ48	Q7TQ48	37	37	37	Sarcalumenin	Srl		1	37	37	37	19	11	8	28	29	27	19	11	8	28	29	27	19	11	8	28	29	27	44.3	44.3	44.3	99.183	910	910	0	323.31	27	15.9	8.7	39.1	37.6	34.4	42475000000	3243100000	3874500000	1312500000	8342200000	14635000000
Q7TQ95	Q7TQ95	4	4	4	Protein lunapark	Lnp		1	4	4	4	0	1	0	1	2	0	0	1	0	1	2	0	0	1	0	1	2	0	8.2	8.2	8.2	47.499	425	425	0	6.8927	0	1.9	0	1.9	4.5	0	49069000	0	10538000	0	10761000	27770000
Q7TQI3	Q7TQI3	4	4	4	Ubiquitin thioesterase OTUB1	Otub1		1	4	4	4	0	0	0	3	4	3	0	0	0	3	4	3	0	0	0	3	4	3	17	17	17	31.27	271	271	0	15.201	0	0	0	12.5	17	13.3	184270000	0	0	0	60038000	67117000
Q7TSH2	Q7TSH2	23	23	23	Phosphorylase b kinase regulatory subunit beta	Phkb		1	23	23	23	1	4	1	12	18	13	1	4	1	12	18	13	1	4	1	12	18	13	26.7	26.7	26.7	123.89	1085	1085	0	132.88	0.6	3.7	0.7	14.3	21.5	17.1	2522800000	91116000	180260000	0	734300000	861000000
Q7TSQ8	Q7TSQ8	11	11	11	Pyruvate dehydrogenase phosphatase regulatory subunit, mitochondrial	Pdpr		1	11	11	11	3	2	1	6	6	5	3	2	1	6	6	5	3	2	1	6	6	5	12.9	12.9	12.9	99.229	878	878	0	30.997	3	2.2	0.8	7.6	8	6.6	616840000	136490000	79412000	38169000	144830000	111440000
Q99K70;Q7TT45	Q99K70;Q7TT45	1;1	1;1	1;1	Ras-related GTP-binding protein C;Ras-related GTP-binding protein D	Rragc;Rragd	;	2	1	1	1	1	1	0	1	0	0	1	1	0	1	0	0	1	1	0	1	0	0	3	3	3	44.12	398	398;449	0.0076655	2.6807	3	3	0	3	0	0	54580000	15451000	19901000	0	19228000	0
Q80UP8	Q80UP8	1	1	1	Sodium-dependent phosphate transporter 2	Slc20a2		1	1	1	1	0	1	1	0	0	0	0	1	1	0	0	0	0	1	1	0	0	0	1.4	1.4	1.4	70.865	656	656	1	-2	0	1.4	1.4	0	0	0	17430000000	0	9241600000	8188700000	0	0
Q80UY1	Q80UY1	10	10	10	UPF0586 protein C9orf41 homolog			1	10	10	10	3	1	2	7	7	5	3	1	2	7	7	5	3	1	2	7	7	5	26.2	26.2	26.2	46.338	400	400	0	25.302	8.5	3	5.2	18	20	13.2	891030000	124830000	95337000	58744000	208680000	232730000
Q80V94	Q80V94	1	1	1	AP-4 complex subunit epsilon-1	Ap4e1		1	1	1	1	0	0	0	1	0	0	0	0	0	1	0	0	0	0	0	1	0	0	1.2	1.2	1.2	124.84	1122	1122	0.0071378	2.915	0	0	0	1.2	0	0	71607000	0	0	0	71607000	0
Q80W54	Q80W54	3	3	3	CAAX prenyl protease 1 homolog	Zmpste24		1	3	3	3	0	2	3	1	0	1	0	2	3	1	0	1	0	2	3	1	0	1	6.3	6.3	6.3	54.734	475	475	0	6.4991	0	4	6.3	2.3	0	1.7	231090000	0	63865000	72169000	12527000	0
Q80WJ7	Q80WJ7	6	6	6	Protein LYRIC	Mtdh		1	6	6	6	1	1	1	3	0	2	1	1	1	3	0	2	1	1	1	3	0	2	11.9	11.9	11.9	63.845	579	579	0	12.619	1.7	1.6	1.6	5.9	0	4.7	131970000	25748000	22937000	21199000	35460000	0
Q80X85	Q80X85	1	1	1	28S ribosomal protein S7, mitochondrial	Mrps7		1	1	1	1	0	0	0	1	0	0	0	0	0	1	0	0	0	0	0	1	0	0	5	5	5	28.062	242	242	0.0077849	2.8198	0	0	0	5	0	0	17797000	0	0	0	17797000	0
Q80XB4	Q80XB4	29	29	29	Nebulin-related-anchoring protein	Nrap		1	29	29	29	5	6	2	14	16	17	5	6	2	14	16	17	5	6	2	14	16	17	19.6	19.6	19.6	195.75	1728	1728	0	55.123	2.8	3.1	1	9.7	10	12	1038500000	115930000	130600000	39799000	223810000	278270000
Q80XN0	Q80XN0	6	6	6	D-beta-hydroxybutyrate dehydrogenase, mitochondrial	Bdh1		1	6	6	6	0	0	0	5	3	2	0	0	0	5	3	2	0	0	0	5	3	2	20.4	20.4	20.4	38.299	343	343	0	21.925	0	0	0	17.8	9.6	5	281470000	0	0	0	144210000	92690000
Q80YV4	Q80YV4	4	4	4	Pantothenate kinase 4	Pank4		1	4	4	4	1	2	1	1	1	0	1	2	1	1	1	0	1	2	1	1	1	0	5.6	5.6	5.6	91.521	820	820	0	8.2618	1.7	2.6	1.7	1.7	1.3	0	93026000	26824000	31584000	16651000	17967000	0
Q80YX1	Q80YX1	2	2	2	Tenascin	Tnc		1	2	2	2	0	0	0	2	0	0	0	0	0	2	0	0	0	0	0	2	0	0	0.9	0.9	0.9	231.8	2110	2110	0.0029963	3.4535	0	0	0	0.9	0	0	14936000	0	0	0	14936000	0
Q811U4	Q811U4	1	1	1	Mitofusin-1	Mfn1		1	1	1	1	0	0	0	0	1	0	0	0	0	0	1	0	0	0	0	0	1	0	1.9	1.9	1.9	83.725	741	741	0.0077959	2.8258	0	0	0	0	1.9	0	0	0	0	0	0	0
Q8BFR5	Q8BFR5	19	19	19	Elongation factor Tu, mitochondrial	Tufm		1	19	19	19	4	3	2	14	16	14	4	3	2	14	16	14	4	3	2	14	16	14	45.4	45.4	45.4	49.508	452	452	0	180.21	10.8	8.6	4.2	33	38.1	35	4789800000	527570000	290030000	82150000	1661700000	1298100000
Q8BFS6	Q8BFS6	2	2	2	Serine/threonine-protein phosphatase CPPED1	Cpped1		1	2	2	2	0	0	0	1	2	2	0	0	0	1	2	2	0	0	0	1	2	2	6.1	6.1	6.1	35.247	312	312	0	5.3147	0	0	0	3.5	6.1	6.1	91942000	0	0	0	18724000	28070000
Q8BFZ3	Q8BFZ3	10	2	2	Beta-actin-like protein 2	Actbl2		1	10	2	2	7	5	5	8	7	8	0	0	1	1	0	1	0	0	1	1	0	1	31.4	8	8	42.004	376	376	0	5.2168	15.4	13	16.2	26.1	22.9	26.1	676660000	0	0	584550000	66053000	0
Q8BG32	Q8BG32	8	8	8	26S proteasome non-ATPase regulatory subunit 11	Psmd11		1	8	8	8	0	0	0	5	5	4	0	0	0	5	5	4	0	0	0	5	5	4	24.4	24.4	24.4	47.436	422	422	0	18.475	0	0	0	16.1	15.2	13	269680000	0	0	0	129370000	85062000
Q8BG95;Q9DBR7	Q8BG95	14;1	14;1	14;1	Protein phosphatase 1 regulatory subunit 12B	Ppp1r12b		2	14	14	14	5	5	3	6	7	5	5	5	3	6	7	5	5	5	3	6	7	5	17.7	17.7	17.7	109.05	976	976;1029	0	34.077	6.2	6.2	3	7.9	9.2	6.9	618810000	141810000	104720000	54079000	116320000	123420000
Q8BGC4	Q8BGC4	3	3	3	Zinc-binding alcohol dehydrogenase domain-containing protein 2	Zadh2		1	3	3	3	0	0	0	3	1	2	0	0	0	3	1	2	0	0	0	3	1	2	9.5	9.5	9.5	40.528	377	377	0	8.2012	0	0	0	9.5	4	7.2	105940000	0	0	0	52062000	20554000
Q8BGD9	Q8BGD9	8	8	8	Eukaryotic translation initiation factor 4B	Eif4b		1	8	8	8	3	3	3	4	5	4	3	3	3	4	5	4	3	3	3	4	5	4	14.9	14.9	14.9	68.839	611	611	0	22.12	6.2	6.2	7.5	7.2	9.2	8.8	519430000	95623000	86726000	85209000	82152000	104870000
Q8BGH2	Q8BGH2	12	12	12	Sorting and assembly machinery component 50 homolog	Samm50		1	12	12	12	0	0	0	8	8	6	0	0	0	8	8	6	0	0	0	8	8	6	27.1	27.1	27.1	51.863	469	469	0	39.139	0	0	0	18.8	18.6	14.3	1077700000	0	0	0	592460000	209420000
Q8BGQ7	Q8BGQ7	10	10	10	Alanine--tRNA ligase, cytoplasmic	Aars		1	10	10	10	1	3	0	3	6	4	1	3	0	3	6	4	1	3	0	3	6	4	11.9	11.9	11.9	106.91	968	968	0	27.852	0.9	2.9	0	3.4	8.1	4.6	277750000	25946000	40642000	0	41115000	113320000
Q8BGT5	Q8BGT5	2	2	2	Alanine aminotransferase 2	Gpt2		1	2	2	2	0	0	0	1	1	1	0	0	0	1	1	1	0	0	0	1	1	1	4.2	4.2	4.2	57.943	522	522	0.0007716	3.8554	0	0	0	2.3	2.3	1.9	34031000	0	0	0	9068100	9592800
Q8BGY7	Q8BGY7	2	2	2	Protein FAM210A	Fam210a		1	2	2	2	0	1	0	1	0	1	0	1	0	1	0	1	0	1	0	1	0	1	6.2	6.2	6.2	31.599	273	273	0.0044577	3.2991	0	3.7	0	3.7	0	2.6	106540000	0	45448000	0	41389000	0
Q8BH59	Q8BH59	27	27	24	Calcium-binding mitochondrial carrier protein Aralar1	Slc25a12		1	27	27	24	6	6	6	21	20	21	6	6	6	21	20	21	6	4	6	19	18	19	50.1	50.1	45.8	74.569	677	677	0	311.72	11.8	9.3	10	42.5	38.8	40.9	17843000000	440700000	1182400000	1263200000	3837300000	5725800000
Q8BH61	Q8BH61	2	2	2	Coagulation factor XIII A chain	F13a1		1	2	2	2	0	0	1	2	0	0	0	0	1	2	0	0	0	0	1	2	0	0	2.5	2.5	2.5	83.206	732	732	0	6.9248	0	0	1.2	2.5	0	0	42896000	0	0	10887000	32008000	0
Q8BH64	Q8BH64	11	11	10	EH domain-containing protein 2	Ehd2		1	11	11	10	0	0	0	9	8	8	0	0	0	9	8	8	0	0	0	9	7	8	25.8	25.8	24.1	61.174	543	543	0	74.027	0	0	0	22.1	18	18.6	1068500000	0	0	0	327950000	399820000
Q8BH79	Q8BH79	2	2	2	Anoctamin-10	Ano10		1	2	2	2	0	0	1	1	0	0	0	0	1	1	0	0	0	0	1	1	0	0	2.3	2.3	2.3	76.187	659	659	0.0015072	3.5194	0	0	1.2	1.1	0	0	25387000	0	0	11859000	13528000	0
Q8BH86	Q8BH86	5	5	5	UPF0317 protein C14orf159 homolog, mitochondrial			1	5	5	5	0	0	0	2	3	3	0	0	0	2	3	3	0	0	0	2	3	3	10.2	10.2	10.2	66.365	617	617	0	12.445	0	0	0	4.7	6.6	6.8	133920000	0	0	0	38234000	54559000
Q8BH95	Q8BH95	8	8	8	Enoyl-CoA hydratase, mitochondrial	Echs1		1	8	8	8	1	1	2	7	7	5	1	1	2	7	7	5	1	1	2	7	7	5	32.1	32.1	32.1	31.474	290	290	0	68.147	7.2	7.2	8.6	26.6	31.7	22.8	2100600000	33875000	56353000	83408000	662430000	747700000
Q8BIJ6	Q8BIJ6	6	6	6	Isoleucine--tRNA ligase, mitochondrial	Iars2		1	6	6	6	1	1	0	3	4	3	1	1	0	3	4	3	1	1	0	3	4	3	8.3	8.3	8.3	112.8	1012	1012	0	14.429	1.6	1.6	0	3.9	5.5	3.4	162170000	13526000	0	0	63073000	71754000
Q8BIW1	Q8BIW1	3	3	3	Protein prune homolog	Prune		1	3	3	3	0	0	0	2	2	1	0	0	0	2	2	1	0	0	0	2	2	1	10.6	10.6	10.6	50.239	454	454	0	8.3099	0	0	0	7.5	8.1	3.1	131730000	0	0	0	57317000	56182000
Q8BJS4	Q8BJS4	7	7	7	SUN domain-containing protein 2	Sun2		1	7	7	7	1	1	1	5	3	3	1	1	1	5	3	3	1	1	1	5	3	3	11.1	11.1	11.1	81.604	731	731	0	15.701	1.5	1.5	1.5	8.3	5.2	4.8	303530000	47490000	41507000	36066000	69262000	55921000
Q8BJU0	Q8BJU0	2	2	2	Small glutamine-rich tetratricopeptide repeat-containing protein alpha	Sgta		1	2	2	2	1	0	0	0	1	0	1	0	0	0	1	0	1	0	0	0	1	0	6.7	6.7	6.7	34.322	315	315	0.00080321	4.324	2.5	0	0	0	4.1	0	54449000	35931000	0	0	0	18518000
Q8BK30	Q8BK30	3	3	3	NADH dehydrogenase [ubiquinone] flavoprotein 3, mitochondrial	Ndufv3		1	3	3	3	1	1	1	2	2	3	1	1	1	2	2	3	1	1	1	2	2	3	38.5	38.5	38.5	11.813	104	104	0	9.1766	10.6	10.6	10.6	27.9	18.3	38.5	2113100000	386360000	453980000	454560000	152270000	306020000
Q8BK64	Q8BK64	3	3	3	Activator of 90 kDa heat shock protein ATPase homolog 1	Ahsa1		1	3	3	3	0	0	0	2	1	1	0	0	0	2	1	1	0	0	0	2	1	1	12.1	12.1	12.1	38.117	338	338	0.00083056	4.8954	0	0	0	5.6	2.7	6.5	71417000	0	0	0	34258000	14200000
Q8BK84	Q8BK84	1	1	1	Dual specificity phosphatase DUPD1	Dupd1		1	1	1	1	0	0	0	1	0	0	0	0	0	1	0	0	0	0	0	1	0	0	5.6	5.6	5.6	24.192	215	215	0.0050909	3.126	0	0	0	5.6	0	0	18661000	0	0	0	18661000	0
Q8BKC5;Q8BIV3	Q8BKC5	4;1	4;1	4;1	Importin-5	Ipo5		2	4	4	4	1	1	1	2	3	1	1	1	1	2	3	1	1	1	1	2	3	1	3.7	3.7	3.7	123.59	1097	1097;1105	0	9.5707	0.7	0.7	0.7	1.8	2.6	0.8	155420000	13716000	14027000	15357000	39518000	55678000
Q8BKZ9	Q8BKZ9	10	10	10	Pyruvate dehydrogenase protein X component, mitochondrial	Pdhx		1	10	10	10	3	3	3	8	9	9	3	3	3	8	9	9	3	3	3	8	9	9	24.8	24.8	24.8	53.998	501	501	0	66.918	8	6.2	6.4	19.8	23.2	23	2965900000	253360000	356090000	180970000	783290000	708070000
Q8BL65	Q8BL65	3	3	3	Actin-binding LIM protein 2	Ablim2		1	3	3	3	0	0	0	2	1	2	0	0	0	2	1	2	0	0	0	2	1	2	5.9	5.9	5.9	68.106	612	612	0	6.9969	0	0	0	4.4	2.5	3.9	69660000	0	0	0	27378000	14256000
Q8BLF1	Q8BLF1	2	2	2	Neutral cholesterol ester hydrolase 1	Nceh1		1	2	2	2	0	0	0	2	1	1	0	0	0	2	1	1	0	0	0	2	1	1	6.1	6.1	6.1	45.739	408	408	0	6.4113	0	0	0	6.1	2.9	2.9	76839000	0	0	0	33452000	21148000
Q8BLY2	Q8BLY2	3	3	3	Probable threonine--tRNA ligase 2, cytoplasmic	Tarsl2		1	3	3	3	0	1	0	1	3	0	0	1	0	1	3	0	0	1	0	1	3	0	4.2	4.2	4.2	91.317	790	790	0	5.748	0	1.3	0	1.3	4.2	0	61026000	0	10953000	0	20893000	29180000
Q8BMF3;Q99KE1	Q8BMF3	5;1	5;1	5;1	NADP-dependent malic enzyme, mitochondrial	Me3		2	5	5	5	2	2	2	4	4	2	2	2	2	4	4	2	2	2	2	4	4	2	9.1	9.1	9.1	67.098	604	604;589	0	17.391	3.1	3.1	3.1	6.1	7.6	3.1	468240000	67939000	76876000	58677000	114790000	106220000
Q8BMF4	Q8BMF4	15	15	15	Dihydrolipoyllysine-residue acetyltransferase component of pyruvate dehydrogenase complex, mitochondrial	Dlat		1	15	15	15	8	10	5	10	10	10	8	10	5	10	10	10	8	10	5	10	10	10	35.2	35.2	35.2	67.941	642	642	0	139.11	18.8	23.8	11.1	21.8	22.1	19.5	10395000000	1213700000	1062700000	542020000	2806200000	2396000000
Q8BMJ2	Q8BMJ2	4	4	4	Leucine--tRNA ligase, cytoplasmic	Lars		1	4	4	4	2	0	1	0	1	0	2	0	1	0	1	0	2	0	1	0	1	0	2.7	2.7	2.7	134.19	1178	1178	0	7.2829	1.3	0	0.7	0	0.8	0	67083000	30765000	0	19211000	0	17107000
Q8BML9	Q8BML9	4	4	4		Qars		1	4	4	4	0	0	0	3	2	1	0	0	0	3	2	1	0	0	0	3	2	1	5.7	5.7	5.7	87.676	775	775	0	7.0267	0	0	0	4.4	2.5	1.2	66666000	0	0	0	41920000	24746000
Q8BMS1	Q8BMS1	30	30	30	Trifunctional enzyme subunit alpha, mitochondrial;Long-chain enoyl-CoA hydratase;Long chain 3-hydroxyacyl-CoA dehydrogenase	Hadha		1	30	30	30	13	10	8	23	22	24	13	10	8	23	22	24	13	10	8	23	22	24	51.5	51.5	51.5	82.669	763	763	0	323.31	24.1	17.3	10.7	40.9	37	40	25875000000	3220100000	2574700000	914100000	6396700000	6805500000
Q8BMS4	Q8BMS4	4	4	4	Ubiquinone biosynthesis O-methyltransferase, mitochondrial	Coq3		1	4	4	4	1	2	0	2	1	1	1	2	0	2	1	1	1	2	0	2	1	1	15.4	15.4	15.4	40.956	370	370	0	10.392	4.3	7.8	0	7.6	4.6	4.6	246900000	13058000	98489000	0	52159000	57799000
Q8BP40	Q8BP40	2	2	2	Lysophosphatidic acid phosphatase type 6	Acp6		1	2	2	2	1	0	0	1	1	0	1	0	0	1	1	0	1	0	0	1	1	0	5.7	5.7	5.7	47.624	418	418	0.00078309	4.0544	2.4	0	0	3.3	3.3	0	106710000	38582000	0	0	35184000	32949000
Q8BP47	Q8BP47	3	3	3	Asparagine--tRNA ligase, cytoplasmic	Nars		1	3	3	3	0	0	1	0	1	1	0	0	1	0	1	1	0	0	1	0	1	1	4.8	4.8	4.8	64.279	559	559	0	5.7117	0	0	1.3	0	2.1	1.4	43396000	0	0	13566000	0	15503000
Q921Y0;Q8BPB0	Q921Y0;Q8BPB0	1;1	1;1	1;1	MOB kinase activator 1A;MOB kinase activator 1B	Mob1a;Mob1b	;	2	1	1	1	0	0	0	1	1	0	0	0	0	1	1	0	0	0	0	1	1	0	5.6	5.6	5.6	25.079	216	216;216	0.0076762	2.695	0	0	0	5.6	5.6	0	24418000	0	0	0	12855000	11563000
Q8BRK8	Q8BRK8	3	3	3	5-AMP-activated protein kinase catalytic subunit alpha-2	Prkaa2		1	3	3	3	1	1	0	1	1	0	1	1	0	1	1	0	1	1	0	1	1	0	4.9	4.9	4.9	62.022	552	552	0	5.5686	1.8	1.8	0	1.3	1.8	0	103590000	13119000	23792000	0	55301000	11383000
Q8BTM8	Q8BTM8	26	17	17	Filamin-A	Flna		1	26	17	17	3	4	2	16	13	10	1	3	1	12	7	6	1	3	1	12	7	6	12.8	9.7	9.7	281.22	2647	2647	0	38.643	1	1.4	0.7	9.2	6.1	5.2	608050000	35165000	67204000	13260000	231790000	137910000
Q8BTY1	Q8BTY1	1	1	1	Kynurenine--oxoglutarate transaminase 1	Ccbl1		1	1	1	1	0	1	0	1	0	0	0	1	0	1	0	0	0	1	0	1	0	0	2.1	2.1	2.1	47.563	424	424	0.0089965	2.6328	0	2.1	0	2.1	0	0	22123000	0	10331000	0	11792000	0
Q8BU30	Q8BU30	3	3	3	Isoleucine--tRNA ligase, cytoplasmic	Iars		1	3	3	3	0	0	0	1	2	1	0	0	0	1	2	1	0	0	0	1	2	1	3.7	3.7	3.7	144.27	1262	1262	0.00083963	4.9949	0	0	0	0.8	2.9	1.3	64721000	0	0	0	11088000	34233000
Q8BU85	Q8BU85	4	4	4	Methionine-R-sulfoxide reductase B3, mitochondrial	Msrb3		1	4	4	4	0	0	0	2	1	4	0	0	0	2	1	4	0	0	0	2	1	4	17.8	17.8	17.8	26.832	253	253	0	9.1449	0	0	0	9.1	3.6	17.8	224700000	0	0	0	64440000	44332000
Q8BUV3	Q8BUV3	5	5	5	Gephyrin;Molybdopterin adenylyltransferase;Molybdopterin molybdenumtransferase	Gphn		1	5	5	5	1	0	0	0	3	2	1	0	0	0	3	2	1	0	0	0	3	2	7.5	7.5	7.5	83.281	769	769	0	10.268	1	0	0	0	5.3	3.1	102550000	15961000	0	0	0	49084000
Q8BVF2	Q8BVF2	2	2	2	Phosducin-like protein 3	Pdcl3		1	2	2	2	2	0	0	0	0	0	2	0	0	0	0	0	2	0	0	0	0	0	7.1	7.1	7.1	27.581	240	240	0.0051357	3.2054	7.1	0	0	0	0	0	25102000	25102000	0	0	0	0
Q8BVI4	Q8BVI4	6	6	6	Dihydropteridine reductase	Qdpr		1	6	6	6	1	0	1	5	3	4	1	0	1	5	3	4	1	0	1	5	3	4	41.5	41.5	41.5	25.57	241	241	0	60.627	7.5	0	7.5	35.3	20.3	24.9	977350000	15222000	0	93661000	367240000	298410000
Q8BW75	Q8BW75	5	5	5	Amine oxidase [flavin-containing] B	Maob		1	5	5	5	0	0	0	3	1	2	0	0	0	3	1	2	0	0	0	3	1	2	15.6	15.6	15.6	58.557	520	520	0	11.998	0	0	0	8.1	3.1	7.5	106050000	0	0	0	51736000	14884000
Q8BWA5	Q8BWA5	2	2	2	Kelch-like protein 31	Klhl31		1	2	2	2	0	0	0	1	1	1	0	0	0	1	1	1	0	0	0	1	1	1	3.8	3.8	3.8	70.18	634	634	0.00080386	4.3275	0	0	0	1.6	1.6	2.2	60886000	0	0	0	22711000	21396000
Q8BWB1	Q8BWB1	19	18	18	Synaptopodin 2-like protein	Synpo2l		1	19	18	18	5	3	4	11	8	11	5	3	3	10	8	11	5	3	3	10	8	11	27.5	26.7	26.7	102.95	975	975	0	56.51	4.9	2.5	3.2	12.4	13.8	15.9	1861000000	292080000	145080000	107030000	358430000	407280000
Q8BWM0	Q8BWM0	2	2	2	Prostaglandin E synthase 2;Prostaglandin E synthase 2 truncated form	Ptges2		1	2	2	2	0	0	1	1	1	1	0	0	1	1	1	1	0	0	1	1	1	1	4.7	4.7	4.7	43.323	384	384	0.000777	3.9311	0	0	2.3	2.3	2.3	2.3	63985000	0	0	17097000	19607000	11610000
Q8BWT1	Q8BWT1	20	20	20	3-ketoacyl-CoA thiolase, mitochondrial	Acaa2		1	20	20	20	9	8	4	15	11	15	9	8	4	15	11	15	9	8	4	15	11	15	61	61	61	41.829	397	397	0	323.31	34.8	32.2	14.1	55.4	42.3	53.7	12022000000	639250000	667110000	297570000	3603300000	2617600000
Q8BWY3	Q8BWY3	1	1	1	Eukaryotic peptide chain release factor subunit 1	Etf1		1	1	1	1	0	0	0	1	0	0	0	0	0	1	0	0	0	0	0	1	0	0	2.7	2.7	2.7	49.03	437	437	0.0077193	2.7425	0	0	0	2.7	0	0	11693000	0	0	0	11693000	0
Q8BXZ1	Q8BXZ1	1	1	1	Protein disulfide-isomerase TMX3	Tmx3		1	1	1	1	1	1	1	1	1	0	1	1	1	1	1	0	1	1	1	1	1	0	2.9	2.9	2.9	51.847	456	456	0.00076923	3.7963	2.9	2.9	2.9	2.9	2.9	0	91316000	20674000	19840000	20408000	10543000	19851000
Q8BY89	Q8BY89	2	2	2	Choline transporter-like protein 2	Slc44a2		1	2	2	2	0	0	1	0	1	0	0	0	1	0	1	0	0	0	1	0	1	0	2.3	2.3	2.3	80.109	706	706	0.0051282	3.1814	0	0	1.1	0	1.1	0	17126000	0	0	17126000	0	0
Q8BZ52	Q8BZ52	6	6	6	Fibronectin type III and SPRY domain-containing protein 2	Fsd2		1	6	6	6	2	0	0	3	4	2	2	0	0	3	4	2	2	0	0	3	4	2	9.5	9.5	9.5	81.472	716	716	0	15.937	3.2	0	0	3.9	6.4	3.8	163090000	18879000	0	0	39868000	64489000
Q8BZ71	Q8BZ71	9	9	9	SH3 and cysteine-rich domain-containing protein 3	Stac3		1	9	9	9	2	2	3	6	5	6	2	2	3	6	5	6	2	2	3	6	5	6	31.1	31.1	31.1	41	360	360	0	24.9	4.4	8.3	10.6	21.1	17.8	24.2	1426400000	299760000	141250000	155440000	288170000	276150000
Q8BZA9	Q8BZA9	5	5	5	Fructose-2,6-bisphosphatase TIGAR	Tigar		1	5	5	5	3	1	1	2	4	4	3	1	1	2	4	4	3	1	1	2	4	4	30.1	30.1	30.1	29.19	269	269	0	54.924	18.6	6.3	3.3	8.9	26.8	27.5	650760000	86817000	33399000	22021000	94017000	169290000
Q8BZF8	Q8BZF8	4	4	4	Phosphoglucomutase-like protein 5	Pgm5		1	4	4	4	0	0	0	3	2	2	0	0	0	3	2	2	0	0	0	3	2	2	8.3	8.3	8.3	62.219	567	567	0	10.087	0	0	0	6.5	4.6	4.6	108420000	0	0	0	50069000	34747000
Q8BZJ7	Q8BZJ7	1	1	1	DCN1-like protein 2	Dcun1d2		1	1	1	1	0	0	0	1	1	1	0	0	0	1	1	1	0	0	0	1	1	1	6.6	6.6	6.6	30.068	259	259	0	6.1402	0	0	0	6.6	6.6	6.6	103700000	0	0	0	25147000	38036000
Q8C0C7	Q8C0C7	4	4	4	Phenylalanine--tRNA ligase alpha subunit	Farsa		1	4	4	4	0	1	1	1	3	2	0	1	1	1	3	2	0	1	1	1	3	2	7.3	7.3	7.3	57.598	508	508	0	9.048	0	1.6	1.6	2.2	5.7	4.3	103290000	0	16638000	12234000	14511000	34097000
Q8C0M9	Q8C0M9	4	4	4	Isoaspartyl peptidase/L-asparaginase;Isoaspartyl peptidase/L-asparaginase alpha chain;Isoaspartyl peptidase/L-asparaginase beta chain	Asrgl1		1	4	4	4	1	1	0	2	3	3	1	1	0	2	3	3	1	1	0	2	3	3	15.3	15.3	15.3	33.95	326	326	0	10.132	4.3	4.3	0	8	12.3	11	377770000	41865000	30675000	0	88992000	109520000
Q8C1A5	Q8C1A5	5	5	5	Thimet oligopeptidase	Thop1		1	5	5	5	0	1	0	4	3	5	0	1	0	4	3	5	0	1	0	4	3	5	9.6	9.6	9.6	78.025	687	687	0	14.31	0	1.5	0	8.2	5.7	9.6	255560000	0	41777000	0	75617000	60285000
Q8C1B7;Q8CHH9;Q9R1T4	Q8C1B7	4;1;1	4;1;1	4;1;1	Septin-11	2018-09-11		3	4	4	4	0	0	0	2	2	1	0	0	0	2	2	1	0	0	0	2	2	1	10.7	10.7	10.7	49.694	431	431;429;434	0	8.3372	0	0	0	6.3	5.6	1.9	87302000	0	0	0	47989000	31426000
Q8C494	Q8C494	5	5	5	Proline-rich protein 33	Prr33		1	5	5	5	0	0	0	4	2	5	0	0	0	4	2	5	0	0	0	4	2	5	23.8	23.8	23.8	28.519	260	260	0	19.039	0	0	0	20	11.9	23.8	538550000	0	0	0	211420000	156780000
Q8C5R8;Q9CS42	Q8C5R8;Q9CS42	2;1	1;0	1;0	Ribose-phosphate pyrophosphokinase 2	Prps1l1;Prps2	;	2	2	1	1	0	0	0	2	1	0	0	0	0	1	0	0	0	0	0	1	0	0	6.6	4.1	4.1	34.82	318	318;318	0.0078236	2.8751	0	0	0	6.6	2.5	0	60461000	0	0	0	60461000	0
Q8C5W0	Q8C5W0	2	2	2	Calmin	Clmn		1	2	2	2	1	1	1	1	2	1	1	1	1	1	2	1	1	1	1	1	2	1	1.6	1.6	1.6	117.23	1052	1052	0	5.2071	0.7	0.7	0.7	0.7	1.6	0.7	1000200000	25190000	91990000	231740000	135560000	364140000
Q8C6B0;Q5I0W6;G3X9G9	Q8C6B0;Q5I0W6;G3X9G9	2;1;1	2;1;1	2;1;1		Mettl7a1;Mettl7a2;Mettl7a3	;;	3	2	2	2	1	0	1	2	2	2	1	0	1	2	2	2	1	0	1	2	2	2	7.4	7.4	7.4	28.096	244	244;244;244	0.002259	3.4898	3.7	0	3.7	7.4	7.4	7.4	273920000	49353000	0	18572000	57881000	114630000
Q8C6K9	Q8C6K9	3	3	3	Collagen alpha-6(VI) chain	Col6a6		1	3	3	3	0	0	0	3	0	0	0	0	0	3	0	0	0	0	0	3	0	0	1.5	1.5	1.5	246.32	2265	2265	0	6.4794	0	0	0	1.5	0	0	100390000	0	0	0	100390000	0
Q8C7E7	Q8C7E7	9	9	9	Starch-binding domain-containing protein 1	Stbd1		1	9	9	9	1	0	0	6	5	6	1	0	0	6	5	6	1	0	0	6	5	6	31.1	31.1	31.1	36.127	338	338	0	22.506	2.7	0	0	18.3	18.6	21.3	629200000	66095000	0	0	216660000	173140000
Q8C7X2	Q8C7X2	4	4	4	ER membrane protein complex subunit 1	Emc1		1	4	4	4	0	0	0	4	1	2	0	0	0	4	1	2	0	0	0	4	1	2	4.9	4.9	4.9	111.6	997	997	0	9.8811	0	0	0	4.9	1.3	3	99029000	0	0	0	43678000	24801000
Q8CAQ8	Q8CAQ8	35	35	35	MICOS complex subunit Mic60	Immt		1	35	35	35	11	13	11	23	20	23	11	13	11	23	20	23	11	13	11	23	20	23	48.2	48.2	48.2	83.899	757	757	0	229.61	16.2	20.7	14	36.3	31.6	38.7	15508000000	2584500000	1730600000	1516000000	3185100000	2830000000
Q8CBX9	Q8CBX9	1	1	1	Basic immunoglobulin-like variable motif-containing protein	Bivm		1	1	1	1	0	1	1	1	1	1	0	1	1	1	1	1	0	1	1	1	1	1	1.8	1.8	1.8	56.621	502	502	1	-2	0	1.8	1.8	1.8	1.8	1.8	0	0	0	0	0	0
Q8CC35	Q8CC35	14	14	14	Synaptopodin	Synpo		1	14	14	14	2	4	1	9	6	8	2	4	1	9	6	8	2	4	1	9	6	8	18.2	18.2	18.2	99.55	929	929	0	47.246	3	5.2	1.2	11.6	8.2	10.7	894810000	77750000	63581000	109450000	262950000	131340000
Q8CC88	Q8CC88	13	13	13	von Willebrand factor A domain-containing protein 8	Vwa8		1	13	13	13	0	1	0	8	5	6	0	1	0	8	5	6	0	1	0	8	5	6	7.1	7.1	7.1	213.42	1905	1905	0	27.876	0	0.4	0	4.3	2.8	2.9	1779800000	0	0	0	110410000	772940000
Q8CDN6	Q8CDN6	3	3	3	Thioredoxin-like protein 1	Txnl1		1	3	3	3	0	0	0	2	2	1	0	0	0	2	2	1	0	0	0	2	2	1	15.9	15.9	15.9	32.237	289	289	0	7.2888	0	0	0	12.8	8.3	3.1	130910000	0	0	0	62359000	51312000
Q8CG76	Q8CG76	5	5	5	Aflatoxin B1 aldehyde reductase member 2	Akr7a2		1	5	5	5	2	2	0	3	4	3	2	2	0	3	4	3	2	2	0	3	4	3	16.9	16.9	16.9	40.612	367	367	0	12.612	5.2	6.3	0	9.5	15	9.5	449800000	37940000	82967000	0	104470000	154380000
Q8CGC7	Q8CGC7	22	22	22	Bifunctional glutamate/proline--tRNA ligase;Glutamate--tRNA ligase;Proline--tRNA ligase	Eprs		1	22	22	22	6	5	3	14	14	12	6	5	3	14	14	12	6	5	3	14	14	12	18.1	18.1	18.1	170.08	1512	1512	0	81.072	5.2	3.8	2.4	13.2	12.1	10.2	2139300000	235690000	217290000	132050000	544350000	590250000
Q8CGK3	Q8CGK3	10	10	10	Lon protease homolog, mitochondrial	Lonp1		1	10	10	10	1	1	1	6	5	5	1	1	1	6	5	5	1	1	1	6	5	5	13.3	13.3	13.3	105.84	949	949	0	60.376	1.1	1.1	1.1	6.7	7.2	5.6	489580000	29113000	25392000	17238000	122460000	151540000
Q9D2U9;Q8CGP0	Q9D2U9;Q8CGP0	4;4	1;1	1;1	Histone H2B type 3-A;Histone H2B type 3-B	Hist3h2ba;Hist3h2bb	;	2	4	1	1	2	3	3	2	3	3	0	0	1	0	0	0	0	0	1	0	0	0	33.3	5.6	5.6	13.994	126	126;126	1	-2	19	27.8	21.4	19	27.8	27.8	14264000	0	0	14264000	0	0
Q8CGY6	Q8CGY6	12	12	12	Protein unc-45 homolog B	Unc45b		1	12	12	12	2	3	0	9	5	7	2	3	0	9	5	7	2	3	0	9	5	7	13.7	13.7	13.7	103.64	931	931	0	32.959	2.1	3.9	0	10.2	5.8	7.9	634240000	36807000	82229000	0	233720000	113820000
Q8CHP8	Q8CHP8	6	6	6	Phosphoglycolate phosphatase	Pgp		1	6	6	6	2	2	1	4	4	3	2	2	1	4	4	3	2	2	1	4	4	3	22.1	22.1	22.1	34.54	321	321	0	48.573	8.1	8.1	3.4	13.1	16.5	12.1	1204800000	195960000	194680000	83076000	280090000	269890000
Q8CHS7	Q8CHS7	9	9	9	Dehydrogenase/reductase SDR family member 7C	Dhrs7c		1	9	9	9	0	1	1	6	9	8	0	1	1	6	9	8	0	1	1	6	9	8	33.1	33.1	33.1	34.467	311	311	0	50.363	0	4.5	4.2	21.9	33.1	28.6	1389100000	0	49124000	16085000	429040000	536250000
Q8CHT0	Q8CHT0	13	13	13	Delta-1-pyrroline-5-carboxylate dehydrogenase, mitochondrial	Aldh4a1		1	13	13	13	2	3	3	9	9	6	2	3	3	9	9	6	2	3	3	9	9	6	27.8	27.8	27.8	61.84	562	562	0	48.258	3.2	5	6	19.9	20.8	17.3	1782100000	146200000	212470000	112970000	480630000	548320000
Q8CI12	Q8CI12	9	9	9	Smoothelin-like protein 2	Smtnl2		1	9	9	9	0	1	1	5	6	4	0	1	1	5	6	4	0	1	1	5	6	4	20.4	20.4	20.4	49.523	456	456	0	16.203	0	3.1	1.8	12.1	14.9	9.6	752630000	0	17370000	115880000	179580000	259430000
Q8CI51	Q8CI51	7	7	7	PDZ and LIM domain protein 5	Pdlim5		1	7	7	7	2	2	2	7	7	6	2	2	2	7	7	6	2	2	2	7	7	6	17.9	17.9	17.9	63.299	591	591	0	163.25	4.4	4.6	7.4	17.9	17.9	16.6	19611000000	221270000	531750000	543960000	6057000000	6799600000
Q8CI70	Q8CI70	6	6	6	Leucine-rich repeat-containing protein 20	Lrrc20		1	6	6	6	0	0	0	3	5	3	0	0	0	3	5	3	0	0	0	3	5	3	30.4	30.4	30.4	20.809	184	184	0	11.749	0	0	0	15.2	24.5	15.2	172360000	0	0	0	53762000	80611000
Q8CIB5	Q8CIB5	6	6	6	Fermitin family homolog 2	Fermt2		1	6	6	6	1	1	1	5	3	2	1	1	1	5	3	2	1	1	1	5	3	2	9.9	9.9	9.9	77.8	680	680	0	14.183	1.5	1.5	1.5	8.4	4	3.7	211700000	13563000	0	20732000	90299000	57864000
Q8CIE6	Q8CIE6	2	2	2	Coatomer subunit alpha;Xenin;Proxenin	Copa		1	2	2	2	0	1	1	0	0	1	0	1	1	0	0	1	0	1	1	0	0	1	2.3	2.3	2.3	138.43	1224	1224	0.0015314	3.7126	0	1.1	1.1	0	0	1.2	46057000	0	14623000	15595000	0	0
Q8CJ53	Q8CJ53	5	5	5	Cdc42-interacting protein 4	Trip10		1	5	5	5	1	1	1	5	0	1	1	1	1	5	0	1	1	1	1	5	0	1	8.3	8.3	8.3	68.489	603	603	0	9.5235	1.5	1.5	1.5	8.3	0	1.5	186220000	42925000	15044000	15318000	103040000	0
Q8JZN5	Q8JZN5	9	9	9	Acyl-CoA dehydrogenase family member 9, mitochondrial	Acad9		1	9	9	9	0	0	1	3	5	6	0	0	1	3	5	6	0	0	1	3	5	6	14.4	14.4	14.4	68.721	625	625	0	17.268	0	0	1.6	5	8.2	9.8	265520000	0	0	21307000	29891000	92220000
Q8JZQ2	Q8JZQ2	3	3	3	AFG3-like protein 2	Afg3l2		1	3	3	3	1	1	0	0	0	1	1	1	0	0	0	1	1	1	0	0	0	1	4.6	4.6	4.6	89.518	802	802	0	5.6003	2.5	1	0	0	0	1.1	99828000	29162000	44576000	0	0	0
Q8JZQ9	Q8JZQ9	1	1	1	Eukaryotic translation initiation factor 3 subunit B	Eif3b		1	1	1	1	0	0	0	1	1	0	0	0	0	1	1	0	0	0	0	1	1	0	1.1	1.1	1.1	91.369	803	803	0.0096552	2.5647	0	0	0	1.1	1.1	0	44768000	0	0	0	13437000	31330000
Q8K010	Q8K010	10	10	10	5-oxoprolinase	Oplah		1	10	10	10	0	0	0	5	6	6	0	0	0	5	6	6	0	0	0	5	6	6	9.8	9.8	9.8	137.61	1288	1288	0	22.562	0	0	0	5.4	5.1	6.4	266810000	0	0	0	74628000	92219000
Q8K0D5	Q8K0D5	3	3	3	Elongation factor G, mitochondrial	Gfm1		1	3	3	3	1	0	0	2	0	2	1	0	0	2	0	2	1	0	0	2	0	2	4.3	4.3	4.3	83.549	751	751	0	5.8543	1.9	0	0	2.8	0	3.3	70395000	16341000	0	0	34227000	0
Q8K0E8	Q8K0E8	5	5	5	Fibrinogen beta chain;Fibrinopeptide B;Fibrinogen beta chain	Fgb		1	5	5	5	0	1	1	3	1	2	0	1	1	3	1	2	0	1	1	3	1	2	13.3	13.3	13.3	54.752	481	481	0	11.346	0	2.5	1.5	9.4	2.9	6.9	181000000	0	26394000	24078000	76588000	18716000
Q8K0Z7	Q8K0Z7	4	4	4	Translational activator of cytochrome c oxidase 1	Taco1		1	4	4	4	1	3	1	0	3	3	1	3	1	0	3	3	1	3	1	0	3	3	15	15	15	32.314	294	294	0	16.253	2.7	8.8	2.7	0	12.2	12.2	271130000	39049000	84483000	97032000	0	26791000
Q8K1M6	Q8K1M6	8	8	8	Dynamin-1-like protein	Dnm1l		1	8	8	8	0	1	2	3	5	2	0	1	2	3	5	2	0	1	2	3	5	2	11.3	11.3	11.3	82.657	742	742	0	17.815	0	1.1	2.2	5.1	6.3	2.6	245390000	0	0	79701000	50391000	78416000
Q8K1Z0	Q8K1Z0	9	9	9	Ubiquinone biosynthesis protein COQ9, mitochondrial	Coq9		1	9	9	9	3	3	2	6	9	6	3	3	2	6	9	6	3	3	2	6	9	6	38.7	38.7	38.7	35.082	313	313	0	55.034	9.9	12.8	6.1	24.3	38.7	25.9	6070400000	771470000	418790000	346930000	1371000000	1893700000
Q8K273	Q8K273	1	1	1	Membrane magnesium transporter 1	Mmgt1		1	1	1	1	0	0	0	0	1	1	0	0	0	0	1	1	0	0	0	0	1	1	8.4	8.4	8.4	14.677	131	131	0	6.2374	0	0	0	0	8.4	8.4	36215000	0	0	0	0	24528000
Q8K2B3	Q8K2B3	24	24	24	Succinate dehydrogenase [ubiquinone] flavoprotein subunit, mitochondrial	Sdha		1	24	24	24	4	7	4	16	16	19	4	7	4	16	16	19	4	7	4	16	16	19	46.8	46.8	46.8	72.585	664	664	0	286.78	8.4	11	7.2	33.6	36.1	39.9	11246000000	442390000	746090000	147180000	3136400000	3174800000
Q8K2C6	Q8K2C6	2	2	2	NAD-dependent protein deacylase sirtuin-5, mitochondrial	Sirt5		1	2	2	2	0	0	0	0	2	0	0	0	0	0	2	0	0	0	0	0	2	0	9.7	9.7	9.7	34.134	310	310	0	5.1422	0	0	0	0	9.7	0	48351000	0	0	0	0	48351000
Q8K3J1	Q8K3J1	9	9	9	NADH dehydrogenase [ubiquinone] iron-sulfur protein 8, mitochondrial	Ndufs8		1	9	9	9	2	1	2	3	4	6	2	1	2	3	4	6	2	1	2	3	4	6	40.6	40.6	40.6	24.038	212	212	0	30.78	8	3.8	8.5	14.2	19.3	26.4	1215600000	219130000	0	17886000	154730000	273200000
Q8K411	Q8K411	3	3	3	Presequence protease, mitochondrial	Pitrm1		1	3	3	3	2	1	0	2	0	1	2	1	0	2	0	1	2	1	0	2	0	1	3.4	3.4	3.4	117.37	1036	1036	0	5.2589	1.9	1	0	2.4	0	1	100390000	40749000	15996000	0	28538000	0
Q8K4F5	Q8K4F5	2	2	2	Alpha/beta hydrolase domain-containing protein 11	Abhd11		1	2	2	2	0	0	0	2	0	0	0	0	0	2	0	0	0	0	0	2	0	0	6.5	6.5	6.5	33.56	307	307	0	5.5137	0	0	0	6.5	0	0	40554000	0	0	0	40554000	0
Q8K4L3	Q8K4L3	3	3	3	Supervillin	Svil		1	3	3	3	1	1	0	0	0	1	1	1	0	0	0	1	1	1	0	0	0	1	1.3	1.3	1.3	243.16	2170	2170	0	6.1971	0.4	0.4	0	0	0	0.5	39275000	14345000	13951000	0	0	0
Q8K4Z3	Q8K4Z3	1	1	1	NAD(P)H-hydrate epimerase	Apoa1bp		1	1	1	1	1	1	0	0	1	1	1	1	0	0	1	1	1	1	0	0	1	1	6.4	6.4	6.4	30.972	282	282	0	7.0513	6.4	6.4	0	0	6.4	6.4	199700000	63718000	53788000	0	0	38995000
Q8QZR5	Q8QZR5	7	7	7	Alanine aminotransferase 1	Gpt		1	7	7	7	0	0	0	5	3	4	0	0	0	5	3	4	0	0	0	5	3	4	15.3	15.3	15.3	55.142	496	496	0	25.592	0	0	0	10.9	7.1	10.1	223990000	0	0	0	123450000	46719000
Q8QZS1	Q8QZS1	9	9	9	3-hydroxyisobutyryl-CoA hydrolase, mitochondrial	Hibch		1	9	9	9	2	2	2	5	5	5	2	2	2	5	5	5	2	2	2	5	5	5	25.5	25.5	25.5	43.037	385	385	0	26.486	6.5	5.2	5.2	16.4	12.7	13	806070000	66602000	47054000	58654000	358620000	131460000
Q8QZT1	Q8QZT1	13	13	13	Acetyl-CoA acetyltransferase, mitochondrial	Acat1		1	13	13	13	3	6	5	9	9	10	3	6	5	9	9	10	3	6	5	9	9	10	43.9	43.9	43.9	44.816	424	424	0	248.28	8	19.3	13.2	35.1	34.7	36.3	6868400000	554670000	151010000	678150000	1744200000	1649000000
Q8R010	Q8R010	2	2	2	Aminoacyl tRNA synthase complex-interacting multifunctional protein 2	Aimp2		1	2	2	2	0	0	0	1	0	2	0	0	0	1	0	2	0	0	0	1	0	2	6.2	6.2	6.2	35.377	320	320	0.00078247	4.044	0	0	0	3.8	0	6.2	134300000	0	0	0	16359000	0
Q8R016	Q8R016	3	3	3	Bleomycin hydrolase	Blmh		1	3	3	3	0	0	0	2	2	2	0	0	0	2	2	2	0	0	0	2	2	2	5.5	5.5	5.5	52.511	455	455	0	5.6839	0	0	0	3.5	3.7	3.7	147190000	0	0	0	42156000	58678000
Q8R050;Q149F3	Q8R050;Q149F3	2;1	2;1	2;1	Eukaryotic peptide chain release factor GTP-binding subunit ERF3A;Eukaryotic peptide chain release factor GTP-binding subunit ERF3B	Gspt1;Gspt2	;	2	2	2	2	0	1	1	1	0	0	0	1	1	1	0	0	0	1	1	1	0	0	3.3	3.3	3.3	68.625	636	636;632	0.00079745	4.2365	0	1.6	1.6	1.7	0	0	49856000	0	19251000	17430000	13175000	0
Q8R081	Q8R081	3	3	3	Heterogeneous nuclear ribonucleoprotein L	Hnrnpl		1	3	3	3	1	0	1	1	2	1	1	0	1	1	2	1	1	0	1	1	2	1	7.5	7.5	7.5	63.963	586	586	0	6.847	2	0	2	2.4	5.1	2	103150000	28777000	0	17317000	17358000	27127000
Q8R086	Q8R086	4	4	4	Sulfite oxidase, mitochondrial	Suox		1	4	4	4	1	1	1	0	2	2	1	1	1	0	2	2	1	1	1	0	2	2	9.7	9.7	9.7	60.755	546	546	0	10.574	1.5	1.5	1.5	0	6.4	4.4	254170000	78542000	40869000	47257000	0	48795000
Q8R0P4	Q8R0P4	6	6	6	Mth938 domain-containing protein	Aamdc		1	6	6	6	2	3	2	5	4	4	2	3	2	5	4	4	2	3	2	5	4	4	54.1	54.1	54.1	13.244	122	122	0	14.518	14.8	27.9	14.8	45.1	37.7	36.9	1271200000	222270000	223030000	214500000	221650000	171480000
Q8R127	Q8R127	4	4	4	Saccharopine dehydrogenase-like oxidoreductase	Sccpdh		1	4	4	4	1	1	1	1	1	0	1	1	1	1	1	0	1	1	1	1	1	0	7.9	7.9	7.9	47.129	429	429	0	6.0681	2.3	2.1	2.3	1.9	1.6	0	101710000	27375000	14828000	23954000	17102000	18450000
Q8R146	Q8R146	4	4	4	Acylamino-acid-releasing enzyme	Apeh		1	4	4	4	1	0	0	2	1	2	1	0	0	2	1	2	1	0	0	2	1	2	5.5	5.5	5.5	81.58	732	732	0	8.9971	1.1	0	0	3.3	1.1	3.3	128020000	53035000	0	0	20470000	11599000
Q8R164	Q8R164	4	4	4	Valacyclovir hydrolase	Bphl		1	4	4	4	0	0	0	3	2	1	0	0	0	3	2	1	0	0	0	3	2	1	16.8	16.8	16.8	32.851	291	291	0	7.8992	0	0	0	12.7	7.9	3.8	89238000	0	0	0	45668000	23217000
Q8R1B4	Q8R1B4	5	5	5	Eukaryotic translation initiation factor 3 subunit C	Eif3c		1	5	5	5	1	0	0	4	0	1	1	0	0	4	0	1	1	0	0	4	0	1	5.6	5.6	5.6	105.53	911	911	0	8.1076	0.9	0	0	4.7	0	0.9	79197000	12086000	0	0	51751000	0
Q8R1G2	Q8R1G2	8	8	8	Carboxymethylenebutenolidase homolog	Cmbl		1	8	8	8	1	1	0	7	5	6	1	1	0	7	5	6	1	1	0	7	5	6	36.3	36.3	36.3	27.902	245	245	0	26.198	3.7	3.7	0	33.5	26.1	25.3	2518900000	53072000	59662000	0	533940000	1054700000
Q8R1I1	Q8R1I1	2	2	2	Cytochrome b-c1 complex subunit 9	Uqcr10		1	2	2	2	0	0	0	2	1	1	0	0	0	2	1	1	0	0	0	2	1	1	39.1	39.1	39.1	7.4454	64	64	0	26.215	0	0	0	39.1	26.6	26.6	2928600000	0	0	0	1376800000	885440000
Q8R1K4	Q8R1K4	2	2	2	5-phosphohydroxy-L-lysine phospho-lyase	Phykpl		1	2	2	2	0	0	0	1	1	0	0	0	0	1	1	0	0	0	0	1	1	0	4.7	4.7	4.7	51.965	467	467	0	5.4452	0	0	0	2.8	1.9	0	31813000	0	0	0	18288000	13525000
Q8R1Q8	Q8R1Q8	2	2	2	Cytoplasmic dynein 1 light intermediate chain 1	Dync1li1		1	2	2	2	0	0	0	1	1	0	0	0	0	1	1	0	0	0	0	1	1	0	4.6	4.6	4.6	56.614	523	523	0.0050725	3.1082	0	0	0	2.3	2.3	0	18190000	0	0	0	12552000	5638000
Q8R1S0	Q8R1S0	5	5	5	Ubiquinone biosynthesis monooxygenase COQ6, mitochondrial	Coq6		1	5	5	5	0	0	0	5	2	2	0	0	0	5	2	2	0	0	0	5	2	2	10.3	10.3	10.3	51.392	476	476	0	10.381	0	0	0	10.3	3.8	5	168630000	0	0	0	115120000	25698000
Q8R1V4	Q8R1V4	2	2	2	Transmembrane emp24 domain-containing protein 4	Tmed4		1	2	2	2	0	0	0	1	2	2	0	0	0	1	2	2	0	0	0	1	2	2	7.9	7.9	7.9	26.022	227	227	0.00080515	4.3916	0	0	0	3.1	7.9	7.9	68205000	0	0	0	12908000	24435000
Q8R2G4	Q8R2G4	5	5	5	Ecto-ADP-ribosyltransferase 3	Art3		1	5	5	5	0	0	0	4	2	1	0	0	0	4	2	1	0	0	0	4	2	1	16.2	16.2	16.2	42.014	371	371	0	13.834	0	0	0	14.3	4.9	3	152320000	0	0	0	106340000	25479000
Q8R2H9	Q8R2H9	2	2	2	Phosphoethanolamine/phosphocholine phosphatase	Phospho1		1	2	2	2	0	1	0	1	1	1	0	1	0	1	1	1	0	1	0	1	1	1	6.7	6.7	6.7	29.911	267	267	0.0015244	3.6652	0	2.6	0	2.6	4.1	4.1	43627000	0	0	0	16215000	17390000
Q8R3Q6	Q8R3Q6	1	1	1	Coiled-coil domain-containing protein 58	Ccdc58		1	1	1	1	0	0	0	1	0	0	0	0	0	1	0	0	0	0	0	1	0	0	11.8	11.8	11.8	16.665	144	144	0.007741	2.767	0	0	0	11.8	0	0	26915000	0	0	0	26915000	0
Q8R3Z5;Q8R0S4;Q8CC27	Q8R3Z5	12;5;4	12;5;4	10;3;2	Voltage-dependent L-type calcium channel subunit beta-1	Cacnb1		3	12	12	10	0	2	3	8	5	8	0	2	3	8	5	8	0	2	3	6	4	6	24.1	24.1	21.3	65.485	597	597;519;655	0	39.011	0	4.7	7.5	14.2	9.5	15.1	1492800000	0	69293000	102110000	542380000	404560000
Q8R404	Q8R404	2	2	2	Protein QIL1	Qil1		1	2	2	2	0	0	0	1	1	2	0	0	0	1	1	2	0	0	0	1	1	2	22.7	22.7	22.7	13.373	119	119	0	30.65	0	0	0	16.8	16.8	22.7	223940000	0	0	0	55069000	59339000
Q8R429;O55143	Q8R429	56;20	56;20	46;14	Sarcoplasmic/endoplasmic reticulum calcium ATPase 1	Atp2a1		2	56	56	46	34	38	31	42	42	49	34	38	31	42	42	49	25	30	23	36	36	41	51.4	51.4	43.6	109.42	994	994;1044	0	323.31	37.5	41.4	37	44.6	43.5	45.6	924190000000	73702000000	94041000000	104450000000	219990000000	237330000000
Q8R4E4	Q8R4E4	8	8	8	Myozenin-3	Myoz3		1	8	8	8	1	2	2	6	7	7	1	2	2	6	7	7	1	2	2	6	7	7	40.4	40.4	40.4	26.981	245	245	0	99.023	8.6	11.8	11.4	33.1	37.6	37.1	3735100000	150650000	267600000	190360000	974140000	1048900000
Q8R4N0	Q8R4N0	7	7	7	Citrate lyase subunit beta-like protein, mitochondrial	Clybl		1	7	7	7	3	3	2	1	2	4	3	3	2	1	2	4	3	3	2	1	2	4	22.8	22.8	22.8	37.548	338	338	0	24.585	11.2	7.1	5	6.2	5.9	14.5	574440000	115090000	144250000	74497000	50634000	66302000
Q8R4S0	Q8R4S0	2	2	2	Protein phosphatase 1 regulatory subunit 14C	Ppp1r14c		1	2	2	2	0	0	0	2	0	0	0	0	0	2	0	0	0	0	0	2	0	0	23.8	23.8	23.8	17.754	164	164	0	15.106	0	0	0	23.8	0	0	29489000	0	0	0	29489000	0
Q8R550	Q8R550	3	3	3	SH3 domain-containing kinase-binding protein 1	Sh3kbp1		1	3	3	3	0	0	0	0	1	2	0	0	0	0	1	2	0	0	0	0	1	2	4.5	4.5	4.5	78.169	709	709	0	5.8744	0	0	0	0	1	3.5	41413000	0	0	0	0	10495000
Q8R5A0	Q8R5A0	3	3	3	N-lysine methyltransferase SMYD2	Smyd2		1	3	3	3	0	0	0	1	2	1	0	0	0	1	2	1	0	0	0	1	2	1	6.5	6.5	6.5	49.566	433	433	0.00081833	4.6746	0	0	0	1.8	4.6	1.8	51399000	0	0	0	14646000	25985000
Q8R5H1	Q8R5H1	5	5	5	Ubiquitin carboxyl-terminal hydrolase 15	Usp15		1	5	5	5	1	1	0	2	1	0	1	1	0	2	1	0	1	1	0	2	1	0	5.2	5.2	5.2	112.32	981	981	0	8.757	0.8	0.9	0	2.5	0.9	0	82523000	18981000	20845000	0	30885000	11812000
Q8R5J9	Q8R5J9	3	3	3	PRA1 family protein 3	Arl6ip5		1	3	3	3	0	0	0	2	3	1	0	0	0	2	3	1	0	0	0	2	3	1	14.4	14.4	14.4	21.557	188	188	0	9.1232	0	0	0	10.6	14.4	4.8	131770000	0	0	0	43484000	74082000
Q8VBT0	Q8VBT0	2	2	2	Thioredoxin-related transmembrane protein 1	Tmx1		1	2	2	2	0	1	0	1	0	1	0	1	0	1	0	1	0	1	0	1	0	1	7.2	7.2	7.2	31.395	278	278	0.00079428	4.1957	0	2.9	0	4.3	0	4.3	15175000	0	15175000	0	0	0
Q8VBT1	Q8VBT1	2	2	2	Beta-taxilin	Txlnb		1	2	2	2	0	0	0	1	2	1	0	0	0	1	2	1	0	0	0	1	2	1	3.5	3.5	3.5	77.206	685	685	0.00080841	4.4447	0	0	0	2	3.5	2	14479000	0	0	0	14479000	0
Q8VBV7	Q8VBV7	2	2	2	COP9 signalosome complex subunit 8	Cops8		1	2	2	2	0	0	0	1	2	2	0	0	0	1	2	2	0	0	0	1	2	2	12.9	12.9	12.9	23.255	209	209	0	6.2883	0	0	0	6.7	12.9	12.9	116920000	0	0	0	25628000	50812000
Q8VBW6	Q8VBW6	1	1	1	NEDD8-activating enzyme E1 regulatory subunit	Nae1		1	1	1	1	0	0	0	1	1	1	0	0	0	1	1	1	0	0	0	1	1	1	2.8	2.8	2.8	60.273	534	534	0.0051433	3.2138	0	0	0	2.8	2.8	2.8	55841000	0	0	0	15614000	18656000
Q8VC77	Q8VC77	1	1	1		Akr1c20		1	1	1	1	0	0	0	1	1	1	0	0	0	1	1	1	0	0	0	1	1	1	3.7	3.7	3.7	36.856	323	323	0	12.07	0	0	0	3.7	3.7	3.7	383550000	0	0	0	144190000	133430000
Q8VC85	Q8VC85	1	1	1	U6 snRNA-associated Sm-like protein LSm1	Lsm1		1	1	1	1	0	0	0	0	1	0	0	0	0	0	1	0	0	0	0	0	1	0	11.3	11.3	11.3	15.236	133	133	1	-2	0	0	0	0	11.3	0	26294000	0	0	0	0	26294000
Q8VCA6	Q8VCA6	1	1	1	Transmembrane protein 161A	Tmem161a		1	1	1	1	0	0	0	1	0	1	0	0	0	1	0	1	0	0	0	1	0	1	2.1	2.1	2.1	54.014	480	480	0.0090028	2.6382	0	0	0	2.1	0	2.1	20188000	0	0	0	9804200	0
Q8VCA8	Q8VCA8	2	2	2	Secernin-2	Scrn2		1	2	2	2	0	0	0	0	1	1	0	0	0	0	1	1	0	0	0	0	1	1	9.4	9.4	9.4	46.6	425	425	0	6.835	0	0	0	0	4.7	4.7	41199000	0	0	0	0	21257000
Q8VCF0	Q8VCF0	5	5	5	Mitochondrial antiviral-signaling protein	Mavs		1	5	5	5	0	1	1	3	1	2	0	1	1	3	1	2	0	1	1	3	1	2	17.3	17.3	17.3	53.398	503	503	0	20.867	0	3	1.8	12.5	3.4	6.2	249300000	0	32945000	64747000	89278000	22972000
Q8VCM7	Q8VCM7	4	4	4	Fibrinogen gamma chain	Fgg		1	4	4	4	1	1	0	2	2	1	1	1	0	2	2	1	1	1	0	2	2	1	9.9	9.9	9.9	49.391	436	436	0	9.4678	2.5	2.5	0	4.6	5.7	3	258530000	88441000	43132000	0	67426000	43296000
Q8VCR8	Q8VCR8	17	17	17	Myosin light chain kinase 2, skeletal/cardiac muscle	Mylk2		1	17	17	17	6	6	5	13	10	7	6	6	5	13	10	7	6	6	5	13	10	7	36.4	36.4	36.4	65.989	613	613	0	125.81	11.1	11.1	9.3	28.5	19.2	15.5	7038700000	698350000	944080000	1023800000	1730000000	1655300000
Q8VCT3	Q8VCT3	2	2	2	Aminopeptidase B	Rnpep		1	2	2	2	0	0	0	2	0	1	0	0	0	2	0	1	0	0	0	2	0	1	2.9	2.9	2.9	72.415	650	650	0.0015117	3.5487	0	0	0	2.9	0	1.5	44286000	0	0	0	26106000	0
Q8VCT4;Q8VCC2;Q64176;Q91WU0;D3Z298;E9PYP1	Q8VCT4	10;2;1;1;1;1	10;2;1;1;1;1	7;0;0;0;0;0	Carboxylesterase 1D	Ces1d		6	10	10	7	4	4	3	10	9	7	4	4	3	10	9	7	2	2	2	7	6	5	20.2	20.2	14.9	61.787	565	565;565;562;561;562;563	0	35.54	8	8	5.5	20.2	17.9	12.7	2537500000	502120000	374190000	287340000	524330000	551090000
Q8VDD5	Q8VDD5	36	29	26	Myosin-9	Myh9		1	36	29	26	5	7	4	23	18	19	3	5	3	18	14	14	3	4	3	17	14	13	19.1	15.5	13.9	226.37	1960	1960	0	70.473	2.4	3.1	2	13.6	10.3	11.3	1288800000	53139000	171980000	120040000	389970000	311060000
Q8VDJ3	Q8VDJ3	5	5	5	Vigilin	Hdlbp		1	5	5	5	1	1	2	1	1	2	1	1	2	1	1	2	1	1	2	1	1	2	3.7	3.7	3.7	141.74	1268	1268	0	9.1131	0.9	0.9	1.7	0.6	0.6	1.1	1078100000	12990000	14989000	29418000	400510000	247130000
Q8VDM4	Q8VDM4	17	17	17	26S proteasome non-ATPase regulatory subunit 2	Psmd2		1	17	17	17	4	1	3	12	9	5	4	1	3	12	9	5	4	1	3	12	9	5	21.4	21.4	21.4	100.2	908	908	0	39.05	4.3	0.9	3.2	16.5	9.9	8	991530000	131920000	53575000	98110000	356090000	254260000
Q8VDN2;Q64436	Q8VDN2	18;4	6;0	6;0	Sodium/potassium-transporting ATPase subunit alpha-1	Atp1a1		2	18	6	6	4	5	4	11	15	10	1	1	1	3	4	3	1	1	1	3	4	3	21.2	5.9	5.9	112.98	1023	1023;1033	0	11.951	4.8	6.5	5.8	14.9	17	11.8	238690000	24557000	19409000	13948000	59876000	67423000
Q8VDQ8	Q8VDQ8	1	1	1	NAD-dependent protein deacetylase sirtuin-2	Sirt2		1	1	1	1	0	0	0	0	1	1	0	0	0	0	1	1	0	0	0	0	1	1	6.2	6.2	6.2	43.256	389	389	0.0044118	3.2271	0	0	0	0	6.2	6.2	34650000	0	0	0	0	16679000
Q8VDW0;Q9Z1N5	Q8VDW0;Q9Z1N5	3;3	3;3	3;3	ATP-dependent RNA helicase DDX39A;Spliceosome RNA helicase Ddx39b	Ddx39a;Ddx39b	;	2	3	3	3	0	0	0	1	2	2	0	0	0	1	2	2	0	0	0	1	2	2	6.3	6.3	6.3	49.067	427	427;428	0	5.4471	0	0	0	2.8	3.5	4.7	56190000	0	0	0	15499000	17719000
Q8VE95	Q8VE95	1	1	1	UPF0598 protein C8orf82 homolog			1	1	1	1	0	0	0	1	1	1	0	0	0	1	1	1	0	0	0	1	1	1	5.5	5.5	5.5	24.33	218	218	0.00082713	4.8542	0	0	0	5.5	5.5	5.5	86302000	0	0	0	30509000	29621000
Q8VED9	Q8VED9	2	2	2	Galectin-related protein	Lgalsl		1	2	2	2	0	0	0	1	0	1	0	0	0	1	0	1	0	0	0	1	0	1	13.4	13.4	13.4	18.955	172	172	0.00078186	4.0401	0	0	0	7	0	6.4	26022000	0	0	0	16857000	0
Q8VEE1	Q8VEE1	13	13	13	LIM and cysteine-rich domains protein 1	Lmcd1		1	13	13	13	2	2	2	7	11	7	2	2	2	7	11	7	2	2	2	7	11	7	45.5	45.5	45.5	40.996	365	365	0	164.95	4.1	10.4	7.1	28.2	35.1	25.2	2296300000	232980000	67532000	151330000	460870000	868730000
Q8VEH3;Q9CQW2	Q8VEH3;Q9CQW2	2;1	2;1	2;1	ADP-ribosylation factor-like protein 8A;ADP-ribosylation factor-like protein 8B	Arl8a;Arl8b	;	2	2	2	2	0	0	0	1	1	0	0	0	0	1	1	0	0	0	0	1	1	0	9.7	9.7	9.7	21.39	186	186;186	0.0050688	3.0754	0	0	0	4.8	4.8	0	82601000	0	0	0	21489000	61111000
Q8VEK3	Q8VEK3	6	6	6	Heterogeneous nuclear ribonucleoprotein U	Hnrnpu		1	6	6	6	0	0	0	4	3	2	0	0	0	4	3	2	0	0	0	4	3	2	8.8	8.8	8.8	87.917	800	800	0	12.167	0	0	0	6.9	4.1	2.8	172410000	0	0	0	75059000	66538000
Q8VEM8	Q8VEM8	12	12	12	Phosphate carrier protein, mitochondrial	Slc25a3		1	12	12	12	5	5	4	9	10	10	5	5	4	9	10	10	5	5	4	9	10	10	31.1	31.1	31.1	39.632	357	357	0	118.39	12.6	12.6	9.2	26.6	26.9	28.6	24607000000	2930700000	3007300000	1677300000	5259600000	5949300000
Q8VHL1	Q8VHL1	3	3	3	Histone-lysine N-methyltransferase SETD7	Setd7		1	3	3	3	0	1	0	1	1	1	0	1	0	1	1	1	0	1	0	1	1	1	7.4	7.4	7.4	40.506	366	366	0	5.8785	0	2.2	0	2.7	2.2	2.5	75563000	0	28434000	0	15449000	17510000
Q8VHW3	Q8VHW3	2	2	2	Voltage-dependent calcium channel gamma-6 subunit	Cacng6		1	2	2	2	0	0	0	1	1	1	0	0	0	1	1	1	0	0	0	1	1	1	8.8	8.8	8.8	28.145	260	260	0.00076687	3.7245	0	0	0	3.8	5	5	44987000	0	0	0	13104000	16853000
Q8VHX6;Q80X90	Q8VHX6	110;10	110;10	101;3	Filamin-C	Flnc		2	110	110	101	50	43	34	74	80	71	50	43	34	74	80	71	48	42	33	70	74	67	51.1	51.1	48.1	291.12	2726	2726;2602	0	323.31	26.6	22.5	16.1	35.4	38.7	34.8	63248000000	5624000000	6116700000	4496500000	16982000000	14357000000
Q8VIJ6	Q8VIJ6	2	2	2	Splicing factor, proline- and glutamine-rich	Sfpq		1	2	2	2	1	1	0	0	0	1	1	1	0	0	0	1	1	1	0	0	0	1	3.4	3.4	3.4	75.441	699	699	0.0077904	2.8232	1.3	1.3	0	0	0	2.1	42410000	10681000	13691000	0	0	0
Q91V41	Q91V41	5	5	5	Ras-related protein Rab-14	Rab14		1	5	5	5	0	2	0	3	1	0	0	2	0	3	1	0	0	2	0	3	1	0	24.7	24.7	24.7	23.897	215	215	0	11.221	0	7.4	0	14.4	6.5	0	157870000	0	54329000	0	66345000	37191000
Q91V64	Q91V64	2	2	2	Isochorismatase domain-containing protein 1	Isoc1		1	2	2	2	0	0	0	1	1	1	0	0	0	1	1	1	0	0	0	1	1	1	7.4	7.4	7.4	32.032	297	297	0	6.1236	0	0	0	5.1	5.1	2.4	70989000	0	0	0	32462000	21208000
Q91V79	Q91V79	3	3	3	Fat storage-inducing transmembrane protein 1	Fitm1		1	3	3	3	0	1	0	0	2	2	0	1	0	0	2	2	0	1	0	0	2	2	12	12	12	32.28	292	292	0	8.4432	0	4.5	0	0	7.5	7.5	321740000	0	30473000	0	0	280010000
Q91VA7	Q91VA7	14	14	14	Isocitrate dehydrogenase [NAD] subunit, mitochondrial	Idh3b		1	14	14	14	4	4	2	11	12	11	4	4	2	11	12	11	4	4	2	11	12	11	42.7	42.7	42.7	42.194	384	384	0	110.53	14.6	15.6	4.4	34.1	34.1	32	13671000000	274930000	510250000	120320000	4652600000	3984800000
Q91VC9	Q91VC9	3	3	3	Growth hormone-inducible transmembrane protein	Ghitm		1	3	3	3	1	1	0	2	2	1	1	1	0	2	2	1	1	1	0	2	2	1	9.2	9.2	9.2	37.275	346	346	0	6.3025	2.9	2.9	0	6.4	6.4	3.2	155120000	38272000	29963000	0	40884000	33922000
Q91VD9	Q91VD9	28	28	28	NADH-ubiquinone oxidoreductase 75 kDa subunit, mitochondrial	Ndufs1		1	28	28	28	6	8	9	20	21	19	6	8	9	20	21	19	6	8	9	20	21	19	41.8	41.8	41.8	79.776	727	727	0	283.37	10	13.1	12.4	31.4	34.4	29.8	14562000000	600220000	1515200000	770390000	3824000000	4581700000
Q91VI7	Q91VI7	7	7	7	Ribonuclease inhibitor	Rnh1		1	7	7	7	0	1	0	5	4	4	0	1	0	5	4	4	0	1	0	5	4	4	19.7	19.7	19.7	49.816	456	456	0	29.283	0	3.9	0	13.6	11	11.6	685270000	0	32405000	0	241710000	244200000
Q91VK1	Q91VK1	4	4	4	Basic leucine zipper and W2 domain-containing protein 2	Bzw2		1	4	4	4	0	0	0	2	2	3	0	0	0	2	2	3	0	0	0	2	2	3	7.4	7.4	7.4	48.063	419	419	0	7.7734	0	0	0	3.8	3.6	5.5	97200000	0	0	0	31983000	27841000
Q91VM9	Q91VM9	6	6	6	Inorganic pyrophosphatase 2, mitochondrial	Ppa2		1	6	6	6	0	1	0	5	5	4	0	1	0	5	5	4	0	1	0	5	5	4	23	23	23	38.114	330	330	0	23.399	0	2.4	0	19.1	19.1	16.7	264320000	0	10093000	0	90481000	83974000
Q91VR2	Q91VR2	10	10	10	ATP synthase subunit gamma, mitochondrial	Atp5c1		1	10	10	10	4	3	3	6	8	9	4	3	3	6	8	9	4	3	3	6	8	9	33.6	33.6	33.6	32.886	298	298	0	39.119	13.1	11.1	10.1	21.1	26.2	30.9	30729000000	5893600000	4443200000	6201000000	3833300000	5440600000
Q91VR5	Q91VR5	7	7	7	ATP-dependent RNA helicase DDX1	Ddx1		1	7	7	7	0	1	1	1	3	3	0	1	1	1	3	3	0	1	1	1	3	3	12.4	12.4	12.4	82.499	740	740	0	13.043	0	1.8	1.8	1.4	4.2	6.5	270200000	0	102310000	32193000	17398000	34550000
Q91VT4	Q91VT4	5	5	5	Carbonyl reductase family member 4	Cbr4		1	5	5	5	0	0	1	3	2	4	0	0	1	3	2	4	0	0	1	3	2	4	24.6	24.6	24.6	25.414	236	236	0	16.551	0	0	5.1	14	8.1	20.3	277720000	0	0	44024000	65171000	45099000
Q91W50	Q91W50	5	5	5	Cold shock domain-containing protein E1	Csde1		1	5	5	5	1	0	0	3	0	2	1	0	0	3	0	2	1	0	0	3	0	2	7.3	7.3	7.3	88.79	798	798	0	10.697	1.6	0	0	4.3	0	2.9	104300000	32425000	0	0	57646000	0
Q91WD5	Q91WD5	18	18	18	NADH dehydrogenase [ubiquinone] iron-sulfur protein 2, mitochondrial	Ndufs2		1	18	18	18	2	1	0	15	17	13	2	1	0	15	17	13	2	1	0	15	17	13	48.2	48.2	48.2	52.625	463	463	0	186.55	6.9	4.5	0	42.5	44.5	33.5	5737000000	52336000	29244000	0	2090000000	1806900000
Q91WK2	Q91WK2	3	3	3	Eukaryotic translation initiation factor 3 subunit H	Eif3h		1	3	3	3	2	1	1	0	1	2	2	1	1	0	1	2	2	1	1	0	1	2	11.9	11.9	11.9	39.832	352	352	0	10.689	8	5.4	5.4	0	4	9.4	217820000	60038000	21369000	30684000	0	37842000
Q91WQ3	Q91WQ3	12	12	12	Tyrosine--tRNA ligase, cytoplasmic;Tyrosine--tRNA ligase, cytoplasmic, N-terminally processed	Yars		1	12	12	12	2	3	2	6	6	4	2	3	2	6	6	4	2	3	2	6	6	4	21	21	21	59.105	528	528	0	24.687	3.4	5.1	3.4	10.4	10.4	8.1	436140000	55395000	95960000	36362000	102090000	83363000
Q91WS0	Q91WS0	5	5	5	CDGSH iron-sulfur domain-containing protein 1	Cisd1		1	5	5	5	2	2	2	3	3	5	2	2	2	3	3	5	2	2	2	3	3	5	52.8	52.8	52.8	12.097	108	108	0	63.47	25.9	25.9	25.9	34.3	34.3	52.8	2942800000	223140000	42239000	59053000	980140000	651930000
Q91WU5	Q91WU5	3	3	3	Arsenite methyltransferase	As3mt		1	3	3	3	0	0	0	1	1	1	0	0	0	1	1	1	0	0	0	1	1	1	8.8	8.8	8.8	41.793	376	376	0	5.2056	0	0	0	3.5	2.9	2.4	46580000	0	0	0	25260000	13519000
Q91X72	Q91X72	5	5	5	Hemopexin	Hpx		1	5	5	5	0	1	0	4	4	2	0	1	0	4	4	2	0	1	0	4	4	2	13	13	13	51.317	460	460	0	13.169	0	2.4	0	10.7	9.6	4.8	447290000	0	62024000	0	140380000	173140000
Q91YE8	Q91YE8	25	25	24	Synaptopodin-2	Synpo2		1	25	25	24	8	8	7	18	18	15	8	8	7	18	18	15	8	8	6	17	18	15	32.9	32.9	32.2	116.53	1087	1087	0	323.31	10.9	14.4	9.9	24.5	25.8	18.2	11212000000	1299500000	783630000	903030000	3144300000	2801700000
Q91YP0	Q91YP0	6	6	6	L-2-hydroxyglutarate dehydrogenase, mitochondrial	L2hgdh		1	6	6	6	0	0	0	2	3	4	0	0	0	2	3	4	0	0	0	2	3	4	13.6	13.6	13.6	50.898	464	464	0	13.44	0	0	0	5	6.2	9.7	116390000	0	0	0	32283000	36014000
Q91YQ5	Q91YQ5	11	11	11	Dolichyl-diphosphooligosaccharide--protein glycosyltransferase subunit 1	Rpn1		1	11	11	11	2	2	1	8	6	3	2	2	1	8	6	3	2	2	1	8	6	3	18.6	18.6	18.6	68.527	608	608	0	34.276	3.3	3.3	2	14.1	10.9	6.4	496930000	33318000	44366000	25974000	198170000	136030000
Q91YT0	Q91YT0	11	11	11	NADH dehydrogenase [ubiquinone] flavoprotein 1, mitochondrial	Ndufv1		1	11	11	11	1	2	0	9	8	9	1	2	0	9	8	9	1	2	0	9	8	9	28	28	28	50.834	464	464	0	82.211	2.2	3.9	0	24.4	21.6	23.9	3816500000	15168000	62160000	0	1140900000	1303200000
Q91Z53	Q91Z53	6	6	6	Glyoxylate reductase/hydroxypyruvate reductase	Grhpr		1	6	6	6	0	0	0	3	4	3	0	0	0	3	4	3	0	0	0	3	4	3	23.2	23.2	23.2	35.328	328	328	0	27.855	0	0	0	11	15.2	12.2	539430000	0	0	0	143750000	220850000
Q91Z83	Q91Z83	79	25	8	Myosin-7	Myh7		1	79	25	8	50	45	31	54	55	58	7	6	4	11	15	11	2	3	1	5	3	1	30.6	14.7	4.9	222.88	1935	1935	0	195.19	18.6	17.2	12.6	21.5	24.4	23	77575000000	4551400000	5095700000	5697600000	23635000000	19217000000
Q91ZA3	Q91ZA3	17	17	17	Propionyl-CoA carboxylase alpha chain, mitochondrial	Pcca		1	17	17	17	3	1	0	4	10	8	3	1	0	4	10	8	3	1	0	4	10	8	31.4	31.4	31.4	79.921	724	724	0	48.058	5.2	2.1	0	7.2	17.4	15.3	809390000	91570000	0	0	159330000	337140000
Q91ZJ5	Q91ZJ5	23	23	23	UTP--glucose-1-phosphate uridylyltransferase	Ugp2		1	23	23	23	13	11	7	15	16	19	13	11	7	15	16	19	13	11	7	15	16	19	56.3	56.3	56.3	56.979	508	508	0	323.31	30.1	28.7	12	41.9	42.5	50.8	17400000000	2059900000	1774800000	872900000	4370800000	3147500000
Q920E5	Q920E5	1	1	1	Farnesyl pyrophosphate synthase	Fdps		1	1	1	1	1	0	0	0	0	0	1	0	0	0	0	0	1	0	0	0	0	0	2.5	2.5	2.5	40.581	353	353	0.0077465	2.78	2.5	0	0	0	0	0	29490000	29490000	0	0	0	0
Q920M5	Q920M5	4	4	4	Coronin-6	Coro6		1	4	4	4	1	1	1	2	1	4	1	1	1	2	1	4	1	1	1	2	1	4	8.1	8.1	8.1	52.598	471	471	0	9.1776	1.5	1.5	1.5	4.5	1.5	8.1	326030000	33539000	29774000	23647000	54124000	36320000
Q921F2	Q921F2	3	3	3	TAR DNA-binding protein 43	Tardbp		1	3	3	3	1	0	1	2	2	1	1	0	1	2	2	1	1	0	1	2	2	1	9.2	9.2	9.2	44.547	414	414	0	7.5825	2.7	0	2.7	4.8	4.8	4.3	159740000	42176000	0	31626000	32909000	37993000
Q921G7	Q921G7	17	17	17	Electron transfer flavoprotein-ubiquinone oxidoreductase, mitochondrial	Etfdh		1	17	17	17	3	4	3	10	13	12	3	4	3	10	13	12	3	4	3	10	13	12	31.3	31.3	31.3	68.09	616	616	0	79.724	6.7	6.2	5.4	19.2	22.9	21.6	4048000000	345220000	439450000	221640000	865770000	1150700000
Q921L3	Q921L3	3	3	3	Transmembrane and coiled-coil domain-containing protein 1	Tmco1		1	3	3	3	0	0	1	1	0	1	0	0	1	1	0	1	0	0	1	1	0	1	16.5	16.5	16.5	21.175	188	188	0	5.1168	0	0	4.8	7.4	0	4.3	54487000	0	0	25408000	21496000	0
Q921M7;Q8BHZ0	Q921M7	3;1	3;1	3;1	Protein FAM49B	Fam49b		2	3	3	3	1	0	0	0	1	1	1	0	0	0	1	1	1	0	0	0	1	1	11.7	11.7	11.7	36.776	324	324;323	0	6.3563	3.1	0	0	0	5.9	2.8	57296000	18772000	0	0	0	21516000
Q921R8	Q921R8	4	4	4	Solute carrier family 41 member 3	Slc41a3		1	4	4	4	1	1	0	3	2	3	1	1	0	3	2	3	1	1	0	3	2	3	10.2	10.2	10.2	53.257	488	488	0	10.27	2.7	2.7	0	6.6	5.1	8.8	204930000	22576000	33927000	0	57168000	43211000
Q921T2	Q921T2	4	4	4	Torsin-1A-interacting protein 1	Tor1aip1		1	4	4	4	1	0	1	1	2	2	1	0	1	1	2	2	1	0	1	1	2	2	6.7	6.7	6.7	66.78	595	595	0	13.238	1.5	0	1.3	2	3.9	3.9	150960000	31186000	0	14743000	9030400	40410000
Q921U8	Q921U8	1	1	1	Smoothelin	Smtn		1	1	1	1	0	0	0	0	1	0	0	0	0	0	1	0	0	0	0	0	1	0	1.2	1.2	1.2	100.29	923	923	0.0096752	2.6089	0	0	0	0	1.2	0	22474000	0	0	0	0	22474000
Q922B1	Q922B1	5	5	5	O-acetyl-ADP-ribose deacetylase MACROD1	Macrod1		1	5	5	5	2	4	2	4	4	3	2	4	2	4	4	3	2	4	2	4	4	3	18.9	18.9	18.9	35.294	323	323	0	35.923	10.2	16.4	5.9	15.5	15.5	12.7	2613800000	128930000	149270000	69390000	879170000	702730000
Q922B2	Q922B2	12	12	12	Aspartate--tRNA ligase, cytoplasmic	Dars		1	12	12	12	2	1	2	8	7	8	2	1	2	8	7	8	2	1	2	8	7	8	27.5	27.5	27.5	57.147	501	501	0	26.562	3.6	2	3.6	18.4	16.6	18	853710000	60145000	29135000	39447000	238540000	216400000
Q922D8	Q922D8	14	14	14	C-1-tetrahydrofolate synthase, cytoplasmic;Methylenetetrahydrofolate dehydrogenase;Methenyltetrahydrofolate cyclohydrolase;Formyltetrahydrofolate synthetase;C-1-tetrahydrofolate synthase, cytoplasmic, N-terminally processed	Mthfd1		1	14	14	14	2	2	1	8	4	6	2	2	1	8	4	6	2	2	1	8	4	6	16.5	16.5	16.5	101.2	935	935	0	30.615	2.5	2.1	0.9	10.5	4.9	6.7	6292700000	76185000	63510000	5813700000	161700000	53920000
Q922E4	Q922E4	2	2	2	Ethanolamine-phosphate cytidylyltransferase	Pcyt2		1	2	2	2	0	0	0	0	0	2	0	0	0	0	0	2	0	0	0	0	0	2	4.5	4.5	4.5	45.234	404	404	0.0022556	3.4791	0	0	0	0	0	4.5	25692000	0	0	0	0	0
Q922J3;Q9Z0H8	Q922J3	29;2	29;2	29;2	CAP-Gly domain-containing linker protein 1	Clip1		2	29	29	29	5	5	5	16	14	8	5	5	5	16	14	8	5	5	5	16	14	8	22.9	22.9	22.9	155.81	1391	1391;1047	0	69.538	3.2	3	3.1	13.6	12.9	6.8	1052800000	161790000	82357000	126160000	249180000	281160000
Q922R8	Q922R8	4	4	4	Protein disulfide-isomerase A6	Pdia6		1	4	4	4	0	0	0	4	0	3	0	0	0	4	0	3	0	0	0	4	0	3	13	13	13	48.1	440	440	0	11.476	0	0	0	13	0	10.5	121030000	0	0	0	93384000	0
Q922Y1	Q922Y1	2	2	2	UBX domain-containing protein 1	Ubxn1		1	2	2	2	1	1	0	0	1	1	1	1	0	0	1	1	1	1	0	0	1	1	6.4	6.4	6.4	33.572	297	297	0.00082508	4.81	2.4	2.4	0	0	2.4	4	67721000	10334000	11368000	0	0	20923000
Q923D2	Q923D2	2	2	2	Flavin reductase (NADPH)	Blvrb		1	2	2	2	0	0	0	1	2	1	0	0	0	1	2	1	0	0	0	1	2	1	12.6	12.6	12.6	22.197	206	206	0.0007758	3.9148	0	0	0	4.4	12.6	8.3	75318000	0	0	0	9321900	37702000
Q923T9	Q923T9	9	4	4	Calcium/calmodulin-dependent protein kinase type II subunit gamma	Camk2g		1	9	4	4	2	2	2	7	6	4	1	1	1	2	2	1	1	1	1	2	2	1	17.2	7.4	7.4	59.606	529	529	0	18.385	5.3	5.3	5.3	13.2	12.1	6.2	798790000	254640000	148790000	176530000	85650000	106730000
Q924C5	Q924C5	2	2	2	Alpha-protein kinase 3	Alpk3		1	2	2	2	1	1	2	0	1	0	1	1	2	0	1	0	1	1	2	0	1	0	1.3	1.3	1.3	180.2	1678	1678	0.00081699	4.6474	0.7	0.7	1.3	0	0.7	0	77857000	20789000	16702000	29026000	0	11340000
Q924D0	Q924D0	3	3	3	Reticulon-4-interacting protein 1, mitochondrial	Rtn4ip1		1	3	3	3	0	0	0	2	3	2	0	0	0	2	3	2	0	0	0	2	3	2	12.9	12.9	12.9	43.371	396	396	0	12.578	0	0	0	8.6	12.9	8.6	189780000	0	0	0	89915000	63482000
Q924M7	Q924M7	4	4	4	Mannose-6-phosphate isomerase	Mpi		1	4	4	4	0	0	0	3	4	4	0	0	0	3	4	4	0	0	0	3	4	4	13.9	13.9	13.9	46.575	423	423	0	11.635	0	0	0	11.3	13.9	13.9	568610000	0	0	0	146680000	227770000
Q924X2;P97742	Q924X2	24;1	24;1	24;1	Carnitine O-palmitoyltransferase 1, muscle isoform	Cpt1b		2	24	24	24	5	3	2	17	15	17	5	3	2	17	15	17	5	3	2	17	15	17	29.8	29.8	29.8	88.216	772	772;773	0	114.31	6.9	4.5	3.1	24.4	19.2	24.1	7842100000	657530000	385810000	243560000	2538700000	1728500000
Q925I1	Q925I1	4	4	4	ATPase family AAA domain-containing protein 3	Atad3		1	4	4	4	1	1	2	1	1	2	1	1	2	1	1	2	1	1	2	1	1	2	6.3	6.3	6.3	66.741	591	591	0	10.379	1.4	1.9	3	1.9	1.4	3.7	108290000	20170000	36160000	25993000	0	9530600
Q93092	Q93092	7	7	7	Transaldolase	Taldo1		1	7	7	7	2	0	1	5	2	2	2	0	1	5	2	2	2	0	1	5	2	2	21.7	21.7	21.7	37.387	337	337	0	16.971	6.2	0	3.3	15.4	5.6	6.8	514890000	144940000	0	61129000	207120000	30105000
Q99020	Q99020	2	2	2	Heterogeneous nuclear ribonucleoprotein A/B	Hnrnpab		1	2	2	2	1	0	1	1	1	0	1	0	1	1	1	0	1	0	1	1	1	0	7.4	7.4	7.4	30.831	285	285	0.00080192	4.3183	4.6	0	4.6	2.8	2.8	0	44289000	17266000	0	12154000	14869000	0
Q99J47	Q99J47	2	2	2	Dehydrogenase/reductase SDR family member 7B	Dhrs7b		1	2	2	2	0	1	0	0	0	1	0	1	0	0	0	1	0	1	0	0	0	1	6.8	6.8	6.8	34.986	323	323	0.0015106	3.5479	0	2.8	0	0	0	4	16476000	0	16476000	0	0	0
Q99J77	Q99J77	1	1	1		Nans		1	1	1	1	0	0	0	0	1	0	0	0	0	0	1	0	0	0	0	0	1	0	5.8	5.8	5.8	40.024	359	359	0.0008071	4.4359	0	0	0	0	5.8	0	15196000	0	0	0	0	15196000
Q99J99	Q99J99	7	7	7	3-mercaptopyruvate sulfurtransferase	Mpst		1	7	7	7	1	0	0	4	3	3	1	0	0	4	3	3	1	0	0	4	3	3	31.6	31.6	31.6	33.097	297	297	0	23.282	3	0	0	21.2	16.8	11.1	283140000	45923000	0	0	107120000	62405000
Q99JB2	Q99JB2	2	2	2	Stomatin-like protein 2, mitochondrial	Stoml2		1	2	2	2	1	0	0	1	1	1	1	0	0	1	1	1	1	0	0	1	1	1	7.9	7.9	7.9	38.384	353	353	0	6.2327	3.1	0	0	4.8	4.8	4.8	84018000	16787000	0	0	18132000	34323000
Q99JB8	Q99JB8	12	12	12	Protein kinase C and casein kinase II substrate protein 3	Pacsin3		1	12	12	12	2	2	1	7	9	7	2	2	1	7	9	7	2	2	1	7	9	7	30.4	30.4	30.4	48.584	424	424	0	74.742	2.8	2.8	2.1	22.2	28.1	18.6	959200000	63314000	81546000	68690000	280160000	255570000
Q99JI1	Q99JI1	3	3	3	Musculoskeletal embryonic nuclear protein 1	Mustn1		1	3	3	3	2	3	3	3	2	3	2	3	3	3	2	3	2	3	3	3	2	3	42.7	42.7	42.7	8.941	82	82	0	12.733	24.4	42.7	42.7	42.7	31.7	42.7	685020000	115050000	92724000	100570000	151140000	67774000
Q99JI4	Q99JI4	8	8	8	26S proteasome non-ATPase regulatory subunit 6	Psmd6		1	8	8	8	0	1	0	4	4	4	0	1	0	4	4	4	0	1	0	4	4	4	20.1	20.1	20.1	45.536	389	389	0	15.139	0	3.3	0	9.3	11.3	10.5	251820000	0	30907000	0	92242000	55474000
Q99JY0	Q99JY0	19	19	19	Trifunctional enzyme subunit beta, mitochondrial;3-ketoacyl-CoA thiolase	Hadhb		1	19	19	19	4	5	3	14	14	13	4	5	3	14	14	13	4	5	3	14	14	13	52.8	52.8	52.8	51.386	475	475	0	195.05	8.8	10.3	5.9	35.4	36.6	37.5	11703000000	1140300000	583220000	864520000	3312500000	2997900000
Q99K51	Q99K51	2	2	2	Plastin-3	Pls3		1	2	2	2	1	2	0	0	0	0	1	2	0	0	0	0	1	2	0	0	0	0	2.7	2.7	2.7	70.741	630	630	0.0044543	3.2955	1.3	2.7	0	0	0	0	28951000	13411000	15539000	0	0	0
Q99KB8	Q99KB8	4	4	4	Hydroxyacylglutathione hydrolase, mitochondrial	Hagh		1	4	4	4	0	1	1	3	3	3	0	1	1	3	3	3	0	1	1	3	3	3	17.5	17.5	17.5	34.084	309	309	0	12.708	0	3.9	3.9	12.3	12.3	13.6	455290000	0	33546000	0	173410000	143090000
Q99KC8;Q8BGF0	Q99KC8	3;1	3;1	3;1	von Willebrand factor A domain-containing protein 5A	Vwa5a		2	3	3	3	1	0	0	2	1	1	1	0	0	2	1	1	1	0	0	2	1	1	3.9	3.9	3.9	87.142	793	793;804	0	5.181	1	0	0	2.9	1.4	1.4	69395000	15968000	0	0	29058000	13083000
Q99KF1	Q99KF1	2	2	2	Transmembrane emp24 domain-containing protein 9	Tmed9		1	2	2	2	0	0	0	2	2	2	0	0	0	2	2	2	0	0	0	2	2	2	7.7	7.7	7.7	27.127	235	235	0	6.0137	0	0	0	7.7	7.7	7.7	135870000	0	0	0	50151000	37847000
Q99KI0	Q99KI0	38	38	38	Aconitate hydratase, mitochondrial	Aco2		1	38	38	38	24	19	15	27	20	27	24	19	15	27	20	27	24	19	15	27	20	27	54.7	54.7	54.7	85.462	780	780	0	323.31	34.1	30.3	21.2	45.1	36.2	43.7	72692000000	8463700000	4478200000	6397700000	21016000000	14915000000
Q99KI3	Q99KI3	1	1	1	ER membrane protein complex subunit 3	Emc3		1	1	1	1	0	0	0	0	0	1	0	0	0	0	0	1	0	0	0	0	0	1	5.4	5.4	5.4	29.98	261	261	0.0076816	2.7008	0	0	0	0	0	5.4	49053000	0	0	0	0	0
Q99KJ8	Q99KJ8	8	8	8	Dynactin subunit 2	Dctn2		1	8	8	8	0	1	1	6	1	2	0	1	1	6	1	2	0	1	1	6	1	2	24.6	24.6	24.6	44.116	402	402	0	17.33	0	2.7	2.7	18.9	3.5	8.2	240340000	0	41234000	48262000	89861000	30578000
Q99KK7	Q99KK7	3	3	3	Dipeptidyl peptidase 3	Dpp3		1	3	3	3	0	1	0	1	1	1	0	1	0	1	1	1	0	1	0	1	1	1	3	3	3	82.897	738	738	0.00081235	4.5156	0	0.9	0	1.1	0.9	0.9	43878000	0	15039000	0	0	16117000
Q99KQ4	Q99KQ4	10	10	10	Nicotinamide phosphoribosyltransferase	Nampt		1	10	10	10	1	1	0	5	8	5	1	1	0	5	8	5	1	1	0	5	8	5	26.5	26.5	26.5	55.446	491	491	0	48.063	1.6	1.6	0	16.1	21.6	14.9	607730000	35789000	25081000	0	161520000	237100000
Q99KR7	Q99KR7	2	2	2	Peptidyl-prolyl cis-trans isomerase F, mitochondrial	Ppif		1	2	2	2	0	0	0	1	0	1	0	0	0	1	0	1	0	0	0	1	0	1	8.3	8.3	8.3	21.737	206	206	0.0050946	3.1291	0	0	0	4.4	0	3.9	52194000	0	0	0	16360000	0
Q99KV1	Q99KV1	2	2	2	DnaJ homolog subfamily B member 11	Dnajb11		1	2	2	2	0	0	0	2	0	0	0	0	0	2	0	0	0	0	0	2	0	0	6.1	6.1	6.1	40.555	358	358	0.0008244	4.7901	0	0	0	6.1	0	0	25602000	0	0	0	25602000	0
Q99L13	Q99L13	6	6	6	3-hydroxyisobutyrate dehydrogenase, mitochondrial	Hibadh		1	6	6	6	2	3	2	4	6	5	2	3	2	4	6	5	2	3	2	4	6	5	25.4	25.4	25.4	35.44	335	335	0	36.545	8.7	13.4	9.6	17.3	25.4	20	1298400000	90167000	145100000	72937000	307380000	371940000
Q99L45	Q99L45	5	5	5	Eukaryotic translation initiation factor 2 subunit 2	Eif2s2		1	5	5	5	1	4	2	1	2	1	1	4	2	1	2	1	1	4	2	1	2	1	13.9	13.9	13.9	38.092	331	331	0	8.6518	3	11.2	6	2.7	5.4	3	149350000	13879000	56301000	30215000	16287000	18944000
Q99L47	Q99L47	5	5	5	Hsc70-interacting protein	St13		1	5	5	5	1	0	0	4	2	3	1	0	0	4	2	3	1	0	0	4	2	3	15.6	15.6	15.6	41.655	371	371	0	16.452	1.9	0	0	13.7	7.3	10.5	277690000	71162000	0	0	89111000	61952000
Q99LB2	Q99LB2	4	4	4	Dehydrogenase/reductase SDR family member 4	Dhrs4		1	4	4	4	0	0	0	4	4	3	0	0	0	4	4	3	0	0	0	4	4	3	14	14	14	29.884	279	279	0	13.016	0	0	0	14	14	10.8	386810000	0	0	0	157920000	119930000
Q99LC3	Q99LC3	11	11	11	NADH dehydrogenase [ubiquinone] 1 alpha subcomplex subunit 10, mitochondrial	Ndufa10		1	11	11	11	3	4	2	9	7	6	3	4	2	9	7	6	3	4	2	9	7	6	36.9	36.9	36.9	40.603	355	355	0	48.246	9.9	12.1	4.8	33.5	25.6	23.1	4536400000	397910000	506710000	165860000	1377800000	993400000
Q99LC5	Q99LC5	14	14	14	Electron transfer flavoprotein subunit alpha, mitochondrial	Etfa		1	14	14	14	8	8	5	9	9	10	8	8	5	9	9	10	8	8	5	9	9	10	58.3	58.3	58.3	35.009	333	333	0	263.13	33.3	35.7	19.2	37.5	40.8	47.1	9861800000	1216300000	1643500000	562140000	2273500000	1833800000
Q99LD4	Q99LD4	6	6	6	COP9 signalosome complex subunit 1	Gps1		1	6	6	6	1	0	2	4	3	4	1	0	2	4	3	4	1	0	2	4	3	4	13.6	13.6	13.6	53.442	471	471	0	13.104	2.3	0	5.5	8.9	7.4	9.1	277220000	23119000	0	51125000	74092000	55432000
Q99LF4	Q99LF4	7	7	7	tRNA-splicing ligase RtcB homolog	Rtcb		1	7	7	7	1	2	1	5	4	1	1	2	1	5	4	1	1	2	1	5	4	1	15.2	15.2	15.2	55.249	505	505	0	18.661	1.8	3.4	1.6	11.9	8.7	2.4	184310000	13261000	43981000	12092000	40370000	45896000
Q99LM3	Q99LM3	9	9	9	Smoothelin-like protein 1	Smtnl1		1	9	9	9	4	1	4	2	1	1	4	1	4	2	1	1	4	1	4	2	1	1	17	17	17	49.524	459	459	0	16.699	8.3	1.5	8.5	5.2	1.5	2.6	266510000	83646000	33766000	85130000	27262000	12826000
Q99LX0	Q99LX0	10	10	10	Protein deglycase DJ-1	Park7		1	10	10	10	6	7	6	8	8	9	6	7	6	8	8	9	6	7	6	8	8	9	58.2	58.2	58.2	20.021	189	189	0	129.58	38.6	46.6	42.3	52.9	49.7	57.7	15295000000	1819600000	1680700000	1858400000	3239800000	3068700000
Q99LY9	Q99LY9	4	4	4	NADH dehydrogenase [ubiquinone] iron-sulfur protein 5;NADH dehydrogenase [ubiquinone] iron-sulfur protein 5, N-terminally processed	Ndufs5		1	4	4	4	2	1	1	1	1	3	2	1	1	1	1	3	2	1	1	1	1	3	44.3	44.3	44.3	12.648	106	106	0	21.844	20.8	6.6	6.6	11.3	11.3	30.2	723300000	83618000	31776000	41414000	264360000	131940000
Q99M71	Q99M71	3	3	3	Mammalian ependymin-related protein 1	Epdr1		1	3	3	3	0	0	0	2	2	0	0	0	0	2	2	0	0	0	0	2	2	0	16.1	16.1	16.1	25.485	224	224	0	7.342	0	0	0	10.7	10.3	0	159700000	0	0	0	111800000	47897000
Q99MN1	Q99MN1	6	6	6	Lysine--tRNA ligase	Kars		1	6	6	6	0	1	0	4	1	3	0	1	0	4	1	3	0	1	0	4	1	3	9.9	9.9	9.9	67.839	595	595	0	12.33	0	1.5	0	7.1	2.4	5.5	211140000	0	0	0	91623000	37950000
Q99MN9	Q99MN9	11	11	11	Propionyl-CoA carboxylase beta chain, mitochondrial	Pccb		1	11	11	11	0	1	0	7	7	4	0	1	0	7	7	4	0	1	0	7	7	4	24.4	24.4	24.4	58.408	541	541	0	25.218	0	2.4	0	17	14.6	10.5	561000000	0	17868000	0	226600000	190320000
Q99MQ4	Q99MQ4	8	8	8	Asporin	Aspn		1	8	8	8	0	0	2	5	6	5	0	0	2	5	6	5	0	0	2	5	6	5	22	22	22	42.572	373	373	0	43.274	0	0	4.8	15.5	18.2	15.5	1025100000	0	0	97035000	294670000	351740000
Q99MR8	Q99MR8	13	13	13	Methylcrotonoyl-CoA carboxylase subunit alpha, mitochondrial	Mccc1		1	13	13	13	1	1	0	8	9	8	1	1	0	8	9	8	1	1	0	8	9	8	23.4	23.4	23.4	79.343	717	717	0	39.642	1.5	1.5	0	13.8	15.5	15.9	730570000	16725000	27615000	0	215230000	241180000
Q99MR9	Q99MR9	29	29	29	Protein phosphatase 1 regulatory subunit 3A	Ppp1r3a		1	29	29	29	6	5	5	19	17	11	6	5	5	19	17	11	6	5	5	19	17	11	33.5	33.5	33.5	121.43	1089	1089	0	118.17	4.3	3.9	5.2	25	21.9	15.4	2030600000	235110000	197330000	118390000	573720000	465550000
Q99P72	Q99P72	5	5	5	Reticulon-4	Rtn4		1	5	5	5	1	0	1	3	4	4	1	0	1	3	4	4	1	0	1	3	4	4	5.2	5.2	5.2	126.61	1162	1162	0	64.427	1.2	0	1.2	3.8	4.5	4.5	5980100000	39912000	0	66007000	1501200000	631960000
Q99PR8	Q99PR8	6	6	6	Heat shock protein beta-2	Hspb2		1	6	6	6	0	1	1	5	5	5	0	1	1	5	5	5	0	1	1	5	5	5	54.4	54.4	54.4	20.374	182	182	0	108.81	0	6	6	48.4	48.4	47.8	872410000	0	44429000	51904000	243720000	248320000
Q99PT1	Q99PT1	6	6	6	Rho GDP-dissociation inhibitor 1	Arhgdia		1	6	6	6	1	1	1	4	3	4	1	1	1	4	3	4	1	1	1	4	3	4	44.6	44.6	44.6	23.407	204	204	0	89.261	7.8	7.8	15.7	35.8	18.1	37.3	1347700000	32094000	64700000	50876000	480300000	388210000
Q9CPP6	Q9CPP6	6	6	6	NADH dehydrogenase [ubiquinone] 1 alpha subcomplex subunit 5	Ndufa5		1	6	6	6	0	1	0	4	3	4	0	1	0	4	3	4	0	1	0	4	3	4	59.5	59.5	59.5	13.36	116	116	0	29.322	0	7.8	0	42.2	29.3	52.6	2327100000	0	937570000	0	631660000	238410000
Q9CPQ1	Q9CPQ1	4	4	4	Cytochrome c oxidase subunit 6C	Cox6c		1	4	4	4	1	3	3	4	3	3	1	3	3	4	3	3	1	3	3	4	3	3	35.5	35.5	35.5	8.4689	76	76	0	9.7954	10.5	35.5	30.3	35.5	35.5	25	6178100000	12899000	616340000	106870000	2200900000	2179900000
Q9CPQ3	Q9CPQ3	1	1	1	Mitochondrial import receptor subunit TOM22 homolog	Tomm22		1	1	1	1	0	0	0	1	1	1	0	0	0	1	1	1	0	0	0	1	1	1	8.5	8.5	8.5	15.537	142	142	0	5.6825	0	0	0	8.5	8.5	8.5	92780000	0	0	0	35605000	28537000
Q9CPQ8;J3QNM7	Q9CPQ8	5;1	5;1	5;1	ATP synthase subunit g, mitochondrial	Atp5l		2	5	5	5	2	2	1	4	3	2	2	2	1	4	3	2	2	2	1	4	3	2	48.5	48.5	48.5	11.424	103	103;103	0	24.222	19.4	19.4	18.4	47.6	39.8	31.1	3356200000	162330000	291430000	206080000	521880000	1183200000
Q9CPR4;B2RY53	Q9CPR4	5;1	5;1	5;1	60S ribosomal protein L17	Rpl17		2	5	5	5	1	0	0	2	2	2	1	0	0	2	2	2	1	0	0	2	2	2	32.1	32.1	32.1	21.423	184	184;190	0	14.653	4.9	0	0	13.6	10.9	16.3	344000000	141960000	0	0	78238000	87452000
Q9CPU0	Q9CPU0	6	6	6	Lactoylglutathione lyase	Glo1		1	6	6	6	1	1	0	3	4	3	1	1	0	3	4	3	1	1	0	3	4	3	36.4	36.4	36.4	20.809	184	184	0	18.178	5.4	5.4	0	22.3	27.2	23.4	759010000	28434000	0	0	267450000	218950000
Q9CPU4	Q9CPU4	4	4	4	Microsomal glutathione S-transferase 3	Mgst3		1	4	4	4	0	0	0	1	2	3	0	0	0	1	2	3	0	0	0	1	2	3	39.2	39.2	39.2	16.958	153	153	0	33.599	0	0	0	5.2	17.6	34	290110000	0	0	0	68509000	109640000
Q9CPV4	Q9CPV4	4	4	4	Glyoxalase domain-containing protein 4	Glod4		1	4	4	4	1	0	0	2	2	2	1	0	0	2	2	2	1	0	0	2	2	2	14.4	14.4	14.4	33.316	298	298	0	13.55	3.4	0	0	8.4	7.7	8.4	156840000	22344000	0	0	45302000	45860000
Q9CPX8	Q9CPX8	1	1	1	Cytochrome b-c1 complex subunit 10	Uqcr11		1	1	1	1	0	0	0	1	1	1	0	0	0	1	1	1	0	0	0	1	1	1	21.4	21.4	21.4	6.5386	56	56	0	6.8586	0	0	0	21.4	21.4	21.4	153500000	0	0	0	67719000	44485000
Q9CPY7	Q9CPY7	7	7	7	Cytosol aminopeptidase	Lap3		1	7	7	7	1	2	0	3	4	4	1	2	0	3	4	4	1	2	0	3	4	4	15.8	15.8	15.8	56.141	519	519	0	18.171	2.3	4	0	6.9	9.2	8.9	305580000	44977000	52832000	0	52481000	82717000
Q9CQ22	Q9CQ22	1	1	1	Ragulator complex protein LAMTOR1	Lamtor1		1	1	1	1	0	0	0	0	1	0	0	0	0	0	1	0	0	0	0	0	1	0	14.9	14.9	14.9	17.749	161	161	0.0064935	3.0086	0	0	0	0	14.9	0	19591000	0	0	0	0	19591000
Q9CQ54	Q9CQ54	6	6	6	NADH dehydrogenase [ubiquinone] 1 subunit C2	Ndufc2		1	6	6	6	1	0	1	6	3	5	1	0	1	6	3	5	1	0	1	6	3	5	48.3	48.3	48.3	14.164	120	120	0	49.399	10.8	0	7.5	48.3	28.3	41.7	1665700000	90375000	0	75013000	709690000	258210000
Q9CQ60	Q9CQ60	4	4	4	6-phosphogluconolactonase	Pgls		1	4	4	4	0	0	0	3	3	2	0	0	0	3	3	2	0	0	0	3	3	2	19.8	19.8	19.8	27.254	257	257	0	9.7108	0	0	0	15.2	15.2	10.9	125870000	0	0	0	50201000	44756000
Q9CQ62	Q9CQ62	11	11	11	2,4-dienoyl-CoA reductase, mitochondrial	Decr1		1	11	11	11	2	4	1	9	9	9	2	4	1	9	9	9	2	4	1	9	9	9	36.7	36.7	36.7	36.213	335	335	0	52.709	9.3	14.6	2.7	29.3	32.2	31.9	6080600000	742320000	937260000	393950000	1398300000	1312800000
Q9CQ69	Q9CQ69	4	4	4	Cytochrome b-c1 complex subunit 8	Uqcrq		1	4	4	4	1	1	1	4	4	2	1	1	1	4	4	2	1	1	1	4	4	2	36.6	36.6	36.6	9.7681	82	82	0	14.268	11	11	11	36.6	36.6	26.8	4575500000	553350000	570780000	721410000	947860000	1160800000
Q9CQ75	Q9CQ75	4	4	4	NADH dehydrogenase [ubiquinone] 1 alpha subcomplex subunit 2	Ndufa2		1	4	4	4	1	2	3	1	3	2	1	2	3	1	3	2	1	2	3	1	3	2	40.4	40.4	40.4	10.916	99	99	0	13.086	9.1	23.2	30.3	14.1	33.3	23.2	2135900000	144210000	150930000	325250000	278760000	749830000
Q9CQ80	Q9CQ80	2	2	2	Vacuolar protein-sorting-associated protein 25	Vps25		1	2	2	2	0	0	0	0	1	1	0	0	0	0	1	1	0	0	0	0	1	1	11.4	11.4	11.4	20.747	176	176	0.0015232	3.6555	0	0	0	0	5.7	5.7	43403000	0	0	0	0	26925000
Q9CQ89	Q9CQ89	1	1	1	Protein CutA	Cuta		1	1	1	1	1	0	0	1	1	1	1	0	0	1	1	1	1	0	0	1	1	1	7.9	7.9	7.9	18.865	177	177	0	6.49	7.9	0	0	7.9	7.9	7.9	118960000	29081000	0	0	26796000	27252000
Q9CQ91	Q9CQ91	4	4	4	NADH dehydrogenase [ubiquinone] 1 alpha subcomplex subunit 3	Ndufa3		1	4	4	4	2	1	1	3	4	3	2	1	1	3	4	3	2	1	1	3	4	3	50	50	50	9.3308	84	84	0	28.218	50	8.3	8.3	50	50	50	1656500000	367120000	155830000	137840000	290530000	414870000
Q9CQ92	Q9CQ92	4	4	4	Mitochondrial fission 1 protein	Fis1		1	4	4	4	2	2	1	4	4	4	2	2	1	4	4	4	2	2	1	4	4	4	33.6	33.6	33.6	17.008	152	152	0	26.62	16.4	18.4	7.9	33.6	33.6	33.6	1182700000	122030000	93654000	146650000	296350000	259840000
Q9CQA3	Q9CQA3	11	11	11	Succinate dehydrogenase [ubiquinone] iron-sulfur subunit, mitochondrial	Sdhb		1	11	11	11	3	3	2	8	7	8	3	3	2	8	7	8	3	3	2	8	7	8	35.5	35.5	35.5	31.814	282	282	0	39.478	11.7	8.5	6.7	30.1	25.9	27.3	5125800000	136270000	472000000	73976000	1546700000	1372700000
Q9CQC7	Q9CQC7	7	7	7	NADH dehydrogenase [ubiquinone] 1 beta subcomplex subunit 4	Ndufb4		1	7	7	7	2	2	1	3	3	4	2	2	1	3	3	4	2	2	1	3	3	4	46.5	46.5	46.5	15.081	129	129	0	35.695	27.1	19.4	7.8	17.1	26.4	36.4	2602100000	67793000	192610000	18314000	840810000	750370000
Q9CQC9	Q9CQC9	7	7	6	GTP-binding protein SAR1b	Sar1b		1	7	7	6	0	0	0	4	6	4	0	0	0	4	6	4	0	0	0	4	6	3	52.5	52.5	47	22.382	198	198	0	67.626	0	0	0	27.3	47	21.2	1585900000	0	0	0	470200000	655270000
Q9CQD1	Q9CQD1	3	3	1	Ras-related protein Rab-5A	Rab5a		1	3	3	1	0	0	0	3	3	3	0	0	0	3	3	3	0	0	0	1	1	1	15.3	15.3	5.6	23.598	215	215	0	9.103	0	0	0	15.3	15.3	15.3	306630000	0	0	0	91591000	76755000
Q9CQF4	Q9CQF4	3	3	3	Uncharacterized protein C6orf203 homolog			1	3	3	3	1	0	0	2	0	0	1	0	0	2	0	0	1	0	0	2	0	0	15.4	15.4	15.4	27.847	240	240	0	6.7214	3.8	0	0	11.7	0	0	41730000	0	0	0	41730000	0
Q9CQF9	Q9CQF9	3	3	3	Prenylcysteine oxidase	Pcyox1		1	3	3	3	0	0	0	3	1	1	0	0	0	3	1	1	0	0	0	3	1	1	9.1	9.1	9.1	56.494	505	505	0	6.8546	0	0	0	9.1	2.4	2.4	93753000	0	0	0	59715000	17204000
Q9CQH3	Q9CQH3	6	6	6	NADH dehydrogenase [ubiquinone] 1 beta subcomplex subunit 5, mitochondrial	Ndufb5		1	6	6	6	1	2	2	3	5	4	1	2	2	3	5	4	1	2	2	3	5	4	28	28	28	21.71	189	189	0	28.388	4.2	10.1	8.5	14.3	23.8	16.9	2082500000	12171000	63218000	58641000	539660000	794250000
Q9CQH7	Q9CQH7	1	1	1	Transcription factor BTF3 homolog 4	Btf3l4		1	1	1	1	0	0	0	0	1	0	0	0	0	0	1	0	0	0	0	0	1	0	7.6	7.6	7.6	17.27	158	158	0.0083507	2.6759	0	0	0	0	7.6	0	41683000	0	0	0	0	41683000
Q9CQJ6	Q9CQJ6	2	2	2	Density-regulated protein	Denr		1	2	2	2	0	1	1	1	1	1	0	1	1	1	1	1	0	1	1	1	1	1	13.1	13.1	13.1	22.166	198	198	0	5.4385	0	4	4	4	4	9.1	170240000	0	44143000	38168000	32880000	32237000
Q9CQJ8	Q9CQJ8	5	5	5	NADH dehydrogenase [ubiquinone] 1 beta subcomplex subunit 9	Ndufb9		1	5	5	5	1	1	0	3	3	3	1	1	0	3	3	3	1	1	0	3	3	3	41.3	41.3	41.3	21.984	179	179	0	140.28	15.6	11.7	0	31.8	31.8	35.8	1009900000	34679000	74675000	0	432710000	285900000
Q9CQM9	Q9CQM9	4	4	4	Glutaredoxin-3	Glrx3		1	4	4	4	0	0	0	2	2	0	0	0	0	2	2	0	0	0	0	2	2	0	13.1	13.1	13.1	37.778	337	337	0	8.573	0	0	0	5.9	7.1	0	90604000	0	0	0	66128000	24476000
Q9CQN1	Q9CQN1	7	7	7	Heat shock protein 75 kDa, mitochondrial	Trap1		1	7	7	7	0	1	1	4	3	5	0	1	1	4	3	5	0	1	1	4	3	5	11.8	11.8	11.8	80.208	706	706	0	27.423	0	1.4	1.4	7.2	5.2	7.6	317740000	0	42076000	41738000	86633000	55800000
Q9CQQ7	Q9CQQ7	15	15	15	ATP synthase F(0) complex subunit B1, mitochondrial	Atp5f1		1	15	15	15	4	4	4	11	13	14	4	4	4	11	13	14	4	4	4	11	13	14	50	50	50	28.948	256	256	0	135.5	15.2	13.3	13.3	39.8	46.9	49.2	27837000000	4327200000	3271600000	3475600000	5087800000	4951000000
Q9CQR2	Q9CQR2	2	2	2	40S ribosomal protein S21	Rps21		1	2	2	2	0	1	0	1	0	0	0	1	0	1	0	0	0	1	0	1	0	0	28.9	28.9	28.9	9.1413	83	83	0	5.1311	0	12	0	16.9	0	0	52755000	0	29049000	0	23706000	0
Q9CQR4	Q9CQR4	5	5	5	Acyl-coenzyme A thioesterase 13;Acyl-coenzyme A thioesterase 13, N-terminally processed	Acot13		1	5	5	5	0	2	2	2	4	2	0	2	2	2	4	2	0	2	2	2	4	2	43.6	43.6	43.6	15.183	140	140	0	17.8	0	20	20	12.9	35	14.3	1317600000	0	304230000	65579000	290410000	454760000
Q9CQS8;E9PW43	Q9CQS8;E9PW43	3;2	3;2	3;2	Protein transport protein Sec61 subunit beta	Sec61b;Gm10320	;	2	3	3	3	0	1	1	0	2	2	0	1	1	0	2	2	0	1	1	0	2	2	37.5	37.5	37.5	9.9583	96	96;113	0	6.0154	0	15.6	15.6	0	27.1	26	292710000	0	64382000	64031000	0	80619000
Q9CQT1	Q9CQT1	6	6	6	Methylthioribose-1-phosphate isomerase	Mri1		1	6	6	6	0	0	0	5	3	0	0	0	0	5	3	0	0	0	0	5	3	0	19	19	19	39.41	369	369	0	12.401	0	0	0	13.8	11.1	0	155400000	0	0	0	93115000	62281000
Q9CQV1	Q9CQV1	2	2	2	Mitochondrial import inner membrane translocase subunit TIM16	Pam16		1	2	2	2	0	1	1	1	0	1	0	1	1	1	0	1	0	1	1	1	0	1	16.8	16.8	16.8	13.784	125	125	0.00078616	4.0976	0	6.4	6.4	10.4	0	10.4	67493000	0	0	0	21957000	0
Q9CQV8	Q9CQV8	10	6	5	14-3-3 protein beta/alpha;14-3-3 protein beta/alpha, N-terminally processed	Ywhab		1	10	6	5	6	4	2	7	5	3	2	2	1	5	3	2	2	2	1	4	3	2	48	34.1	30.5	28.086	246	246	0	41.425	26	17.1	7.7	36.6	24.8	17.1	685680000	153930000	173380000	40455000	147280000	117300000
Q9CQX2	Q9CQX2	4	4	4	Cytochrome b5 type B	Cyb5b		1	4	4	4	1	1	0	3	3	3	1	1	0	3	3	3	1	1	0	3	3	3	47.9	47.9	47.9	16.318	146	146	0	38.55	7.5	7.5	0	40.4	40.4	40.4	490550000	35362000	25987000	0	166730000	115890000
Q9CQX8	Q9CQX8	5	5	5	28S ribosomal protein S36, mitochondrial	Mrps36		1	5	5	5	2	1	1	5	4	4	2	1	1	5	4	4	2	1	1	5	4	4	69.6	69.6	69.6	11.101	102	102	0	62.163	44.1	20.6	20.6	69.6	56.9	56.9	1426300000	126360000	88056000	59247000	410840000	378440000
Q9CQZ5	Q9CQZ5	7	7	7	NADH dehydrogenase [ubiquinone] 1 alpha subcomplex subunit 6	Ndufa6		1	7	7	7	1	2	1	5	5	4	1	2	1	5	5	4	1	2	1	5	5	4	51.9	51.9	51.9	15.283	131	131	0	46.244	6.1	12.2	9.2	39.7	45.8	35.9	2707900000	85566000	242960000	41378000	707480000	877500000
Q9CQZ6	Q9CQZ6	3	3	3	NADH dehydrogenase [ubiquinone] 1 beta subcomplex subunit 3	Ndufb3		1	3	3	3	0	0	1	2	2	1	0	0	1	2	2	1	0	0	1	2	2	1	33.7	33.7	33.7	11.692	104	104	0	21.17	0	0	10.6	23.1	17.3	16.3	827040000	0	0	38230000	232090000	513410000
Q9CR00	Q9CR00	7	7	7	26S proteasome non-ATPase regulatory subunit 9	Psmd9		1	7	7	7	0	1	1	5	4	0	0	1	1	5	4	0	0	1	1	5	4	0	32.4	32.4	32.4	24.72	222	222	0	13.259	0	3.6	3.6	22.5	18	0	466510000	0	21294000	26253000	341050000	77921000
Q9CR16	Q9CR16	6	6	6	Peptidyl-prolyl cis-trans isomerase D	Ppid		1	6	6	6	1	1	2	3	2	1	1	1	2	3	2	1	1	1	2	3	2	1	14.6	14.6	14.6	40.742	370	370	0	11.715	2.2	2.2	4.6	7.6	4.9	2.4	210780000	56746000	0	60871000	36051000	46641000
Q9CR21	Q9CR21	2	2	2	Acyl carrier protein, mitochondrial	Ndufab1		1	2	2	2	0	0	0	2	2	0	0	0	0	2	2	0	0	0	0	2	2	0	14.7	14.7	14.7	17.37	156	156	0	8.59	0	0	0	14.7	14.7	0	439500000	0	0	0	212540000	226960000
Q9CR29	Q9CR29	2	2	2	Coiled-coil domain-containing protein 43	Ccdc43		1	2	2	2	1	1	1	2	0	0	1	1	1	2	0	0	1	1	1	2	0	0	9.9	9.9	9.9	25.049	222	222	0	7.7762	6.3	6.3	6.3	9.9	0	0	64267000	15656000	14481000	13614000	20517000	0
Q9CR57	Q9CR57	3	3	3	60S ribosomal protein L14	Rpl14		1	3	3	3	0	1	0	3	2	1	0	1	0	3	2	1	0	1	0	3	2	1	17.1	17.1	17.1	23.564	217	217	0	11.862	0	6	0	17.1	11.5	6	349640000	0	13711000	0	155610000	123610000
Q9CR61	Q9CR61	3	3	3	NADH dehydrogenase [ubiquinone] 1 beta subcomplex subunit 7	Ndufb7		1	3	3	3	1	1	0	3	3	3	1	1	0	3	3	3	1	1	0	3	3	3	35	35	35	16.331	137	137	0	64.262	9.5	9.5	0	35	35	35	1050300000	26561000	18746000	0	397350000	330050000
Q9CR62	Q9CR62	16	16	16	Mitochondrial 2-oxoglutarate/malate carrier protein	Slc25a11		1	16	16	16	1	3	2	11	12	13	1	3	2	11	12	13	1	3	2	11	12	13	58	58	58	34.155	314	314	0	252.35	3.2	10.8	5.4	39.5	43.6	49	6390000000	374500000	601960000	80579000	1678700000	1760600000
Q9CR68	Q9CR68	15	15	15	Cytochrome b-c1 complex subunit Rieske, mitochondrial;Cytochrome b-c1 complex subunit 11	Uqcrfs1		1	15	15	15	1	5	4	12	13	11	1	5	4	12	13	11	1	5	4	12	13	11	57.3	57.3	57.3	29.367	274	274	0	122.07	3.3	15	11.3	39.4	56.9	39.1	12254000000	144300000	1995700000	2263000000	3268700000	1998400000
Q9CR98	Q9CR98	4	4	4	Protein FAM136A	Fam136a		1	4	4	4	1	3	0	1	1	1	1	3	0	1	1	1	1	3	0	1	1	1	23.9	23.9	23.9	15.674	138	138	0	6.761	5.8	16.7	0	7.2	5.1	7.2	117730000	11400000	61613000	0	19399000	7792400
Q9CRB6;Q0P5Y3	Q9CRB6	8;1	8;1	8;1	Tubulin polymerization-promoting protein family member 3	Tppp3		2	8	8	8	1	2	2	1	1	5	1	2	2	1	1	5	1	2	2	1	1	5	43.8	43.8	43.8	18.965	176	176;170	0	17.715	4.5	9.7	9.7	4.5	7.4	29.5	292530000	23369000	18705000	56836000	15839000	52423000
Q9CRB8	Q9CRB8	2	2	2	Mitochondrial fission process protein 1	Mtfp1		1	2	2	2	1	1	0	0	0	1	1	1	0	0	0	1	1	1	0	0	0	1	10.8	10.8	10.8	18.314	166	166	0.0076977	2.7082	6.6	4.2	0	0	0	4.2	163250000	27259000	69668000	0	0	0
Q9CRB9	Q9CRB9	6	6	6	MICOS complex subunit Mic19	Chchd3		1	6	6	6	5	2	1	3	1	4	5	2	1	3	1	4	5	2	1	3	1	4	27.8	27.8	27.8	26.334	227	227	0	21.842	21.1	10.1	6.6	13.7	6.6	20.7	3541500000	1819900000	523910000	23314000	556870000	136830000
Q9CRD2	Q9CRD2	2	2	2	ER membrane protein complex subunit 2	Emc2		1	2	2	2	0	0	0	1	2	1	0	0	0	1	2	1	0	0	0	1	2	1	8.4	8.4	8.4	34.934	297	297	0.00082305	4.7823	0	0	0	4	8.4	4	64397000	0	0	0	15770000	33251000
Q9CVB6	Q9CVB6	6	6	6	Actin-related protein 2/3 complex subunit 2	Arpc2		1	6	6	6	0	0	0	3	1	3	0	0	0	3	1	3	0	0	0	3	1	3	19.7	19.7	19.7	34.357	300	300	0	11.161	0	0	0	11	3	9.3	113040000	0	0	0	65263000	11143000
Q9CWJ9	Q9CWJ9	15	15	15	Bifunctional purine biosynthesis protein PURH;Phosphoribosylaminoimidazolecarboxamide formyltransferase;IMP cyclohydrolase	Atic		1	15	15	15	0	1	0	12	10	5	0	1	0	12	10	5	0	1	0	12	10	5	31.2	31.2	31.2	64.217	592	592	0	40.208	0	1.2	0	25.3	21.3	10	608930000	0	32061000	0	282730000	215760000
Q9CWS0	Q9CWS0	3	3	3	N(G),N(G)-dimethylarginine dimethylaminohydrolase 1	Ddah1		1	3	3	3	1	1	0	0	1	0	1	1	0	0	1	0	1	1	0	0	1	0	10.9	10.9	10.9	31.381	285	285	0	5.76	3.5	3.5	0	0	3.9	0	32962000	14200000	18762000	0	0	0
Q9CWU6	Q9CWU6	1	1	1	Ubiquinol-cytochrome-c reductase complex assembly factor 1	Uqcc1		1	1	1	1	0	0	0	0	0	1	0	0	0	0	0	1	0	0	0	0	0	1	3.7	3.7	3.7	34.299	295	295	0.0076602	2.6798	0	0	0	0	0	3.7	24763000	0	0	0	0	0
Q9CWW6	Q9CWW6	1	1	1	Peptidyl-prolyl cis-trans isomerase NIMA-interacting 4	Pin4		1	1	1	1	0	0	0	1	1	1	0	0	0	1	1	1	0	0	0	1	1	1	9.2	9.2	9.2	13.815	131	131	0.000819	4.6871	0	0	0	9.2	9.2	9.2	49432000	0	0	0	17736000	15870000
Q9CX34	Q9CX34	3	3	3	Suppressor of G2 allele of SKP1 homolog	Sugt1		1	3	3	3	0	0	0	1	1	2	0	0	0	1	1	2	0	0	0	1	1	2	11.3	11.3	11.3	38.158	336	336	0	5.8327	0	0	0	3.3	3.9	8	56684000	0	0	0	13184000	14017000
Q9CX56	Q9CX56	3	3	3	26S proteasome non-ATPase regulatory subunit 8	Psmd8		1	3	3	3	0	0	0	3	2	2	0	0	0	3	2	2	0	0	0	3	2	2	7.6	7.6	7.6	39.93	353	353	0	6.2734	0	0	0	7.6	5.1	4.8	127200000	0	0	0	57766000	30062000
Q9CXI0	Q9CXI0	4	4	4	2-methoxy-6-polyprenyl-1,4-benzoquinol methylase, mitochondrial	Coq5		1	4	4	4	0	1	0	2	0	3	0	1	0	2	0	3	0	1	0	2	0	3	16.2	16.2	16.2	37.335	327	327	0	10.036	0	3.7	0	7.6	0	12.8	160950000	0	12420000	0	65179000	0
Q9CXI5	Q9CXI5	2	2	2	Mesencephalic astrocyte-derived neurotrophic factor	Manf		1	2	2	2	0	0	0	0	1	1	0	0	0	0	1	1	0	0	0	0	1	1	7.8	7.8	7.8	20.373	179	179	0.0064702	2.959	0	0	0	0	3.9	3.9	33981000	0	0	0	0	9463700
Q9CXJ4	Q9CXJ4	6	6	6	ATP-binding cassette sub-family B member 8, mitochondrial	Abcb8		1	6	6	6	1	0	0	2	3	5	1	0	0	2	3	5	1	0	0	2	3	5	10	10	10	77.999	717	717	0	17.848	1.1	0	0	3.5	5.9	8.9	177380000	14783000	0	0	30982000	50364000
Q9CXR1	Q9CXR1	2	2	2	Dehydrogenase/reductase SDR family member 7	Dhrs7		1	2	2	2	0	1	0	2	0	0	0	1	0	2	0	0	0	1	0	2	0	0	5	5	5	38.167	338	338	0.0044412	3.2798	0	2.7	0	5	0	0	34582000	0	12470000	0	22112000	0
Q9CXS4	Q9CXS4	4	4	4	Centromere protein V	Cenpv		1	4	4	4	1	1	1	2	3	2	1	1	1	2	3	2	1	1	1	2	3	2	23	23	23	27.541	252	252	0	21.326	6.7	5.2	5.2	12.3	17.9	12.3	167320000	12667000	26225000	29503000	43690000	29808000
Q9CXT8	Q9CXT8	3	2	2	Mitochondrial-processing peptidase subunit beta	Pmpcb		1	3	2	2	1	1	1	0	3	1	0	0	0	0	2	0	0	0	0	0	2	0	5.5	4.1	4.1	54.614	489	489	0.0030008	3.4561	1.4	1.4	1.4	0	5.5	1.4	26243000	0	0	0	0	26243000
Q9CXV1	Q9CXV1	2	2	2	Succinate dehydrogenase [ubiquinone] cytochrome b small subunit, mitochondrial	Sdhd		1	2	2	2	0	0	0	2	2	1	0	0	0	2	2	1	0	0	0	2	2	1	10.7	10.7	10.7	17.014	159	159	0.0030053	3.4768	0	0	0	10.7	10.7	4.4	248480000	0	0	0	87094000	114040000
Q9CXZ1	Q9CXZ1	6	6	6	NADH dehydrogenase [ubiquinone] iron-sulfur protein 4, mitochondrial	Ndufs4		1	6	6	6	1	4	3	6	5	6	1	4	3	6	5	6	1	4	3	6	5	6	37.1	37.1	37.1	19.784	175	175	0	57.653	8.6	25.7	20.6	37.1	32	37.1	10320000000	132960000	6072800000	338720000	1338000000	1205600000
Q9CY27	Q9CY27	9	9	9	Very-long-chain enoyl-CoA reductase	Tecr		1	9	9	9	0	2	1	4	5	4	0	2	1	4	5	4	0	2	1	4	5	4	23.7	23.7	23.7	36.09	308	308	0	32.954	0	4.5	2.3	12.7	13.6	8.1	1329000000	0	182340000	124100000	269480000	311640000
Q9CY57	Q9CY57	1	1	1	Chromatin target of PRMT1 protein	Chtop		1	1	1	1	0	0	0	1	0	0	0	0	0	1	0	0	0	0	0	1	0	0	5.2	5.2	5.2	26.585	249	249	0.006447	2.9391	0	0	0	5.2	0	0	20733000	0	0	0	20733000	0
Q9CY58	Q9CY58	8	8	8	Plasminogen activator inhibitor 1 RNA-binding protein	Serbp1		1	8	8	8	1	1	1	6	6	7	1	1	1	6	6	7	1	1	1	6	6	7	24.1	24.1	24.1	44.714	407	407	0	35.599	3.9	3.9	3.9	18.9	18.9	20.1	1216100000	164470000	114490000	121600000	224320000	248430000
Q9CY64	Q9CY64	6	6	6	Biliverdin reductase A	Blvra		1	6	6	6	1	0	0	3	5	4	1	0	0	3	5	4	1	0	0	3	5	4	22	22	22	33.524	295	295	0	24.068	3.4	0	0	12.5	18.6	15.6	263970000	14054000	0	0	83962000	79413000
Q9CYR0	Q9CYR0	4	4	4	Single-stranded DNA-binding protein, mitochondrial	Ssbp1		1	4	4	4	1	1	1	3	3	2	1	1	1	3	3	2	1	1	1	3	3	2	26.3	26.3	26.3	17.319	152	152	0	9.8778	5.3	5.3	5.3	21.1	20.4	15.1	345170000	29542000	46324000	30402000	93079000	83818000
Q9CYT6	Q9CYT6	9	9	9	Adenylyl cyclase-associated protein 2	Cap2		1	9	9	9	0	0	1	7	8	6	0	0	1	7	8	6	0	0	1	7	8	6	24.6	24.6	24.6	52.861	476	476	0	32.713	0	0	1.7	19.1	22.9	17.6	923080000	0	0	10015000	313530000	329510000
Q9CYZ2	Q9CYZ2	3	3	3	Tumor protein D54	Tpd52l2		1	3	3	3	1	2	1	1	1	2	1	2	1	1	1	2	1	2	1	1	1	2	15	15	15	24.043	220	220	0	6.3952	3.6	8.6	3.6	5	3.6	10	114720000	19622000	32488000	9924100	16620000	9331200
Q9CZ04	Q9CZ04	1	1	1	COP9 signalosome complex subunit 7a	Cops7a		1	1	1	1	0	0	0	0	1	1	0	0	0	0	1	1	0	0	0	0	1	1	3.6	3.6	3.6	30.224	275	275	0.0077684	2.8025	0	0	0	0	3.6	3.6	31039000	0	0	0	0	19678000
Q9CZ13	Q9CZ13	18	18	17	Cytochrome b-c1 complex subunit 1, mitochondrial	Uqcrc1		1	18	18	17	7	5	4	14	16	17	7	5	4	14	16	17	6	4	3	14	15	16	50.6	50.6	49.2	52.851	480	480	0	323.31	19.6	11.9	11.5	40.2	44.8	49.2	22165000000	825900000	366700000	192450000	6670300000	6960900000
Q9CZ30	Q9CZ30	9	9	9	Obg-like ATPase 1	Ola1		1	9	9	9	1	1	1	4	3	4	1	1	1	4	3	4	1	1	1	4	3	4	25	25	25	44.729	396	396	0	36.25	2.3	2	2	12.1	10.4	10.9	555180000	109110000	53714000	61679000	93839000	106280000
Q9CZ42	Q9CZ42	3	3	3	ATP-dependent (S)-NAD(P)H-hydrate dehydratase	Carkd		1	3	3	3	0	0	0	1	2	2	0	0	0	1	2	2	0	0	0	1	2	2	9.9	9.9	9.9	36.717	343	343	0	6.4737	0	0	0	3.8	7.3	6.4	83907000	0	0	0	25455000	33673000
Q9CZ44	Q9CZ44	11	11	11	NSFL1 cofactor p47	Nsfl1c		1	11	11	11	1	0	2	5	6	9	1	0	2	5	6	9	1	0	2	5	6	9	34.3	34.3	34.3	40.709	370	370	0	35.447	2.2	0	7.8	17.8	21.9	27	685820000	61144000	0	32125000	136420000	175480000
Q9CZB0	Q9CZB0	2	2	2	Succinate dehydrogenase cytochrome b560 subunit, mitochondrial	Sdhc		1	2	2	2	0	0	0	1	1	1	0	0	0	1	1	1	0	0	0	1	1	1	14.2	14.2	14.2	18.382	169	169	0	5.2566	0	0	0	4.7	9.5	9.5	712660000	0	0	0	110830000	167080000
Q9CZD3	Q9CZD3	9	9	9	Glycine--tRNA ligase	Gars		1	9	9	9	2	2	2	8	2	2	2	2	2	8	2	2	2	2	2	8	2	2	11.5	11.5	11.5	81.877	729	729	0	17.834	2.3	2.3	2.6	10.4	2.7	2.9	568740000	72016000	122090000	19364000	210950000	78754000
Q9CZM2	Q9CZM2	2	2	2	60S ribosomal protein L15	Rpl15		1	2	2	2	0	0	0	2	2	1	0	0	0	2	2	1	0	0	0	2	2	1	7.8	7.8	7.8	24.146	204	204	0.0015279	3.6915	0	0	0	7.8	7.8	3.4	345750000	0	0	0	98875000	129580000
Q9CZU6;Q80X68	Q9CZU6	16;6	16;6	16;6	Citrate synthase, mitochondrial	Cs		2	16	16	16	6	6	5	13	11	13	6	6	5	13	11	13	6	6	5	13	11	13	44	44	44	51.736	464	464;466	0	270.29	13.8	14	10.1	31.7	32.5	37.3	24775000000	4902300000	2629100000	1095900000	5491900000	4598600000
Q9CZW5	Q9CZW5	4	4	4	Mitochondrial import receptor subunit TOM70	Tomm70a		1	4	4	4	2	1	0	1	1	1	2	1	0	1	1	1	2	1	0	1	1	1	6.1	6.1	6.1	67.589	611	611	0	6.9998	2.8	1.6	0	1.5	1.8	1.5	97288000	32126000	16857000	0	17751000	15342000
Q9CZX8	Q9CZX8	6	6	6	40S ribosomal protein S19	Rps19		1	6	6	6	2	3	3	3	5	2	2	3	3	3	5	2	2	3	3	3	5	2	37.2	37.2	37.2	16.085	145	145	0	12.249	13.1	18.6	18.6	17.9	32.4	11.7	1286700000	145270000	234370000	265130000	249690000	225820000
Q9CZY3;E9PY39;Q9D2M8	Q9CZY3;E9PY39;Q9D2M8	5;4;3	5;4;3	5;4;3	Ubiquitin-conjugating enzyme E2 variant 1;Ubiquitin-conjugating enzyme E2 variant 2	Ube2v1;Gm20431;Ube2v2	;;	3	5	5	5	2	0	1	2	3	3	2	0	1	2	3	3	2	0	1	2	3	3	34.7	34.7	34.7	16.355	147	147;371;145	0	13.091	12.9	0	6.8	17	17.7	17.7	819760000	112980000	0	0	129250000	252740000
Q9D020	Q9D020	4	4	4	Cytosolic 5-nucleotidase 3A	Nt5c3a		1	4	4	4	1	0	0	3	1	1	1	0	0	3	1	1	1	0	0	3	1	1	14.8	14.8	14.8	37.252	331	331	0	8.477	3.9	0	0	10.9	3.6	3.9	111350000	18612000	0	0	66080000	11606000
Q9D023;G5E869	Q9D023	4;1	4;1	4;1	Mitochondrial pyruvate carrier 2	Mpc2		2	4	4	4	0	0	0	4	3	3	0	0	0	4	3	3	0	0	0	4	3	3	29.1	29.1	29.1	14.286	127	127;1843	0	9.0374	0	0	0	29.1	19.7	22.8	985600000	0	0	0	376530000	204810000
Q9D024	Q9D024	3	3	3	Coiled-coil domain-containing protein 47	Ccdc47		1	3	3	3	0	1	0	2	1	1	0	1	0	2	1	1	0	1	0	2	1	1	6.4	6.4	6.4	55.843	483	483	0	5.5299	0	1.9	0	4.3	2.1	2.1	83964000	0	22531000	0	35090000	13188000
Q9D051	Q9D051	13	13	13	Pyruvate dehydrogenase E1 component subunit beta, mitochondrial	Pdhb		1	13	13	13	8	7	7	9	9	9	8	7	7	9	9	9	8	7	7	9	9	9	47.9	47.9	47.9	38.937	359	359	0	199.53	29.5	25.1	25.1	37.9	29.5	34.5	13263000000	855780000	1173000000	908300000	3683400000	3684900000
Q9D0E1	Q9D0E1	10	10	10	Heterogeneous nuclear ribonucleoprotein M	Hnrnpm		1	10	10	10	2	1	0	2	3	4	2	1	0	2	3	4	2	1	0	2	3	4	16.7	16.7	16.7	77.648	729	729	0	32.125	4.4	2.2	0	3.2	5.3	5.9	153630000	30477000	20839000	0	30054000	20315000
Q9D0F9	Q9D0F9	34	34	5	Phosphoglucomutase-1	Pgm1		1	34	34	5	17	13	8	19	25	27	17	13	8	19	25	27	1	1	0	2	4	3	71.7	71.7	11.7	61.417	562	562	0	323.31	31.9	25.6	15.1	45.4	52	63.5	65302000000	6104700000	4183600000	4180900000	11136000000	20377000000
Q9D0I9	Q9D0I9	6	6	6	Arginine--tRNA ligase, cytoplasmic	Rars		1	6	6	6	0	1	0	3	3	3	0	1	0	3	3	3	0	1	0	3	3	3	8.2	8.2	8.2	75.673	660	660	0	10.695	0	1.2	0	3.9	4.2	4.2	174230000	0	20711000	0	62808000	36062000
Q9D0J8	Q9D0J8	2	2	2	Parathymosin	Ptms		1	2	2	2	1	1	1	0	0	1	1	1	1	0	0	1	1	1	1	0	0	1	11.9	11.9	11.9	11.43	101	101	0.0007734	3.8959	11.9	11.9	11.9	0	0	10.9	120380000	73557000	20864000	11150000	0	0
Q9D0K2	Q9D0K2	11	11	11	Succinyl-CoA:3-ketoacid coenzyme A transferase 1, mitochondrial	Oxct1		1	11	11	11	2	1	3	8	8	9	2	1	3	8	8	9	2	1	3	8	8	9	32.9	32.9	32.9	55.988	520	520	0	101.56	4.2	2.3	10	26.7	27.3	25.8	2149800000	58775000	32324000	68039000	586830000	622640000
Q9D0M3	Q9D0M3	8	8	8	Cytochrome c1, heme protein, mitochondrial	Cyc1		1	8	8	8	4	2	2	6	6	6	4	2	2	6	6	6	4	2	2	6	6	6	26.5	26.5	26.5	35.327	325	325	0	67.093	14.5	4.9	4.9	22.2	24	24	7663600000	1018400000	122540000	76643000	2083700000	2479700000
Q9D0R2	Q9D0R2	4	4	4	Threonine--tRNA ligase, cytoplasmic	Tars		1	4	4	4	1	0	1	2	2	1	1	0	1	2	2	1	1	0	1	2	2	1	6.4	6.4	6.4	83.355	722	722	0	7.1295	1.1	0	1.1	3.6	3.3	1.7	81062000	12733000	0	10118000	19391000	27268000
Q9D0S9	Q9D0S9	3	3	3	Histidine triad nucleotide-binding protein 2, mitochondrial	Hint2		1	3	3	3	1	0	1	1	3	1	1	0	1	1	3	1	1	0	1	1	3	1	25.2	25.2	25.2	17.32	163	163	0	18.631	4.9	0	4.9	12.3	25.2	4.9	159410000	30185000	0	0	30263000	81311000
Q9D154	Q9D154	3	3	3	Leukocyte elastase inhibitor A	Serpinb1a		1	3	3	3	0	1	0	2	1	2	0	1	0	2	1	2	0	1	0	2	1	2	9.2	9.2	9.2	42.574	379	379	0	5.5222	0	2.6	0	6.6	3.4	6.1	57730000	0	0	0	20854000	11515000
Q9D172	Q9D172	9	9	9	ES1 protein homolog, mitochondrial	D10Jhu81e		1	9	9	9	5	5	4	7	9	6	5	5	4	7	9	6	5	5	4	7	9	6	41	41	41	28.09	266	266	0	159.89	20.3	20.3	13.5	38	41	28.6	9798100000	1173200000	666150000	607010000	2455900000	2765600000
Q9D1A2	Q9D1A2	5	5	5	Cytosolic non-specific dipeptidase	Cndp2		1	5	5	5	0	0	0	4	4	5	0	0	0	4	4	5	0	0	0	4	4	5	13.3	13.3	13.3	52.767	475	475	0	18.658	0	0	0	10.9	11.4	13.3	287820000	0	0	0	83656000	76444000
Q9D1D4	Q9D1D4	4	4	4	Transmembrane emp24 domain-containing protein 10	Tmed10		1	4	4	4	0	1	1	3	1	2	0	1	1	3	1	2	0	1	1	3	1	2	21	21	21	24.911	219	219	0	12.312	0	3.2	3.2	17.8	5.5	10.5	274390000	0	51069000	47939000	105170000	30193000
Q9D1G1	Q9D1G1	7	7	4	Ras-related protein Rab-1B	Rab1b		1	7	7	4	2	2	2	6	4	1	2	2	2	6	4	1	2	1	1	3	3	1	37.8	37.8	24.4	22.187	201	201	0	23.903	12.9	11.9	8	32.8	23.4	8	933970000	17676000	154780000	137950000	332260000	268640000
Q9D1G3	Q9D1G3	11	11	11	Protein-cysteine N-palmitoyltransferase HHAT-like protein	Hhatl		1	11	11	11	3	2	0	10	8	6	3	2	0	10	8	6	3	2	0	10	8	6	20.9	20.9	20.9	56.43	503	503	0	46.775	5.4	4	0	19.5	14.9	13.1	2862900000	442410000	167400000	0	797260000	994730000
Q9D1J3	Q9D1J3	2	2	2	SAP domain-containing ribonucleoprotein	Sarnp		1	2	2	2	2	1	0	1	0	0	2	1	0	1	0	0	2	1	0	1	0	0	8.1	8.1	8.1	23.532	210	210	0.00079491	4.2112	8.1	4.3	0	4.3	0	0	72072000	39540000	18448000	0	14083000	0
Q9D1P4	Q9D1P4	3	3	3	Cysteine and histidine-rich domain-containing protein 1	Chordc1		1	3	3	3	0	0	0	3	1	1	0	0	0	3	1	1	0	0	0	3	1	1	11.8	11.8	11.8	37.35	331	331	0	6.0908	0	0	0	11.8	4.2	4.2	74245000	0	0	0	48389000	11069000
Q9D1Q6	Q9D1Q6	2	2	2	Endoplasmic reticulum resident protein 44	Erp44		1	2	2	2	0	0	0	1	0	2	0	0	0	1	0	2	0	0	0	1	0	2	6.2	6.2	6.2	46.852	406	406	0.0007837	4.0748	0	0	0	1.7	0	6.2	52054000	0	0	0	20130000	0
Q9D1R9	Q9D1R9	3	3	3	60S ribosomal protein L34	Rpl34		1	3	3	3	0	1	1	3	1	3	0	1	1	3	1	3	0	1	1	3	1	3	20.5	20.5	20.5	13.293	117	117	0	5.7569	0	7.7	7.7	20.5	7.7	20.5	401020000	0	64923000	53328000	165330000	36128000
Q9D1X0	Q9D1X0	3	3	3	Nucleolar protein 3	Nol3		1	3	3	3	0	0	0	1	3	1	0	0	0	1	3	1	0	0	0	1	3	1	19.5	19.5	19.5	24.567	220	220	0	9.2666	0	0	0	8.6	19.5	8.6	169200000	0	0	0	46263000	83316000
Q9D2G2	Q9D2G2	11	11	11	Dihydrolipoyllysine-residue succinyltransferase component of 2-oxoglutarate dehydrogenase complex, mitochondrial	Dlst		1	11	11	11	4	5	6	8	7	8	4	5	6	8	7	8	4	5	6	8	7	8	26.9	26.9	26.9	48.994	454	454	0	128.34	13.4	13.4	15.6	21.4	18.5	19.4	6717500000	399550000	670370000	1326500000	1035600000	1502200000
Q9D2N4;O70585	Q9D2N4	9;2	9;2	9;2	Dystrobrevin alpha	Dtna		2	9	9	9	2	2	1	6	4	5	2	2	1	6	4	5	2	2	1	6	4	5	14.9	14.9	14.9	84.066	746	746;659	0	35.907	2.9	2.9	1.9	9.5	7	8.2	758210000	98478000	99048000	44716000	170170000	165100000
Q9D2R6	Q9D2R6	2	2	2	Cytochrome c oxidase assembly factor 3 homolog, mitochondrial	Coa3		1	2	2	2	0	0	0	1	1	0	0	0	0	1	1	0	0	0	0	1	1	0	17.6	17.6	17.6	11.987	108	108	0.0015094	3.5323	0	0	0	9.3	8.3	0	43356000	0	0	0	12018000	31339000
Q9D358	Q9D358	4	4	4	Low molecular weight phosphotyrosine protein phosphatase	Acp1		1	4	4	4	0	1	0	4	3	1	0	1	0	4	3	1	0	1	0	4	3	1	30.4	30.4	30.4	18.192	158	158	0	8.5311	0	7	0	30.4	24.1	5.7	382580000	0	0	0	169750000	161680000
Q9D3D9	Q9D3D9	3	3	3	ATP synthase subunit delta, mitochondrial	Atp5d		1	3	3	3	2	2	2	3	2	3	2	2	2	3	2	3	2	2	2	3	2	3	22.6	22.6	22.6	17.6	168	168	0	26.789	13.7	13.7	13.7	22.6	17.3	22.6	13639000000	3587400000	1807000000	1886100000	2709800000	1468300000
Q9D4H8	Q9D4H8	4	4	4	Cullin-2	Cul2		1	4	4	4	2	3	2	1	2	0	2	3	2	1	2	0	2	3	2	1	2	0	5.1	5.1	5.1	86.876	745	745	0	8.8418	2.4	3.8	2.8	1.5	2.8	0	170890000	51248000	65217000	35839000	0	18586000
Q9D5T0	Q9D5T0	5	5	5	ATPase family AAA domain-containing protein 1	Atad1		1	5	5	5	0	0	0	3	2	5	0	0	0	3	2	5	0	0	0	3	2	5	18.3	18.3	18.3	40.744	361	361	0	11.242	0	0	0	9.1	10.5	18.3	255590000	0	0	0	81506000	71292000
Q9D5V5	Q9D5V5	10	10	10	Cullin-5	Cul5		1	10	10	10	0	0	0	6	5	5	0	0	0	6	5	5	0	0	0	6	5	5	12.3	12.3	12.3	90.973	780	780	0	18.62	0	0	0	7.1	6.8	6.8	285960000	0	0	0	106450000	93838000
Q9D6F9	Q9D6F9	14	1	0	Tubulin beta-4A chain	Tubb4a		1	14	1	0	1	2	2	12	9	10	0	0	0	0	0	0	0	0	0	0	0	0	46.2	3.8	0	49.585	444	444	1	-2	2	6.5	6.8	39.2	27.5	31.3	0	0	0	0	0	0
Q9D6J5	Q9D6J5	6	6	6	NADH dehydrogenase [ubiquinone] 1 beta subcomplex subunit 8, mitochondrial	Ndufb8		1	6	6	6	1	0	0	4	4	4	1	0	0	4	4	4	1	0	0	4	4	4	28.5	28.5	28.5	21.876	186	186	0	49.051	5.9	0	0	19.9	23.7	22.6	1824000000	17436000	0	0	630200000	555650000
Q9D6J6	Q9D6J6	9	9	9	NADH dehydrogenase [ubiquinone] flavoprotein 2, mitochondrial	Ndufv2		1	9	9	9	2	3	4	6	7	6	2	3	4	6	7	6	2	3	4	6	7	6	46	46	46	27.285	248	248	0	177.8	11.7	16.1	19.4	32.7	37.1	33.5	3767300000	135460000	208460000	752790000	840940000	1296700000
Q9D6K5	Q9D6K5	4	4	4	Synaptojanin-2-binding protein	Synj2bp		1	4	4	4	0	1	2	3	1	0	0	1	2	3	1	0	0	1	2	3	1	0	27.6	27.6	27.6	15.815	145	145	0	8.2891	0	6.9	13.1	20.7	6.2	0	4816300000	0	51674000	341890000	2216400000	2206300000
Q9D6K8	Q9D6K8	6	6	6	FUN14 domain-containing protein 2	Fundc2		1	6	6	6	1	1	2	4	2	5	1	1	2	4	2	5	1	1	2	4	2	5	34.4	34.4	34.4	16.564	151	151	0	14.813	7.3	7.3	11.9	27.2	7.3	27.2	1344600000	84043000	52515000	127900000	433210000	141280000
Q9D6R2	Q9D6R2	16	16	16	Isocitrate dehydrogenase [NAD] subunit alpha, mitochondrial	Idh3a		1	16	16	16	7	7	6	15	10	13	7	7	6	15	10	13	7	7	6	15	10	13	45.9	45.9	45.9	39.638	366	366	0	323.31	21.6	21.6	14.2	43.7	33.3	39.1	29281000000	2865300000	2622400000	3096800000	6969500000	6171200000
Q9D6U8	Q9D6U8	5	5	5	Protein FAM162A	Fam162a		1	5	5	5	1	1	1	1	2	4	1	1	1	1	2	4	1	1	1	1	2	4	27.7	27.7	27.7	17.725	155	155	0	10.56	4.5	4.5	4.5	7.7	12.3	23.2	573050000	122920000	110080000	103890000	53258000	21709000
Q9D6Y7	Q9D6Y7	2	2	2	Mitochondrial peptide methionine sulfoxide reductase	Msra		1	2	2	2	0	0	0	2	2	2	0	0	0	2	2	2	0	0	0	2	2	2	12.4	12.4	12.4	25.988	233	233	0	5.5259	0	0	0	12.4	12.4	12.4	108560000	0	0	0	35688000	35587000
Q9D6Y9	Q9D6Y9	13	13	13	1,4-alpha-glucan-branching enzyme	Gbe1		1	13	13	13	1	3	1	10	8	6	1	3	1	10	8	6	1	3	1	10	8	6	20.4	20.4	20.4	80.363	702	702	0	31.116	2.3	4.4	2.3	16	13	9.4	955380000	33190000	88106000	31991000	372620000	266710000
Q9D783	Q9D783	12	12	12	Kelch-like protein 40	Klhl40		1	12	12	12	1	2	2	9	7	9	1	2	2	9	7	9	1	2	2	9	7	9	22.5	22.5	22.5	69.589	621	621	0	46.741	2.1	3.4	3.9	17.2	12.2	16.6	1490800000	43149000	101080000	75176000	488960000	305250000
Q9D7B6	Q9D7B6	4	4	4	Isobutyryl-CoA dehydrogenase, mitochondrial	Acad8		1	4	4	4	0	0	0	1	2	1	0	0	0	1	2	1	0	0	0	1	2	1	11.1	11.1	11.1	45.019	413	413	0	8.459	0	0	0	2.9	5.8	2.4	144920000	0	0	0	16902000	108780000
Q9D7N9	Q9D7N9	3	3	3	Adipocyte plasma membrane-associated protein	Apmap		1	3	3	3	0	0	0	0	2	1	0	0	0	0	2	1	0	0	0	0	2	1	7.2	7.2	7.2	46.434	415	415	0.00082781	4.869	0	0	0	0	5.1	2.2	50432000	0	0	0	0	36900000
Q9D7X3	Q9D7X3	3	3	3	Dual specificity protein phosphatase 3	Dusp3		1	3	3	3	1	1	0	3	3	3	1	1	0	3	3	3	1	1	0	3	3	3	22.7	22.7	22.7	20.472	185	185	0	31.564	9.2	9.2	0	22.7	22.7	22.7	629540000	52103000	45775000	0	140890000	198830000
Q9D7X8	Q9D7X8	2	2	2	Gamma-glutamylcyclotransferase	Ggct		1	2	2	2	1	1	1	1	1	1	1	1	1	1	1	1	1	1	1	1	1	1	11.2	11.2	11.2	21.166	188	188	0.00081301	4.5449	4.3	4.3	4.3	6.9	4.3	6.9	172530000	29747000	50888000	39776000	19412000	21360000
Q9D819	Q9D819	4	4	4	Inorganic pyrophosphatase	Ppa1		1	4	4	4	0	0	1	1	3	2	0	0	1	1	3	2	0	0	1	1	3	2	19	19	19	32.667	289	289	0	14.119	0	0	2.4	5.2	16.6	11.1	278370000	0	0	48534000	44845000	110660000
Q9D832	Q9D832	6	6	6	DnaJ homolog subfamily B member 4	Dnajb4		1	6	6	6	0	1	2	1	1	4	0	1	2	1	1	4	0	1	2	1	1	4	17.2	17.2	17.2	37.781	337	337	0	13.26	0	3	2.7	3.6	4.2	14.5	188290000	0	19167000	46134000	20927000	16364000
Q9D855	Q9D855	7	7	7	Cytochrome b-c1 complex subunit 7	Uqcrb		1	7	7	7	3	4	2	6	5	6	3	4	2	6	5	6	3	4	2	6	5	6	45.9	45.9	45.9	13.527	111	111	0	32.155	21.6	27.9	16.2	41.4	41.4	41.4	8855000000	773840000	734250000	365350000	2977600000	2555300000
Q9D880	Q9D880	3	3	3	Mitochondrial import inner membrane translocase subunit TIM50	Timm50		1	3	3	3	0	1	0	2	2	3	0	1	0	2	2	3	0	1	0	2	2	3	8.5	8.5	8.5	39.776	353	353	0	6.8912	0	2.3	0	5.4	6.2	8.5	175490000	0	29809000	0	49614000	37935000
Q9D892	Q9D892	2	2	2	Inosine triphosphate pyrophosphatase	Itpa		1	2	2	2	0	0	0	2	1	1	0	0	0	2	1	1	0	0	0	2	1	1	10.1	10.1	10.1	21.897	198	198	0.00083612	4.9401	0	0	0	10.1	5.6	5.6	112610000	0	0	0	48445000	32256000
Q9D8B3	Q9D8B3	2	2	2	Charged multivesicular body protein 4b	Chmp4b		1	2	2	2	0	0	0	1	2	1	0	0	0	1	2	1	0	0	0	1	2	1	17	17	17	24.936	224	224	0	24.65	0	0	0	6.2	17	6.2	62291000	0	0	0	12173000	29928000
Q9D8B4	Q9D8B4	2	2	2	NADH dehydrogenase [ubiquinone] 1 alpha subcomplex subunit 11	Ndufa11		1	2	2	2	0	0	0	2	1	1	0	0	0	2	1	1	0	0	0	2	1	1	19.1	19.1	19.1	14.982	141	141	0	7.4604	0	0	0	19.1	7.8	7.8	218010000	0	0	0	103000000	56448000
Q9D8E6	Q9D8E6	11	11	11	60S ribosomal protein L4	Rpl4		1	11	11	11	1	0	1	6	7	8	1	0	1	6	7	8	1	0	1	6	7	8	28.2	28.2	28.2	47.153	419	419	0	33.347	1.9	0	2.9	18.6	21.2	19.3	892600000	57184000	0	21740000	263300000	253800000
Q9D8N0	Q9D8N0	12	12	12	Elongation factor 1-gamma	Eef1g		1	12	12	12	1	2	2	7	11	9	1	2	2	7	11	9	1	2	2	7	11	9	25.4	25.4	25.4	50.06	437	437	0	53.663	3	4.6	4.6	16.9	23.8	20.8	1993200000	24881000	121700000	107200000	377320000	720160000
Q9D8T7	Q9D8T7	3	3	3	SRA stem-loop-interacting RNA-binding protein, mitochondrial	Slirp		1	3	3	3	0	1	1	2	2	2	0	1	1	2	2	2	0	1	1	2	2	2	25.9	25.9	25.9	12.605	112	112	0	9.9831	0	10.7	10.7	17	19.6	19.6	294750000	0	32584000	16133000	84722000	87171000
Q9D8W5	Q9D8W5	5	5	5	26S proteasome non-ATPase regulatory subunit 12	Psmd12		1	5	5	5	0	0	1	2	1	4	0	0	1	2	1	4	0	0	1	2	1	4	11.4	11.4	11.4	52.895	456	456	0	12.722	0	0	2.2	5	2.6	8.8	163900000	0	0	17739000	46130000	13736000
Q9D8W7	Q9D8W7	1	1	1	OCIA domain-containing protein 2	Ociad2		1	1	1	1	1	1	1	1	1	1	1	1	1	1	1	1	1	1	1	1	1	1	7.1	7.1	7.1	16.925	154	154	0.000815	4.5635	7.1	7.1	7.1	7.1	7.1	7.1	238180000	68719000	46963000	54802000	25522000	21781000
Q9D8Y1	Q9D8Y1	2	2	2	Transmembrane protein 126A	Tmem126a		1	2	2	2	1	0	0	2	1	0	1	0	0	2	1	0	1	0	0	2	1	0	8.7	8.7	8.7	21.539	196	196	0.00081967	4.7082	4.6	0	0	8.7	4.1	0	78364000	12544000	0	0	45729000	20091000
Q9DAK9	Q9DAK9	4	4	4	14 kDa phosphohistidine phosphatase	Phpt1		1	4	4	4	1	1	1	3	4	3	1	1	1	3	4	3	1	1	1	3	4	3	43.5	43.5	43.5	13.996	124	124	0	20.76	9.7	9.7	9.7	28.2	43.5	28.2	1754100000	29810000	161480000	186510000	519150000	534980000
Q9DB05	Q9DB05	4	4	4	Alpha-soluble NSF attachment protein	Napa		1	4	4	4	1	1	1	4	3	4	1	1	1	4	3	4	1	1	1	4	3	4	17.3	17.3	17.3	33.189	295	295	0	15.43	3.4	3.4	3.4	17.3	13.9	17.3	287070000	27644000	17923000	12383000	95990000	47716000
Q9DB15	Q9DB15	3	3	3	39S ribosomal protein L12, mitochondrial	Mrpl12		1	3	3	3	0	0	0	2	3	1	0	0	0	2	3	1	0	0	0	2	3	1	17.4	17.4	17.4	21.708	201	201	0	6.4518	0	0	0	12.9	17.4	6	148620000	0	0	0	53471000	69802000
Q9DB20	Q9DB20	10	10	10	ATP synthase subunit O, mitochondrial	Atp5o		1	10	10	10	4	5	3	7	9	8	4	5	3	7	9	8	4	5	3	7	9	8	61	61	61	23.363	213	213	0	260.8	19.2	22.5	13.1	45.5	55.4	52.1	17199000000	1371300000	2181500000	229030000	3563200000	5886200000
Q9DB60	Q9DB60	3	3	3	Prostamide/prostaglandin F synthase	Fam213b		1	3	3	3	0	0	0	3	3	2	0	0	0	3	3	2	0	0	0	3	3	2	13.9	13.9	13.9	21.67	201	201	0	5.9616	0	0	0	13.9	13.9	8.5	269220000	0	0	0	91718000	135630000
Q9DB73	Q9DB73	6	6	6	NADH-cytochrome b5 reductase 1	Cyb5r1		1	6	6	6	0	0	0	2	5	4	0	0	0	2	5	4	0	0	0	2	5	4	22.6	22.6	22.6	34.134	305	305	0	20.574	0	0	0	7.9	20	14.4	329080000	0	0	0	54168000	155430000
Q9DB77	Q9DB77	18	18	18	Cytochrome b-c1 complex subunit 2, mitochondrial	Uqcrc2		1	18	18	18	5	6	6	17	14	12	5	6	6	17	14	12	5	6	6	17	14	12	46.4	46.4	46.4	48.234	453	453	0	316.72	14.1	17.2	17.2	46.1	38.6	34.4	35575000000	2377600000	2507600000	1944500000	11114000000	9201900000
Q9DBB8;A0A1B0GSH8	Q9DBB8	5;1	5;1	5;1	Trans-1,2-dihydrobenzene-1,2-diol dehydrogenase	Dhdh		2	5	5	5	0	2	0	2	2	3	0	2	0	2	2	3	0	2	0	2	2	3	14.7	14.7	14.7	36.3	333	333;263	0	11.454	0	5.1	0	6.6	6.6	9.6	274600000	0	26353000	0	90097000	53246000
Q9DBC7;P12849	Q9DBC7	7;2	7;2	7;2	cAMP-dependent protein kinase type I-alpha regulatory subunit;cAMP-dependent protein kinase type I-alpha regulatory subunit, N-terminally processed	Prkar1a		2	7	7	7	1	1	1	4	2	5	1	1	1	4	2	5	1	1	1	4	2	5	20.2	20.2	20.2	43.185	381	381;381	0	16.721	3.1	3.1	3.1	12.9	5.5	13.6	192530000	24600000	0	0	78083000	15925000
Q9DBF1	Q9DBF1	6	6	6	Alpha-aminoadipic semialdehyde dehydrogenase	Aldh7a1		1	6	6	6	2	0	2	2	4	3	2	0	2	2	4	3	2	0	2	2	4	3	10.2	10.2	10.2	58.861	539	539	0	11.465	3	0	3	3.2	7.1	5.6	242510000	63266000	0	49465000	26522000	54047000
Q9DBG3	Q9DBG3	7	7	3	AP-2 complex subunit beta	Ap2b1		1	7	7	3	1	0	0	6	1	3	1	0	0	6	1	3	1	0	0	2	0	1	7.3	7.3	2.9	104.58	937	937	0	14.786	0.7	0	0	6.5	0.9	3.3	212880000	16617000	0	0	96285000	58884000
Q9DBG5	Q9DBG5	3	3	3	Perilipin-3	Plin3		1	3	3	3	0	1	0	1	1	1	0	1	0	1	1	1	0	1	0	1	1	1	9.4	9.4	9.4	47.262	437	437	0	11.109	0	2.5	0	3.7	3.7	3.2	58446000	0	9105700	0	16257000	13949000
Q9DBG6	Q9DBG6	2	2	2	Dolichyl-diphosphooligosaccharide--protein glycosyltransferase subunit 2	Rpn2		1	2	2	2	0	0	0	2	0	0	0	0	0	2	0	0	0	0	0	2	0	0	4	4	4	69.062	631	631	0.00083682	4.9609	0	0	0	4	0	0	45894000	0	0	0	45894000	0
Q9DBJ1	Q9DBJ1	5	2	2	Phosphoglycerate mutase 1	Pgam1		1	5	2	2	2	2	1	4	5	4	1	0	0	1	2	1	1	0	0	1	2	1	24.8	12.6	12.6	28.832	254	254	0	5.4964	12.2	7.9	3.9	20.5	24.8	20.5	135470000	14138000	0	0	26427000	70962000
Q9DBL1	Q9DBL1	5	5	5	Short/branched chain specific acyl-CoA dehydrogenase, mitochondrial	Acadsb		1	5	5	5	0	0	0	3	4	2	0	0	0	3	4	2	0	0	0	3	4	2	16.7	16.7	16.7	47.874	432	432	0	15.056	0	0	0	8.6	14.4	7.2	279290000	0	0	0	99214000	102840000
Q9DBP5	Q9DBP5	4	4	4	UMP-CMP kinase	Cmpk1		1	4	4	4	0	1	1	2	3	2	0	1	1	2	3	2	0	1	1	2	3	2	24	24	24	22.165	196	196	0	8.2483	0	6.1	6.1	12.2	17.9	12.8	200150000	0	19857000	14573000	48110000	78099000
Q9DC61	Q9DC61	2	2	2	Mitochondrial-processing peptidase subunit alpha	Pmpca		1	2	2	2	0	1	0	1	0	1	0	1	0	1	0	1	0	1	0	1	0	1	4.4	4.4	4.4	58.278	524	524	0.0008	4.2729	0	2.3	0	2.1	0	2.1	30721000	0	15122000	0	15599000	0
Q9DC69	Q9DC69	16	16	16	NADH dehydrogenase [ubiquinone] 1 alpha subcomplex subunit 9, mitochondrial	Ndufa9		1	16	16	16	2	1	1	12	9	12	2	1	1	12	9	12	2	1	1	12	9	12	49.1	49.1	49.1	42.525	377	377	0	283.2	9.8	2.7	2.7	38.5	32.6	41.1	4389400000	121460000	23519000	35217000	1985000000	950380000
Q9DC70	Q9DC70	4	4	4	NADH dehydrogenase [ubiquinone] iron-sulfur protein 7, mitochondrial	Ndufs7		1	4	4	4	1	2	2	3	4	3	1	2	2	3	4	3	1	2	2	3	4	3	17.4	17.4	17.4	24.683	224	224	0	71.363	4	7.1	7.1	14.3	17.4	14.3	3009600000	36402000	147810000	53716000	664550000	863200000
Q9DC77	Q9DC77	5	5	5	Small muscular protein	Smpx		1	5	5	5	0	2	1	2	4	2	0	2	1	2	4	2	0	2	1	2	4	2	72.9	72.9	72.9	9.2525	85	85	0	28.304	0	28.2	8.2	45.9	64.7	43.5	694260000	0	164200000	66507000	126460000	221130000
Q9DCD0	Q9DCD0	3	3	3	6-phosphogluconate dehydrogenase, decarboxylating	Pgd		1	3	3	3	1	0	1	1	1	1	1	0	1	1	1	1	1	0	1	1	1	1	5.4	5.4	5.4	53.247	483	483	0	5.667	1.7	0	1.7	1.7	2.1	1.7	103430000	26817000	0	14827000	17751000	27870000
Q9DCH4	Q9DCH4	2	2	2	Eukaryotic translation initiation factor 3 subunit F	Eif3f		1	2	2	2	0	0	0	1	1	0	0	0	0	1	1	0	0	0	0	1	1	0	7.2	7.2	7.2	37.984	361	361	0	6.8706	0	0	0	4.7	2.5	0	39092000	0	0	0	14018000	25074000
Q9DCJ5	Q9DCJ5	8	8	8	NADH dehydrogenase [ubiquinone] 1 alpha subcomplex subunit 8	Ndufa8		1	8	8	8	3	2	1	6	4	6	3	2	1	6	4	6	3	2	1	6	4	6	47.1	47.1	47.1	19.992	172	172	0	81.255	17.4	15.7	7.6	40.1	32	35.5	3586800000	394820000	453550000	199840000	1316200000	350150000
Q9DCL9	Q9DCL9	3	3	3	Multifunctional protein ADE2;Phosphoribosylaminoimidazole-succinocarboxamide synthase;Phosphoribosylaminoimidazole carboxylase	Paics		1	3	3	3	0	1	0	2	0	0	0	1	0	2	0	0	0	1	0	2	0	0	7.5	7.5	7.5	47.006	425	425	0	6.4873	0	2.4	0	5.2	0	0	125660000	0	69263000	0	56400000	0
Q9DCM0	Q9DCM0	2	2	2	Persulfide dioxygenase ETHE1, mitochondrial	Ethe1		1	2	2	2	0	0	0	1	0	2	0	0	0	1	0	2	0	0	0	1	0	2	11.8	11.8	11.8	27.738	254	254	0	5.5228	0	0	0	6.7	0	11.8	66751000	0	0	0	23061000	0
Q9DCM2	Q9DCM2	6	6	6	Glutathione S-transferase kappa 1	Gstk1		1	6	6	6	0	0	0	4	3	2	0	0	0	4	3	2	0	0	0	4	3	2	34.1	34.1	34.1	25.704	226	226	0	16.221	0	0	0	23	17.3	13.3	313720000	0	0	0	123360000	95139000
Q9DCN2	Q9DCN2	5	5	5	NADH-cytochrome b5 reductase 3;NADH-cytochrome b5 reductase 3 membrane-bound form;NADH-cytochrome b5 reductase 3 soluble form	Cyb5r3		1	5	5	5	0	0	1	3	4	4	0	0	1	3	4	4	0	0	1	3	4	4	18.6	18.6	18.6	34.127	301	301	0	10.037	0	0	4.3	11.6	15.9	15.6	224730000	0	0	14734000	54842000	68080000
Q9DCS3	Q9DCS3	2	2	2	Trans-2-enoyl-CoA reductase, mitochondrial	Mecr		1	2	2	2	0	0	0	1	0	2	0	0	0	1	0	2	0	0	0	1	0	2	7.2	7.2	7.2	40.342	373	373	0.0044215	3.2454	0	0	0	3.2	0	7.2	55618000	0	0	0	26982000	0
Q9DCS9	Q9DCS9	6	6	6	NADH dehydrogenase [ubiquinone] 1 beta subcomplex subunit 10	Ndufb10		1	6	6	6	2	3	2	5	6	4	2	3	2	5	6	4	2	3	2	5	6	4	40.3	40.3	40.3	21.024	176	176	0	96.485	17	21	10.2	34.1	40.3	30.1	2588800000	85641000	423340000	169030000	657680000	849020000
Q9DCT2	Q9DCT2	11	11	11	NADH dehydrogenase [ubiquinone] iron-sulfur protein 3, mitochondrial	Ndufs3		1	11	11	11	2	1	1	6	7	3	2	1	1	6	7	3	2	1	1	6	7	3	40.3	40.3	40.3	30.149	263	263	0	74.29	9.9	4.9	4.9	26.6	30.4	12.5	3021400000	78512000	13996000	49110000	1160600000	1135700000
Q9DCT8	Q9DCT8	5	5	5	Cysteine-rich protein 2	Crip2		1	5	5	5	0	1	1	4	2	2	0	1	1	4	2	2	0	1	1	4	2	2	33.2	33.2	33.2	22.727	208	208	0	13.536	0	8.7	8.7	24.5	13.5	10.1	224710000	0	14789000	26804000	70787000	72892000
Q9DCV4	Q9DCV4	4	4	4	Regulator of microtubule dynamics protein 1	Rmdn1		1	4	4	4	1	0	0	2	2	1	1	0	0	2	2	1	1	0	0	2	2	1	12.8	12.8	12.8	35	305	305	0	8.1206	3.3	0	0	6.2	5.9	3.6	122260000	23072000	0	0	41200000	26638000
Q9DCW4;A0A0N4SVE0	Q9DCW4;A0A0N4SVE0	9;6	9;6	9;6	Electron transfer flavoprotein subunit beta	Etfb	;	2	9	9	9	6	5	4	8	8	7	6	5	4	8	8	7	6	5	4	8	8	7	39.2	39.2	39.2	27.623	255	255;221	0	61.16	23.9	20.8	16.9	35.7	35.7	31	11305000000	1529800000	1094200000	328670000	3089900000	3032900000
Q9DCX2	Q9DCX2	11	11	11	ATP synthase subunit d, mitochondrial	Atp5h		1	11	11	11	3	3	2	9	8	6	3	3	2	9	8	6	3	3	2	9	8	6	70.8	70.8	70.8	18.749	161	161	0	177.81	30.4	21.7	11.8	62.1	62.7	45.3	12392000000	2425700000	1431400000	1203500000	3064200000	1711700000
Q9DCZ1	Q9DCZ1	7	7	7	GMP reductase 1	Gmpr		1	7	7	7	0	1	2	4	4	4	0	1	2	4	4	4	0	1	2	4	4	4	19.4	19.4	19.4	37.482	345	345	0	15.88	0	2	4.6	9	10.4	11	737050000	0	28066000	43269000	230760000	245470000
Q9DCZ4	Q9DCZ4	3	3	3	Apolipoprotein O	Apoo		1	3	3	3	0	0	1	2	1	1	0	0	1	2	1	1	0	0	1	2	1	1	25.8	25.8	25.8	22.604	198	198	0	15.205	0	0	7.6	20.2	5.6	5.6	575430000	0	0	19753000	139630000	200510000
Q9DD02	Q9DD02	1	1	1	Protein Hikeshi	L7rn6		1	1	1	1	0	0	0	1	1	1	0	0	0	1	1	1	0	0	0	1	1	1	6.6	6.6	6.6	21.618	197	197	0	10.048	0	0	0	6.6	6.6	6.6	43653000	0	0	0	14456000	15755000
Q9EP69	Q9EP69	4	4	4	Phosphatidylinositide phosphatase SAC1	Sacm1l		1	4	4	4	0	1	1	4	2	4	0	1	1	4	2	4	0	1	1	4	2	4	5.6	5.6	5.6	66.943	587	587	0	7.8154	0	1.5	1.5	5.6	2.7	5.6	178990000	0	23556000	18029000	61452000	20460000
Q9EP89	Q9EP89	4	4	4	Serine beta-lactamase-like protein LACTB, mitochondrial	Lactb		1	4	4	4	0	0	1	3	1	1	0	0	1	3	1	1	0	0	1	3	1	1	8.7	8.7	8.7	60.705	551	551	0	9.3765	0	0	1.5	7.3	1.6	2.2	126370000	0	0	39759000	43314000	33957000
Q9EPC1	Q9EPC1	1	1	1	Alpha-parvin	Parva		1	1	1	1	0	1	0	0	0	0	0	1	0	0	0	0	0	1	0	0	0	0	1.9	1.9	1.9	42.329	372	372	1	-2	0	1.9	0	0	0	0	419410000	0	419410000	0	0	0
Q9EQ20	Q9EQ20	20	20	20	Methylmalonate-semialdehyde dehydrogenase [acylating], mitochondrial	Aldh6a1		1	20	20	20	3	3	4	13	11	11	3	3	4	13	11	11	3	3	4	13	11	11	45.6	45.6	45.6	57.915	535	535	0	219.4	4.9	6.7	6	33.6	28	26.2	2509200000	70193000	81583000	110360000	824250000	617360000
Q9EQH3	Q9EQH3	9	9	9	Vacuolar protein sorting-associated protein 35	Vps35		1	9	9	9	1	1	1	2	5	5	1	1	1	2	5	5	1	1	1	2	5	5	12.8	12.8	12.8	91.712	796	796	0	22.574	1.6	1.6	1.6	4.1	6.7	7.8	362310000	52574000	32116000	43160000	69695000	86074000
Q9EQK5	Q9EQK5	2	2	2	Major vault protein	Mvp		1	2	2	2	1	1	1	1	0	1	1	1	1	1	0	1	1	1	1	1	0	1	2.6	2.6	2.6	95.923	861	861	0.00080064	4.2885	1.2	1.2	1.2	1.2	0	1.4	90216000	27130000	17402000	18959000	18501000	0
Q9EQP2	Q9EQP2	9	9	8	EH domain-containing protein 4	Ehd4		1	9	9	8	1	1	0	7	6	5	1	1	0	7	6	5	1	1	0	6	6	5	19.8	19.8	18.3	61.48	541	541	0	24.028	1.5	1.5	0	15.5	12.8	10.9	524380000	27908000	32585000	0	263080000	122840000
Q9EQU5	Q9EQU5	2	2	2	Protein SET	Set		1	2	2	2	0	0	0	2	0	1	0	0	0	2	0	1	0	0	0	2	0	1	9.7	9.7	9.7	33.377	289	289	0.0007722	3.858	0	0	0	9.7	0	3.5	42539000	0	0	0	25992000	0
Q9ER35	Q9ER35	2	2	2	Fructosamine-3-kinase	Fn3k		1	2	2	2	0	1	1	1	1	1	0	1	1	1	1	1	0	1	1	1	1	1	5.2	5.2	5.2	35.032	309	309	0.00079365	4.1957	0	2.6	2.6	2.6	2.6	2.6	173400000	0	61160000	67479000	17350000	13408000
Q9ER60;A2ASI5;Q62205;A0A0J9YTW6	Q9ER60;A2ASI5;Q62205;A0A0J9YTW6	2;1;1;1	2;1;1;1	2;1;1;1	Sodium channel protein type 4 subunit alpha;Sodium channel protein;Sodium channel protein type 9 subunit alpha	Scn4a;Scn3a;Scn9a	;;;	4	2	2	2	0	0	0	2	0	0	0	0	0	2	0	0	0	0	0	2	0	0	1	1	1	208.8	1841	1841;1947;1984;2006	0.0078348	2.8968	0	0	0	1	0	0	36597000	0	0	0	36597000	0
Q9ER72	Q9ER72	3	3	3	Cysteine--tRNA ligase, cytoplasmic	Cars		1	3	3	3	1	0	1	0	0	1	1	0	1	0	0	1	1	0	1	0	0	1	3.9	3.9	3.9	94.859	831	831	0.00083752	4.9667	1.2	0	1.3	0	0	1.3	46447000	19631000	0	15115000	0	0
Q9ERI6	Q9ERI6	2	2	2	Retinol dehydrogenase 14	Rdh14		1	2	2	2	0	1	1	1	0	1	0	1	1	1	0	1	0	1	1	1	0	1	7.5	7.5	7.5	36.365	334	334	0.00083333	4.9288	0	2.4	2.4	5.1	0	5.1	56381000	0	15836000	10546000	15233000	0
Q9ERK4	Q9ERK4	7	7	7	Exportin-2	Cse1l		1	7	7	7	2	2	2	5	4	4	2	2	2	5	4	4	2	2	2	5	4	4	6.8	6.8	6.8	110.45	971	971	0	13.165	1.9	1.9	1.9	4.3	4.2	3.5	400530000	58667000	66061000	56002000	78867000	81367000
Q9ERS2	Q9ERS2	5	5	5	NADH dehydrogenase [ubiquinone] 1 alpha subcomplex subunit 13	Ndufa13		1	5	5	5	1	1	0	5	4	4	1	1	0	5	4	4	1	1	0	5	4	4	41	41	41	16.859	144	144	0	24.177	6.2	6.2	0	41	33.3	34.7	1339000000	13509000	11296000	0	451110000	461300000
Q9ERT9	Q9ERT9	1	1	1	Protein phosphatase 1 regulatory subunit 1A	Ppp1r1a		1	1	1	1	0	0	0	0	0	1	0	0	0	0	0	1	0	0	0	0	0	1	8.2	8.2	8.2	18.718	171	171	0.0044379	3.279	0	0	0	0	0	8.2	32654000	0	0	0	0	0
Q9ES46	Q9ES46	2	2	2	Beta-parvin	Parvb		1	2	2	2	0	1	0	1	0	0	0	1	0	1	0	0	0	1	0	1	0	0	6.6	6.6	6.6	41.669	365	365	0.0008285	4.8751	0	2.7	0	3.8	0	0	33343000	0	18839000	0	14504000	0
Q9ES74	Q9ES74	3	3	3	Serine/threonine-protein kinase Nek7	Nek7		1	3	3	3	0	0	0	1	2	1	0	0	0	1	2	1	0	0	0	1	2	1	11.6	11.6	11.6	34.537	302	302	0	9.8346	0	0	0	5	8.9	2.6	91900000	0	0	0	28666000	38856000
Q9ESD7;P0DM40	Q9ESD7	15;1	15;1	15;1	Dysferlin	Dysf		2	15	15	15	0	1	0	10	9	4	0	1	0	10	9	4	0	1	0	10	9	4	8	8	8	237.91	2090	2090;2038	0	32.85	0	0.3	0	5.6	5.2	2.1	394780000	0	11714000	0	176100000	143740000
Q9ESL4	Q9ESL4	2	2	2	Mitogen-activated protein kinase kinase kinase MLT	Zak		1	2	2	2	0	0	0	1	1	2	0	0	0	1	1	2	0	0	0	1	1	2	2.9	2.9	2.9	91.719	802	802	0	5.0544	0	0	0	1.4	1.4	2.9	49364000	0	0	0	14718000	8525000
Q9ET78;Q9ET77	Q9ET78	14;1	14;1	14;1	Junctophilin-2	Jph2		2	14	14	14	0	3	0	11	9	8	0	3	0	11	9	8	0	3	0	11	9	8	23.9	23.9	23.9	74.691	696	696;744	0	63.124	0	6.6	0	20.7	18.1	14.9	2481200000	0	143950000	0	709530000	586390000
Q9ET80	Q9ET80	13	13	13	Junctophilin-1	Jph1		1	13	13	13	6	4	3	7	8	8	6	4	3	7	8	8	6	4	3	7	8	8	18.3	18.3	18.3	71.904	660	660	0	53.283	10.8	7.4	6.1	12	11.5	12.6	2806800000	509050000	363850000	266980000	487860000	557650000
Q9JHI5	Q9JHI5	10	10	10	Isovaleryl-CoA dehydrogenase, mitochondrial	Ivd		1	10	10	10	3	2	2	4	7	7	3	2	2	4	7	7	3	2	2	4	7	7	24.8	24.8	24.8	46.325	424	424	0	57.921	7.8	5.4	5.4	9.9	18.4	17.2	2180600000	263950000	100450000	95307000	620120000	446270000
Q9JHL1	Q9JHL1	3	3	3	Na(+)/H(+) exchange regulatory cofactor NHE-RF2	Slc9a3r2		1	3	3	3	0	0	0	1	2	0	0	0	0	1	2	0	0	0	0	1	2	0	11.9	11.9	11.9	37.402	337	337	0	5.9755	0	0	0	4.2	7.7	0	39932000	0	0	0	11419000	28513000
Q9JHR7	Q9JHR7	2	2	2	Insulin-degrading enzyme	Ide		1	2	2	2	0	0	0	1	0	1	0	0	0	1	0	1	0	0	0	1	0	1	1.8	1.8	1.8	117.77	1019	1019	0.0096485	2.5639	0	0	0	0.8	0	1	30991000	0	0	0	21093000	0
Q9JHU4	Q9JHU4	37	37	37	Cytoplasmic dynein 1 heavy chain 1	Dync1h1		1	37	37	37	3	2	3	19	22	15	3	2	3	19	22	15	3	2	3	19	22	15	8.9	8.9	8.9	532.04	4644	4644	0	81.464	0.6	0.4	0.7	4.4	5.6	3.4	1139600000	118020000	47527000	66346000	303230000	371740000
Q9JHW2	Q9JHW2	5	5	5	Omega-amidase NIT2	Nit2		1	5	5	5	0	0	1	4	3	3	0	0	1	4	3	3	0	0	1	4	3	3	22.1	22.1	22.1	30.501	276	276	0	15.937	0	0	6.5	15.6	13	12	304730000	0	0	0	130060000	96661000
Q9JI75	Q9JI75	5	5	5	Ribosyldihydronicotinamide dehydrogenase [quinone]	Nqo2		1	5	5	5	1	1	0	4	2	2	1	1	0	4	2	2	1	1	0	4	2	2	23.8	23.8	23.8	26.248	231	231	0	11.336	3.5	3.5	0	23.8	9.5	9.5	321680000	54309000	30856000	0	125280000	62927000
Q9JI91	Q9JI91	63	48	44	Alpha-actinin-2	Actn2		1	63	48	44	27	27	23	50	44	50	24	26	20	40	34	37	23	25	19	36	31	33	66.1	55.4	51.7	103.83	894	894	0	323.31	34.8	35.9	28.6	56.6	52	58.4	136580000000	8692100000	8436900000	4773000000	38857000000	35562000000
Q9JIF0;Q6PAK3	Q9JIF0;Q6PAK3	2;1	2;1	2;1	Protein arginine N-methyltransferase 1;Protein arginine N-methyltransferase 8	Prmt1;Prmt8	;	2	2	2	2	1	0	1	0	1	0	1	0	1	0	1	0	1	0	1	0	1	0	4.6	4.6	4.6	42.435	371	371;394	0.0015256	3.6848	2.4	0	2.4	0	2.2	0	56615000	25633000	0	16939000	0	14043000
Q9JIF9	Q9JIF9	31	31	31	Myotilin	Myot		1	31	31	31	13	10	8	24	19	23	13	10	8	24	19	23	13	10	8	24	19	23	71.2	71.2	71.2	55.316	496	496	0	172.54	31.7	24.6	16.5	60.1	52.8	57.3	19635000000	2771200000	2095900000	2025100000	4065500000	3852300000
Q9JII6	Q9JII6	4	4	4	Alcohol dehydrogenase [NADP(+)]	Akr1a1		1	4	4	4	0	0	0	3	1	1	0	0	0	3	1	1	0	0	0	3	1	1	13.8	13.8	13.8	36.586	325	325	0	26.876	0	0	0	10.2	2.5	3.7	112920000	0	0	0	50464000	14224000
Q9JJU8	Q9JJU8	2	2	2	SH3 domain-binding glutamic acid-rich-like protein	Sh3bgrl		1	2	2	2	1	0	0	1	0	0	1	0	0	1	0	0	1	0	0	1	0	0	20.2	20.2	20.2	12.811	114	114	0.0078403	2.9055	8.8	0	0	11.4	0	0	32336000	14315000	0	0	18021000	0
Q9JJV2	Q9JJV2	5	5	5	Profilin-2	Pfn2		1	5	5	5	2	1	1	3	2	3	2	1	1	3	2	3	2	1	1	3	2	3	33.6	33.6	33.6	15.032	140	140	0	13.906	17.1	10	10	20.7	15.7	25	566900000	55140000	19201000	0	199590000	144240000
Q9JJW5	Q9JJW5	9	9	9	Myozenin-2	Myoz2		1	9	9	9	1	2	1	5	3	5	1	2	1	5	3	5	1	2	1	5	3	5	38.3	38.3	38.3	29.761	264	264	0	28.223	3	6.8	6.4	21.6	13.6	22	766570000	129200000	78740000	48344000	239970000	103220000
Q9JJZ2	Q9JJZ2	11	3	3	Tubulin alpha-8 chain	Tuba8		1	11	3	3	2	3	1	8	9	5	0	1	0	2	3	1	0	1	0	2	3	1	33.4	7.8	7.8	50.051	449	449	0	6.7173	6	8.2	4	27.2	26.7	16.5	174630000	0	0	0	43273000	94912000
Q9JK37	Q9JK37	17	17	17	Myozenin-1	Myoz1		1	17	17	17	10	12	7	16	13	14	10	12	7	16	13	14	10	12	7	16	13	14	84.1	84.1	84.1	31.457	296	296	0	314.83	55.4	60.8	30.7	81.8	71.6	78.7	64845000000	8420300000	10364000000	7159300000	16102000000	11278000000
Q9JK42	Q9JK42	8	8	8	[Pyruvate dehydrogenase (acetyl-transferring)] kinase isozyme 2, mitochondrial	Pdk2		1	8	8	8	2	1	0	6	7	6	2	1	0	6	7	6	2	1	0	6	7	6	23.3	23.3	23.3	46.04	407	407	0	28.296	4.4	2.2	0	17.9	20.1	17.9	1237800000	131880000	154410000	0	286900000	395130000
Q9JK48;Q8R3V5	Q9JK48	4;1	4;1	4;1	Endophilin-B1	Sh3glb1		2	4	4	4	2	0	0	0	1	1	2	0	0	0	1	1	2	0	0	0	1	1	10.1	10.1	10.1	40.855	365	365;400	0	11.249	4.4	0	0	0	2.2	3.6	83199000	57880000	0	0	0	10277000
Q9JK53	Q9JK53	12	12	12	Prolargin	Prelp		1	12	12	12	2	2	2	12	11	10	2	2	2	12	11	10	2	2	2	12	11	10	34.1	34.1	34.1	43.292	378	378	0	66.396	5.8	5.3	5.3	34.1	31.5	28.3	4275400000	174770000	76378000	156810000	1678800000	1170800000
Q9JK92	Q9JK92	2	2	2	Heat shock protein beta-8	Hspb8		1	2	2	2	1	1	1	1	0	1	1	1	1	1	0	1	1	1	1	1	0	1	9.7	9.7	9.7	21.533	196	196	0.0015083	3.5218	4.6	4.6	4.6	5.1	0	5.1	234760000	90888000	52754000	51164000	0	0
Q9JKB3;Q9Z2C8	Q9JKB3	10;2	10;2	8;0	Y-box-binding protein 3	Ybx3		2	10	10	8	5	4	3	5	8	5	5	4	3	5	8	5	4	3	3	4	6	4	40.2	40.2	38	38.813	361	361;360	0	41.335	19.4	17.7	18	18.3	36.8	18.6	1690000000	143240000	140400000	130210000	452710000	455980000
Q9JKS4	Q9JKS4	15	15	15	LIM domain-binding protein 3	Ldb3		1	15	15	15	10	10	7	11	13	13	10	10	7	11	13	13	10	10	7	11	13	13	25.6	25.6	25.6	76.431	723	723	0	323.31	18.1	18.1	16.6	19.2	22.4	24.6	43797000000	3515000000	2438000000	3552400000	11764000000	12496000000
Q9JLH8	Q9JLH8	10	9	9	Tropomodulin-4	Tmod4		1	10	9	9	3	3	2	8	8	6	3	3	2	7	7	5	3	3	2	7	7	5	31	27.8	27.8	39.261	345	345	0	146.7	13	11.9	7.8	26.4	23.2	20.6	3094800000	270980000	240110000	123630000	908360000	1059900000
Q9JLR9	Q9JLR9	1	1	1	HIG1 domain family member 1A, mitochondrial	Higd1a		1	1	1	1	1	1	1	1	1	1	1	1	1	1	1	1	1	1	1	1	1	1	18.9	18.9	18.9	10.425	95	95	0	9.9911	18.9	18.9	18.9	18.9	18.9	18.9	178230000	46096000	36994000	31050000	23656000	15911000
Q9JLT4	Q9JLT4	4	4	4	Thioredoxin reductase 2, mitochondrial	Txnrd2		1	4	4	4	0	0	0	3	1	2	0	0	0	3	1	2	0	0	0	3	1	2	7.8	7.8	7.8	56.602	524	524	0	10.944	0	0	0	5.7	2.3	4.4	106470000	0	0	0	41576000	17693000
Q9JLV1	Q9JLV1	16	16	16	BAG family molecular chaperone regulator 3	Bag3		1	16	16	16	2	3	3	10	5	8	2	3	3	10	5	8	2	3	3	10	5	8	35.9	35.9	35.9	61.859	577	577	0	44.783	3.6	5.5	4.9	23.1	10.9	19.6	1411500000	218150000	110710000	180130000	418980000	166500000
Q9JLV5	Q9JLV5	3	3	3	Cullin-3	Cul3		1	3	3	3	0	0	1	2	0	0	0	0	1	2	0	0	0	0	1	2	0	0	3.6	3.6	3.6	88.947	768	768	0.00082169	4.7519	0	0	1	2.6	0	0	33430000	0	0	12458000	20972000	0
Q9JLZ3	Q9JLZ3	5	5	5	Methylglutaconyl-CoA hydratase, mitochondrial	Auh		1	5	5	5	0	0	0	2	5	1	0	0	0	2	5	1	0	0	0	2	5	1	17.2	17.2	17.2	33.395	314	314	0	15.204	0	0	0	5.7	17.2	6.4	191720000	0	0	0	59033000	108450000
Q9JMA1	Q9JMA1	8	8	8	Ubiquitin carboxyl-terminal hydrolase 14	Usp14		1	8	8	8	0	0	1	3	3	6	0	0	1	3	3	6	0	0	1	3	3	6	15.6	15.6	15.6	56.001	493	493	0	14.259	0	0	1.4	6.7	7.1	12	302300000	0	0	29753000	62842000	71796000
Q9JMC3	Q9JMC3	4	4	4	DnaJ homolog subfamily A member 4	Dnaja4		1	4	4	4	1	1	0	3	3	2	1	1	0	3	3	2	1	1	0	3	3	2	11.8	11.8	11.8	44.901	397	397	0	10.089	2.8	2.8	0	8.6	9.1	6	138990000	12255000	19847000	0	45424000	32953000
Q9JMG1	Q9JMG1	2	2	2	Endothelial differentiation-related factor 1	Edf1		1	2	2	2	0	0	0	1	1	1	0	0	0	1	1	1	0	0	0	1	1	1	12.8	12.8	12.8	16.369	148	148	0.00076805	3.7623	0	0	0	5.4	7.4	7.4	48402000	0	0	0	12169000	16883000
Q9JMH6	Q9JMH6	8	8	8	Thioredoxin reductase 1, cytoplasmic	Txnrd1		1	8	8	8	0	1	0	4	4	6	0	1	0	4	4	6	0	1	0	4	4	6	14.8	14.8	14.8	67.083	613	613	0	20.561	0	1.8	0	8.3	7.8	11.3	349910000	0	16098000	0	124120000	99203000
Q9JMH9	Q9JMH9	3	3	3	Unconventional myosin-XVIIIa	Myo18a		1	3	3	3	1	0	0	0	1	1	1	0	0	0	1	1	1	0	0	0	1	1	1.6	1.6	1.6	232.75	2050	2050	0.00083126	4.8954	0.4	0	0	0	0.6	0.5	33145000	11810000	0	0	0	10788000
Q9QUM9	Q9QUM9	6	6	6	Proteasome subunit alpha type-6	Psma6		1	6	6	6	1	1	1	2	3	2	1	1	1	2	3	2	1	1	1	2	3	2	28	28	28	27.372	246	246	0	19.567	8.1	4.1	4.1	6.5	10.6	8.9	283900000	26101000	42647000	30851000	62707000	53084000
Q9QUR6	Q9QUR6	9	9	9	Prolyl endopeptidase	Prep		1	9	9	9	1	1	1	5	7	3	1	1	1	5	7	3	1	1	1	5	7	3	13.2	13.2	13.2	80.751	710	710	0	22.718	1.8	1.8	1.8	6.9	11	4.5	505100000	160100000	34730000	25949000	114930000	115010000
Q9QWV4	Q9QWV4	2	2	2	Myeloid leukemia factor 1	Mlf1		1	2	2	2	0	0	1	0	0	1	0	0	1	0	0	1	0	0	1	0	0	1	6	6	6	30.432	267	267	0.005102	3.1394	0	0	3	0	0	3	23417000	0	0	8782000	0	0
Q9QXS1;Q8R0W0;REV__Q6WKZ8	Q9QXS1	225;3;1	225;3;1	224;3;1	Plectin	Plec		3	225	225	224	62	74	61	159	150	158	62	74	61	159	150	158	62	74	60	159	150	158	51.9	51.9	51.7	534.18	4691	4691;6548;1755	0	323.31	14.9	16.4	13.4	38.8	36.9	38.3	81702000000	12421000000	8561300000	6233200000	23755000000	15672000000
Q9QXT0	Q9QXT0	2	2	2	Protein canopy homolog 2	Cnpy2		1	2	2	2	0	0	0	1	1	1	0	0	0	1	1	1	0	0	0	1	1	1	15.4	15.4	15.4	20.767	182	182	0.00080128	4.3018	0	0	0	6.6	8.8	8.8	47110000	0	0	0	15149000	14558000
Q9QXT8	Q9QXT8	1	1	1	Calsenilin	Kcnip3		1	1	1	1	0	0	0	0	1	1	0	0	0	0	1	1	0	0	0	0	1	1	3.1	3.1	3.1	29.462	256	256	1	-2	0	0	0	0	3.1	3.1	250810000	0	0	0	0	0
Q9QXX4	Q9QXX4	4	1	1	Calcium-binding mitochondrial carrier protein Aralar2	Slc25a13		1	4	1	1	0	2	0	3	3	3	0	0	0	1	1	1	0	0	0	1	1	1	6.2	1.9	1.9	74.466	676	676	0	8.1655	0	3	0	4.9	4.9	4.4	722720000	0	0	0	261530000	269750000
Q9QXZ0;Q91ZU6	Q9QXZ0	4;1	3;1	3;1	Microtubule-actin cross-linking factor 1	Macf1		2	4	3	3	0	0	2	1	0	1	0	0	1	1	0	1	0	0	1	1	0	1	0.6	0.5	0.5	831.87	7354	7354;7393	0.00077399	3.8981	0	0	0.2	0.2	0	0.2	41649000	0	0	9328300	12887000	0
Q9QY76	Q9QY76	10	9	9	Vesicle-associated membrane protein-associated protein B	Vapb		1	10	9	9	3	3	3	9	7	5	3	3	3	8	6	4	3	3	3	8	6	4	44.9	39.9	39.9	26.946	243	243	0	27.013	11.9	12.3	12.3	41.6	30.5	20.6	2257300000	356720000	230140000	170140000	599690000	490100000
Q9QY80	Q9QY80	2	2	2	Very-long-chain (3R)-3-hydroxyacyl-CoA dehydratase 1	Hacd1		1	2	2	2	0	0	0	2	1	2	0	0	0	2	1	2	0	0	0	2	1	2	4.3	4.3	4.3	32.327	281	281	0.0007728	3.885	0	0	0	4.3	3.6	4.3	215920000	0	0	0	79649000	57550000
Q9QYG0	Q9QYG0	14	14	14	Protein NDRG2	Ndrg2		1	14	14	14	3	3	3	9	10	12	3	3	3	9	10	12	3	3	3	9	10	12	57.1	57.1	57.1	40.789	371	371	0	204.31	9.2	9.2	9.2	35.3	45	48.5	11198000000	1126900000	578180000	452750000	2923500000	2718800000
Q9QYJ0	Q9QYJ0	7	7	7	DnaJ homolog subfamily A member 2	Dnaja2		1	7	7	7	0	1	0	5	3	2	0	1	0	5	3	2	0	1	0	5	3	2	22.6	22.6	22.6	45.745	412	412	0	47.958	0	1.9	0	16.5	7.3	4.4	361820000	0	16857000	0	162360000	96397000
Q9QYR9;O55137;Q9QYR7;Q8BWN8;Q6Q2Z6;Q32Q92	Q9QYR9;O55137	6;5;1;1;1;1	6;5;1;1;1;1	6;5;1;1;1;1	Acyl-coenzyme A thioesterase 2, mitochondrial;Acyl-coenzyme A thioesterase 1	Acot2;Acot1	;	6	6	6	6	0	1	0	6	4	3	0	1	0	6	4	3	0	1	0	6	4	3	14.1	14.1	14.1	49.656	453	453;419;432;421;421;419	0	14.962	0	2.4	0	14.1	9.3	6.6	612250000	0	13237000	0	328100000	163400000
Q9QZ47;O88346	Q9QZ47	20;3	20;3	20;3	Troponin T, fast skeletal muscle	Tnnt3		2	20	20	20	12	12	7	13	14	16	12	12	7	13	14	16	12	12	7	13	14	16	41.9	41.9	41.9	32.24	272	272;262	0	323.31	35.3	32.7	17.6	35.3	35.7	40.8	188250000000	9848500000	11111000000	3041700000	48699000000	51534000000
Q9QZ57	Q9QZ57	1	1	1	Heat shock protein beta-3	Hspb3		1	1	1	1	0	0	0	0	1	1	0	0	0	0	1	1	0	0	0	0	1	1	14.9	14.9	14.9	17.229	154	154	0.0064982	3.0132	0	0	0	0	14.9	14.9	63658000	0	0	0	0	34231000
Q9QZD9	Q9QZD9	2	2	2	Eukaryotic translation initiation factor 3 subunit I	Eif3i		1	2	2	2	1	2	0	0	1	0	1	2	0	0	1	0	1	2	0	0	1	0	9.5	9.5	9.5	36.46	325	325	0	5.0596	3.7	9.5	0	0	3.7	0	35760000	21175000	14586000	0	0	0
Q9QZQ8;Q8CCK0	Q9QZQ8	4;1	4;1	4;1	Core histone macro-H2A.1	H2afy		2	4	4	4	0	0	1	1	3	1	0	0	1	1	3	1	0	0	1	1	3	1	16.7	16.7	16.7	39.735	372	372;372	0	10.641	0	0	5.9	2.4	10.8	3	131650000	0	0	13270000	23864000	69441000
Q9QZZ6	Q9QZZ6	3	3	3	Dermatopontin	Dpt		1	3	3	3	1	0	0	2	2	2	1	0	0	2	2	2	1	0	0	2	2	2	17.9	17.9	17.9	23.995	201	201	0	6.4081	5.5	0	0	12.4	9.5	9.5	450670000	63469000	0	0	80129000	161880000
Q9R059	Q9R059	4	4	4	Four and a half LIM domains protein 3	Fhl3		1	4	4	4	0	1	1	3	4	4	0	1	1	3	4	4	0	1	1	3	4	4	16.3	16.3	16.3	31.794	289	289	0	17.047	0	3.5	3.5	13.8	16.3	16.3	1844900000	0	65664000	26394000	603190000	612950000
Q9R062	Q9R062	10	10	10	Glycogenin-1	Gyg1		1	10	10	10	2	1	1	7	7	10	2	1	1	7	7	10	2	1	1	7	7	10	37.8	37.8	37.8	37.402	333	333	0	134.64	9	4.8	4.8	26.7	33.3	37.8	3638300000	279780000	182780000	282170000	896160000	871440000
Q9R069	Q9R069	2	2	2	Basal cell adhesion molecule	Bcam		1	2	2	2	0	1	1	1	0	0	0	1	1	1	0	0	0	1	1	1	0	0	4.5	4.5	4.5	67.669	622	622	0	5.0951	0	2.3	2.3	2.3	0	0	82656000	0	36528000	29431000	16697000	0
Q9R0P3	Q9R0P3	4	4	4	S-formylglutathione hydrolase	Esd		1	4	4	4	0	0	0	1	4	2	0	0	0	1	4	2	0	0	0	1	4	2	24.1	24.1	24.1	31.319	282	282	0	15.118	0	0	0	7.8	24.1	12.4	508400000	0	0	0	109660000	214070000
Q9R0P5	Q9R0P5	4	3	3	Destrin	Dstn		1	4	3	3	1	0	1	3	4	3	0	0	0	2	3	2	0	0	0	2	3	2	24.2	20	20	18.521	165	165	0	13.617	4.2	0	4.2	17.6	24.2	17.6	206610000	0	0	0	28414000	90419000
Q9R0Q3	Q9R0Q3	3	3	3	Transmembrane emp24 domain-containing protein 2	Tmed2		1	3	3	3	0	0	0	3	1	3	0	0	0	3	1	3	0	0	0	3	1	3	14.9	14.9	14.9	22.705	201	201	0	6.9708	0	0	0	14.9	6	14.9	239680000	0	0	0	120270000	11332000
Q9R0Q7	Q9R0Q7	2	2	2	Prostaglandin E synthase 3	Ptges3		1	2	2	2	1	0	0	2	0	0	1	0	0	2	0	0	1	0	0	2	0	0	10.6	10.6	10.6	18.721	160	160	0.0015221	3.6518	5	0	0	10.6	0	0	123270000	63011000	0	0	60261000	0
Q9R0X4;Q32MW3	Q9R0X4;Q32MW3	5;4	5;4	5;4	Acyl-coenzyme A thioesterase 9, mitochondrial;Acyl-coenzyme A thioesterase 10, mitochondrial	Acot9;Acot10	;	2	5	5	5	0	0	0	3	2	3	0	0	0	3	2	3	0	0	0	3	2	3	11.8	11.8	11.8	50.56	439	439;439	0	10.44	0	0	0	6.8	4.8	7.1	130090000	0	0	0	74324000	26174000
Q9R0Y5	Q9R0Y5	16	16	16	Adenylate kinase isoenzyme 1	Ak1		1	16	16	16	12	10	5	9	8	11	12	10	5	9	8	11	12	10	5	9	8	11	71.1	71.1	71.1	21.539	194	194	0	245.63	59.8	51	24.2	55.7	50.5	56.2	78712000000	17219000000	16672000000	3874400000	14316000000	13586000000
Q9R112	Q9R112	2	2	2	Sulfide:quinone oxidoreductase, mitochondrial	Sqrdl		1	2	2	2	0	0	0	1	2	1	0	0	0	1	2	1	0	0	0	1	2	1	5.3	5.3	5.3	50.282	450	450	0	9.1415	0	0	0	3.1	5.3	2.2	89461000	0	0	0	15145000	43662000
Q9R1P0	Q9R1P0	5	5	5	Proteasome subunit alpha type-4	Psma4		1	5	5	5	1	1	0	3	2	1	1	1	0	3	2	1	1	1	0	3	2	1	15.3	15.3	15.3	29.47	261	261	0	8.0682	2.7	2.7	0	10	6.1	3.4	246710000	22689000	37483000	0	104790000	52635000
Q9R1P1	Q9R1P1	2	2	2	Proteasome subunit beta type-3	Psmb3		1	2	2	2	0	0	0	1	1	1	0	0	0	1	1	1	0	0	0	1	1	1	10.2	10.2	10.2	22.965	205	205	0	6.1854	0	0	0	3.4	3.4	6.8	30603000	0	0	0	20556000	10047000
Q9R1P4	Q9R1P4	10	10	10	Proteasome subunit alpha type-1	Psma1		1	10	10	10	2	3	1	5	9	7	2	3	1	5	9	7	2	3	1	5	9	7	39.2	39.2	39.2	29.546	263	263	0	33.625	7.6	10.3	4.9	20.5	36.5	30.4	1144900000	158510000	265750000	82955000	126390000	287400000
Q9WTI7	Q9WTI7	3	3	3	Unconventional myosin-Ic	Myo1c		1	3	3	3	1	0	0	1	0	1	1	0	0	1	0	1	1	0	0	1	0	1	2.9	2.9	2.9	121.94	1063	1063	0.0008058	4.4038	0.8	0	0	0.9	0	1.1	34367000	14190000	0	0	12193000	0
Q9WTK8	Q9WTK8	1	1	1	Meiotic recombination protein SPO11	Spo11		1	1	1	1	0	0	0	0	1	0	0	0	0	0	1	0	0	0	0	0	1	0	2.8	2.8	2.8	44.57	396	396	1	-2	0	0	0	0	2.8	0	0	0	0	0	0	0
Q9WTP6	Q9WTP6	5	5	5	Adenylate kinase 2, mitochondrial;Adenylate kinase 2, mitochondrial, N-terminally processed	Ak2		1	5	5	5	0	1	0	3	4	3	0	1	0	3	4	3	0	1	0	3	4	3	25.5	25.5	25.5	26.468	239	239	0	9.4802	0	4.6	0	15.9	21.3	14.2	288540000	0	37044000	0	77441000	127250000
Q9WTP7	Q9WTP7	7	7	7	GTP:AMP phosphotransferase AK3, mitochondrial	Ak3		1	7	7	7	1	1	0	2	4	4	1	1	0	2	4	4	1	1	0	2	4	4	30.8	30.8	30.8	25.426	227	227	0	14.081	4.4	3.1	0	12.3	20.7	19.4	253000000	17767000	16551000	0	32153000	104360000
Q9WTR5	Q9WTR5	10	10	10	Cadherin-13	Cdh13		1	10	10	10	0	1	1	5	9	6	0	1	1	5	9	6	0	1	1	5	9	6	21	21	21	78.185	714	714	0	49.025	0	1.7	1.7	10.2	19.3	14.1	983110000	0	92404000	59765000	280690000	293580000
Q9WTX5	Q9WTX5	1	1	1	S-phase kinase-associated protein 1	Skp1		1	1	1	1	0	0	0	1	1	1	0	0	0	1	1	1	0	0	0	1	1	1	7.4	7.4	7.4	18.672	163	163	0	6.3231	0	0	0	7.4	7.4	7.4	122350000	0	0	0	46219000	43008000
Q9WU78	Q9WU78	5	5	5	Programmed cell death 6-interacting protein	Pdcd6ip		1	5	5	5	1	2	1	2	3	2	1	2	1	2	3	2	1	2	1	2	3	2	5.8	5.8	5.8	96.023	869	869	0	9.8139	1	2	1	2.3	3.2	2.8	209170000	40042000	43794000	32464000	24860000	39004000
Q9WUA2	Q9WUA2	3	3	3	Phenylalanine--tRNA ligase beta subunit	Farsb		1	3	3	3	0	0	0	2	2	1	0	0	0	2	2	1	0	0	0	2	2	1	5.3	5.3	5.3	65.696	589	589	0	5.7709	0	0	0	3.9	3.2	1.9	12820000	0	0	0	12820000	0
Q9WUA5	Q9WUA5	1	1	1	Laforin	Epm2a		1	1	1	1	0	0	0	0	0	1	0	0	0	0	0	1	0	0	0	0	0	1	3.6	3.6	3.6	36.958	330	330	0.0076869	2.7033	0	0	0	0	0	3.6	12547000	0	0	0	0	0
Q9WUB3;Q8CI94;Q9ET01	Q9WUB3	63;11;5	63;11;5	63;11;5	Glycogen phosphorylase, muscle form	Pygm		3	63	63	63	25	28	20	50	48	52	25	28	20	50	48	52	25	28	20	50	48	52	67.3	67.3	67.3	97.285	842	842;843;850	0	323.31	28.5	31.5	21.5	59	59.5	61.6	326050000000	14655000000	21961000000	18028000000	90898000000	90359000000
Q9WUK2	Q9WUK2	3	3	3	Eukaryotic translation initiation factor 4H	Eif4h		1	3	3	3	1	1	0	1	1	1	1	1	0	1	1	1	1	1	0	1	1	1	14.5	14.5	14.5	27.341	248	248	0	7.1518	3.6	5.2	0	3.6	5.6	5.2	84858000	9924800	0	0	17230000	18981000
Q9WUM3	Q9WUM3	2	2	2	Coronin-1B	Coro1b		1	2	2	2	0	0	0	1	1	0	0	0	0	1	1	0	0	0	0	1	1	0	3.1	3.1	3.1	53.912	484	484	0.0077739	2.8033	0	0	0	1.4	1.7	0	60173000	0	0	0	49432000	10741000
Q9WUM4	Q9WUM4	2	2	2	Coronin-1C	Coro1c		1	2	2	2	0	0	0	0	1	1	0	0	0	0	1	1	0	0	0	0	1	1	3.2	3.2	3.2	53.12	474	474	0.005117	3.1651	0	0	0	0	1.5	1.7	38053000	0	0	0	0	14300000
Q9WUM5	Q9WUM5	9	9	9	Succinyl-CoA ligase [ADP/GDP-forming] subunit alpha, mitochondrial	Suclg1		1	9	9	9	3	3	2	8	7	5	3	3	2	8	7	5	3	3	2	8	7	5	30.9	30.9	30.9	36.154	346	346	0	115.05	11	10.4	6.1	28	28.3	22	5800500000	61891000	926390000	891620000	1454400000	1599600000
Q9WUR2	Q9WUR2	4	4	4	Enoyl-CoA delta isomerase 2, mitochondrial	Eci2		1	4	4	4	0	0	1	3	3	2	0	0	1	3	3	2	0	0	1	3	3	2	11.3	11.3	11.3	43.267	391	391	0	10.421	0	0	3.6	8.2	9	5.9	261340000	0	0	30288000	74226000	88826000
Q9WUZ7	Q9WUZ7	10	10	10	SH3 domain-binding glutamic acid-rich protein	Sh3bgr		1	10	10	10	1	4	3	8	8	7	1	4	3	8	8	7	1	4	3	8	8	7	56.5	56.5	56.5	23.102	214	214	0	79.267	7	22	18.2	52.3	52.3	44.9	3829500000	412160000	434290000	279400000	1083100000	859750000
Q9WV06	Q9WV06	9	9	9	Ankyrin repeat domain-containing protein 2	Ankrd2		1	9	9	9	1	1	0	6	5	5	1	1	0	6	5	5	1	1	0	6	5	5	30.2	30.2	30.2	36.706	328	328	0	43.551	2.4	2.4	0	21.3	19.5	18	784240000	0	96820000	0	342520000	202530000
Q9WV32	Q9WV32	2	2	2	Actin-related protein 2/3 complex subunit 1B	Arpc1b		1	2	2	2	0	0	0	2	1	2	0	0	0	2	1	2	0	0	0	2	1	2	8.3	8.3	8.3	41.063	372	372	0.00079872	4.2405	0	0	0	8.3	3.5	8.3	37202000	0	0	0	11840000	0
Q9WV35	Q9WV35	7	7	7	Probable C->U-editing enzyme APOBEC-2	Apobec2		1	7	7	7	3	2	1	6	6	5	3	2	1	6	6	5	3	2	1	6	6	5	47.3	47.3	47.3	25.66	224	224	0	83.294	28.1	20.1	3.6	43.8	43.8	35.7	3180100000	383830000	263560000	192900000	755090000	797430000
Q9WV55	Q9WV55	11	11	10	Vesicle-associated membrane protein-associated protein A	Vapa		1	11	11	10	2	3	3	6	8	8	2	3	3	6	8	8	2	3	3	5	7	7	37.8	37.8	32.9	27.855	249	249	0	40.383	6.4	10	9.6	22.9	31.3	34.5	2285200000	264360000	164580000	164960000	509340000	550530000
Q9WVA4;Q9R1Q8	Q9WVA4	7;2	7;2	7;2	Transgelin-2	Tagln2		2	7	7	7	1	2	1	4	5	3	1	2	1	4	5	3	1	2	1	4	5	3	38.7	38.7	38.7	22.395	199	199;199	0	18.481	5.5	12.6	5.5	22.6	27.1	19.6	432150000	42527000	64553000	34528000	92609000	125400000
Q9WVC3	Q9WVC3	2	2	2	Caveolin-2	Cav2		1	2	2	2	0	0	0	1	1	2	0	0	0	1	1	2	0	0	0	1	1	2	18.5	18.5	18.5	18.227	162	162	0.00077882	3.9426	0	0	0	7.4	7.4	18.5	69475000	0	0	0	23377000	16679000
Q9WVE8	Q9WVE8	6	6	6	Protein kinase C and casein kinase substrate in neurons protein 2	Pacsin2		1	6	6	6	2	1	1	2	3	2	2	1	1	2	3	2	2	1	1	2	3	2	13	13	13	55.832	486	486	0	11.262	3.7	1.9	1.4	4.1	7.4	3.3	238080000	37972000	13174000	53664000	28630000	25654000
Q9WVG9	Q9WVG9	1	1	1	Male-specific lethal 3 homolog	Msl3		1	1	1	1	0	0	0	0	1	0	0	0	0	0	1	0	0	0	0	0	1	0	1.3	1.3	1.3	60.291	525	525	0.0089903	2.6284	0	0	0	0	1.3	0	22022000	0	0	0	0	22022000
Q9WVJ2	Q9WVJ2	4	4	4	26S proteasome non-ATPase regulatory subunit 13	Psmd13		1	4	4	4	0	0	0	2	1	2	0	0	0	2	1	2	0	0	0	2	1	2	9.3	9.3	9.3	42.809	376	376	0	7.0095	0	0	0	4.5	2.1	4.8	91441000	0	0	0	35911000	12817000
Q9WVK4	Q9WVK4	7	6	4	EH domain-containing protein 1	Ehd1		1	7	6	4	0	0	0	6	4	4	0	0	0	6	3	4	0	0	0	4	2	3	13.5	11.8	8.4	60.602	534	534	0	15.381	0	0	0	11.8	7.5	8.2	273260000	0	0	0	144250000	45354000
Q9WVL0	Q9WVL0	2	2	2	Maleylacetoacetate isomerase	Gstz1		1	2	2	2	0	0	0	2	1	1	0	0	0	2	1	1	0	0	0	2	1	1	11.1	11.1	11.1	24.275	216	216	0	7.6048	0	0	0	11.1	5.1	5.1	89063000	0	0	0	46149000	17645000
Q9WVQ5	Q9WVQ5	1	1	1	Methylthioribulose-1-phosphate dehydratase	Apip		1	1	1	1	0	0	0	1	0	1	0	0	0	1	0	1	0	0	0	1	0	1	5.8	5.8	5.8	26.949	241	241	0.00076746	3.7366	0	0	0	5.8	0	5.8	50619000	0	0	0	37431000	0
Q9Z0F7	Q9Z0F7	2	2	2	Gamma-synuclein	Sncg		1	2	2	2	1	0	0	1	1	0	1	0	0	1	1	0	1	0	0	1	1	0	17.9	17.9	17.9	13.159	123	123	0.0029873	3.4465	7.3	0	0	10.6	10.6	0	25451000	13377000	0	0	0	12074000
Q9Z0N1;Q9Z0N2	Q9Z0N1;Q9Z0N2	4;2	4;2	4;2	Eukaryotic translation initiation factor 2 subunit 3, X-linked;Eukaryotic translation initiation factor 2 subunit 3, Y-linked	Eif2s3x;Eif2s3y	;	2	4	4	4	0	0	0	2	2	3	0	0	0	2	2	3	0	0	0	2	2	3	10.8	10.8	10.8	51.065	472	472;472	0	19.811	0	0	0	6.4	5.7	8.5	119370000	0	0	0	32058000	32150000
Q9Z0P5	Q9Z0P5	3	3	3	Twinfilin-2	Twf2		1	3	3	3	1	0	1	2	0	1	1	0	1	2	0	1	1	0	1	2	0	1	10	10	10	39.47	349	349	0	8.9673	2.3	0	2.3	7.7	0	5.4	124810000	34206000	0	22841000	36518000	0
Q9Z0S1	Q9Z0S1	4	4	4	3(2),5-bisphosphate nucleotidase 1	Bpnt1		1	4	4	4	0	0	1	4	1	1	0	0	1	4	1	1	0	0	1	4	1	1	14.3	14.3	14.3	33.196	308	308	0	7.6174	0	0	2.9	14.3	2.6	2.6	87741000	0	0	0	69099000	8471900
Q9Z0X1	Q9Z0X1	16	16	16	Apoptosis-inducing factor 1, mitochondrial	Aifm1		1	16	16	16	4	4	5	11	10	8	4	4	5	11	10	8	4	4	5	11	10	8	33.7	33.7	33.7	66.765	612	612	0	66.294	8	7.2	9.5	22.5	22.2	17.3	2893700000	555720000	293190000	359400000	644650000	593390000
Q9Z130	Q9Z130	2	2	2	Heterogeneous nuclear ribonucleoprotein D-like	Hnrnpdl		1	2	2	2	0	1	0	1	1	1	0	1	0	1	1	1	0	1	0	1	1	1	8	8	8	33.558	301	301	0.0078292	2.892	0	5.3	0	2.7	2.7	2.7	56565000	0	21856000	0	9423500	14140000
Q9Z1E4;Q8VCB3	Q9Z1E4	24;1	24;1	24;1	Glycogen [starch] synthase, muscle	Gys1		2	24	24	24	2	3	2	17	16	17	2	3	2	17	16	17	2	3	2	17	16	17	43.1	43.1	43.1	83.926	738	738;704	0	287.21	3.9	5	3	30.1	29.9	29.1	6759400000	222790000	248930000	285780000	2037000000	1968500000
Q9Z1J3	Q9Z1J3	5	5	5	Cysteine desulfurase, mitochondrial	Nfs1		1	5	5	5	0	0	0	2	3	2	0	0	0	2	3	2	0	0	0	2	3	2	13.3	13.3	13.3	50.569	459	459	0	11.004	0	0	0	5.9	7.4	4.6	105580000	0	0	0	32878000	49149000
Q9Z1P6	Q9Z1P6	6	6	6	NADH dehydrogenase [ubiquinone] 1 alpha subcomplex subunit 7	Ndufa7		1	6	6	6	1	3	4	4	4	5	1	3	4	4	4	5	1	3	4	4	4	5	54.9	54.9	54.9	12.575	113	113	0	23.16	7.1	25.7	37.2	35.4	35.4	45.1	4254300000	0	1012700000	781990000	782120000	952620000
Q9Z1Q9	Q9Z1Q9	6	6	6	Valine--tRNA ligase	Vars		1	6	6	6	0	0	0	4	3	3	0	0	0	4	3	3	0	0	0	4	3	3	7.4	7.4	7.4	140.21	1263	1263	0	13.644	0	0	0	4.6	3.9	4	208860000	0	0	0	79436000	67963000
Q9Z1T2;Q9R0G6;CON__ENSEMBL:ENSBTAP00000006074;Q05895	Q9Z1T2	10;2;2;1	10;2;2;1	10;2;2;1	Thrombospondin-4	Thbs4		4	10	10	10	2	1	2	7	6	7	2	1	2	7	6	7	2	1	2	7	6	7	13.9	13.9	13.9	106.37	963	963;755;747;956	0	59.577	1.8	0.8	1.8	10.9	7.7	9	1497200000	188660000	82603000	171560000	280480000	364670000
Q9Z1Z0	Q9Z1Z0	4	4	4	General vesicular transport factor p115	Uso1		1	4	4	4	0	0	0	2	0	3	0	0	0	2	0	3	0	0	0	2	0	3	4.5	4.5	4.5	106.98	959	959	0	6.6396	0	0	0	2.4	0	3.4	54425000	0	0	0	22734000	0
Q9Z1Z2	Q9Z1Z2	7	7	7	Serine-threonine kinase receptor-associated protein	Strap		1	7	7	7	0	1	1	6	5	2	0	1	1	6	5	2	0	1	1	6	5	2	24.6	24.6	24.6	38.442	350	350	0	18.027	0	3.1	3.1	21.4	18.3	8.6	296880000	0	34516000	22514000	104200000	99125000
Q9Z204	Q9Z204	2	2	2	Heterogeneous nuclear ribonucleoproteins C1/C2	Hnrnpc		1	2	2	2	0	1	0	0	1	1	0	1	0	0	1	1	0	1	0	0	1	1	6.4	6.4	6.4	34.384	313	313	0.00080972	4.4708	0	2.9	0	0	3.5	3.5	90846000	0	36152000	0	0	27223000
Q9Z2C5;Q9Z2D1	Q9Z2C5	6;1	6;1	6;1	Myotubularin	Mtm1		2	6	6	6	0	0	1	4	2	0	0	0	1	4	2	0	0	0	1	4	2	0	13.1	13.1	13.1	69.558	603	603;643	0	11.673	0	0	1.7	9.8	3.2	0	104790000	0	0	14407000	68263000	22123000
Q9Z2I0	Q9Z2I0	12	12	12	LETM1 and EF-hand domain-containing protein 1, mitochondrial	Letm1		1	12	12	12	0	5	0	4	5	3	0	5	0	4	5	3	0	5	0	4	5	3	20.5	20.5	20.5	82.988	738	738	0	54.744	0	8	0	6.5	9.8	4.1	421720000	0	86733000	0	85443000	173740000
Q9Z2I8	Q9Z2I8	8	8	8	Succinyl-CoA ligase [GDP-forming] subunit beta, mitochondrial	Suclg2		1	8	8	8	1	1	1	7	6	5	1	1	1	7	6	5	1	1	1	7	6	5	24.2	24.2	24.2	46.839	433	433	0	32.2	2.8	2.8	2.8	22.4	14.5	12.7	880630000	71828000	79603000	76524000	262630000	194280000
Q9Z2I9	Q9Z2I9	21	21	21	Succinyl-CoA ligase [ADP-forming] subunit beta, mitochondrial	Sucla2		1	21	21	21	13	8	9	13	14	18	13	8	9	13	14	18	13	8	9	13	14	18	50.3	50.3	50.3	50.113	463	463	0	271.98	35	18.4	26.6	33.9	40.2	47.1	17349000000	3775200000	2118300000	1690100000	2951500000	3078800000
Q9Z2M7	Q9Z2M7	3	3	3	Phosphomannomutase 2	Pmm2		1	3	3	3	0	0	0	2	1	3	0	0	0	2	1	3	0	0	0	2	1	3	15.3	15.3	15.3	27.656	242	242	0	6.6248	0	0	0	10.7	5	15.3	159370000	0	0	0	62729000	26207000
Q9Z2U0;Q9CWH6	Q9Z2U0	7;2	7;2	7;2	Proteasome subunit alpha type-7	Psma7		2	7	7	7	1	0	1	5	6	6	1	0	1	5	6	6	1	0	1	5	6	6	29.4	29.4	29.4	27.855	248	248;250	0	15.973	2.8	0	2.8	23.4	25.8	26.2	658410000	79328000	0	36944000	182860000	164250000
Q9Z2U1	Q9Z2U1	3	3	3	Proteasome subunit alpha type-5	Psma5		1	3	3	3	0	0	0	3	2	2	0	0	0	3	2	2	0	0	0	3	2	2	22.4	22.4	22.4	26.411	241	241	0	15.302	0	0	0	22.4	14.5	13.3	401130000	0	0	0	182370000	78864000
Q9Z2W0	Q9Z2W0	4	4	4	Aspartyl aminopeptidase	Dnpep		1	4	4	4	0	0	0	2	3	2	0	0	0	2	3	2	0	0	0	2	3	2	11.6	11.6	11.6	52.206	473	473	0	7.6578	0	0	0	6.1	8.7	5.5	155030000	0	0	0	47442000	65604000
Q9Z2Y3	Q9Z2Y3	1	1	1	Homer protein homolog 1	Homer1		1	1	1	1	0	0	0	1	0	0	0	0	0	1	0	0	0	0	0	1	0	0	3.6	3.6	3.6	41.412	366	366	0.00077042	3.8223	0	0	0	3.6	0	0	13225000	0	0	0	13225000	0
Q9Z2Y8	Q9Z2Y8	3	3	3	Proline synthase co-transcribed bacterial homolog protein	Prosc		1	3	3	3	0	0	0	0	1	2	0	0	0	0	1	2	0	0	0	0	1	2	8.8	8.8	8.8	30.048	274	274	0	5.0953	0	0	0	0	2.6	6.2	92961000	0	0	0	0	37753000
Q9Z2Z6	Q9Z2Z6	9	9	9	Mitochondrial carnitine/acylcarnitine carrier protein	Slc25a20		1	9	9	9	0	0	1	5	4	5	0	0	1	5	4	5	0	0	1	5	4	5	26.9	26.9	26.9	33.026	301	301	0	20.696	0	0	3	15.9	11.6	15.9	655750000	0	0	0	186890000	213420000
[truncated: 33 more columns]

## Sheet: evidence
Sequence	Length	Modifications	Modified sequence	Oxidation (M) Probabilities	Oxidation (M) Score Diffs	Acetyl (Protein N-term)	Oxidation (M)	Missed cleavages	Proteins	Leading proteins	Leading razor protein	Gene names	Protein names	Type	Raw file	Experiment	MS/MS m/z	Charge	m/z	Mass	Resolution	Uncalibrated - Calibrated m/z [ppm]	Uncalibrated - Calibrated m/z [Da]	Mass error [ppm]	Mass error [Da]	Uncalibrated mass error [ppm]	Uncalibrated mass error [Da]	Max intensity m/z 0	Retention time	Retention length	Calibrated retention time	Calibrated retention time start	Calibrated retention time finish	Retention time calibration	Match time difference	Match m/z difference	Match q-value	Match score	Number of data points	Number of scans	Number of isotopic peaks	PIF	Fraction of total spectrum	Base peak fraction	PEP	MS/MS count	MS/MS scan number	Score	Delta score
AAADEPKPK	9	Acetyl (Protein N-term)	_(ac)AAADEPKPK_			1	0	1	P55264	P55264	P55264	Adk	Adenosine kinase	MULTI-MSMS	20180710_QE5_nLC11_TSB_SA_FASP_MOUSE_2	FASP_2	484.757	2	484.756	967.497	45481.6	0.26015	0.00012611	-1.0983	-0.0005324	-0.83814	-0.00040629	484.756	18.086	0.12922	18.086	18.005	18.134	0					81	30	3	0	0	0	0.003397	1	7523	73.26	61.611
AAADEPKPK	9	Acetyl (Protein N-term)	_(ac)AAADEPKPK_			1	0	1	P55264	P55264	P55264	Adk	Adenosine kinase	MULTI-MSMS	20180710_QE5_nLC11_TSB_SA_FASP_MOUSE_3	FASP_3	484.757	2	484.756	967.497	45279.1	0.041135	1.994e-05	0.082237	3.9865e-05	0.12337	5.9805e-05	484.756	18.408	0.15507	18.408	18.304	18.459	0					99	37	3	0	0	0	0.0035206	1	7435	72.485	56.853
AAADQDREAVLK	12	Unmodified	_AAADQDREAVLK_			0	0	1	Q60936	Q60936	Q60936	Adck3	Atypical kinase ADCK3, mitochondrial	MULTI-MSMS	20180710_QE5_nLC11_TSB_SA_FASP_MOUSE_2	FASP_2	429.895	3	429.561	1285.66	47531.4	0.048229	2.0717e-05	-0.52244	-0.00022442	-0.47421	-0.0002037	429.562	22.834	0.12395	22.834	22.754	22.878	0					57	22	3	0	0	0	0.0093045	1	11002	51.841	28.465
AAAEVNQEYGLDPK	14	Unmodified	_AAAEVNQEYGLDPK_			0	0	0	P97807	P97807	P97807	Fh	Fumarate hydratase, mitochondrial	MULTI-MSMS	20180710_QE5_nLC11_TSB_SA_FASP_MOUSE_1	FASP_1	752.865	2	752.868	1503.72	35485.3	0.08908	6.7066e-05	-0.65943	-0.00049646	-0.57034	-0.00042939	752.867	38.059	1.1352	38.059	37.68	38.816	-7.1054e-15					388	281	2	0	0	0	0.015996	1	21726	67.726	43.344
AAAEVNQEYGLDPK	14	Unmodified	_AAAEVNQEYGLDPK_			0	0	0	P97807	P97807	P97807	Fh	Fumarate hydratase, mitochondrial	MULTI-MSMS	20180710_QE5_nLC11_TSB_SA_FASP_MOUSE_2	FASP_2	752.867	2	752.868	1503.72	35359.4	0.23467	0.00017667	-0.5612	-0.00042251	-0.32654	-0.00024584	752.866	41.596	1.7606	41.596	40.671	42.432	0					750	428	3	0	0	0	0.0018358	2	23974	94.616	86.967
AAAEVNQEYGLDPK	14	Unmodified	_AAAEVNQEYGLDPK_			0	0	0	P97807	P97807	P97807	Fh	Fumarate hydratase, mitochondrial	MSMS	20180710_QE5_nLC11_TSB_SA_FASP_MOUSE_3	FASP_3	752.866	2	752.868	1503.72	NaN	NaN	NaN	NaN	NaN	NaN	NaN	NaN	46.408	1	46.408	45.908	46.908	0								0	0	0	0.0046194	1	24346	85.958	50.306
AAAGGGAAAAAGR	13	Acetyl (Protein N-term)	_(ac)AAAGGGAAAAAGR_			1	0	0	P35282	P35282	P35282	Rab21	Ras-related protein Rab-21	MULTI-MSMS	20180710_QE5_nLC11_TSB_SA_FASP_MOUSE_2	FASP_2	507.259	2	507.26	1012.51	44227.8	-0.12667	-6.4255e-05	0.0081382	4.1282e-06	-0.11853	-6.0127e-05	507.26	23.656	0.14315	23.656	23.581	23.724	0					61	26	4	0	0	0	0.0022272	1	11631	67.897	58.657
AAAGGGAAAAAGR	13	Acetyl (Protein N-term)	_(ac)AAAGGGAAAAAGR_			1	0	0	P35282	P35282	P35282	Rab21	Ras-related protein Rab-21	MULTI-MSMS	20180710_QE5_nLC11_TSB_SA_FASP_MOUSE_3	FASP_3	507.261	2	507.26	1012.51	43128.5	0.3402	0.00017257	0.88293	0.00044787	1.2231	0.00062045	507.26	23.991	0.18367	23.991	23.9	24.083	0					95	40	3	0	0	0	0.00039242	1	10936	95.502	89.052
AAALEQFK	8	Unmodified	_AAALEQFK_			0	0	0	Q61941	Q61941	Q61941	Nnt	NAD(P) transhydrogenase, mitochondrial	MULTI-MSMS	20180710_QE5_nLC11_TSB_SA_FASP_MOUSE_2	FASP_2	439.744	2	439.243	876.471	45872.5	0.19409	8.5254e-05	-0.29994	-0.00013175	-0.10585	-4.6493e-05	439.242	34.545	0.24836	34.545	34.386	34.635	0					108	58	2	0	0	0	0.042589	1	19455	58.782	28.94
AAAMDVDTPSGTNSGAGK	18	Acetyl (Protein N-term)	_(ac)AAAMDVDTPSGTNSGAGK_			1	0	0	P62878	P62878	P62878	Rbx1	E3 ubiquitin-protein ligase RBX1;E3 ubiquitin-protein ligase RBX1, N-terminally processed	MULTI-MSMS	20180710_QE5_nLC11_TSB_SA_FASP_MOUSE_1	FASP_1	846.381	2	846.381	1690.75	33984.3	-0.35208	-0.000298	-1.8328	-0.0015512	-2.1849	-0.0018492	846.378	38.647	0.18608	38.647	38.549	38.735	0					124	48	3	0	0	0	0.0026325	1	22126	62.338	53.638
AAAMDVDTPSGTNSGAGK	18	Acetyl (Protein N-term)	_(ac)AAAMDVDTPSGTNSGAGK_			1	0	0	P62878	P62878	P62878	Rbx1	E3 ubiquitin-protein ligase RBX1;E3 ubiquitin-protein ligase RBX1, N-terminally processed	MULTI-MSMS	20180710_QE5_nLC11_TSB_SA_FASP_MOUSE_2	FASP_2	846.879	2	846.381	1690.75	33728.7	-0.13956	-0.00011812	-1.1456	-0.0009696	-1.2851	-0.0010877	846.38	40.056	0.21802	40.056	39.948	40.166	0					115	51	3	0	0	0	4.2206e-10	1	23218	122.42	107.45
AAANEQLTR	9	Unmodified	_AAANEQLTR_			0	0	0	Q9CRB9	Q9CRB9	Q9CRB9	Chchd3	MICOS complex subunit Mic19	MULTI-SECPEP	20180710_QE5_nLC11_TSB_SA_FASP_MOUSE_1	FASP_1	487.2	2	487.257	972.499	45050.6	-0.5857	-0.00028539	0.40103	0.00019541	-0.18467	-8.9982e-05	487.257	16.234	0.35721	16.234	16.029	16.386	3.5527e-15					181	76	5	0	0	0	2.5122e-06	1	7012	156.75	90.073
AAASTDYYK	9	Unmodified	_AAASTDYYK_			0	0	0	P35486	P35486	P35486	Pdha1	Pyruvate dehydrogenase E1 component subunit alpha, somatic form, mitochondrial	MULTI-MSMS	20180710_QE5_nLC11_TSB_SA_FASP_MOUSE_2	FASP_2	495.233	2	495.232	988.45	44132.3	-0.26265	-0.00013007	0.53764	0.00026626	0.27499	0.00013618	495.233	21.676	0.22584	21.676	21.552	21.778	0					191	43	6	0	0	0	0.002799	1	10102	94.302	71.916
AAASTDYYK	9	Unmodified	_AAASTDYYK_			0	0	0	P35486	P35486	P35486	Pdha1	Pyruvate dehydrogenase E1 component subunit alpha, somatic form, mitochondrial	MULTI-MSMS	20180710_QE5_nLC11_TSB_SA_FASP_MOUSE_3	FASP_3	495.232	2	495.232	988.45	44263.8	-0.11082	-5.4881e-05	0.35344	0.00017504	0.24262	0.00012015	495.233	22.235	0.27303	22.235	22.118	22.391	-3.5527e-15					199	60	5	0	0	0	0.0098329	1	9820	72.485	64.545
AAAVGTANK	9	Unmodified	_AAAVGTANK_			0	0	0	Q64727	Q64727	Q64727	Vcl	Vinculin	MULTI-MSMS	20180710_QE5_nLC11_TSB_SA_FASP_MOUSE_2	FASP_2	401.724	2	401.725	801.434	49570.9	-0.77717	-0.00031221	0.35423	0.0001423	-0.42294	-0.00016991	401.725	12.865	0.18956	12.865	12.734	12.923	0					98	42	3	0	0	0	0.0021918	1	4066	98.458	55.335
AAAVGTANK	9	Unmodified	_AAAVGTANK_			0	0	0	Q64727	Q64727	Q64727	Vcl	Vinculin	MULTI-MSMS	20180710_QE5_nLC11_TSB_SA_FASP_MOUSE_3	FASP_3	401.724	2	401.725	801.434	49499.5	0.33819	0.00013586	0.41984	0.00016866	0.75803	0.00030452	401.724	12.951	0.12257	12.951	12.848	12.971	0					74	30	3	0	0	0	0.018647	1	4064	64.207	30.516
AADAVEDLR	9	Unmodified	_AADAVEDLR_			0	0	0	Q9WVE8	Q9WVE8	Q9WVE8	Pacsin2	Protein kinase C and casein kinase substrate in neurons protein 2	MULTI-MSMS	20180710_QE5_nLC11_TSB_SA_FASP_MOUSE_1	FASP_1	480.244	2	480.243	958.472	48350.9	-0.26071	-0.0001252	1.5693	0.00075365	1.3086	0.00062844	480.244	27.604	0.15602	27.604	27.551	27.707	0					56	36	2	0	0	0	0.011017	1	15211	69.825	47.694
AADAVEDLR	9	Unmodified	_AADAVEDLR_			0	0	0	Q9WVE8	Q9WVE8	Q9WVE8	Pacsin2	Protein kinase C and casein kinase substrate in neurons protein 2	MULTI-MSMS	20180710_QE5_nLC11_TSB_SA_FASP_MOUSE_2	FASP_2	480.244	2	480.243	958.472	45620.3	0.63239	0.0003037	2.5915	0.0012445	3.2239	0.0015482	480.243	30.291	0.16427	30.291	30.184	30.348	0					91	38	3	0	0	0	0.0065294	1	16619	79.906	52.652
AADEDELK	8	Unmodified	_AADEDELK_			0	0	0	E9PWQ3	E9PWQ3	E9PWQ3	Col6a3		MULTI-SECPEP	20180710_QE5_nLC11_TSB_SA_FASP_MOUSE_1	FASP_1	445.895	2	445.709	889.403	47450.5	0.25683	0.00011447	-1.0158	-0.00045277	-0.759	-0.00033829	445.708	16.404	0.14763	16.404	16.319	16.466	0					80	27	4	0	0	0	0.0027874	1	7187	139.28	94.749
AADEDELK	8	Unmodified	_AADEDELK_			0	0	0	E9PWQ3	E9PWQ3	E9PWQ3	Col6a3		MULTI-MSMS	20180710_QE5_nLC11_TSB_SA_FASP_MOUSE_2	FASP_2	445.708	2	445.709	889.403	46875.3	-0.4883	-0.00021764	0.23229	0.00010354	-0.25601	-0.00011411	445.709	18.461	0.26064	18.461	18.292	18.552	0					151	55	4	0	0	0	0.024177	1	7713	66.429	35.985
AADEDELK	8	Unmodified	_AADEDELK_			0	0	0	E9PWQ3	E9PWQ3	E9PWQ3	Col6a3		MULTI-MSMS	20180710_QE5_nLC11_TSB_SA_FASP_MOUSE_3	FASP_3	445.709	2	445.709	889.403	46785.5	-0.061488	-2.7406e-05	-0.044526	-1.9846e-05	-0.10601	-4.7251e-05	445.709	18.81	0.22765	18.81	18.67	18.898	0					169	50	4	0	0	0	0.022395	1	7637	67.169	36.75
AADEVAEGK	9	Unmodified	_AADEVAEGK_			0	0	0	P97807	P97807	P97807	Fh	Fumarate hydratase, mitochondrial	MULTI-MSMS	20180710_QE5_nLC11_TSB_SA_FASP_MOUSE_1	FASP_1	445.216	2	445.217	888.419	46893.8	0.27203	0.00012111	-0.12057	-5.368e-05	0.15146	6.7433e-05	445.217	13.692	0.16418	13.692	13.616	13.78	0					119	33	5	0	0	0	0.0011303	1	4843	111.95	80.658
AADEVAEGK	9	Unmodified	_AADEVAEGK_			0	0	0	P97807	P97807	P97807	Fh	Fumarate hydratase, mitochondrial	MULTI-MSMS	20180710_QE5_nLC11_TSB_SA_FASP_MOUSE_2	FASP_2	445.216	2	445.217	888.419	46490.7	-0.33751	-0.00015027	0.42577	0.00018956	0.088257	3.9294e-05	445.217	14.634	0.24223	14.634	14.525	14.768	0					175	52	5	0	0	0	0.015179	1	5289	66.27	49.73
AADEVAEGK	9	Unmodified	_AADEVAEGK_			0	0	0	P97807	P97807	P97807	Fh	Fumarate hydratase, mitochondrial	MULTI-MSMS	20180710_QE5_nLC11_TSB_SA_FASP_MOUSE_3	FASP_3	445.216	2	445.217	888.419	46405.2	-0.067377	-2.9998e-05	0.44064	0.00019618	0.37326	0.00016618	445.217	14.91	0.24206	14.91	14.813	15.055	0					177	54	5	0	0	0	0.0071482	1	5227	78.516	56.769
AADFQLHTHVNDGTEFGGSIYQK	23	Unmodified	_AADFQLHTHVNDGTEFGGSIYQK_			0	0	0	Q60931	Q60931	Q60931	Vdac3	Voltage-dependent anion-selective channel protein 3	MULTI-MSMS	20180710_QE5_nLC11_TSB_SA_FASP_MOUSE_1	FASP_1	846.071	3	845.735	2534.18	34243.6	0.66274	0.00056051	-0.33631	-0.00028443	0.32643	0.00027607	846.069	59.887	0.18837	59.887	59.779	59.968	-7.1054e-15					33	12	5	0	0	0	2.5471e-82	1	40599	239.19	216.01
AADMLSGPR	9	Unmodified	_AADMLSGPR_			0	0	0	Q8CHT0	Q8CHT0	Q8CHT0	Aldh4a1	Delta-1-pyrroline-5-carboxylate dehydrogenase, mitochondrial	MULTI-MSMS	20180710_QE5_nLC11_TSB_SA_FASP_MOUSE_1	FASP_1	459.23	2	459.229	916.444	46487.5	-0.27488	-0.00012623	-0.14316	-6.5745e-05	-0.41805	-0.00019198	459.229	27.522	0.18649	27.522	27.428	27.615	0					82	38	3	0	0	0	0.036187	1	15120	53.775	21.839
AADMLSGPR	9	Unmodified	_AADMLSGPR_			0	0	0	Q8CHT0	Q8CHT0	Q8CHT0	Aldh4a1	Delta-1-pyrroline-5-carboxylate dehydrogenase, mitochondrial	MULTI-MSMS	20180710_QE5_nLC11_TSB_SA_FASP_MOUSE_2	FASP_2	459.228	2	459.229	916.444	46113.9	0.16539	7.595e-05	-0.76402	-0.00035086	-0.59863	-0.00027491	459.229	30.375	0.18278	30.375	30.301	30.484	0					78	42	2	0	0	0	0.02419	1	16642	60.91	17.996
AADMLSGPR	9	Unmodified	_AADMLSGPR_			0	0	0	Q8CHT0	Q8CHT0	Q8CHT0	Aldh4a1	Delta-1-pyrroline-5-carboxylate dehydrogenase, mitochondrial	MULTI-MSMS	20180710_QE5_nLC11_TSB_SA_FASP_MOUSE_3	FASP_3	459.229	2	459.229	916.444	46209.5	1.0211	0.00046892	-1.754	-0.00080547	-0.73285	-0.00033655	459.228	31.054	0.37367	31.054	30.766	31.14	-3.5527e-15					139	94	2	0	0	0	0.027434	1	15252	58.981	24.157
AADPIDPPGPPAK	13	Unmodified	_AADPIDPPGPPAK_			0	0	0	A2ASS6	A2ASS6	A2ASS6	Ttn	Titin	MULTI-MSMS	20180710_QE5_nLC11_TSB_SA_FASP_MOUSE_1	FASP_1	623.328	2	623.327	1244.64	38804.9	0.50973	0.00031773	0.42347	0.00026396	0.9332	0.00058169	623.327	37.469	3.125	37.469	35.91	39.035	0					2151	777	4	0	0	0	0.00013245	4	21691	121.6	104.83
AADPIDPPGPPAK	13	Unmodified	_AADPIDPPGPPAK_			0	0	0	A2ASS6	A2ASS6	A2ASS6	Ttn	Titin	MULTI-MSMS	20180710_QE5_nLC11_TSB_SA_FASP_MOUSE_2	FASP_2	623.328	2	623.327	1244.64	39720.7	0.18481	0.0001152	0.52302	0.00032602	0.70784	0.00044122	623.327	40.314	2.7592	40.314	39.138	41.897	0					2131	668	4	0	0	0	6.8451e-05	5	23017	125.75	101.59
AADPIDPPGPPAK	13	Unmodified	_AADPIDPPGPPAK_			0	0	0	A2ASS6	A2ASS6	A2ASS6	Ttn	Titin	MULTI-MSMS	20180710_QE5_nLC11_TSB_SA_FASP_MOUSE_3	FASP_3	623.327	2	623.327	1244.64	38836.7	1.283	0.00079973	0.25076	0.00015631	1.5338	0.00095604	623.327	44.793	3.6126	44.793	43.077	46.689	0					2020	911	3	0	0	0	0.0012884	6	23140	109.66	97.438
AADVASFVK	9	Unmodified	_AADVASFVK_			0	0	0	P70236	P70236	P70236	Map2k6	Dual specificity mitogen-activated protein kinase kinase 6	MULTI-MSMS	20180710_QE5_nLC11_TSB_SA_FASP_MOUSE_1	FASP_1	454.249	2	454.248	906.481	46457	0.43652	0.00019829	1.9499	0.00088573	2.3864	0.001084	454.249	37.42	0.13998	37.42	37.34	37.48	0					64	35	2	0	0	0	0.02144	1	21320	62.546	41.991
AADVASFVK	9	Unmodified	_AADVASFVK_			0	0	0	P70236	P70236	P70236	Map2k6	Dual specificity mitogen-activated protein kinase kinase 6	MULTI-MSMS	20180710_QE5_nLC11_TSB_SA_FASP_MOUSE_2	FASP_2	454.249	2	454.248	906.481	47955.7	-0.026059	-1.1837e-05	1.3267	0.00060264	1.3006	0.0005908	454.249	40.905	0.21902	40.905	40.805	41.024	0					110	52	3	0	0	0	0.010271	1	23780	71.501	43.247
AADVHEVR	8	Unmodified	_AADVHEVR_			0	0	0	P52480	P52480	P52480	Pkm	Pyruvate kinase PKM	MULTI-MSMS	20180710_QE5_nLC11_TSB_SA_FASP_MOUSE_1	FASP_1	448.734	2	448.733	895.451	44603.9	0.16133	7.2396e-05	1.2306	0.00055221	1.3919	0.0006246	448.733	13.396	0.095192	13.396	13.344	13.439	0					32	13	4	0	0	0	0.014483	1	4628	75.738	53.778
AADVHEVRK	9	Unmodified	_AADVHEVRK_			0	0	1	P52480	P52480	P52480	Pkm	Pyruvate kinase PKM	MULTI-MSMS	20180710_QE5_nLC11_TSB_SA_FASP_MOUSE_1	FASP_1	512.781	2	512.78	1023.55	44175.6	0.52891	0.00027121	0.35456	0.00018181	0.88347	0.00045302	512.78	11.38	0.070926	11.38	11.345	11.416	0					10	5	3	0	0	0	0.033156	1	3225	78.113	53.19
AADVHEVRK	9	Unmodified	_AADVHEVRK_			0	0	1	P52480	P52480	P52480	Pkm	Pyruvate kinase PKM	MULTI-SECPEP	20180710_QE5_nLC11_TSB_SA_FASP_MOUSE_2	FASP_2	513.297	2	512.78	1023.55	44260.2	2.8085	0.0014401	-1.5595	-0.00079967	1.249	0.00064047	512.78	60.054	0.10139	60.054	59.987	60.088	0					8	6	2	0	0	0	0.033716	1	40348	73.157	45.452
AAEDYGVIK	9	Unmodified	_AAEDYGVIK_			0	0	0	P37804	P37804	P37804	Tagln	Transgelin	MULTI-MSMS	20180710_QE5_nLC11_TSB_SA_FASP_MOUSE_1	FASP_1	483.751	2	483.251	964.487	45227.6	-0.45644	-0.00022057	0.31888	0.0001541	-0.13756	-6.6474e-05	483.251	29.382	0.1323	29.382	29.318	29.451	0					73	29	3	0	0	0	0.004168	1	16334	85.212	64.73
AAEEAEEAR	9	Unmodified	_AAEEAEEAR_			0	0	0	Q9QXS1	Q9QXS1	Q9QXS1	Plec	Plectin	MULTI-MSMS	20180710_QE5_nLC11_TSB_SA_FASP_MOUSE_2	FASP_2	488.223	2	488.223	974.431	44368.1	0.2443	0.00011927	0.61274	0.00029916	0.85705	0.00041843	488.223	13.458	0.14367	13.458	13.38	13.524	0					70	32	3	0	0	0	0.038361	1	4492	52.482	27.559
AAEEAEEAR	9	Unmodified	_AAEEAEEAR_			0	0	0	Q9QXS1	Q9QXS1	Q9QXS1	Plec	Plectin	MULTI-MSMS	20180710_QE5_nLC11_TSB_SA_FASP_MOUSE_3	FASP_3	488.222	2	488.223	974.431	44696.2	0.35376	0.00017271	0.87104	0.00042526	1.2248	0.00059798	488.223	13.6	0.23705	13.6	13.501	13.738	0					115	55	3	0	0	0	0.02419	1	4420	60.91	28.556
AAEEAEEAREQAER	14	Unmodified	_AAEEAEEAREQAER_			0	0	1	Q9QXS1	Q9QXS1	Q9QXS1	Plec	Plectin	MULTI-MSMS	20180710_QE5_nLC11_TSB_SA_FASP_MOUSE_1	FASP_1	530.578	3	530.245	1587.71	43871	0.67705	0.000359	-0.12375	-6.5616e-05	0.55331	0.00029339	530.245	16.642	0.10564	16.642	16.586	16.691	0					64	20	4	0	0	0	0.00090528	1	7379	80.469	75.04
AAEEIGIK	8	Unmodified	_AAEEIGIK_			0	0	0	Q922D8	Q922D8	Q922D8	Mthfd1	C-1-tetrahydrofolate synthase, cytoplasmic;Methylenetetrahydrofolate dehydrogenase;Methenyltetrahydrofolate cyclohydrolase;Formyltetrahydrofolate synthetase;C-1-tetrahydrofolate synthase, cytoplasmic, N-terminally processed	MULTI-MSMS	20180710_QE5_nLC11_TSB_SA_FASP_MOUSE_3	FASP_3	415.736	2	415.735	829.455	48471.4	0.24146	0.00010038	-0.15357	-6.3843e-05	0.087895	3.6541e-05	415.735	29.668	0.54725	29.668	29.402	29.949	0					542	139	5	0	0	0	0.022726	1	14431	67.032	24.118
AAEEVEAK	8	Unmodified	_AAEEVEAK_			0	0	0	Q9CRB9	Q9CRB9	Q9CRB9	Chchd3	MICOS complex subunit Mic19	MULTI-SECPEP	20180710_QE5_nLC11_TSB_SA_FASP_MOUSE_1	FASP_1	423.209	2	423.714	845.413	47004.9	-0.027513	-1.1658e-05	1.1072	0.00046914	1.0797	0.00045748	423.714	13.48	0.11184	13.48	13.422	13.534	-1.7764e-15					60	21	4	0	0	0	0.026311	1	4666	101.64	36.84
AAEEVEAK	8	Unmodified	_AAEEVEAK_			0	0	0	Q9CRB9	Q9CRB9	Q9CRB9	Chchd3	MICOS complex subunit Mic19	MULTI-MSMS	20180710_QE5_nLC11_TSB_SA_FASP_MOUSE_2	FASP_2	423.714	2	423.714	845.413	47888.9	-0.42302	-0.00017924	1.5922	0.00067465	1.1692	0.00049541	423.714	14.406	0.30574	14.406	14.327	14.633	0					168	64	5	0	0	0	0.0070533	1	5160	89.296	39.889
AAEEVKR	7	Unmodified	_AAEEVKR_			0	0	1	P31786	P31786	P31786	Dbi	Acyl-CoA-binding protein	MULTI-MSMS	20180710_QE5_nLC11_TSB_SA_FASP_MOUSE_3	FASP_3	401.725	2	401.725	801.434	49500.7	0.52967	0.00021278	-0.084493	-3.3943e-05	0.44517	0.00017884	401.725	11.296	0.083389	11.296	11.243	11.326	0					14	7	3	0	0	0	0.043188	1	3211	117.7	31.809
AAELIANSLATAGDGLIELR	20	Unmodified	_AAELIANSLATAGDGLIELR_			0	0	0	P67778	P67778	P67778	Phb	Prohibitin	MULTI-MSMS	20180710_QE5_nLC11_TSB_SA_FASP_MOUSE_1	FASP_1	1000.05	2	999.547	1997.08	32791	0.26233	0.00026222	-0.46698	-0.00046677	-0.20465	-0.00020456	1000.05	59.423	0.055313	59.423	59.39	59.445	0					6	4	2	0	0	0	2.5871e-15	1	39961	138.87	123.99
AAELIANSLATAGDGLIELR	20	Unmodified	_AAELIANSLATAGDGLIELR_			0	0	0	P67778	P67778	P67778	Phb	Prohibitin	MSMS	20180710_QE5_nLC11_TSB_SA_FASP_MOUSE_2	FASP_2	999.545	2	999.547	1997.08	NaN	NaN	NaN	NaN	NaN	NaN	NaN	NaN	59.776	1	59.776	59.276	60.276	0								0	0	0	2.8232e-20	1	39972	134.24	117.3
AAEPDTDYENLRR	13	Unmodified	_AAEPDTDYENLRR_			0	0	1	E9PZQ0	E9PZQ0	E9PZQ0	Ryr1	Ryanodine receptor 1	MULTI-MSMS	20180710_QE5_nLC11_TSB_SA_FASP_MOUSE_3	FASP_3	517.246	3	517.246	1548.72	42157.8	0.56025	0.00028979	1.0137	0.00052432	1.5739	0.0008141	517.247	60.289	0.10108	60.289	60.229	60.33	0					11	6	2	0	0	0	0.00039822	1	35637	72.496	65.457
AAEQAVFK	8	Unmodified	_AAEQAVFK_			0	0	0	Q5XKE0	Q5XKE0	Q5XKE0	Mybpc2	Myosin-binding protein C, fast-type	MULTI-MSMS	20180710_QE5_nLC11_TSB_SA_FASP_MOUSE_1	FASP_1	432.233	2	432.235	862.455	47294.1	-0.84262	-0.00036421	0.41705	0.00018026	-0.42557	-0.00018394	432.235	24.625	0.38083	24.625	24.424	24.805	0					307	78	5	0	0	0	0.0058975	1	12955	94.662	30.095
AAEQAVFK	8	Unmodified	_AAEQAVFK_			0	0	0	Q5XKE0	Q5XKE0	Q5XKE0	Mybpc2	Myosin-binding protein C, fast-type	MULTI-MSMS	20180710_QE5_nLC11_TSB_SA_FASP_MOUSE_1	FASP_1	432.235	2	432.235	862.455	47072.5	0.064422	2.7845e-05	-0.76441	-0.0003304	-0.69999	-0.00030256	432.234	33.406	2.6921	33.406	32.249	34.941	0					933	654	2	0	0	0	0.0053795	5	19207	97.068	38.439
AAEQAVFK	8	Unmodified	_AAEQAVFK_			0	0	0	Q5XKE0	Q5XKE0	Q5XKE0	Mybpc2	Myosin-binding protein C, fast-type	MULTI-MSMS	20180710_QE5_nLC11_TSB_SA_FASP_MOUSE_1	FASP_1	432.235	2	432.235	862.455	47072.4	0.30345	0.00013116	-1.8416	-0.00079602	-1.5382	-0.00066486	432.235	34.97	0.35575	34.97	34.905	35.26	7.1054e-15					135	87	2	0	0	0	0.031696	1	19845	63.306	20.437
AAEQAVFK	8	Unmodified	_AAEQAVFK_			0	0	0	Q5XKE0	Q5XKE0	Q5XKE0	Mybpc2	Myosin-binding protein C, fast-type	MULTI-MSMS	20180710_QE5_nLC11_TSB_SA_FASP_MOUSE_2	FASP_2	432.234	2	432.235	862.455	46717.6	-0.12893	-5.5729e-05	-0.35191	-0.00015211	-0.48084	-0.00020784	432.235	27.252	0.49055	27.252	27.12	27.611	0					365	103	6	0	0	0	0.0074783	1	14508	87.323	33.165
AAEQAVFK	8	Unmodified	_AAEQAVFK_			0	0	0	Q5XKE0	Q5XKE0	Q5XKE0	Mybpc2	Myosin-binding protein C, fast-type	MSMS	20180710_QE5_nLC11_TSB_SA_FASP_MOUSE_2	FASP_2	432.235	2	432.235	862.455	NaN	NaN	NaN	NaN	NaN	NaN	NaN	NaN	36.704	1	36.704	36.204	37.204	0								0	0	0	0.022801	1	20980	86.472	17.274
AAEQAVFK	8	Unmodified	_AAEQAVFK_			0	0	0	Q5XKE0	Q5XKE0	Q5XKE0	Mybpc2	Myosin-binding protein C, fast-type	MSMS	20180710_QE5_nLC11_TSB_SA_FASP_MOUSE_2	FASP_2	432.235	2	432.235	862.455	NaN	NaN	NaN	NaN	NaN	NaN	NaN	NaN	37.71	1	37.71	37.21	38.21	0								0	0	0	0.02161	1	21645	88.029	29.112
AAEQAVFK	8	Unmodified	_AAEQAVFK_			0	0	0	Q5XKE0	Q5XKE0	Q5XKE0	Mybpc2	Myosin-binding protein C, fast-type	MSMS	20180710_QE5_nLC11_TSB_SA_FASP_MOUSE_2	FASP_2	432.235	2	432.235	862.455	NaN	NaN	NaN	NaN	NaN	NaN	NaN	NaN	38.214	1	38.214	37.714	38.714	0								0	0	0	0.043558	1	21996	67.903	25.506
AAEQAVFK	8	Unmodified	_AAEQAVFK_			0	0	0	Q5XKE0	Q5XKE0	Q5XKE0	Mybpc2	Myosin-binding protein C, fast-type	MULTI-MSMS	20180710_QE5_nLC11_TSB_SA_FASP_MOUSE_3	FASP_3	432.235	2	432.235	862.455	47482.7	-0.10444	-4.5143e-05	-0.41467	-0.00017924	-0.51911	-0.00022438	432.235	27.798	0.35231	27.798	27.626	27.978	0					376	88	5	0	0	0	0.0065514	1	13434	91.626	30.944
AAEQAVFK	8	Unmodified	_AAEQAVFK_			0	0	0	Q5XKE0	Q5XKE0	Q5XKE0	Mybpc2	Myosin-binding protein C, fast-type	MULTI-MSMS	20180710_QE5_nLC11_TSB_SA_FASP_MOUSE_3	FASP_3	432.235	2	432.235	862.455	47269.5	0.27595	0.00011928	0.1539	6.6521e-05	0.42985	0.0001858	432.235	43.27	5.6516	43.27	41.091	46.743	0					2366	1436	3	0	0	0	0.004394	6	22764	101.64	40.051
AAEQAVFK	8	Unmodified	_AAEQAVFK_			0	0	0	Q5XKE0	Q5XKE0	Q5XKE0	Mybpc2	Myosin-binding protein C, fast-type	MSMS	20180710_QE5_nLC11_TSB_SA_FASP_MOUSE_3	FASP_3	432.235	2	432.235	862.455	NaN	NaN	NaN	NaN	NaN	NaN	NaN	NaN	41.902	1	41.902	41.402	42.402	0								0	0	0	0.030825	1	21508	76.774	17.793
AAEQAVFK	8	Unmodified	_AAEQAVFK_			0	0	0	Q5XKE0	Q5XKE0	Q5XKE0	Mybpc2	Myosin-binding protein C, fast-type	MSMS	20180710_QE5_nLC11_TSB_SA_FASP_MOUSE_3	FASP_3	432.235	2	432.235	862.455	NaN	NaN	NaN	NaN	NaN	NaN	NaN	NaN	42.407	1	42.407	41.907	42.907	0								0	0	0	0.018733	1	21809	93.195	21.318
AAESSAMAATEK	12	Unmodified	_AAESSAMAATEK_			0	0	0	Q9Z1P6	Q9Z1P6	Q9Z1P6	Ndufa7	NADH dehydrogenase [ubiquinone] 1 alpha subcomplex subunit 7	MULTI-MSMS	20180710_QE5_nLC11_TSB_SA_FASP_MOUSE_2	FASP_2	583.771	2	583.772	1165.53	40241.8	-0.4263	-0.00024886	0.18256	0.00010657	-0.24374	-0.00014229	583.772	19.666	0.23845	19.666	19.547	19.785	0					247	53	6	0	0	0	0.0025937	1	8627	82.417	59.097
AAESSAMAATEK	12	Unmodified	_AAESSAMAATEK_			0	0	0	Q9Z1P6	Q9Z1P6	Q9Z1P6	Ndufa7	NADH dehydrogenase [ubiquinone] 1 alpha subcomplex subunit 7	MULTI-MSMS	20180710_QE5_nLC11_TSB_SA_FASP_MOUSE_3	FASP_3	583.772	2	583.772	1165.53	40505.4	0.68643	0.00040072	-0.66843	-0.00039021	0.018	1.0508e-05	583.771	20.128	0.24673	20.128	20.015	20.262	0					261	56	6	0	0	0	3.2389e-06	1	8551	132.78	93.475
AAESSAMAATEK	12	Oxidation (M)	_AAESSAM(ox)AATEK_	AAESSAM(1)AATEK	AAESSAM(71.35)AATEK	0	1	0	Q9Z1P6	Q9Z1P6	Q9Z1P6	Ndufa7	NADH dehydrogenase [ubiquinone] 1 alpha subcomplex subunit 7	MULTI-MSMS	20180710_QE5_nLC11_TSB_SA_FASP_MOUSE_3	FASP_3	591.769	2	591.769	1181.52	39508.1	0.51864	0.00030691	-1.4914	-0.00088255	-0.97274	-0.00057564	591.769	14.234	0.18935	14.234	14.154	14.344	1.7764e-15					99	42	4	0	0	0	0.0096784	1	4792	71.349	42.622
AAETVELHK	9	Acetyl (Protein N-term)	_(ac)AAETVELHK_			1	0	0	Q9D1J3	Q9D1J3	Q9D1J3	Sarnp	SAP domain-containing ribonucleoprotein	MULTI-MSMS	20180710_QE5_nLC11_TSB_SA_FASP_MOUSE_1	FASP_1	520.276	2	520.275	1038.53	42804.1	0.14488	7.538e-05	0.28699	0.00014931	0.43187	0.00022469	520.275	30.218	0.15606	30.218	30.145	30.301	3.5527e-15					79	37	3	0	0	0	0.014896	1	16881	59.245	39.609
AAETVELHK	9	Acetyl (Protein N-term)	_(ac)AAETVELHK_			1	0	0	Q9D1J3	Q9D1J3	Q9D1J3	Sarnp	SAP domain-containing ribonucleoprotein	MULTI-MSMS	20180710_QE5_nLC11_TSB_SA_FASP_MOUSE_2	FASP_2	520.276	2	520.275	1038.53	42653.9	0.21515	0.00011194	3.3558	0.0017459	3.5709	0.0018579	520.277	32.756	0.21612	32.756	32.619	32.835	0					76	50	2	0	0	0	0.021754	1	18276	51.854	26.118
AAEVESVK	8	Unmodified	_AAEVESVK_			0	0	0	P27546	P27546	P27546	Map4	Microtubule-associated protein 4	MULTI-MSMS	20180710_QE5_nLC11_TSB_SA_FASP_MOUSE_1	FASP_1	416.724	2	416.724	831.434	48816.1	-0.56191	-0.00023416	-0.93895	-0.00039128	-1.5009	-0.00062544	416.724	15.866	0.18162	15.866	15.795	15.976	0					83	40	3	0	0	0	0.018052	1	6805	70.525	36.786
AAEVPAPIR	9	Unmodified	_AAEVPAPIR_			0	0	0	A2ASS6	A2ASS6	A2ASS6	Ttn	Titin	MULTI-MSMS	20180710_QE5_nLC11_TSB_SA_FASP_MOUSE_1	FASP_1	462.269	2	462.269	922.524	45806.7	0.48777	0.00022548	-0.33626	-0.00015544	0.15151	7.0037e-05	462.269	31.991	0.4051	31.991	31.769	32.174	0					303	98	4	0	0	0	0.0008221	1	17991	117.93	88.596
AAEVPAPIR	9	Unmodified	_AAEVPAPIR_			0	0	0	A2ASS6	A2ASS6	A2ASS6	Ttn	Titin	MULTI-MSMS	20180710_QE5_nLC11_TSB_SA_FASP_MOUSE_2	FASP_2	462.269	2	462.269	922.524	45760.6	0.33937	0.00015688	-0.73714	-0.00034076	-0.39777	-0.00018388	462.269	35.189	0.41121	35.189	34.993	35.405	0					315	95	4	0	0	0	0.00319	1	19980	91.626	62.288
AAEVPAPIR	9	Unmodified	_AAEVPAPIR_			0	0	0	A2ASS6	A2ASS6	A2ASS6	Ttn	Titin	MULTI-MSMS	20180710_QE5_nLC11_TSB_SA_FASP_MOUSE_3	FASP_3	462.269	2	462.269	922.524	46227.8	0.98658	0.00045606	-0.23298	-0.0001077	0.7536	0.00034837	462.269	35.777	0.41	35.777	35.561	35.971	0					282	102	4	0	0	0	0.0052987	1	17959	82.671	49.314
AAEVPAPIRDLSMK	14	Unmodified	_AAEVPAPIRDLSMK_			0	0	1	A2ASS6	A2ASS6	A2ASS6	Ttn	Titin	MULTI-MSMS	20180710_QE5_nLC11_TSB_SA_FASP_MOUSE_1	FASP_1	499.942	3	499.941	1496.8	44184.3	0.76504	0.00038247	1.2031	0.00060148	1.9681	0.00098395	499.942	59.649	0.15926	59.649	59.562	59.721	0					37	10	5	0	0	0	3.2415e-05	1	40218	91.207	83.451
AAEVPAPIRDLSMK	14	Unmodified	_AAEVPAPIRDLSMK_			0	0	1	A2ASS6	A2ASS6	A2ASS6	Ttn	Titin	MULTI-MSMS	20180710_QE5_nLC11_TSB_SA_FASP_MOUSE_1	FASP_1	749.409	2	749.408	1496.8	37043.3	0.7763	0.00058177	0.62623	0.0004693	1.4025	0.0010511	749.408	59.653	0.14482	59.653	59.576	59.721	0					29	9	4	0	0	0	1.7198e-09	1	40241	138.45	107.26
AAEVPAPIRDLSMK	14	Unmodified	_AAEVPAPIRDLSMK_			0	0	1	A2ASS6	A2ASS6	A2ASS6	Ttn	Titin	MULTI-MSMS	20180710_QE5_nLC11_TSB_SA_FASP_MOUSE_2	FASP_2	500.276	3	499.941	1496.8	44462.8	0.83526	0.00041758	0.51489	0.00025741	1.3502	0.000675	499.942	59.881	0.11551	59.881	59.828	59.943	7.1054e-15					25	7	4	0	0	0	1.6823e-07	1	40107	103.21	91.237
AAEVPAPIRDLSMK	14	Unmodified	_AAEVPAPIRDLSMK_			0	0	1	A2ASS6	A2ASS6	A2ASS6	Ttn	Titin	MULTI-MSMS	20180710_QE5_nLC11_TSB_SA_FASP_MOUSE_2	FASP_2	749.41	2	749.408	1496.8	35980.8	0.76115	0.00057041	0.67294	0.0005043	1.4341	0.0010747	749.409	59.878	0.10105	59.878	59.828	59.929	0					16	6	3	0	0	0	3.0993e-14	1	40127	156.36	117.49
AAEVPAPIRDLSMK	14	Unmodified	_AAEVPAPIRDLSMK_			0	0	1	A2ASS6	A2ASS6	A2ASS6	Ttn	Titin	MULTI-MSMS	20180710_QE5_nLC11_TSB_SA_FASP_MOUSE_3	FASP_3	499.942	3	499.941	1496.8	44291.5	1.5625	0.00078117	0.30015	0.00015006	1.8627	0.00093123	499.942	60.944	0.11552	60.944	60.879	60.995	0					27	7	4	0	0	0	0.0028147	1	36554	61.657	52.121
AAFDDAIAELDTLSEESYK	19	Unmodified	_AAFDDAIAELDTLSEESYK_			0	0	0	P62259	P62259	P62259	Ywhae	14-3-3 protein epsilon	MULTI-MSMS	20180710_QE5_nLC11_TSB_SA_FASP_MOUSE_1	FASP_1	1044.99	2	1044.49	2086.96	30353.7	-0.065644	-6.8565e-05	0.16568	0.00017305	0.10004	0.00010449	1044.49	59.439	0.084307	59.439	59.399	59.483	0					23	6	5	0	0	0	8.3431e-29	1	39942	230.96	200.75
AAFDDAIAELDTLSEESYK	19	Unmodified	_AAFDDAIAELDTLSEESYK_			0	0	0	P62259	P62259	P62259	Ywhae	14-3-3 protein epsilon	MULTI-MSMS	20180710_QE5_nLC11_TSB_SA_FASP_MOUSE_2	FASP_2	1044.99	2	1044.49	2086.96	30376.1	-0.21721	-0.00022687	-0.54832	-0.00057271	-0.76553	-0.00079958	1044.99	59.773	0.058096	59.773	59.741	59.799	7.1054e-15					10	3	4	0	0	0	6.2705e-21	1	39956	206.7	183.58
AAFDDAIAELDTLSEESYK	19	Unmodified	_AAFDDAIAELDTLSEESYK_			0	0	0	P62259	P62259	P62259	Ywhae	14-3-3 protein epsilon	MULTI-MSMS	20180710_QE5_nLC11_TSB_SA_FASP_MOUSE_3	FASP_3	1044.49	2	1044.49	2086.96	30605.3	0.52227	0.0005455	-1.4881	-0.0015543	-0.96583	-0.0010088	1044.49	60.164	0.072247	60.164	60.113	60.185	0					10	4	3	0	0	0	2.5078e-07	1	35471	141.54	129.62
AAFDMFDADGGGDISVK	17	Oxidation (M)	_AAFDM(ox)FDADGGGDISVK_	AAFDM(1)FDADGGGDISVK	AAFDM(141.13)FDADGGGDISVK	0	1	0	P20801	P20801	P20801	Tnnc2	Troponin C, skeletal muscle	MULTI-MSMS	20180710_QE5_nLC11_TSB_SA_FASP_MOUSE_1	FASP_1	866.88	2	866.38	1730.75	33507.5	0.29694	0.00025726	-0.72929	-0.00063184	-0.43235	-0.00037458	866.38	55.994	1.353	55.994	54.995	56.348	0					519	222	5	0	0	0	1.5853e-12	3	35662	141.13	130.6
AAFDMFDADGGGDISVK	17	Oxidation (M)	_AAFDM(ox)FDADGGGDISVK_	AAFDM(1)FDADGGGDISVK	AAFDM(91.62)FDADGGGDISVK	0	1	0	P20801	P20801	P20801	Tnnc2	Troponin C, skeletal muscle	MULTI-MSMS	20180710_QE5_nLC11_TSB_SA_FASP_MOUSE_2	FASP_2	866.879	2	866.38	1730.75	33427.2	0.15266	0.00013226	-0.35123	-0.0003043	-0.19857	-0.00017204	866.38	56.603	0.67464	56.603	56.299	56.974	7.1054e-15					270	81	5	0	0	0	0.0002345	1	36387	91.62	83.975
AAFDMFDADGGGDISVK	17	Oxidation (M)	_AAFDM(ox)FDADGGGDISVK_	AAFDM(1)FDADGGGDISVK	AAFDM(170.66)FDADGGGDISVK	0	1	0	P20801	P20801	P20801	Tnnc2	Troponin C, skeletal muscle	MSMS	20180710_QE5_nLC11_TSB_SA_FASP_MOUSE_3	FASP_3	866.381	2	866.38	1730.75	NaN	NaN	NaN	NaN	NaN	NaN	NaN	NaN	57.845	1	57.845	57.345	58.345	0								0	0	0	5.8264e-30	1	33118	170.66	146.81
AAFDMFDADGGGDISVK	17	Unmodified	_AAFDMFDADGGGDISVK_			0	0	0	P20801	P20801	P20801	Tnnc2	Troponin C, skeletal muscle	MULTI-MSMS	20180710_QE5_nLC11_TSB_SA_FASP_MOUSE_1	FASP_1	858.383	2	858.383	1714.75	34102.1	0.32055	0.00027515	0.68057	0.00058419	1.0011	0.00085935	858.383	57.35	0.23506	57.35	57.253	57.488	7.1054e-15					42	19	3	0	0	0	0.024847	1	37725	49.12	40.71
AAFDMFDADGGGDISVK	17	Unmodified	_AAFDMFDADGGGDISVK_			0	0	0	P20801	P20801	P20801	Tnnc2	Troponin C, skeletal muscle	MULTI-MSMS	20180710_QE5_nLC11_TSB_SA_FASP_MOUSE_1	FASP_1	858.383	2	858.383	1714.75	34102.1	-0.28583	-0.00024535	-0.019674	-1.6888e-05	-0.3055	-0.00026224	858.383	57.811	1.6054	57.811	57.488	59.094	0					832	284	7	0	0	0	1.7437e-33	3	38387	188.09	180.71
AAFDMFDADGGGDISVK	17	Unmodified	_AAFDMFDADGGGDISVK_			0	0	0	P20801	P20801	P20801	Tnnc2	Troponin C, skeletal muscle	MULTI-MSMS	20180710_QE5_nLC11_TSB_SA_FASP_MOUSE_2	FASP_2	858.38	2	858.383	1714.75	33606.1	-0.81825	-0.00070238	-1.0564	-0.00090683	-1.8747	-0.0016092	858.382	57.723	0.063219	57.723	57.68	57.743	0					19	7	3	0	0	0	1.5741e-06	1	37541	117.07	110.41
AAFDMFDADGGGDISVK	17	Unmodified	_AAFDMFDADGGGDISVK_			0	0	0	P20801	P20801	P20801	Tnnc2	Troponin C, skeletal muscle	MULTI-MSMS	20180710_QE5_nLC11_TSB_SA_FASP_MOUSE_2	FASP_2	858.383	2	858.383	1714.75	33992.9	0.40239	0.0003454	-0.7762	-0.00066627	-0.37381	-0.00032087	858.383	58.496	0.9588	58.496	58.144	59.103	0					872	173	8	0	0	0	1.4642e-42	2	38708	204.48	195.99
AAFDMFDADGGGDISVK	17	Unmodified	_AAFDMFDADGGGDISVK_			0	0	0	P20801	P20801	P20801	Tnnc2	Troponin C, skeletal muscle	MULTI-MSMS	20180710_QE5_nLC11_TSB_SA_FASP_MOUSE_2	FASP_2	858.382	2	858.383	1714.75	34032.1	0.072406	6.2152e-05	-0.50054	-0.00042966	-0.42813	-0.0003675	858.382	59.183	0.52379	59.183	59.057	59.581	0					115	51	3	0	0	0	9.5412e-09	1	39173	129.37	121.65
AAFDMFDADGGGDISVK	17	Unmodified	_AAFDMFDADGGGDISVK_			0	0	0	P20801	P20801	P20801	Tnnc2	Troponin C, skeletal muscle	MSMS	20180710_QE5_nLC11_TSB_SA_FASP_MOUSE_2	FASP_2	858.38	2	858.383	1714.75	NaN	NaN	NaN	NaN	NaN	NaN	NaN	NaN	59.746	1	59.746	59.246	60.246	0								0	0	0	0.00016003	1	39928	76.357	66.67
AAFDMFDADGGGDISVK	17	Unmodified	_AAFDMFDADGGGDISVK_			0	0	0	P20801	P20801	P20801	Tnnc2	Troponin C, skeletal muscle	MULTI-MSMS	20180710_QE5_nLC11_TSB_SA_FASP_MOUSE_3	FASP_3	858.885	2	858.383	1714.75	33993.9	0.72382	0.00062131	-0.31909	-0.0002739	0.40473	0.00034741	858.383	57.839	0.075319	57.839	57.807	57.882	-7.1054e-15					60	16	5	0	0	0	1.9021e-08	1	33109	122.46	113.51
AAFDMFDADGGGDISVK	17	Unmodified	_AAFDMFDADGGGDISVK_			0	0	0	P20801	P20801	P20801	Tnnc2	Troponin C, skeletal muscle	MULTI-MSMS	20180710_QE5_nLC11_TSB_SA_FASP_MOUSE_3	FASP_3	858.379	2	858.383	1714.75	34000.1	0.030903	2.6527e-05	-0.17157	-0.00014727	-0.14067	-0.00012074	858.383	59.935	0.37618	59.935	59.722	60.099	7.1054e-15					103	25	7	0	0	0	0.00043067	1	34922	79.795	71.282
AAGAQIQGMK	10	Unmodified	_AAGAQIQGMK_			0	0	0	Q61941	Q61941	Q61941	Nnt	NAD(P) transhydrogenase, mitochondrial	MULTI-MSMS	20180710_QE5_nLC11_TSB_SA_FASP_MOUSE_2	FASP_2	487.758	2	487.758	973.501	44970.6	-0.14767	-7.2029e-05	-0.20941	-0.00010214	-0.35708	-0.00017417	487.758	24.545	0.21206	24.545	24.424	24.636	0					129	42	4	0	0	0	0.0024921	1	12350	91.9	78.348
AAGAQIQGMK	10	Unmodified	_AAGAQIQGMK_			0	0	0	Q61941	Q61941	Q61941	Nnt	NAD(P) transhydrogenase, mitochondrial	MULTI-MSMS	20180710_QE5_nLC11_TSB_SA_FASP_MOUSE_3	FASP_3	487.759	2	487.758	973.501	44883.8	0.80128	0.00039083	0.46797	0.00022826	1.2692	0.00061908	487.758	25.083	0.19567	25.083	24.984	25.18	0					129	44	5	0	0	0	0.0050908	1	11649	79.451	55.479
AAGSLLTDECR	11	Unmodified	_AAGSLLTDECR_			0	0	0	Q922B1	Q922B1	Q922B1	Macrod1	O-acetyl-ADP-ribose deacetylase MACROD1	MULTI-MSMS	20180710_QE5_nLC11_TSB_SA_FASP_MOUSE_2	FASP_2	596.783	2	596.785	1191.56	38025.7	0.24078	0.00014369	-2.125	-0.0012681	-1.8842	-0.0011245	596.784	34.593	0.18335	34.593	34.482	34.666	0					109	43	3	0	0	0	0.022761	1	19505	53.756	33.979
AAGTLYTYPENWR	13	Acetyl (Protein N-term)	_(ac)AAGTLYTYPENWR_			1	0	0	Q9D8N0	Q9D8N0	Q9D8N0	Eef1g	Elongation factor 1-gamma	MULTI-MSMS	20180710_QE5_nLC11_TSB_SA_FASP_MOUSE_1	FASP_1	792.378	2	792.378	1582.74	35759.5	0.39725	0.00031477	2.43	0.0019255	2.8273	0.0022403	792.378	57.854	0.11399	57.854	57.782	57.896	-7.1054e-15					25	15	2	0	0	0	7.8725e-05	1	38406	106.2	95.447
AAGTLYTYPENWR	13	Acetyl (Protein N-term)	_(ac)AAGTLYTYPENWR_			1	0	0	Q9D8N0	Q9D8N0	Q9D8N0	Eef1g	Elongation factor 1-gamma	MULTI-MSMS	20180710_QE5_nLC11_TSB_SA_FASP_MOUSE_2	FASP_2	792.38	2	792.378	1582.74	35973	-0.265	-0.00020998	1.8816	0.001491	1.6166	0.001281	792.379	58.35	0.098913	58.35	58.309	58.408	0					45	15	4	0	0	0	6.8561e-13	1	38368	160.36	146.96
AAGTLYTYPENWR	13	Acetyl (Protein N-term)	_(ac)AAGTLYTYPENWR_			1	0	0	Q9D8N0	Q9D8N0	Q9D8N0	Eef1g	Elongation factor 1-gamma	MULTI-MSMS	20180710_QE5_nLC11_TSB_SA_FASP_MOUSE_3	FASP_3	792.879	2	792.378	1582.74	35315.1	-0.47694	-0.00037792	0.44993	0.00035652	-0.027006	-2.1399e-05	792.379	58.575	0.086157	58.575	58.53	58.616	0					65	19	4	0	0	0	0.00011299	1	33680	102.06	84.197
AAGVEAAAEVAATEPK	16	Acetyl (Protein N-term)	_(ac)AAGVEAAAEVAATEPK_			1	0	0	Q9D0E1	Q9D0E1	Q9D0E1	Hnrnpm	Heterogeneous nuclear ribonucleoprotein M	MSMS	20180710_QE5_nLC11_TSB_SA_FASP_MOUSE_1	FASP_1	763.891	2	763.888	1525.76	NaN	NaN	NaN	NaN	NaN	NaN	NaN	NaN	56.999	1	56.999	56.499	57.499	0								0	0	0	2.3165e-14	1	37292	125.54	115.17
AAGVEAAAEVAATEPK	16	Acetyl (Protein N-term)	_(ac)AAGVEAAAEVAATEPK_			1	0	0	Q9D0E1	Q9D0E1	Q9D0E1	Hnrnpm	Heterogeneous nuclear ribonucleoprotein M	MULTI-MSMS	20180710_QE5_nLC11_TSB_SA_FASP_MOUSE_2	FASP_2	763.887	2	763.888	1525.76	35014.6	-0.11664	-8.9102e-05	-2.9383	-0.0022446	-3.055	-0.0023337	763.889	57.515	0.24858	57.515	57.353	57.602	0					42	24	3	0	0	0	1.8647e-18	1	37287	158.04	147.39
AAIAAAAAAAAAK	13	Unmodified	_AAIAAAAAAAAAK_			0	0	0	Q9CR57	Q9CR57	Q9CR57	Rpl14	60S ribosomal protein L14	MULTI-MSMS	20180710_QE5_nLC11_TSB_SA_FASP_MOUSE_2	FASP_2	521.306	2	521.306	1040.6	43115.8	-0.14404	-7.5089e-05	-0.28935	-0.00015084	-0.43339	-0.00022593	521.306	35.918	0.16998	35.918	35.819	35.989	0					76	41	2	0	0	0	0.017498	1	20405	53.493	12.064
AAIISAEGDSK	11	Unmodified	_AAIISAEGDSK_			0	0	0	P67778	P67778	P67778	Phb	Prohibitin	MULTI-MSMS	20180710_QE5_nLC11_TSB_SA_FASP_MOUSE_1	FASP_1	531.277	2	531.277	1060.54	42958	-0.046723	-2.4823e-05	-0.19441	-0.00010329	-0.24114	-0.00012811	531.277	24.888	0.19371	24.888	24.767	24.961	0					126	38	4	0	0	0	0.012556	1	13269	63.076	6.644
AAIISAEGDSK	11	Unmodified	_AAIISAEGDSK_			0	0	0	P67778	P67778	P67778	Phb	Prohibitin	MULTI-SECPEP	20180710_QE5_nLC11_TSB_SA_FASP_MOUSE_3	FASP_3	531.752	2	531.277	1060.54	42610.6	0.40729	0.00021638	-0.25345	-0.00013465	0.15384	8.173e-05	531.277	27.487	0.36469	27.487	27.392	27.757	0					294	88	4	0	0	0	0.00084762	1	13332	118.18	105.18
AALAHSEIATTQAASTK	17	Unmodified	_AALAHSEIATTQAASTK_			0	0	0	Q9QXS1	Q9QXS1	Q9QXS1	Plec	Plectin	MULTI-MSMS	20180710_QE5_nLC11_TSB_SA_FASP_MOUSE_2	FASP_2	557.628	3	557.628	1669.86	42294.9	-0.057819	-3.2241e-05	0.14393	8.0258e-05	0.086109	4.8017e-05	557.629	27.088	0.13631	27.088	27.027	27.163	0					59	22	3	0	0	0	9.6649e-05	1	14402	60.918	51.868
AALAHSEIATTQAASTK	17	Unmodified	_AALAHSEIATTQAASTK_			0	0	0	Q9QXS1	Q9QXS1	Q9QXS1	Plec	Plectin	MULTI-MSMS	20180710_QE5_nLC11_TSB_SA_FASP_MOUSE_3	FASP_3	557.629	3	557.628	1669.86	44066.4	0.87705	0.00048907	-0.32981	-0.00018391	0.54724	0.00030516	557.628	60.262	0.086645	60.262	60.2	60.286	0					14	5	3	0	0	0	0.0034654	1	35620	33.131	14.4
AALSSFQK	8	Unmodified	_AALSSFQK_			0	0	0	P61202	P61202	P61202	Cops2	COP9 signalosome complex subunit 2	MULTI-MSMS	20180710_QE5_nLC11_TSB_SA_FASP_MOUSE_1	FASP_1	426.235	2	426.235	850.455	48822.7	-0.35701	-0.00015217	-0.075122	-3.2019e-05	-0.43214	-0.00018419	426.235	26.475	0.13893	26.475	26.404	26.543	0					66	29	3	0	0	0	0.017492	1	14424	71.342	33.209
AALSSFQK	8	Unmodified	_AALSSFQK_			0	0	0	P61202	P61202	P61202	Cops2	COP9 signalosome complex subunit 2	MULTI-MSMS	20180710_QE5_nLC11_TSB_SA_FASP_MOUSE_2	FASP_2	426.234	2	426.235	850.455	49303.6	0.19407	8.2721e-05	-0.51552	-0.00021973	-0.32144	-0.00013701	426.234	29.554	0.212	29.554	29.441	29.653	0					104	49	3	0	0	0	0.031928	1	16158	63.21	21.318
AAMLGDAIMVAK	12	Acetyl (Protein N-term)	_(ac)AAMLGDAIMVAK_			1	0	0	Q60936	Q60936	Q60936	Adck3	Atypical kinase ADCK3, mitochondrial	MULTI-MSMS	20180710_QE5_nLC11_TSB_SA_FASP_MOUSE_2	FASP_2	616.826	2	616.823	1231.63	39328.3	3.8161	0.0023539	0.7322	0.00045164	4.5483	0.0028055	616.823	60.124	0.11589	60.124	60.088	60.204	0					14	7	3	0	0	0	0.0026155	1	40486	71.425	49.575
AANAASGAGGSSAAAGSR	18	Unmodified	_AANAASGAGGSSAAAGSR_			0	0	0	Q4VAA2	Q4VAA2	Q4VAA2	Cdv3	Protein CDV3	MULTI-MSMS	20180710_QE5_nLC11_TSB_SA_FASP_MOUSE_2	FASP_2	717.84	2	717.34	1432.67	35676.4	-0.27612	-0.00019808	-1.2184	-0.00087402	-1.4945	-0.0010721	717.339	14.174	0.084609	14.174	14.128	14.212	0					28	15	3	0	0	0	1.8801e-05	1	4993	86.772	67.678
AANEAGYFNEEMAPIEVK	18	Unmodified	_AANEAGYFNEEMAPIEVK_			0	0	0	Q8BWT1	Q8BWT1	Q8BWT1	Acaa2	3-ketoacyl-CoA thiolase, mitochondrial	MULTI-MSMS	20180710_QE5_nLC11_TSB_SA_FASP_MOUSE_1	FASP_1	992.466	2	991.962	1981.91	31351.8	0.67315	0.00066774	0.18734	0.00018584	0.86049	0.00085357	992.464	56.817	0.19995	56.817	56.736	56.936	7.1054e-15					36	13	3	0	0	0	7.3705e-06	1	37119	130.47	116.56
AANEAGYFNEEMAPIEVK	18	Unmodified	_AANEAGYFNEEMAPIEVK_			0	0	0	Q8BWT1	Q8BWT1	Q8BWT1	Acaa2	3-ketoacyl-CoA thiolase, mitochondrial	MULTI-MSMS	20180710_QE5_nLC11_TSB_SA_FASP_MOUSE_2	FASP_2	992.459	2	991.962	1981.91	31338	0.44092	0.00043737	1.8525	0.0018376	2.2934	0.0022749	992.465	57.449	0.18887	57.449	57.353	57.542	0					63	18	4	0	0	0	0.0021266	1	37292	88.075	74.169
AANGVVLATEK	11	Unmodified	_AANGVVLATEK_			0	0	0	P49722	P49722	P49722	Psma2	Proteasome subunit alpha type-2	MULTI-MSMS	20180710_QE5_nLC11_TSB_SA_FASP_MOUSE_2	FASP_2	536.804	2	536.803	1071.59	43186	-0.020328	-1.0912e-05	-2.542	-0.0013646	-2.5624	-0.0013755	536.804	31.039	0.21693	31.039	30.937	31.154	3.5527e-15					95	50	2	0	0	0	0.022767	1	17061	53.751	33.231
AANIVGEGEPR	11	Unmodified	_AANIVGEGEPR_			0	0	0	A2ASS6	A2ASS6	A2ASS6	Ttn	Titin	MULTI-MSMS	20180710_QE5_nLC11_TSB_SA_FASP_MOUSE_1	FASP_1	556.788	2	556.788	1111.56	41762	-0.035517	-1.9775e-05	0.025304	1.4089e-05	-0.010213	-5.6864e-06	556.789	25.249	0.37179	25.249	25.103	25.475	3.5527e-15					332	82	5	0	0	0	0.010114	1	13467	65.305	52.717
AANIVGEGEPR	11	Unmodified	_AANIVGEGEPR_			0	0	0	A2ASS6	A2ASS6	A2ASS6	Ttn	Titin	MULTI-MSMS	20180710_QE5_nLC11_TSB_SA_FASP_MOUSE_2	FASP_2	556.789	2	556.788	1111.56	42104.5	0.14806	8.2437e-05	-0.47881	-0.0002666	-0.33075	-0.00018416	556.788	27.579	0.41222	27.579	27.394	27.806	-3.5527e-15					392	93	5	0	0	0	0.012833	1	14719	62.823	50.235
AANIVGEGEPR	11	Unmodified	_AANIVGEGEPR_			0	0	0	A2ASS6	A2ASS6	A2ASS6	Ttn	Titin	MULTI-MSMS	20180710_QE5_nLC11_TSB_SA_FASP_MOUSE_2	FASP_2	556.788	2	556.788	1111.56	41226.9	0.20933	0.00011655	-0.55421	-0.00030858	-0.34488	-0.00019202	556.788	34.924	1.6851	34.924	34.464	36.149	0					741	394	2	0	0	0	0.0015715	3	19892	94.692	80.074
AANIVGEGEPR	11	Unmodified	_AANIVGEGEPR_			0	0	0	A2ASS6	A2ASS6	A2ASS6	Ttn	Titin	MULTI-MSMS	20180710_QE5_nLC11_TSB_SA_FASP_MOUSE_3	FASP_3	556.788	2	556.788	1111.56	42093.9	0.37517	0.00020889	-0.074036	-4.1223e-05	0.30113	0.00016767	556.788	27.896	0.46593	27.896	27.692	28.158	3.5527e-15					438	114	5	0	0	0	0.0054122	1	13472	73.985	51.748
AANIVGEGEPR	11	Unmodified	_AANIVGEGEPR_			0	0	0	A2ASS6	A2ASS6	A2ASS6	Ttn	Titin	MULTI-MSMS	20180710_QE5_nLC11_TSB_SA_FASP_MOUSE_3	FASP_3	556.787	2	556.788	1111.56	41248.7	0.80849	0.00045016	-0.96737	-0.00053862	-0.15888	-8.846e-05	556.788	39.612	3.0162	39.612	38.714	41.731	0					1382	781	2	0	0	0	0.0017568	6	19954	93.111	75.871
AANSQGNFDGK	11	Acetyl (Protein N-term)	_(ac)AANSQGNFDGK_			1	0	0	Q9D6K8	Q9D6K8	Q9D6K8	Fundc2	FUN14 domain-containing protein 2	MULTI-MSMS	20180710_QE5_nLC11_TSB_SA_FASP_MOUSE_3	FASP_3	575.76	2	575.76	1149.51	40539.2	0.81028	0.00046653	0.30934	0.00017811	1.1196	0.00064463	575.76	24.93	0.2489	24.93	24.791	25.04	0					154	55	4	0	0	0	0.012822	1	11557	53.327	36.363
AAPAAAAAMAPPGPR	15	Unmodified	_AAPAAAAAMAPPGPR_			0	0	0	Q8BMF4	Q8BMF4	Q8BMF4	Dlat	Dihydrolipoyllysine-residue acetyltransferase component of pyruvate dehydrogenase complex, mitochondrial	MULTI-MSMS	20180710_QE5_nLC11_TSB_SA_FASP_MOUSE_1	FASP_1	660.849	2	660.348	1318.68	38950.3	0.36222	0.00023919	0.64947	0.00042888	1.0117	0.00066807	660.85	40.5	0.68639	40.5	40.065	40.751	0					291	166	3	0	0	0	0.00015685	2	23205	99.815	94.595
AAPAAAAAMAPPGPR	15	Unmodified	_AAPAAAAAMAPPGPR_			0	0	0	Q8BMF4	Q8BMF4	Q8BMF4	Dlat	Dihydrolipoyllysine-residue acetyltransferase component of pyruvate dehydrogenase complex, mitochondrial	MSMS	20180710_QE5_nLC11_TSB_SA_FASP_MOUSE_1	FASP_1	660.349	2	660.348	1318.68	NaN	NaN	NaN	NaN	NaN	NaN	NaN	NaN	40.147	1	40.147	39.647	40.647	0								0	0	0	0.00043302	1	23185	76.17	68.524
AAPAAAAAMAPPGPR	15	Unmodified	_AAPAAAAAMAPPGPR_			0	0	0	Q8BMF4	Q8BMF4	Q8BMF4	Dlat	Dihydrolipoyllysine-residue acetyltransferase component of pyruvate dehydrogenase complex, mitochondrial	MULTI-MSMS	20180710_QE5_nLC11_TSB_SA_FASP_MOUSE_2	FASP_2	440.567	3	440.568	1318.68	48589	0.41696	0.0001837	-0.77151	-0.0003399	-0.35455	-0.0001562	440.567	44.087	0.16251	44.087	44.002	44.165	0					67	38	2	0	0	0	0.003888	1	26011	31.664	26.775
AAPAAAAAMAPPGPR	15	Unmodified	_AAPAAAAAMAPPGPR_			0	0	0	Q8BMF4	Q8BMF4	Q8BMF4	Dlat	Dihydrolipoyllysine-residue acetyltransferase component of pyruvate dehydrogenase complex, mitochondrial	MULTI-MSMS	20180710_QE5_nLC11_TSB_SA_FASP_MOUSE_3	FASP_3	660.351	2	660.348	1318.68	39307.6	0.096644	6.3819e-05	0.90404	0.00059698	1.0007	0.0006608	660.349	49.895	2.2937	49.895	48.484	50.778	0					852	562	2	0	0	0	1.1507e-07	4	26478	125.56	121.26
AAPAAAAAMAPPGPR	15	Unmodified	_AAPAAAAAMAPPGPR_			0	0	0	Q8BMF4	Q8BMF4	Q8BMF4	Dlat	Dihydrolipoyllysine-residue acetyltransferase component of pyruvate dehydrogenase complex, mitochondrial	MSMS	20180710_QE5_nLC11_TSB_SA_FASP_MOUSE_3	FASP_3	660.352	2	660.348	1318.68	NaN	NaN	NaN	NaN	NaN	NaN	NaN	NaN	50.012	1	50.012	49.512	50.512	0								0	0	0	9.5435e-06	1	26836	97.565	87.042
AAPAAAAAMAPPGPR	15	Unmodified	_AAPAAAAAMAPPGPR_			0	0	0	Q8BMF4	Q8BMF4	Q8BMF4	Dlat	Dihydrolipoyllysine-residue acetyltransferase component of pyruvate dehydrogenase complex, mitochondrial	MSMS	20180710_QE5_nLC11_TSB_SA_FASP_MOUSE_3	FASP_3	660.349	2	660.348	1318.68	NaN	NaN	NaN	NaN	NaN	NaN	NaN	NaN	50.524	1	50.524	50.024	51.024	0								0	0	0	0.0063694	1	27204	64.841	56.797
AAPAAPAAGETGPDAR	16	Acetyl (Protein N-term)	_(ac)AAPAAPAAGETGPDAR_			1	0	0	Q9D6Y9	Q9D6Y9	Q9D6Y9	Gbe1	1,4-alpha-glucan-branching enzyme	MULTI-MSMS	20180710_QE5_nLC11_TSB_SA_FASP_MOUSE_1	FASP_1	732.859	2	732.858	1463.7	37366.1	0.67414	0.00049405	2.3384	0.0017137	3.0125	0.0022078	732.857	32.162	0.5867	32.162	31.695	32.282	0					300	139	4	0	0	0	0.051165	1	18047	54.772	43.409
AAPAAPAAGETGPDAR	16	Acetyl (Protein N-term)	_(ac)AAPAAPAAGETGPDAR_			1	0	0	Q9D6Y9	Q9D6Y9	Q9D6Y9	Gbe1	1,4-alpha-glucan-branching enzyme	MULTI-MSMS	20180710_QE5_nLC11_TSB_SA_FASP_MOUSE_2	FASP_2	732.858	2	732.858	1463.7	36537.7	0.077617	5.6883e-05	-0.28636	-0.00020986	-0.20874	-0.00015298	732.857	33.401	0.26404	33.401	33.258	33.523	7.1054e-15					143	58	3	0	0	0	0.029239	1	18668	61.235	46.937
AAPAAPAAGETGPDAR	16	Acetyl (Protein N-term)	_(ac)AAPAAPAAGETGPDAR_			1	0	0	Q9D6Y9	Q9D6Y9	Q9D6Y9	Gbe1	1,4-alpha-glucan-branching enzyme	MULTI-MSMS	20180710_QE5_nLC11_TSB_SA_FASP_MOUSE_3	FASP_3	732.859	2	732.858	1463.7	37225.1	0.84317	0.00061793	0.38643	0.0002832	1.2296	0.00090113	732.858	33.711	0.32482	33.711	33.559	33.884	0					249	79	4	0	0	0	0.00022664	1	16677	97.911	90.266
AAPAPAAAPAAAPAAAPEPERPK	23	Unmodified	_AAPAPAAAPAAAPAAAPEPERPK_			0	0	1	P09542	P09542	P09542	Myl3	Myosin light chain 3	MULTI-MSMS	20180710_QE5_nLC11_TSB_SA_FASP_MOUSE_1	FASP_1	698.71	3	698.376	2092.11	37511.4	0.33889	0.00023667	-0.85717	-0.00059863	-0.51829	-0.00036196	698.71	48.713	4.1698	48.713	46.02	50.19	0					1896	937	3	0	0	0	1.1952e-25	8	29879	155.49	150.39
AAPAPAAAPAAAPAAAPEPERPK	23	Unmodified	_AAPAPAAAPAAAPAAAPEPERPK_			0	0	1	P09542	P09542	P09542	Myl3	Myosin light chain 3	MULTI-SECPEP	20180710_QE5_nLC11_TSB_SA_FASP_MOUSE_1	FASP_1	698.88	3	698.376	2092.11	37511.4	0.30514	0.0002131	0.13268	9.266e-05	0.43782	0.00030576	698.71	45.967	0.13668	45.967	45.884	46.02	0					56	32	3	0	0	0	0.0026285	1	27521	62.362	53.079
AAPAPAAAPAAAPAAAPEPERPK	23	Unmodified	_AAPAPAAAPAAAPAAAPEPERPK_			0	0	1	P09542	P09542	P09542	Myl3	Myosin light chain 3	MULTI-MSMS	20180710_QE5_nLC11_TSB_SA_FASP_MOUSE_2	FASP_2	698.712	3	698.376	2092.11	37345.6	0.19332	0.00013501	0.51919	0.00036259	0.7125	0.0004976	698.711	48.277	0.21631	48.277	48.101	48.317	0					73	49	2	0	0	0	0.020027	1	29069	42.618	33.454
AAPAPAAAPAAAPAAAPEPERPK	23	Unmodified	_AAPAPAAAPAAAPAAAPEPERPK_			0	0	1	P09542	P09542	P09542	Myl3	Myosin light chain 3	MULTI-MSMS	20180710_QE5_nLC11_TSB_SA_FASP_MOUSE_2	FASP_2	698.71	3	698.376	2092.11	36971.5	-0.015705	-1.0968e-05	0.2865	0.00020008	0.27079	0.00018911	698.71	50.635	3.9021	50.635	48.317	52.219	0					2598	884	4	0	0	0	1.2315e-33	8	30240	172.3	165.17
AAPAPAAAPAAAPAAAPEPERPK	23	Unmodified	_AAPAPAAAPAAAPAAAPEPERPK_			0	0	1	P09542	P09542	P09542	Myl3	Myosin light chain 3	MULTI-MSMS	20180710_QE5_nLC11_TSB_SA_FASP_MOUSE_3	FASP_3	698.71	3	698.376	2092.11	37602.6	0.19175	0.00013391	-2.2819	-0.0015936	-2.0901	-0.0014597	698.709	59.938	0.14473	59.938	59.853	59.998	7.1054e-15					45	9	6	0	0	0	1.7747e-05	1	35070	69.581	56.169
AAPAPAAAPAAAPAAAPEPERPK	23	Unmodified	_AAPAPAAAPAAAPAAAPEPERPK_			0	0	1	P09542	P09542	P09542	Myl3	Myosin light chain 3	MULTI-MSMS	20180710_QE5_nLC11_TSB_SA_FASP_MOUSE_3	FASP_3	1047.56	2	1047.06	2092.11	30956.2	0.24313	0.00025457	0.23423	0.00024525	0.47736	0.00049982	1047.56	59.944	0.10133	59.944	59.882	59.983	0					21	6	4	0	0	0	1.5659e-32	1	35136	220.21	207.58
AAPFNNWLDGAIEDLQDVWLVHSVEETQSLLTAHEQFK	38	Unmodified	_AAPFNNWLDGAIEDLQDVWLVHSVEETQSLLTAHEQFK_			0	0	0	O88990	O88990	O88990	Actn3	Alpha-actinin-3	MULTI-MSMS	20180710_QE5_nLC11_TSB_SA_FASP_MOUSE_1	FASP_1	1089.54	4	1088.54	4350.12	29678	5.4772	0.0059622	-1.2446	-0.0013548	4.2326	0.0046074	1089.04	60.588	0.13131	60.588	60.531	60.662	0					127	25	9	0	0	0	2.0424e-06	1	41461	59.18	55.221
AAPFNNWLDGAIEDLQDVWLVHSVEETQSLLTAHEQFK	38	Unmodified	_AAPFNNWLDGAIEDLQDVWLVHSVEETQSLLTAHEQFK_			0	0	0	O88990	O88990	O88990	Actn3	Alpha-actinin-3	MULTI-MSMS	20180710_QE5_nLC11_TSB_SA_FASP_MOUSE_2	FASP_2	1089.29	4	1088.54	4350.12	29840.2	3.9375	0.0042862	-1.6109	-0.0017535	2.3266	0.0025326	1089.04	60.579	0.13584	60.579	60.514	60.649	7.1054e-15					130	26	9	0	0	0	1.1299e-52	1	40962	161.62	156.87
AAQAGVAVGDWVLNIDGENAGSLTHIEAQNK	31	Unmodified	_AAQAGVAVGDWVLNIDGENAGSLTHIEAQNK_			0	0	0	Q3TJD7	Q3TJD7	Q3TJD7	Pdlim7	PDZ and LIM domain protein 7	MULTI-MSMS	20180710_QE5_nLC11_TSB_SA_FASP_MOUSE_1	FASP_1	1050.86	3	1050.19	3147.56	30894.4	0.036759	3.8605e-05	-1.9503	-0.0020481	-1.9135	-0.0020095	1050.53	59.422	0.12617	59.422	59.346	59.472	0					27	9	4	0	0	0	9.0134e-28	1	39927	119.8	111.62
AAQDSDLVK	9	Unmodified	_AAQDSDLVK_			0	0	0	Q921T2	Q921T2	Q921T2	Tor1aip1	Torsin-1A-interacting protein 1	MULTI-MSMS	20180710_QE5_nLC11_TSB_SA_FASP_MOUSE_1	FASP_1	473.746	2	473.746	945.477	44162.2	-0.23292	-0.00011034	0.40571	0.00019221	0.1728	8.1863e-05	473.745	19.865	0.20021	19.865	19.75	19.951	0					99	43	3	0	0	0	0.0077974	1	9494	77.058	26.092
AAQEEYIK	8	Unmodified	_AAQEEYIK_			0	0	0	P05064;A6ZI46	P05064	P05064	Aldoa;Aldoart1	Fructose-bisphosphate aldolase A;Fructose-bisphosphate aldolase	MULTI-MSMS	20180710_QE5_nLC11_TSB_SA_FASP_MOUSE_1	FASP_1	476.243	2	476.243	950.471	45087.9	0.03402	1.6202e-05	-0.46275	-0.00022038	-0.42873	-0.00020418	476.243	21.747	0.52661	21.747	21.622	22.149	0					434	114	6	0	0	0	0.013579	1	10802	77.058	61.618
AAQEEYIK	8	Unmodified	_AAQEEYIK_			0	0	0	P05064;A6ZI46	P05064	P05064	Aldoa;Aldoart1	Fructose-bisphosphate aldolase A;Fructose-bisphosphate aldolase	MULTI-MSMS	20180710_QE5_nLC11_TSB_SA_FASP_MOUSE_1	FASP_1	476.242	2	476.243	950.471	44882.1	-0.014492	-6.9018e-06	0.27372	0.00013036	0.25923	0.00012346	476.243	28.167	3.2465	28.167	26.217	29.464	3.5527e-15					1942	736	4	0	0	0	0.0032137	7	15039	117.16	97.683
AAQEEYIK	8	Unmodified	_AAQEEYIK_			0	0	0	P05064;A6ZI46	P05064	P05064	Aldoa;Aldoart1	Fructose-bisphosphate aldolase A;Fructose-bisphosphate aldolase	MULTI-MSMS	20180710_QE5_nLC11_TSB_SA_FASP_MOUSE_1	FASP_1	476.243	2	476.243	950.471	44432.4	-0.65033	-0.00030971	0.44748	0.00021311	-0.20284	-9.6602e-05	476.243	29.565	0.74386	29.565	29.421	30.165	0					363	166	4	0	0	0	0.0064911	1	16695	91.906	70.135
AAQEEYIK	8	Unmodified	_AAQEEYIK_			0	0	0	P05064;A6ZI46	P05064	P05064	Aldoa;Aldoart1	Fructose-bisphosphate aldolase A;Fructose-bisphosphate aldolase	MULTI-SECPEP	20180710_QE5_nLC11_TSB_SA_FASP_MOUSE_1	FASP_1	951.98	1	951.478	950.471	32264.9	0.19138	0.0001821	-0.5962	-0.00056727	-0.40482	-0.00038517	951.477	21.748	0.32004	21.748	21.645	21.965	0					237	65	5	0	0	0	3.8094e-16	1	10849	200.16	141.34
AAQEEYIK	8	Unmodified	_AAQEEYIK_			0	0	0	P05064;A6ZI46	P05064	P05064	Aldoa;Aldoart1	Fructose-bisphosphate aldolase A;Fructose-bisphosphate aldolase	MULTI-MSMS	20180710_QE5_nLC11_TSB_SA_FASP_MOUSE_2	FASP_2	476.243	2	476.243	950.471	45202.3	0.016317	7.7707e-06	-0.55115	-0.00026248	-0.53483	-0.00025471	476.243	23.908	0.52036	23.908	23.829	24.349	-3.5527e-15					525	106	6	0	0	0	0.0034546	1	12079	113.7	86.575
AAQEEYIK	8	Unmodified	_AAQEEYIK_			0	0	0	P05064;A6ZI46	P05064	P05064	Aldoa;Aldoart1	Fructose-bisphosphate aldolase A;Fructose-bisphosphate aldolase	MULTI-MSMS	20180710_QE5_nLC11_TSB_SA_FASP_MOUSE_2	FASP_2	476.243	2	476.243	950.471	44669.8	0.0071945	3.4263e-06	0.29109	0.00013863	0.29828	0.00014206	476.243	31.315	4.1071	31.315	29.421	33.528	3.5527e-15					2418	941	4	0	0	0	0.0032137	8	17387	117.16	98.355
AAQEEYIK	8	Unmodified	_AAQEEYIK_			0	0	0	P05064;A6ZI46	P05064	P05064	Aldoa;Aldoart1	Fructose-bisphosphate aldolase A;Fructose-bisphosphate aldolase	MULTI-SECPEP	20180710_QE5_nLC11_TSB_SA_FASP_MOUSE_2	FASP_2	951.978	1	951.478	950.471	32411.1	0.073885	7.03e-05	-0.47585	-0.00045276	-0.40196	-0.00038246	951.478	23.908	0.42632	23.908	23.848	24.274	0					352	87	5	0	0	0	3.8094e-16	1	11922	200.16	136.86
AAQEEYIK	8	Unmodified	_AAQEEYIK_			0	0	0	P05064;A6ZI46	P05064	P05064	Aldoa;Aldoart1	Fructose-bisphosphate aldolase A;Fructose-bisphosphate aldolase	MULTI-MSMS	20180710_QE5_nLC11_TSB_SA_FASP_MOUSE_3	FASP_3	476.243	2	476.243	950.471	45195.7	0.33483	0.00015946	-0.17317	-8.2469e-05	0.16167	7.6993e-05	476.243	24.562	0.6873	24.562	24.435	25.122	0					620	155	6	0	0	0	0.0038788	1	11495	107.59	84.07
AAQEEYIK	8	Unmodified	_AAQEEYIK_			0	0	0	P05064;A6ZI46	P05064	P05064	Aldoa;Aldoart1	Fructose-bisphosphate aldolase A;Fructose-bisphosphate aldolase	MULTI-MSMS	20180710_QE5_nLC11_TSB_SA_FASP_MOUSE_3	FASP_3	476.243	2	476.243	950.471	44393.3	0.75947	0.00036169	0.12063	5.7449e-05	0.8801	0.00041914	476.243	35.738	5.8165	35.738	32.696	38.513	0					4096	1464	4	0	0	0	0.0015074	10	17687	130.77	111.96
AAQEEYIK	8	Unmodified	_AAQEEYIK_			0	0	0	P05064;A6ZI46	P05064	P05064	Aldoa;Aldoart1	Fructose-bisphosphate aldolase A;Fructose-bisphosphate aldolase	MULTI-SECPEP	20180710_QE5_nLC11_TSB_SA_FASP_MOUSE_3	FASP_3	951.981	1	951.478	950.471	32392.7	0.12868	0.00012244	0.012247	1.1653e-05	0.14093	0.00013409	951.478	24.547	0.39149	24.547	24.462	24.854	0					338	88	5	0	0	0	1.6332e-10	1	11329	187.78	118.6
AAQEEYIKR	9	Unmodified	_AAQEEYIKR_			0	0	1	P05064;A6ZI46	P05064	P05064	Aldoa;Aldoart1	Fructose-bisphosphate aldolase A;Fructose-bisphosphate aldolase	MULTI-MSMS	20180710_QE5_nLC11_TSB_SA_FASP_MOUSE_3	FASP_3	554.294	2	554.293	1106.57	40561.5	1.1696	0.00064831	-4.4437	-0.0024631	-3.2741	-0.0018148	554.291	60.532	0.20212	60.532	60.431	60.633	-7.1054e-15					28	13	3	0	0	0	0.0064103	1	35911	106.38	79.244
AAQGEPQVQFK	11	Acetyl (Protein N-term)	_(ac)AAQGEPQVQFK_			1	0	0	P62827;Q61820	P62827	P62827	Ran;Rasl2-9	GTP-binding nuclear protein Ran;GTP-binding nuclear protein Ran, testis-specific isoform	MULTI-MSMS	20180710_QE5_nLC11_TSB_SA_FASP_MOUSE_1	FASP_1	622.817	2	622.817	1243.62	39867.4	0.67418	0.00041989	-0.72198	-0.00044966	-0.047798	-2.9769e-05	622.817	41.182	0.43206	41.182	40.954	41.386	0					316	103	4	0	0	0	0.041641	1	23797	43.083	31.593
AAQGEPQVQFK	11	Acetyl (Protein N-term)	_(ac)AAQGEPQVQFK_			1	0	0	P62827;Q61820	P62827	P62827	Ran;Rasl2-9	GTP-binding nuclear protein Ran;GTP-binding nuclear protein Ran, testis-specific isoform	MULTI-MSMS	20180710_QE5_nLC11_TSB_SA_FASP_MOUSE_3	FASP_3	623.319	2	622.817	1243.62	40247.5	0.45536	0.0002836	0.79118	0.00049276	1.2465	0.00077637	622.818	43.589	0.57277	43.589	43.339	43.912	0					194	147	2	0	0	0	0.012721	1	22584	53.493	36.098
AAQNSGEAEYIEK	13	Unmodified	_AAQNSGEAEYIEK_			0	0	0	P02469	P02469	P02469	Lamb1	Laminin subunit beta-1	MULTI-MSMS	20180710_QE5_nLC11_TSB_SA_FASP_MOUSE_1	FASP_1	705.331	2	705.331	1408.65	37849.1	-0.64554	-0.00045532	0.99938	0.00070489	0.35384	0.00024957	705.332	24.206	0.19251	24.206	24.117	24.309	0					151	42	5	0	0	0	0.0018589	1	12690	82.417	68.21
AAQNSGEAEYIEK	13	Unmodified	_AAQNSGEAEYIEK_			0	0	0	P02469	P02469	P02469	Lamb1	Laminin subunit beta-1	MULTI-MSMS	20180710_QE5_nLC11_TSB_SA_FASP_MOUSE_2	FASP_2	705.331	2	705.331	1408.65	37427.3	0.54577	0.00038495	0.51156	0.00036082	1.0573	0.00074577	705.331	26.202	0.17885	26.202	26.098	26.277	3.5527e-15					166	38	6	0	0	0	4.8056e-05	1	13666	115.18	92.534
AAQNSGEAEYIEK	13	Unmodified	_AAQNSGEAEYIEK_			0	0	0	P02469	P02469	P02469	Lamb1	Laminin subunit beta-1	MULTI-MSMS	20180710_QE5_nLC11_TSB_SA_FASP_MOUSE_3	FASP_3	705.332	2	705.331	1408.65	37801.9	0.39266	0.00027696	0.83143	0.00058644	1.2241	0.00086339	705.332	26.441	0.15557	26.441	26.365	26.52	-3.5527e-15					104	32	4	0	0	0	4.8056e-05	1	12623	115.18	97.311
AAQSQLSQGDLVVAIDGVNTDTMTHLEAQNK	31	Unmodified	_AAQSQLSQGDLVVAIDGVNTDTMTHLEAQNK_			0	0	0	Q9JKS4	Q9JKS4	Q9JKS4	Ldb3	LIM domain-binding protein 3	MULTI-MSMS	20180710_QE5_nLC11_TSB_SA_FASP_MOUSE_1	FASP_1	1086.54	3	1085.54	3253.59	29946.4	0.35767	0.00038826	-2.5041	-0.0027183	-2.1464	-0.00233	1086.2	57.734	0.27145	57.734	57.592	57.864	0					63	34	5	0	0	0	0.016636	1	38245	33.289	28.928
AAQSQLSQGDLVVAIDGVNTDTMTHLEAQNK	31	Unmodified	_AAQSQLSQGDLVVAIDGVNTDTMTHLEAQNK_			0	0	0	Q9JKS4	Q9JKS4	Q9JKS4	Ldb3	LIM domain-binding protein 3	MULTI-MSMS	20180710_QE5_nLC11_TSB_SA_FASP_MOUSE_1	FASP_1	1086.21	3	1085.54	3253.59	29834.4	0.87276	0.00094742	-0.2874	-0.00031198	0.58536	0.00063543	1085.87	58.973	0.21733	58.973	58.889	59.106	0					237	42	7	0	0	0	6.9368e-21	1	39340	111.5	109.37
AAQSQLSQGDLVVAIDGVNTDTMTHLEAQNK	31	Unmodified	_AAQSQLSQGDLVVAIDGVNTDTMTHLEAQNK_			0	0	0	Q9JKS4	Q9JKS4	Q9JKS4	Ldb3	LIM domain-binding protein 3	MULTI-MSMS	20180710_QE5_nLC11_TSB_SA_FASP_MOUSE_1	FASP_1	814.656	4	814.404	3253.59	35882.5	0.29799	0.00024268	-0.21937	-0.00017866	0.078615	6.4025e-05	814.655	58.974	0.10258	58.974	58.929	59.031	0					92	21	6	0	0	0	7.42e-46	1	39376	166.2	164.06
AAQSQLSQGDLVVAIDGVNTDTMTHLEAQNK	31	Unmodified	_AAQSQLSQGDLVVAIDGVNTDTMTHLEAQNK_			0	0	0	Q9JKS4	Q9JKS4	Q9JKS4	Ldb3	LIM domain-binding protein 3	MULTI-MSMS	20180710_QE5_nLC11_TSB_SA_FASP_MOUSE_2	FASP_2	1085.87	3	1085.54	3253.59	29882.8	1.0185	0.0011056	1.0744	0.0011663	2.0929	0.0022719	1085.87	58.952	0.18486	58.952	58.868	59.053	0					178	36	7	0	0	0	8.5548e-28	1	38883	120.64	115.16
AAQSQLSQGDLVVAIDGVNTDTMTHLEAQNK	31	Unmodified	_AAQSQLSQGDLVVAIDGVNTDTMTHLEAQNK_			0	0	0	Q9JKS4	Q9JKS4	Q9JKS4	Ldb3	LIM domain-binding protein 3	MULTI-MSMS	20180710_QE5_nLC11_TSB_SA_FASP_MOUSE_2	FASP_2	814.655	4	814.404	3253.59	35638.2	-0.18188	-0.00014812	0.34509	0.00028104	0.16321	0.00013292	814.907	59.308	0.072939	59.308	59.262	59.335	0					10	4	3	0	0	0	0.0064822	1	39324	35.965	33.515
AAQSQLSQGDLVVAIDGVNTDTMTHLEAQNK	31	Unmodified	_AAQSQLSQGDLVVAIDGVNTDTMTHLEAQNK_			0	0	0	Q9JKS4	Q9JKS4	Q9JKS4	Ldb3	LIM domain-binding protein 3	MULTI-MSMS	20180710_QE5_nLC11_TSB_SA_FASP_MOUSE_3	FASP_3	1086.21	3	1085.54	3253.59	29613.3	0.64106	0.00069589	-0.49551	-0.0005379	0.14555	0.000158	1085.87	60.001	0.14439	60.001	59.94	60.084	0					47	9	7	0	0	0	7.5383e-105	1	35203	253.49	247.33
AAQSQLSQGDLVVAIDGVNTDTMTHLEAQNK	31	Oxidation (M)	_AAQSQLSQGDLVVAIDGVNTDTM(ox)THLEAQNK_	AAQSQLSQGDLVVAIDGVNTDTM(1)THLEAQNK	AAQSQLSQGDLVVAIDGVNTDTM(117.04)THLEAQNK	0	1	0	Q9JKS4	Q9JKS4	Q9JKS4	Ldb3	LIM domain-binding protein 3	MULTI-MSMS	20180710_QE5_nLC11_TSB_SA_FASP_MOUSE_2	FASP_2	1091.54	3	1090.87	3269.58	29445.6	1.0883	0.0011872	0.68371	0.00074584	1.772	0.001933	1091.2	58.936	0.16145	58.936	58.853	59.015	-7.1054e-15					169	32	7	0	0	0	2.4257e-21	1	38866	117.04	111.44
AASAASSEHFEK	12	Acetyl (Protein N-term)	_(ac)AASAASSEHFEK_			1	0	0	O88384	O88384	O88384	Vti1b	Vesicle transport through interaction with t-SNAREs homolog 1B	MULTI-MSMS	20180710_QE5_nLC11_TSB_SA_FASP_MOUSE_1	FASP_1	638.793	2	638.794	1275.57	38951.4	-0.28884	-0.00018451	-0.70653	-0.00045133	-0.99537	-0.00063584	638.794	25.709	0.12911	25.709	25.649	25.779	0					65	27	3	0	0	0	0.0016946	1	13859	79.974	52.859
AASADSTTEGTPTDGFTVLSTK	22	Unmodified	_AASADSTTEGTPTDGFTVLSTK_			0	0	0	Q9QZQ8	Q9QZQ8	Q9QZQ8	H2afy	Core histone macro-H2A.1	MULTI-MSMS	20180710_QE5_nLC11_TSB_SA_FASP_MOUSE_3	FASP_3	1079.51	2	1079.01	2156.01	32450.8	0.48638	0.00052481	-0.84877	-0.00091583	-0.36239	-0.00039102	1079.51	57.099	0.074551	57.099	57.072	57.146	-7.1054e-15					17	13	2	0	0	0	3.3663e-05	1	32444	80.706	69.447
AASDELSK	8	Unmodified	_AASDELSK_			0	0	0	Q64727	Q64727	Q64727	Vcl	Vinculin	MSMS	20180710_QE5_nLC11_TSB_SA_FASP_MOUSE_3	FASP_3	410.706	2	410.706	819.397	NaN	NaN	NaN	NaN	NaN	NaN	NaN	NaN	16.067	1	16.067	15.567	16.567	0								0	0	0	0.031682	1	6038	75.738	27.995
AASDIAMTELPPTHPIR	17	Unmodified	_AASDIAMTELPPTHPIR_			0	0	0	P62259	P62259	P62259	Ywhae	14-3-3 protein epsilon	MULTI-MSMS	20180710_QE5_nLC11_TSB_SA_FASP_MOUSE_2	FASP_2	607.315	3	607.317	1818.93	38712.7	-0.46639	-0.00028325	-1.8047	-0.001096	-2.2711	-0.0013793	607.316	59.523	0.086655	59.523	59.48	59.566	0					15	5	3	0	0	0	0.0092293	1	39639	46.892	42.998
AASEYENEIR	10	Unmodified	_AASEYENEIR_			0	0	0	Q3URD3	Q3URD3	Q3URD3	Slmap	Sarcolemmal membrane-associated protein	MULTI-MSMS	20180710_QE5_nLC11_TSB_SA_FASP_MOUSE_1	FASP_1	591.276	2	591.275	1180.54	40764.8	-0.28696	-0.00016967	-0.17713	-0.00010473	-0.4641	-0.00027441	591.275	25.637	0.14562	25.637	25.559	25.705	-3.5527e-15					87	30	4	0	0	0	0.0055819	1	13778	77.732	64.695
AASEYENEIR	10	Unmodified	_AASEYENEIR_			0	0	0	Q3URD3	Q3URD3	Q3URD3	Slmap	Sarcolemmal membrane-associated protein	MULTI-MSMS	20180710_QE5_nLC11_TSB_SA_FASP_MOUSE_3	FASP_3	591.275	2	591.275	1180.54	40802.5	0.3468	0.00020505	0.50678	0.00029964	0.85357	0.0005047	591.275	28.046	0.18366	28.046	27.978	28.162	0					78	43	2	0	0	0	0.021758	1	13652	57.59	41.928
AASGDPGSAESYR	13	Acetyl (Protein N-term)	_(ac)AASGDPGSAESYR_			1	0	0	P54822	P54822	P54822	Adsl	Adenylosuccinate lyase	MULTI-MSMS	20180710_QE5_nLC11_TSB_SA_FASP_MOUSE_1	FASP_1	655.287	2	655.286	1308.56	37489.8	0.23125	0.00015153	0.49781	0.00032621	0.72906	0.00047774	655.287	27.194	0.32493	27.194	27.036	27.361	-3.5527e-15					198	70	4	0	0	0	0.0019453	1	14842	69.01	49.224
AASGDPGSAESYR	13	Acetyl (Protein N-term)	_(ac)AASGDPGSAESYR_			1	0	0	P54822	P54822	P54822	Adsl	Adenylosuccinate lyase	MULTI-MSMS	20180710_QE5_nLC11_TSB_SA_FASP_MOUSE_2	FASP_2	655.287	2	655.286	1308.56	38432.5	-0.45344	-0.00029713	0.74158	0.00048595	0.28814	0.00018881	655.287	28.289	0.35462	28.289	28.112	28.466	0					245	81	4	0	0	0	0.0040113	1	15273	64.439	56.218
AASGDPGSAESYR	13	Acetyl (Protein N-term)	_(ac)AASGDPGSAESYR_			1	0	0	P54822	P54822	P54822	Adsl	Adenylosuccinate lyase	MULTI-MSMS	20180710_QE5_nLC11_TSB_SA_FASP_MOUSE_3	FASP_3	655.286	2	655.286	1308.56	38777.3	0.70419	0.00046145	-0.034173	-2.2393e-05	0.67002	0.00043905	655.287	28.467	0.51772	28.467	28.273	28.791	0					409	128	5	0	0	0	0.0015384	1	13804	74.944	65.73
AASGSGMAQK	10	Acetyl (Protein N-term)	_(ac)AASGSGMAQK_			1	0	0	O35864	O35864	O35864	Cops5	COP9 signalosome complex subunit 5	MULTI-MSMS	20180710_QE5_nLC11_TSB_SA_FASP_MOUSE_1	FASP_1	475.226	2	475.224	948.433	44486.5	-0.39809	-0.00018918	0.97899	0.00046524	0.5809	0.00027606	475.224	17.902	0.24271	17.902	17.781	18.024	0					130	57	3	0	0	0	0.034273	1	8260	46.129	15.516
AASGSGMAQK	10	Acetyl (Protein N-term)	_(ac)AASGSGMAQK_			1	0	0	O35864	O35864	O35864	Cops5	COP9 signalosome complex subunit 5	MULTI-MSMS	20180710_QE5_nLC11_TSB_SA_FASP_MOUSE_3	FASP_3	475.224	2	475.224	948.433	45848.6	0.43651	0.00020744	-1.2479	-0.00059305	-0.81143	-0.00038561	475.224	19.579	0.12195	19.579	19.518	19.64	0					66	24	4	0	0	0	0.0025187	1	8151	81.296	48.826
AASNMALGK	9	Unmodified	_AASNMALGK_			0	0	0	Q60676	Q60676	Q60676	Ppp5c	Serine/threonine-protein phosphatase 5	MULTI-MSMS	20180710_QE5_nLC11_TSB_SA_FASP_MOUSE_3	FASP_3	431.728	2	431.726	861.438	50766.4	0.19594	8.459e-05	1.9006	0.00082053	2.0965	0.00090512	431.727	23.761	0.14386	23.761	23.678	23.822	0					49	31	2	0	0	0	0.03478	1	10812	54.611	19.118
AATAAADFTAK	11	Unmodified	_AATAAADFTAK_			0	0	0	Q9Z1Z2	Q9Z1Z2	Q9Z1Z2	Strap	Serine-threonine kinase receptor-associated protein	MULTI-MSMS	20180710_QE5_nLC11_TSB_SA_FASP_MOUSE_2	FASP_2	519.265	2	519.267	1036.52	42952	-0.20292	-0.00010537	-0.42464	-0.0002205	-0.62756	-0.00032587	519.266	28.703	0.16839	28.703	28.596	28.765	0					65	34	2	0	0	0	0.0029407	1	15565	84.213	55.958
AATAAADFTAK	11	Unmodified	_AATAAADFTAK_			0	0	0	Q9Z1Z2	Q9Z1Z2	Q9Z1Z2	Strap	Serine-threonine kinase receptor-associated protein	MULTI-MSMS	20180710_QE5_nLC11_TSB_SA_FASP_MOUSE_3	FASP_3	519.267	2	519.267	1036.52	41301.8	0.81619	0.00042382	-1.3226	-0.00068678	-0.50641	-0.00026296	519.266	29.208	0.18115	29.208	29.107	29.288	3.5527e-15					71	42	2	0	0	0	0.0032943	1	14258	82.749	65.364
AATASPGAGR	10	Acetyl (Protein N-term)	_(ac)AATASPGAGR_			1	0	0	Q9CR62	Q9CR62	Q9CR62	Slc25a11	Mitochondrial 2-oxoglutarate/malate carrier protein	MULTI-MSMS	20180710_QE5_nLC11_TSB_SA_FASP_MOUSE_1	FASP_1	450.73	2	450.73	899.446	45352.5	-0.012064	-5.4377e-06	-0.2015	-9.0822e-05	-0.21356	-9.6259e-05	450.73	18.994	0.27438	18.994	18.864	19.138	-3.5527e-15					116	63	2	0	0	0	0.0006194	1	8965	101.72	79.484
AATTGSGVK	9	Acetyl (Protein N-term)	_(ac)AATTGSGVK_			1	0	0	Q9CZY3	Q9CZY3	Q9CZY3	Ube2v1	Ubiquitin-conjugating enzyme E2 variant 1	MULTI-MSMS	20180710_QE5_nLC11_TSB_SA_FASP_MOUSE_1	FASP_1	417.222	2	417.222	832.429	48664.4	-0.84206	-0.00035132	0.57789	0.00024111	-0.26417	-0.00011022	417.222	17.913	0.24009	17.913	17.799	18.039	0					183	56	4	0	0	0	0.016936	1	8265	57.047	21.847
AAVAGEDGR	9	Unmodified	_AAVAGEDGR_			0	0	0	Q9Z204	Q9Z204	Q9Z204	Hnrnpc	Heterogeneous nuclear ribonucleoproteins C1/C2	MULTI-MSMS	20180710_QE5_nLC11_TSB_SA_FASP_MOUSE_2	FASP_2	423.21	2	423.209	844.404	47089.4	-0.43275	-0.00018315	1.6423	0.00069503	1.2095	0.00051188	423.21	13.891	0.10166	13.891	13.833	13.934	1.7764e-15					54	22	3	0	0	0	0.010186	1	4802	71.692	49.561
AAVAWEAGK	9	Unmodified	_AAVAWEAGK_			0	0	0	P28474	P28474	P28474	Adh5	Alcohol dehydrogenase class-3	MULTI-MSMS	20180710_QE5_nLC11_TSB_SA_FASP_MOUSE_1	FASP_1	451.741	2	451.74	901.466	45772.7	-0.10214	-4.614e-05	0.34639	0.00015648	0.24425	0.00011034	451.741	28.973	0.22939	28.973	28.879	29.108	0					133	52	4	0	0	0	0.0059108	1	16070	81.296	43.738
AAVAWEAGK	9	Unmodified	_AAVAWEAGK_			0	0	0	P28474	P28474	P28474	Adh5	Alcohol dehydrogenase class-3	MSMS	20180710_QE5_nLC11_TSB_SA_FASP_MOUSE_2	FASP_2	451.74	2	451.74	901.466	NaN	NaN	NaN	NaN	NaN	NaN	NaN	NaN	32.1	1	32.1	31.6	32.6	0								0	0	0	0.010907	1	17822	93.374	42.476
AAVDAGFVPNDMQVGQTGK	19	Unmodified	_AAVDAGFVPNDMQVGQTGK_			0	0	0	Q99LC5	Q99LC5	Q99LC5	Etfa	Electron transfer flavoprotein subunit alpha, mitochondrial	MULTI-MSMS	20180710_QE5_nLC11_TSB_SA_FASP_MOUSE_1	FASP_1	952.963	2	952.962	1903.91	31383.7	0.39374	0.00037522	0.22779	0.00021707	0.62153	0.00059229	952.962	54.553	1.7317	54.553	53.758	55.49	0					559	361	2	0	0	0	2.5563e-07	2	34579	106.32	96.535
AAVDAGFVPNDMQVGQTGK	19	Unmodified	_AAVDAGFVPNDMQVGQTGK_			0	0	0	Q99LC5	Q99LC5	Q99LC5	Etfa	Electron transfer flavoprotein subunit alpha, mitochondrial	MSMS	20180710_QE5_nLC11_TSB_SA_FASP_MOUSE_1	FASP_1	952.963	2	952.962	1903.91	NaN	NaN	NaN	NaN	NaN	NaN	NaN	NaN	54.119	1	54.119	53.619	54.619	0								0	0	0	3.9502e-08	1	34134	98.531	85.103
AAVDAGFVPNDMQVGQTGK	19	Unmodified	_AAVDAGFVPNDMQVGQTGK_			0	0	0	Q99LC5	Q99LC5	Q99LC5	Etfa	Electron transfer flavoprotein subunit alpha, mitochondrial	MULTI-MSMS	20180710_QE5_nLC11_TSB_SA_FASP_MOUSE_2	FASP_2	953.465	2	952.962	1903.91	32024.5	0.39015	0.0003718	-0.28309	-0.00026977	0.10706	0.00010203	953.463	56.293	0.64712	56.293	55.778	56.425	0					331	105	5	0	0	0	0.00034406	1	35315	72.496	69.174
AAVPSGASTGIYEALELR	18	Unmodified	_AAVPSGASTGIYEALELR_			0	0	0	P21550;P17182;P17183	P21550;P17182;P17183	P21550	Eno3;Eno1;Eno2	Beta-enolase;Alpha-enolase;Gamma-enolase	MULTI-MSMS	20180710_QE5_nLC11_TSB_SA_FASP_MOUSE_1	FASP_1	902.975	2	902.976	1803.94	32907.3	-0.12566	-0.00011347	0.2467	0.00022276	0.12104	0.00010929	902.976	58.167	0.54745	58.167	57.911	58.459	0					431	100	6	0	0	0	0.042109	1	38540	60.401	43.769
AAVPSGASTGIYEALELR	18	Unmodified	_AAVPSGASTGIYEALELR_			0	0	0	P21550;P17182;P17183	P21550;P17182;P17183	P21550	Eno3;Eno1;Eno2	Beta-enolase;Alpha-enolase;Gamma-enolase	MULTI-MSMS	20180710_QE5_nLC11_TSB_SA_FASP_MOUSE_2	FASP_2	903.478	2	902.976	1803.94	33078.6	0.16138	0.00014572	-0.096928	-8.7524e-05	0.064449	5.8196e-05	902.976	59.15	0.69925	59.15	58.694	59.393	0					536	112	7	0	0	0	0.0063667	2	39260	76.588	67.229
AAVPSGASTGIYEALELR	18	Unmodified	_AAVPSGASTGIYEALELR_			0	0	0	P21550;P17182;P17183	P21550;P17182;P17183	P21550	Eno3;Eno1;Eno2	Beta-enolase;Alpha-enolase;Gamma-enolase	MULTI-MSMS	20180710_QE5_nLC11_TSB_SA_FASP_MOUSE_2	FASP_2	602.321	3	602.32	1803.94	40771.4	0.075398	4.5414e-05	0.31681	0.00019082	0.39221	0.00023624	602.32	59.148	0.3212	59.148	58.926	59.247	0					148	54	4	0	0	0	9.7966e-05	1	38989	74.732	56.594
[truncated: 49,386 more rows]
[truncated: 12 more columns]
