# Supplementary material for: Protein Aggregation Capture on Microparticles Enables Multipurpose Proteomics Sample Preparation
Source: Mol Cell Proteomics. 2019 Mar 4;18(5):1027–35. doi: 10.1074/mcp.TIR118.001270 (PMC6495262; doi:10.1074/mcp.TIR118.001270)
Supplement: Supplementary table 4 [file 142488_2_supp_292074_pnj48d.xlsx]

## Sheet: Info
Supplementary table 4
	Comparison of proteins identified and SILAC ratios after pulldown of ZFP-36-GFP.
	This contains list of protein identifications produced from the MaxQuant output protein.txt.
	Reverse hits and potential contaminants were removed.
	Data analysis was perfromed using Perseus 1.5.2.6.
	Statistically regulated protein between two preparation methods were determined by t-test with permutation-based FDR of 0.05 with 250 randomizations and s0 of 0.1.

## Sheet: proteinGroups
Protein IDs	Majority protein IDs	Peptide counts (all)	Peptide counts (razor+unique)	Peptide counts (unique)	Protein names	Gene names	Fasta headers	Number of proteins	Peptides	Razor + unique peptides	Unique peptides	Peptides Ingel_1	Peptides Ingel_2	Peptides Ingel_3	Peptides Ingel_4	Peptides PAC1	Peptides PAC2	Peptides PAC3	Peptides PAC4	Razor + unique peptides Ingel_1	Razor + unique peptides Ingel_2	Razor + unique peptides Ingel_3	Razor + unique peptides Ingel_4	Razor + unique peptides PAC1	Razor + unique peptides PAC2	Razor + unique peptides PAC3	Razor + unique peptides PAC4	Unique peptides Ingel_1	Unique peptides Ingel_2	Unique peptides Ingel_3	Unique peptides Ingel_4	Unique peptides PAC1	Unique peptides PAC2	Unique peptides PAC3	Unique peptides PAC4	Sequence coverage [%]	Unique + razor sequence coverage [%]	Unique sequence coverage [%]	Mol. weight [kDa]	Sequence length	Sequence lengths	Fraction average	Fraction 1	Fraction 2	Fraction 3	Fraction 4	Fraction 5	Q-value	Score
Q9Y2S6;A0A024R1R8	Q9Y2S6;A0A024R1R8	2;2	2;2	2;2	Translation machinery-associated protein 7	TMA7;hCG_2014768	;	2	2	2	2	0	0	0	0	0	0	2	1	0	0	0	0	0	0	2	1	0	0	0	0	0	0	2	1	15.6	15.6	15.6	7.0662	64	64;64	NaN						0.0024676	1.8151
P18621;A0A0A6YYL6	P18621;A0A0A6YYL6	7;7	7;7	7;7	60S ribosomal protein L17	RPL17;RPL17-C18orf32	;	2	7	7	7	2	2	3	2	5	6	3	5	2	2	3	2	5	6	3	5	2	2	3	2	5	6	3	5	36.4	36.4	36.4	21.397	184	184;228	4.53			1	5	9	0	39.359
A0A0B4J1Y9;A0A0B4J2B5;S4R3C0;A0A0C4DH42;A0A0C4DH36;A0A075B7F1;A0A075B7F0;P0DP03;P0DP02;A0A0J9YY99;A0A0J9YX35;A0A0C4DH32;A0A0B4J1X5;A0A0B4J1V1;P0DP04;A0A0B4J1X8;A0A075B6Q5;A0A0B4J1V6;A0A0B4J1V0;A0A0A0MS15;P01767;P01766;P01780;P01772;P01768;P01764;P01763;P01762;P01782	A0A0B4J1Y9;A0A0B4J2B5;S4R3C0;A0A0C4DH42;A0A0C4DH36;A0A075B7F1;A0A075B7F0;P0DP03;P0DP02;A0A0J9YY99;A0A0J9YX35;A0A0C4DH32;A0A0B4J1X5;A0A0B4J1V1;P0DP04;A0A0B4J1X8;A0A075B6Q5;A0A0B4J1V6;A0A0B4J1V0;A0A0A0MS15;P01767;P01766;P01780;P01772;P01768;P01764;P01763;P01762;P01782	2;1;1;1;1;1;1;1;1;1;1;1;1;1;1;1;1;1;1;1;1;1;1;1;1;1;1;1;1	2;1;1;1;1;1;1;1;1;1;1;1;1;1;1;1;1;1;1;1;1;1;1;1;1;1;1;1;1	2;1;1;1;1;1;1;1;1;1;1;1;1;1;1;1;1;1;1;1;1;1;1;1;1;1;1;1;1	Ig heavy chain V-III region BUT;Ig heavy chain V-III region BRO;Ig heavy chain V-III region JON;Ig heavy chain V-III region KOL;Ig heavy chain V-III region CAM;Ig heavy chain V-III region 23;Ig heavy chain V-III region WEA;Ig heavy chain V-III region TRO;Ig heavy chain V-III region DOB	IGHV3-72;IGHV3OR16-9;IGHV3-66;IGHV3-38;IGHV3OR16-8;IGHV3OR16-10;IGHV3-20;IGHV3-74;IGHV3-21;IGHV3-43;IGHV3-64;IGHV3-73;IGHV3-15;IGHV3-49;IGHV3-23	;;;;;;;;;;;;;;;;;;;;;;;;;;;;	29	2	2	2	2	1	1	0	1	1	1	1	2	1	1	0	1	1	1	1	2	1	1	0	1	1	1	1	15.1	15.1	15.1	13.203	119	119;98;116;116;116;116;116;117;117;117;117;117;117;117;118;118;118;119;119;119;116;116;117;117;117;117;117;117;118	5					7	0	9.3881
Q13509;A0A0B4J269	Q13509;A0A0B4J269	22;22	5;5	5;5	Tubulin beta-3 chain	TUBB3	;	2	22	5	5	16	17	13	18	15	18	16	17	3	3	3	3	2	1	3	4	3	3	3	3	2	1	3	4	47.6	16.9	16.9	50.432	450	450;797	3.25			18	6		0	97.955
Q14954;A0A191URI9	Q14954;A0A191URI9	1;1	1;1	1;1	Killer cell immunoglobulin-like receptor 2DS1	KIR2DS1	;	2	1	1	1	0	0	0	0	0	0	0	1	0	0	0	0	0	0	0	1	0	0	0	0	0	0	0	1	3.3	3.3	3.3	33.617	304	304;304	NaN						1	-2
A0FGR8	A0FGR8	1	1	1	Extended synaptotagmin-2	ESYT2		1	1	1	1	0	0	0	0	0	1	0	0	0	0	0	0	0	1	0	0	0	0	0	0	0	1	0	0	1	1	1	102.36	921	921	NaN						0.0076023	1.507
A1A4S6	A1A4S6	1	1	1	Rho GTPase-activating protein 10	ARHGAP10		1	1	1	1	0	0	0	0	0	1	0	0	0	0	0	0	0	1	0	0	0	0	0	0	0	1	0	0	1.1	1.1	1.1	89.374	786	786	NaN						1	-2
A3KMH1	A3KMH1	9	9	9	von Willebrand factor A domain-containing protein 8	VWA8		1	9	9	9	0	9	0	2	1	0	0	0	0	9	0	2	1	0	0	0	0	9	0	2	1	0	0	0	5.2	5.2	5.2	214.82	1905	1905	1	11					0	12.866
A5YKK6	A5YKK6	2	2	2	CCR4-NOT transcription complex subunit 1	CNOT1		1	2	2	2	0	0	0	0	0	2	0	0	0	0	0	0	0	2	0	0	0	0	0	0	0	2	0	0	0.8	0.8	0.8	266.94	2376	2376	NaN						0.0048019	1.6148
A6NDG6	A6NDG6	8	8	8	Phosphoglycolate phosphatase	PGP		1	8	8	8	4	4	1	2	0	1	1	3	4	4	1	2	0	1	1	3	4	4	1	2	0	1	1	3	30.5	30.5	30.5	34.006	321	321	3.64			4	7		0	31.37
A6NE01	A6NE01	1	1	1	Protein FAM186A	FAM186A		1	1	1	1	0	0	1	0	0	0	0	0	0	0	1	0	0	0	0	0	0	0	1	0	0	0	0	0	0.4	0.4	0.4	262.76	2351	2351	5					1	1	-2
A6NHQ2	A6NHQ2	3	1	1	rRNA/tRNA 2-O-methyltransferase fibrillarin-like protein 1	FBLL1		1	3	1	1	0	1	3	1	1	0	3	0	0	0	1	0	0	0	1	0	0	0	1	0	0	0	1	0	11.1	3.3	3.3	34.803	334	334	4				1		0.0024525	1.7871
Q13432;A6NIH7	Q13432;A6NIH7	1;1	1;1	1;1	Protein unc-119 homolog A;Protein unc-119 homolog B	UNC119;UNC119B	;	2	1	1	1	0	0	0	0	0	1	0	0	0	0	0	0	0	1	0	0	0	0	0	0	0	1	0	0	3.8	3.8	3.8	26.962	240	240;251	NaN						0	3.4669
A6NLU5	A6NLU5	1	1	1	V-set and transmembrane domain-containing protein 2B	VSTM2B		1	1	1	1	0	0	0	0	0	1	0	0	0	0	0	0	0	1	0	0	0	0	0	0	0	1	0	0	7.4	7.4	7.4	30.297	285	285	NaN						0	2.5778
A8K2U0	A8K2U0	10	10	10	Alpha-2-macroglobulin-like protein 1	A2ML1		1	10	10	10	0	0	0	10	0	0	0	0	0	0	0	10	0	0	0	0	0	0	0	10	0	0	0	0	7.8	7.8	7.8	161.1	1454	1454	3			11			0	46.029
P62308;A8MWD9	P62308;A8MWD9	1;1	1;1	1;1	Small nuclear ribonucleoprotein G;Putative small nuclear ribonucleoprotein G-like protein 15	SNRPG;SNRPGP15	;	2	1	1	1	0	0	0	0	0	1	0	0	0	0	0	0	0	1	0	0	0	0	0	0	0	1	0	0	17.1	17.1	17.1	8.496	76	76;76	NaN						0	5.8989
B3EWG6;B3EWG5;B3EWG3	B3EWG6;B3EWG5;B3EWG3	2;2;2	2;2;2	2;2;2	Protein FAM25G;Protein FAM25C;Protein FAM25A	FAM25G;FAM25C;FAM25A	;;	3	2	2	2	0	0	0	2	0	0	0	0	0	0	0	2	0	0	0	0	0	0	0	2	0	0	0	0	25.8	25.8	25.8	9.3195	89	89;89;89	3			2			0.0024691	1.821
Q99613;B5ME19	Q99613;B5ME19	7;7	7;7	7;7	Eukaryotic translation initiation factor 3 subunit C;Eukaryotic translation initiation factor 3 subunit C-like protein	EIF3C;EIF3CL	;	2	7	7	7	0	0	0	0	0	7	0	0	0	0	0	0	0	7	0	0	0	0	0	0	0	7	0	0	7.8	7.8	7.8	105.34	913	913;914	NaN						0	35.17
C9JRZ8;P15121	C9JRZ8	3;1	1;1	1;1	Aldo-keto reductase family 1 member B15	AKR1B15		2	3	1	1	0	0	0	2	0	1	0	0	0	0	0	0	0	1	0	0	0	0	0	0	0	1	0	0	11.1	2.5	2.5	36.537	316	316;316	NaN						0.0092272	1.4256
E9PAV3;Q9BZK3	E9PAV3	5;1	5;1	5;1	Nascent polypeptide-associated complex subunit alpha, muscle-specific form	NACA		2	5	5	5	0	0	0	2	0	5	0	0	0	0	0	2	0	5	0	0	0	0	0	2	0	5	0	0	3.4	3.4	3.4	205.42	2078	2078;213	3			3			0	55.287
Q13126;F2Z2F3	Q13126;F2Z2F3	5;5	5;5	5;5	S-methyl-5-thioadenosine phosphorylase	MTAP	;	2	5	5	5	0	0	0	0	0	5	0	0	0	0	0	0	0	5	0	0	0	0	0	0	0	5	0	0	16.3	16.3	16.3	31.236	283	283;143	NaN						0	35.455
Q69YQ0;F8WAN1	Q69YQ0;F8WAN1	1;1	1;1	1;1	Cytospin-A	SPECC1L;SPECC1L-ADORA2A	;	2	1	1	1	0	0	0	0	0	1	0	0	0	0	0	0	0	1	0	0	0	0	0	0	0	1	0	0	0.8	0.8	0.8	124.6	1117	1117;911	NaN						0.0047876	1.5924
P82979;H0YHG0	P82979;H0YHG0	3;3	3;3	3;3	SAP domain-containing ribonucleoprotein	SARNP	;	2	3	3	3	0	0	0	0	0	3	0	0	0	0	0	0	0	3	0	0	0	0	0	0	0	3	0	0	13.8	13.8	13.8	23.671	210	210;523	NaN						0	6.4195
Q1KMD3;H3BQZ7	Q1KMD3;H3BQZ7	2;2	2;2	2;2	Heterogeneous nuclear ribonucleoprotein U-like protein 2	HNRNPUL2;HNRNPUL2-BSCL2	;	2	2	2	2	0	0	0	0	0	1	1	0	0	0	0	0	0	1	1	0	0	0	0	0	0	1	1	0	3.9	3.9	3.9	85.104	747	747;746	NaN						0	5.1639
P48047;H7C0C1	P48047;H7C0C1	2;2	2;2	2;2	ATP synthase subunit O, mitochondrial	ATP5O	;	2	2	2	2	0	0	0	0	0	2	0	0	0	0	0	0	0	2	0	0	0	0	0	0	0	2	0	0	11.7	11.7	11.7	23.277	213	213;242	NaN						0	12.505
Q9Y2R5;I3L0E3	Q9Y2R5;I3L0E3	2;2	2;2	2;2	28S ribosomal protein S17, mitochondrial	MRPS17;hCG_1984214	;	2	2	2	2	0	0	0	0	1	1	0	0	0	0	0	0	1	1	0	0	0	0	0	0	1	1	0	0	15.4	15.4	15.4	14.502	130	130;225	NaN						0.0024646	1.8134
P51148;K7ERQ8	P51148;K7ERQ8	3;3	1;1	1;1	Ras-related protein Rab-5C	RAB5C	;	2	3	1	1	0	0	0	2	0	3	0	0	0	0	0	0	0	1	0	0	0	0	0	0	0	1	0	0	16.2	6.5	6.5	23.482	216	216;282	NaN						0	2.9126
O00116	O00116	10	10	10	Alkyldihydroxyacetonephosphate synthase, peroxisomal	AGPS		1	10	10	10	5	4	4	1	2	0	3	7	5	4	4	1	2	0	3	7	5	4	4	1	2	0	3	7	22.6	22.6	22.6	72.911	658	658	2		14				0	79.681
O00148	O00148	13	13	3	ATP-dependent RNA helicase DDX39A	DDX39A		1	13	13	3	7	6	2	7	1	12	5	4	7	6	2	7	1	12	5	4	1	0	1	0	0	3	0	0	28.3	28.3	7.3	49.129	427	427	3.24			19	6		0	51.952
O00151	O00151	2	2	2	PDZ and LIM domain protein 1	PDLIM1		1	2	2	2	0	0	0	0	0	2	0	0	0	0	0	0	0	2	0	0	0	0	0	0	0	2	0	0	6.4	6.4	6.4	36.071	329	329	NaN						0.00063613	2.0203
O00154	O00154	4	4	4	Cytosolic acyl coenzyme A thioester hydrolase	ACOT7		1	4	4	4	3	3	1	0	1	3	0	1	3	3	1	0	1	3	0	1	3	3	1	0	1	3	0	1	13.4	13.4	13.4	41.796	380	380	3.38			5	3		0	18.959
O00159;Q9UBC5	O00159	30;1	30;1	30;1	Unconventional myosin-Ic	MYO1C		2	30	30	30	8	18	1	12	6	7	10	19	8	18	1	12	6	7	10	19	8	18	1	12	6	7	10	19	31.8	31.8	31.8	121.68	1063	1063;1043	1	40					0	174.2
O00170	O00170	2	2	2	AH receptor-interacting protein	AIP		1	2	2	2	0	0	0	0	0	2	0	0	0	0	0	0	0	2	0	0	0	0	0	0	0	2	0	0	6.4	6.4	6.4	37.636	330	330	NaN						0	6.5551
O00192	O00192	2	2	2	Armadillo repeat protein deleted in velo-cardio-facial syndrome	ARVCF		1	2	2	2	0	1	0	0	0	0	0	1	0	1	0	0	0	0	0	1	0	1	0	0	0	0	0	1	3.1	3.1	3.1	104.64	962	962	2		1				0	6.7773
O00203	O00203	1	1	1	AP-3 complex subunit beta-1	AP3B1		1	1	1	1	0	0	0	0	0	1	0	0	0	0	0	0	0	1	0	0	0	0	0	0	0	1	0	0	0.8	0.8	0.8	121.32	1094	1094	NaN						0.0047962	1.6043
O00204	O00204	7	7	7	Sulfotransferase family cytosolic 2B member 1	SULT2B1		1	7	7	7	0	0	0	7	0	0	0	0	0	0	0	7	0	0	0	0	0	0	0	7	0	0	0	0	22.2	22.2	22.2	41.307	365	365	3			10			0	118.17
O00231	O00231	11	11	11	26S proteasome non-ATPase regulatory subunit 11	PSMD11		1	11	11	11	0	0	0	1	0	10	0	0	0	0	0	1	0	10	0	0	0	0	0	1	0	10	0	0	27.7	27.7	27.7	47.463	422	422	3			1			0	97.929
O00232	O00232	4	4	4	26S proteasome non-ATPase regulatory subunit 12	PSMD12		1	4	4	4	0	0	0	0	0	4	0	0	0	0	0	0	0	4	0	0	0	0	0	0	0	4	0	0	9	9	9	52.904	456	456	NaN						0	12.189
O00264	O00264	4	4	4	Membrane-associated progesterone receptor component 1	PGRMC1		1	4	4	4	0	0	0	0	0	4	0	0	0	0	0	0	0	4	0	0	0	0	0	0	0	4	0	0	16.9	16.9	16.9	21.671	195	195	NaN						0	15.892
O00299	O00299	11	11	11	Chloride intracellular channel protein 1	CLIC1		1	11	11	11	4	3	0	6	0	9	0	1	4	3	0	6	0	9	0	1	4	3	0	6	0	9	0	1	50.2	50.2	50.2	26.922	241	241	3.33			10	5		0	42.521
O00303	O00303	10	10	10	Eukaryotic translation initiation factor 3 subunit F	EIF3F		1	10	10	10	0	1	0	2	0	10	0	0	0	1	0	2	0	10	0	0	0	1	0	2	0	10	0	0	34.2	34.2	34.2	37.563	357	357	3.33			2	1		0	96.751
O00410;O60518	O00410	14;2	14;2	14;2	Importin-5	IPO5		2	14	14	14	0	0	0	0	0	14	1	0	0	0	0	0	0	14	1	0	0	0	0	0	0	14	1	0	18.5	18.5	18.5	123.63	1097	1097;1105	NaN						0	164.69
O00411	O00411	5	5	5	DNA-directed RNA polymerase, mitochondrial	POLRMT		1	5	5	5	0	3	0	0	2	0	0	0	0	3	0	0	2	0	0	0	0	3	0	0	2	0	0	0	4.1	4.1	4.1	138.62	1230	1230	1	4					0	4.0505
O00423	O00423	1	1	1	Echinoderm microtubule-associated protein-like 1	EML1		1	1	1	1	0	0	0	0	0	1	0	0	0	0	0	0	0	1	0	0	0	0	0	0	0	1	0	0	1.6	1.6	1.6	89.86	815	815	NaN						0	2.7287
O00425	O00425	1	1	1	Insulin-like growth factor 2 mRNA-binding protein 3	IGF2BP3		1	1	1	1	0	0	0	0	0	1	0	0	0	0	0	0	0	1	0	0	0	0	0	0	0	1	0	0	2.4	2.4	2.4	63.704	579	579	NaN						0	4.8572
O00429	O00429	4	4	4	Dynamin-1-like protein	DNM1L		1	4	4	4	0	0	0	0	0	4	0	0	0	0	0	0	0	4	0	0	0	0	0	0	0	4	0	0	5.3	5.3	5.3	81.876	736	736	NaN						0	6.4156
O00443	O00443	22	22	22	Phosphatidylinositol 4-phosphate 3-kinase C2 domain-containing subunit alpha	PIK3C2A		1	22	22	22	1	13	1	7	5	0	5	15	1	13	1	7	5	0	5	15	1	13	1	7	5	0	5	15	15.4	15.4	15.4	190.68	1686	1686	1	23					0	58.474
O00479	O00479	3	3	2	High mobility group nucleosome-binding domain-containing protein 4	HMGN4		1	3	3	2	0	0	2	0	1	0	1	1	0	0	2	0	1	0	1	1	0	0	1	0	1	0	0	0	21.1	21.1	12.2	9.5388	90	90	5					2	0	5.8201
O00487	O00487	4	4	4	26S proteasome non-ATPase regulatory subunit 14	PSMD14		1	4	4	4	0	0	0	0	0	4	0	0	0	0	0	0	0	4	0	0	0	0	0	0	0	4	0	0	17.7	17.7	17.7	34.577	310	310	NaN						0	12.831
O00505;O00629	O00505;O00629	2;2	2;2	2;2	Importin subunit alpha-4;Importin subunit alpha-3	KPNA3;KPNA4	;	2	2	2	2	0	0	0	0	0	2	0	0	0	0	0	0	0	2	0	0	0	0	0	0	0	2	0	0	4.2	4.2	4.2	57.81	521	521;521	NaN						0	6.6138
O00534	O00534	1	1	1	von Willebrand factor A domain-containing protein 5A	VWA5A		1	1	1	1	0	0	0	0	0	1	0	0	0	0	0	0	0	1	0	0	0	0	0	0	0	1	0	0	2.3	2.3	2.3	86.488	786	786	NaN						1	-2
O00541	O00541	4	4	4	Pescadillo homolog	PES1		1	4	4	4	0	0	0	0	0	3	1	0	0	0	0	0	0	3	1	0	0	0	0	0	0	3	1	0	6.6	6.6	6.6	68.002	588	588	NaN						0	4.3434
O00555	O00555	1	1	1	Voltage-dependent P/Q-type calcium channel subunit alpha-1A	CACNA1A		1	1	1	1	0	0	0	0	1	0	0	0	0	0	0	0	1	0	0	0	0	0	0	0	1	0	0	0	0.6	0.6	0.6	282.36	2505	2505	NaN						1	-2
O00567	O00567	9	9	9	Nucleolar protein 56	NOP56		1	9	9	9	0	0	0	0	1	1	8	1	0	0	0	0	1	1	8	1	0	0	0	0	1	1	8	1	17.3	17.3	17.3	66.049	594	594	NaN						0	17.477
O00571;O15523;Q9NQI0	O00571;O15523	58;37;2	57;36;2	57;36;2	ATP-dependent RNA helicase DDX3X;ATP-dependent RNA helicase DDX3Y	DDX3X;DDX3Y	;	3	58	57	57	37	42	41	43	50	38	48	48	36	41	40	42	49	37	47	47	36	41	40	42	49	37	47	47	73.7	73.7	73.7	73.243	662	662;660;724	2.3	19	287	57	27	9	0	323.31
O14530	O14530	5	5	5	Thioredoxin domain-containing protein 9	TXNDC9		1	5	5	5	4	5	1	0	1	0	0	1	4	5	1	0	1	0	0	1	4	5	1	0	1	0	0	1	20.4	20.4	20.4	26.534	226	226	3.5			6	6		0	7.7818
O14579	O14579	3	3	3	Coatomer subunit epsilon	COPE		1	3	3	3	1	2	0	0	0	0	0	1	1	2	0	0	0	0	0	1	1	2	0	0	0	0	0	1	16.6	16.6	16.6	34.482	308	308	3.33			2	1		0	9.7066
P47813;O14602	P47813;O14602	3;3	3;3	3;3	Eukaryotic translation initiation factor 1A, X-chromosomal;Eukaryotic translation initiation factor 1A, Y-chromosomal	EIF1AX;EIF1AY	;	2	3	3	3	0	0	0	0	0	3	0	0	0	0	0	0	0	3	0	0	0	0	0	0	0	3	0	0	19.4	19.4	19.4	16.46	144	144;144	NaN						0	3.951
O14639	O14639	14	14	14	Actin-binding LIM protein 1	ABLIM1		1	14	14	14	4	4	2	4	9	1	4	6	4	4	2	4	9	1	4	6	4	4	2	4	9	1	4	6	19.4	19.4	19.4	87.687	778	778	2.29		12	1		1	0	33.583
O14737	O14737	1	1	1	Programmed cell death protein 5	PDCD5		1	1	1	1	0	0	0	0	0	1	0	0	0	0	0	0	0	1	0	0	0	0	0	0	0	1	0	0	8.8	8.8	8.8	14.285	125	125	NaN						1	-2
O14744	O14744	4	4	4	Protein arginine N-methyltransferase 5;Protein arginine N-methyltransferase 5, N-terminally processed	PRMT5		1	4	4	4	0	0	0	0	0	4	0	0	0	0	0	0	0	4	0	0	0	0	0	0	0	4	0	0	6.3	6.3	6.3	72.683	637	637	NaN						0	4.5133
O14818;Q8TAA3	O14818	5;2	5;2	5;2	Proteasome subunit alpha type-7	PSMA7		2	5	5	5	2	2	0	3	0	4	0	0	2	2	0	3	0	4	0	0	2	2	0	3	0	4	0	0	18.1	18.1	18.1	27.887	248	248;256	3.29			5	2		0	16.746
O14828	O14828	1	1	1	Secretory carrier-associated membrane protein 3	SCAMP3		1	1	1	1	0	0	0	0	0	1	0	0	0	0	0	0	0	1	0	0	0	0	0	0	0	1	0	0	4.6	4.6	4.6	38.287	347	347	NaN						0	18.356
O14907	O14907	1	1	1	Tax1-binding protein 3	TAX1BP3		1	1	1	1	0	0	0	0	0	1	0	0	0	0	0	0	0	1	0	0	0	0	0	0	0	1	0	0	13.7	13.7	13.7	13.735	124	124	NaN						0	19.714
O14925;Q5SRD1	O14925;Q5SRD1	1;1	1;1	1;1	Mitochondrial import inner membrane translocase subunit Tim23;Putative mitochondrial import inner membrane translocase subunit Tim23B	TIMM23;TIMM23B	;	2	1	1	1	0	1	0	0	0	0	0	0	0	1	0	0	0	0	0	0	0	1	0	0	0	0	0	0	4.8	4.8	4.8	21.943	209	209;257	5					1	0.003632	1.6815
O14929	O14929	2	2	2	Histone acetyltransferase type B catalytic subunit	HAT1		1	2	2	2	0	0	0	0	0	2	0	0	0	0	0	0	0	2	0	0	0	0	0	0	0	2	0	0	4.8	4.8	4.8	49.512	419	419	NaN						0	9.8112
O14950;P19105;P24844	O14950;P19105;P24844	9;9;6	9;9;6	9;9;6	Myosin regulatory light chain 12B;Myosin regulatory light chain 12A;Myosin regulatory light polypeptide 9	MYL12B;MYL12A;MYL9	;;	3	9	9	9	2	4	5	5	1	5	6	6	2	4	5	5	1	5	6	6	2	4	5	5	1	5	6	6	51.2	51.2	51.2	19.779	172	172;171;172	4.58			4		15	0	114.01
O14979	O14979	9	7	7	Heterogeneous nuclear ribonucleoprotein D-like	HNRNPDL		1	9	7	7	6	6	4	3	6	3	4	4	5	5	3	2	4	2	3	3	5	5	3	2	4	2	3	3	21.7	19.3	19.3	46.437	420	420	3.65			7	13		0	29.177
O14980	O14980	8	8	8	Exportin-1	XPO1		1	8	8	8	0	0	0	0	0	8	0	0	0	0	0	0	0	8	0	0	0	0	0	0	0	8	0	0	8.6	8.6	8.6	123.38	1071	1071	NaN						0	30.213
O15027	O15027	2	2	2	Protein transport protein Sec16A	SEC16A		1	2	2	2	0	2	0	0	0	0	0	0	0	2	0	0	0	0	0	0	0	2	0	0	0	0	0	0	1	1	1	233.51	2179	2179	1	2					0.00063654	2.022
O15067	O15067	22	22	22	Phosphoribosylformylglycinamidine synthase	PFAS		1	22	22	22	7	19	9	11	5	1	8	10	7	19	9	11	5	1	8	10	7	19	9	11	5	1	8	10	19.6	19.6	19.6	144.73	1338	1338	1	49					0	104.55
O15085	O15085	1	1	1	Rho guanine nucleotide exchange factor 11	ARHGEF11		1	1	1	1	0	0	0	0	0	1	0	0	0	0	0	0	0	1	0	0	0	0	0	0	0	1	0	0	0.7	0.7	0.7	167.7	1522	1522	NaN						0.0024707	1.8212
P52294;O60684;O15131	P52294;O60684;O15131	1;1;1	1;1;1	1;1;1	Importin subunit alpha-5;Importin subunit alpha-5, N-terminally processed;Importin subunit alpha-7;Importin subunit alpha-6	KPNA1;KPNA6;KPNA5	;;	3	1	1	1	0	0	0	0	0	1	0	0	0	0	0	0	0	1	0	0	0	0	0	0	0	1	0	0	2.6	2.6	2.6	60.221	538	538;536;536	NaN						0	9.6442
O15143;A0A1W2PNV4;Q92747	O15143;A0A1W2PNV4	8;7;1	8;7;1	8;7;1	Actin-related protein 2/3 complex subunit 1B	ARPC1B	;	3	8	8	8	4	4	0	0	3	4	3	6	4	4	0	0	3	4	3	6	4	4	0	0	3	4	3	6	21.8	21.8	21.8	40.949	372	372;684;370	3.5			4	4		0	17.551
O15144	O15144	10	10	10	Actin-related protein 2/3 complex subunit 2	ARPC2		1	10	10	10	0	0	0	8	0	5	0	0	0	0	0	8	0	5	0	0	0	0	0	8	0	5	0	0	32.3	32.3	32.3	34.333	300	300	3			10			0	15.365
O15145	O15145	5	5	5	Actin-related protein 2/3 complex subunit 3	ARPC3		1	5	5	5	1	1	1	3	1	3	1	1	1	1	1	3	1	3	1	1	1	1	1	3	1	3	1	1	30.9	30.9	30.9	20.546	178	178	4			4		4	0	10.845
O15160	O15160	6	6	6	DNA-directed RNA polymerases I and III subunit RPAC1	POLR1C		1	6	6	6	4	5	1	2	3	3	3	4	4	5	1	2	3	3	3	4	4	5	1	2	3	3	3	4	20.5	20.5	20.5	39.249	346	346	3.53			7	8		0	54.189
O15212	O15212	1	1	1	Prefoldin subunit 6	PFDN6		1	1	1	1	0	0	0	0	0	1	0	0	0	0	0	0	0	1	0	0	0	0	0	0	0	1	0	0	9.3	9.3	9.3	14.582	129	129	NaN						0.0018762	1.8977
O15231	O15231	2	2	2	Zinc finger protein 185	ZNF185		1	2	2	2	0	0	0	0	1	0	1	0	0	0	0	0	1	0	1	0	0	0	0	0	1	0	1	0	4.4	4.4	4.4	73.525	689	689	NaN						0.001261	1.9545
O15258	O15258	1	1	1	Protein RER1	RER1		1	1	1	1	0	0	0	0	0	1	0	0	0	0	0	0	0	1	0	0	0	0	0	0	0	1	0	0	5.1	5.1	5.1	22.958	196	196	NaN						0.00064893	2.1855
O15260	O15260	2	2	2	Surfeit locus protein 4	SURF4		1	2	2	2	0	0	0	0	0	2	0	0	0	0	0	0	0	2	0	0	0	0	0	0	0	2	0	0	8.6	8.6	8.6	30.394	269	269	NaN						0	3.9514
O15305	O15305	10	10	9	Phosphomannomutase 2	PMM2		1	10	10	9	5	4	2	3	5	2	1	3	5	4	2	3	5	2	1	3	4	4	1	2	5	1	1	2	41.5	41.5	38.6	28.082	246	246	3.71			4	10		0	14.206
O15371	O15371	4	4	4	Eukaryotic translation initiation factor 3 subunit D	EIF3D		1	4	4	4	0	0	0	1	0	4	0	0	0	0	0	1	0	4	0	0	0	0	0	1	0	4	0	0	7.8	7.8	7.8	63.972	548	548	3			1			0	10.622
O15372	O15372	2	2	2	Eukaryotic translation initiation factor 3 subunit H	EIF3H		1	2	2	2	0	0	0	0	0	2	0	0	0	0	0	0	0	2	0	0	0	0	0	0	0	2	0	0	6	6	6	39.93	352	352	NaN						0	2.6227
O15400	O15400	2	2	2	Syntaxin-7	STX7		1	2	2	2	0	0	0	0	0	2	0	0	0	0	0	0	0	2	0	0	0	0	0	0	0	2	0	0	10.7	10.7	10.7	29.815	261	261	NaN						0	15.521
O15484	O15484	2	2	2	Calpain-5	CAPN5		1	2	2	2	0	0	0	0	0	0	0	2	0	0	0	0	0	0	0	2	0	0	0	0	0	0	0	2	3.9	3.9	3.9	73.168	640	640	NaN						0	3.6048
O15511	O15511	2	2	2	Actin-related protein 2/3 complex subunit 5	ARPC5		1	2	2	2	0	1	0	1	0	2	0	0	0	1	0	1	0	2	0	0	0	1	0	1	0	2	0	0	16.6	16.6	16.6	16.32	151	151	4			1		1	0	5.1546
O43143	O43143	14	14	14	Pre-mRNA-splicing factor ATP-dependent RNA helicase DHX15	DHX15		1	14	14	14	1	1	1	1	0	13	4	0	1	1	1	1	0	13	4	0	1	1	1	1	0	13	4	0	16.9	16.9	16.9	90.932	795	795	2		4				0	31.406
O43159	O43159	1	1	1	Ribosomal RNA-processing protein 8	RRP8		1	1	1	1	0	0	0	0	0	0	1	0	0	0	0	0	0	0	1	0	0	0	0	0	0	0	1	0	3.1	3.1	3.1	50.714	456	456	NaN						0.0024829	1.8455
O43172	O43172	2	2	2	U4/U6 small nuclear ribonucleoprotein Prp4	PRPF4		1	2	2	2	0	0	0	0	0	2	0	0	0	0	0	0	0	2	0	0	0	0	0	0	0	2	0	0	4.2	4.2	4.2	58.449	522	522	NaN						0	4.3041
O43175	O43175	18	18	18	D-3-phosphoglycerate dehydrogenase	PHGDH		1	18	18	18	8	8	2	10	9	15	7	10	8	8	2	10	9	15	7	10	8	8	2	10	9	15	7	10	39	39	39	56.65	533	533	3.29			22	9		0	180.57
O43240	O43240	5	5	5	Kallikrein-10	KLK10		1	5	5	5	0	0	0	5	0	0	0	0	0	0	0	5	0	0	0	0	0	0	0	5	0	0	0	0	16.3	16.3	16.3	30.17	276	276	3			7			0	11.224
O43242	O43242	11	11	11	26S proteasome non-ATPase regulatory subunit 3	PSMD3		1	11	11	11	0	0	0	0	0	11	0	0	0	0	0	0	0	11	0	0	0	0	0	0	0	11	0	0	21.9	21.9	21.9	60.977	534	534	NaN						0	41.876
O43251;Q9NWB1;A6NFN3	O43251;Q9NWB1;A6NFN3	6;5;3	6;5;3	6;5;3	RNA binding protein fox-1 homolog 2;RNA binding protein fox-1 homolog 1;RNA binding protein fox-1 homolog 3	RBFOX2;RBFOX1;RBFOX3	;;	3	6	6	6	2	5	1	2	3	1	1	2	2	5	1	2	3	1	1	2	2	5	1	2	3	1	1	2	16.7	16.7	16.7	41.373	390	390;397;312	3.42			7	5		0	12.86
O43252;O95340	O43252	6;1	6;1	6;1	Bifunctional 3-phosphoadenosine 5-phosphosulfate synthase 1;Sulfate adenylyltransferase;Adenylyl-sulfate kinase	PAPSS1		2	6	6	6	0	1	0	0	1	1	1	4	0	1	0	0	1	1	1	4	0	1	0	0	1	1	1	4	13.5	13.5	13.5	70.832	624	624;614	2		1				0	16.399
O43290	O43290	4	4	4	U4/U6.U5 tri-snRNP-associated protein 1	SART1		1	4	4	4	1	1	0	0	3	1	0	2	1	1	0	0	3	1	0	2	1	1	0	0	3	1	0	2	7.8	7.8	7.8	90.254	800	800	5					2	0	51.195
O43294	O43294	10	10	10	Transforming growth factor beta-1-induced transcript 1 protein	TGFB1I1		1	10	10	10	5	4	2	2	1	1	3	8	5	4	2	2	1	1	3	8	5	4	2	2	1	1	3	8	29.1	29.1	29.1	49.814	461	461	3.29			10	4		0	80.204
O43374;C9J798	O43374;C9J798	3;2	3;2	2;1	Ras GTPase-activating protein 4;Putative Ras GTPase-activating protein 4B	RASA4;RASA4B	;	2	3	3	2	0	0	1	0	1	0	0	2	0	0	1	0	1	0	0	2	0	0	0	0	1	0	0	1	4.6	4.6	2.4	90.457	803	803;803	2		1				0	4.4444
O43390	O43390	8	5	5	Heterogeneous nuclear ribonucleoprotein R	HNRNPR		1	8	5	5	0	0	0	0	0	1	8	0	0	0	0	0	0	0	5	0	0	0	0	0	0	0	5	0	15.3	10.4	10.4	70.942	633	633	NaN						0	11.759
O43395	O43395	1	1	1	U4/U6 small nuclear ribonucleoprotein Prp3	PRPF3		1	1	1	1	0	0	0	0	0	1	0	0	0	0	0	0	0	1	0	0	0	0	0	0	0	1	0	0	1.5	1.5	1.5	77.528	683	683	NaN						0	2.5733
O43396	O43396	9	9	9	Thioredoxin-like protein 1	TXNL1		1	9	9	9	0	0	0	0	0	9	1	1	0	0	0	0	0	9	1	1	0	0	0	0	0	9	1	1	35.6	35.6	35.6	32.251	289	289	NaN						0	35.414
O43399	O43399	2	2	2	Tumor protein D54	TPD52L2		1	2	2	2	0	0	0	0	0	2	0	0	0	0	0	0	0	2	0	0	0	0	0	0	0	2	0	0	10.2	10.2	10.2	22.237	206	206	NaN						0	3.6801
P39687;O95626;O43423	P39687;O95626;O43423	1;1;1	1;1;1	1;1;1	Acidic leucine-rich nuclear phosphoprotein 32 family member A;Acidic leucine-rich nuclear phosphoprotein 32 family member D;Acidic leucine-rich nuclear phosphoprotein 32 family member C	ANP32A;ANP32D;ANP32C	;;	3	1	1	1	0	0	0	0	0	1	0	0	0	0	0	0	0	1	0	0	0	0	0	0	0	1	0	0	3.6	3.6	3.6	28.585	249	249;131;234	NaN						0.0092432	1.4388
O43447	O43447	4	4	4	Peptidyl-prolyl cis-trans isomerase H	PPIH		1	4	4	4	3	3	1	1	0	2	0	2	3	3	1	1	0	2	0	2	3	3	1	1	0	2	0	2	23.7	23.7	23.7	19.208	177	177	5					8	0	9.4428
O43491	O43491	5	5	4	Band 4.1-like protein 2	EPB41L2		1	5	5	4	0	0	0	0	0	5	0	0	0	0	0	0	0	5	0	0	0	0	0	0	0	4	0	0	6.1	6.1	5.4	112.59	1005	1005	NaN						0	42.417
O43592	O43592	2	2	2	Exportin-T	XPOT		1	2	2	2	0	0	0	0	0	2	0	0	0	0	0	0	0	2	0	0	0	0	0	0	0	2	0	0	1.7	1.7	1.7	109.96	962	962	NaN						0.0080925	1.4432
O43617	O43617	1	1	1	Trafficking protein particle complex subunit 3	TRAPPC3		1	1	1	1	0	0	0	0	0	1	0	0	0	0	0	0	0	1	0	0	0	0	0	0	0	1	0	0	4.4	4.4	4.4	20.274	180	180	NaN						0.0075275	1.4572
O43681	O43681	2	2	2	ATPase ASNA1	ASNA1		1	2	2	2	0	0	0	0	0	2	0	0	0	0	0	0	0	2	0	0	0	0	0	0	0	2	0	0	5.5	5.5	5.5	38.792	348	348	NaN						0	4.2097
O43684	O43684	10	10	10	Mitotic checkpoint protein BUB3	BUB3		1	10	10	10	3	3	0	0	3	8	1	2	3	3	0	0	3	8	1	2	3	3	0	0	3	8	1	2	34.8	34.8	34.8	37.154	328	328	3.5			3	3		0	33.8
O43707	O43707	51	51	31	Alpha-actinin-4	ACTN4		1	51	51	31	0	14	16	30	13	20	43	18	0	14	16	30	13	20	43	18	0	5	9	22	6	10	26	10	63.2	63.2	42	104.85	911	911	2.11	21	31	30			0	323.31
Q99418;Q15438;O43739	Q99418;Q15438;O43739	1;1;1	1;1;1	1;1;1	Cytohesin-2;Cytohesin-1;Cytohesin-3	CYTH2;CYTH1;CYTH3	;;	3	1	1	1	0	1	1	0	0	0	0	0	0	1	1	0	0	0	0	0	0	1	1	0	0	0	0	0	2.8	2.8	2.8	46.546	400	400;398;400	3.5			1	1		0.00065876	2.3448
O43747	O43747	3	3	3	AP-1 complex subunit gamma-1	AP1G1		1	3	3	3	0	1	0	0	0	3	0	0	0	1	0	0	0	3	0	0	0	1	0	0	0	3	0	0	3.2	3.2	3.2	91.35	822	822	2		1				0	3.3214
O43776	O43776	19	19	18	Asparagine--tRNA ligase, cytoplasmic	NARS		1	19	19	18	9	11	9	8	3	6	9	11	9	11	9	8	3	6	9	11	9	11	8	7	2	6	9	10	33.9	33.9	33.9	62.942	548	548	2.83		19	17	11		0	124.04
O43795	O43795	2	2	2	Unconventional myosin-Ib	MYO1B		1	2	2	2	0	2	0	0	0	0	0	0	0	2	0	0	0	0	0	0	0	2	0	0	0	0	0	0	1.5	1.5	1.5	131.98	1136	1136	1	2					0.007545	1.4695
O43809	O43809	6	6	6	Cleavage and polyadenylation specificity factor subunit 5	NUDT21		1	6	6	6	1	0	1	0	0	5	0	0	1	0	1	0	0	5	0	0	1	0	1	0	0	5	0	0	25.1	25.1	25.1	26.227	227	227	4.5				1	1	0	50.005
O43813	O43813	9	9	9	LanC-like protein 1	LANCL1		1	9	9	9	3	4	2	2	0	2	7	8	3	4	2	2	0	2	7	8	3	4	2	2	0	2	7	8	26.1	26.1	26.1	45.283	399	399	3.45			6	5		0	31.391
O43818	O43818	1	1	1	U3 small nucleolar RNA-interacting protein 2	RRP9		1	1	1	1	0	0	0	0	0	1	0	0	0	0	0	0	0	1	0	0	0	0	0	0	0	1	0	0	2.3	2.3	2.3	51.84	475	475	NaN						0.002454	1.7899
O43823	O43823	7	7	7	A-kinase anchor protein 8	AKAP8		1	7	7	7	2	6	4	4	1	0	2	2	2	6	4	4	1	0	2	2	2	6	4	4	1	0	2	2	13	13	13	76.107	692	692	2		16				0	83.656
O43837	O43837	1	1	1	Isocitrate dehydrogenase [NAD] subunit beta, mitochondrial	IDH3B		1	1	1	1	0	0	0	0	0	1	0	0	0	0	0	0	0	1	0	0	0	0	0	0	0	1	0	0	3.4	3.4	3.4	42.183	385	385	NaN						0	8.0884
O43852	O43852	4	4	4	Calumenin	CALU		1	4	4	4	0	0	0	0	0	4	0	0	0	0	0	0	0	4	0	0	0	0	0	0	0	4	0	0	12.7	12.7	12.7	37.106	315	315	NaN						0	10.513
O60218	O60218	6	6	4	Aldo-keto reductase family 1 member B10	AKR1B10		1	6	6	4	0	0	0	6	0	0	0	0	0	0	0	6	0	0	0	0	0	0	0	4	0	0	0	0	21.5	21.5	13	36.019	316	316	3			7			0	18.96
O60232	O60232	2	2	2	Sjoegren syndrome/scleroderma autoantigen 1	SSSCA1		1	2	2	2	0	0	0	0	0	2	0	0	0	0	0	0	0	2	0	0	0	0	0	0	0	2	0	0	11.6	11.6	11.6	21.474	199	199	NaN						0	3.4471
O60234;P60983	O60234;P60983	1;1	1;1	1;1	Glia maturation factor gamma;Glia maturation factor beta	GMFG;GMFB	;	2	1	1	1	0	1	0	0	0	1	0	0	0	1	0	0	0	1	0	0	0	1	0	0	0	1	0	0	6.3	6.3	6.3	16.801	142	142;142	5					1	0.005316	1.5571
O60264;P28370	O60264	8;3	8;3	8;3	SWI/SNF-related matrix-associated actin-dependent regulator of chromatin subfamily A member 5	SMARCA5		2	8	8	8	0	1	0	0	0	0	7	0	0	1	0	0	0	0	7	0	0	1	0	0	0	0	7	0	7.9	7.9	7.9	121.9	1052	1052;1054	1	1					0	8.8085
O60437;REV__Q9ULW3	O60437	27;1	27;1	27;1	Periplakin	PPL		2	27	27	27	0	0	0	27	0	0	1	0	0	0	0	27	0	0	1	0	0	0	0	27	0	0	1	0	16.1	16.1	16.1	204.74	1756	1756;272	3			32			0	83.129
O60493	O60493	3	2	2	Sorting nexin-3	SNX3		1	3	2	2	0	0	0	0	0	3	0	0	0	0	0	0	0	2	0	0	0	0	0	0	0	2	0	0	11.1	5.6	5.6	18.762	162	162	NaN						0	3.4755
O60506	O60506	9	9	6	Heterogeneous nuclear ribonucleoprotein Q	SYNCRIP		1	9	9	6	0	0	0	1	0	7	3	0	0	0	0	1	0	7	3	0	0	0	0	1	0	6	0	0	16.9	16.9	11.9	69.602	623	623	3			1			0	38.446
O60678	O60678	1	1	1	Protein arginine N-methyltransferase 3	PRMT3		1	1	1	1	0	0	0	0	0	1	0	0	0	0	0	0	0	1	0	0	0	0	0	0	0	1	0	0	1.9	1.9	1.9	59.902	531	531	NaN						0.0047761	1.585
O60701	O60701	12	12	12	UDP-glucose 6-dehydrogenase	UGDH		1	12	12	12	6	7	2	4	3	7	4	4	6	7	2	4	3	7	4	4	6	7	2	4	3	7	4	4	26.7	26.7	26.7	55.023	494	494	3.4			12	8		0	85.395
O60716	O60716	23	23	23	Catenin delta-1	CTNND1		1	23	23	23	6	12	3	8	7	5	12	18	6	12	3	8	7	5	12	18	6	12	3	8	7	5	12	18	28.5	28.5	28.5	108.17	968	968	1.4	24	16				0	164.72
O60749;Q13596	O60749	3;1	3;1	3;1	Sorting nexin-2	SNX2		2	3	3	3	0	0	0	0	0	3	0	0	0	0	0	0	0	3	0	0	0	0	0	0	0	3	0	0	6.9	6.9	6.9	58.47	519	519;522	NaN						0	16.545
O60762	O60762	5	5	5	Dolichol-phosphate mannosyltransferase subunit 1	DPM1		1	5	5	5	3	3	2	1	1	2	1	3	3	3	2	1	1	2	1	3	3	3	2	1	1	2	1	3	17.7	17.7	17.7	29.634	260	260	3.67			3	6		0	9.1169
O60763;REV__Q5VZ89	O60763	5;1	5;1	5;1	General vesicular transport factor p115	USO1		2	5	5	5	0	0	0	0	0	5	0	0	0	0	0	0	0	5	0	0	0	0	0	0	0	5	0	0	4.7	4.7	4.7	107.89	962	962;1909	NaN						0	14.399
O60783	O60783	2	2	2	28S ribosomal protein S14, mitochondrial	MRPS14		1	2	2	2	1	2	0	1	0	0	0	1	1	2	0	1	0	0	0	1	1	2	0	1	0	0	0	1	21.9	21.9	21.9	15.139	128	128	5					4	0	16.397
Q93079;Q99877;P62807;P58876;O60814;Q5QNW6;Q99879;P57053	Q93079;Q99877;P62807;P58876;O60814;Q5QNW6;Q99879;P57053	13;13;13;13;13;13;13;12	13;13;13;13;13;13;13;12	0;0;0;0;0;0;0;0	Histone H2B type 1-H;Histone H2B type 1-N;Histone H2B type 1-C/E/F/G/I;Histone H2B type 1-D;Histone H2B type 1-K;Histone H2B type 2-F;Histone H2B type 1-M;Histone H2B type F-S	HIST1H2BH;HIST1H2BN;HIST1H2BC;HIST1H2BD;HIST1H2BK;HIST2H2BF;HIST1H2BM;H2BFS	;;;;;;;	8	13	13	0	10	7	5	5	10	10	9	7	10	7	5	5	10	10	9	7	0	0	0	0	0	0	0	0	63.5	63.5	0	13.892	126	126;126;126;126;126;126;126;126	3.9	7	3	12	4	33	0	143.22
O60832	O60832	2	2	2	H/ACA ribonucleoprotein complex subunit 4	DKC1		1	2	2	2	0	0	0	0	1	0	2	0	0	0	0	0	1	0	2	0	0	0	0	0	1	0	2	0	6.4	6.4	6.4	57.673	514	514	NaN						0	12.52
O60884	O60884	9	9	9	DnaJ homolog subfamily A member 2	DNAJA2		1	9	9	9	1	4	0	3	5	6	5	8	1	4	0	3	5	6	5	8	1	4	0	3	5	6	5	8	24.8	24.8	24.8	45.745	412	412	3.5			4	4		0	41.251
O60925	O60925	2	2	2	Prefoldin subunit 1	PFDN1		1	2	2	2	0	0	0	0	0	1	1	0	0	0	0	0	0	1	1	0	0	0	0	0	0	1	1	0	18	18	18	14.21	122	122	NaN						0	4.0528
O75083	O75083	10	10	10	WD repeat-containing protein 1	WDR1		1	10	10	10	3	6	1	2	2	5	0	2	3	6	1	2	2	5	0	2	3	6	1	2	2	5	0	2	18	18	18	66.193	606	606	3.42		1	5	6		0	17.889
O75131;Q86YQ8;Q96A23;Q9UBL6;Q8IYJ1;Q96FN4;Q9HCH3;O95741	O75131	8;1;1;1;1;1;1;1	8;1;1;1;1;1;1;1	8;1;1;1;1;1;1;1	Copine-3	CPNE3		8	8	8	8	5	6	2	4	0	3	4	7	5	6	2	4	0	3	4	7	5	6	2	4	0	3	4	7	15.5	15.5	15.5	60.13	537	537;564;557;633;553;548;593;557	3.35			11	6		0	30.27
O75153	O75153	3	3	3	Clustered mitochondria protein homolog	CLUH		1	3	3	3	0	0	0	0	0	3	0	0	0	0	0	0	0	3	0	0	0	0	0	0	0	3	0	0	2.6	2.6	2.6	146.67	1309	1309	NaN						0	11.252
O75179	O75179	1	1	1	Ankyrin repeat domain-containing protein 17	ANKRD17		1	1	1	1	0	0	0	0	0	1	0	0	0	0	0	0	0	1	0	0	0	0	0	0	0	1	0	0	0.4	0.4	0.4	274.25	2603	2603	NaN						0	4.0553
O75182	O75182	1	1	1	Paired amphipathic helix protein Sin3b	SIN3B		1	1	1	1	0	0	1	1	0	0	0	0	0	0	1	1	0	0	0	0	0	0	1	1	0	0	0	0	1.2	1.2	1.2	133.06	1162	1162	3.33		1	1		1	1	-2
O75190;Q8WWF6	O75190;Q8WWF6	2;1	2;1	1;1	DnaJ homolog subfamily B member 6;DnaJ homolog subfamily B member 3	DNAJB6;DNAJB3	;	2	2	2	1	0	0	0	0	0	1	0	1	0	0	0	0	0	1	0	1	0	0	0	0	0	1	0	0	7.1	7.1	4	36.087	326	326;145	NaN						0.0006435	2.1289
O75223	O75223	2	2	2	Gamma-glutamylcyclotransferase	GGCT		1	2	2	2	0	0	0	2	0	0	0	0	0	0	0	2	0	0	0	0	0	0	0	2	0	0	0	0	10.6	10.6	10.6	21.007	188	188	3			2			0	4.2736
O75330	O75330	1	1	1	Hyaluronan mediated motility receptor	HMMR		1	1	1	1	0	0	0	1	0	0	0	0	0	0	0	1	0	0	0	0	0	0	0	1	0	0	0	0	1.1	1.1	1.1	84.099	724	724	4				2		1	-2
O75340	O75340	2	2	2	Programmed cell death protein 6	PDCD6		1	2	2	2	0	0	0	1	0	2	0	0	0	0	0	1	0	2	0	0	0	0	0	1	0	2	0	0	9.9	9.9	9.9	21.868	191	191	3			1			0	2.6231
O75342	O75342	3	3	3	Arachidonate 12-lipoxygenase, 12R-type	ALOX12B		1	3	3	3	0	0	0	3	0	0	0	0	0	0	0	3	0	0	0	0	0	0	0	3	0	0	0	0	5.8	5.8	5.8	80.355	701	701	3			3			0	6.7049
O75351;Q9UN37;Q6PIW4;I3L4J1	O75351	3;1;1;1	3;1;1;1	3;1;1;1	Vacuolar protein sorting-associated protein 4B	VPS4B		4	3	3	3	0	1	1	1	0	2	0	0	0	1	1	1	0	2	0	0	0	1	1	1	0	2	0	0	7.9	7.9	7.9	49.301	444	444;437;674;428	3.33			2	1		0	5.7303
O75367	O75367	12	12	10	Core histone macro-H2A.1	H2AFY		1	12	12	10	0	3	2	6	3	1	12	3	0	3	2	6	3	1	12	3	0	2	2	4	2	0	10	2	41.1	41.1	34.1	39.617	372	372	3.15			11	2		0	167.26
O75369	O75369	54	40	40	Filamin-B	FLNB		1	54	40	40	6	10	2	2	2	48	3	4	0	2	0	0	0	39	0	0	0	2	0	0	0	39	0	0	23.9	18.6	18.6	278.16	2602	2602	1	2					0	227.41
O75382	O75382	1	1	1	Tripartite motif-containing protein 3	TRIM3		1	1	1	1	0	1	0	0	0	0	0	1	0	1	0	0	0	0	0	1	0	1	0	0	0	0	0	1	1.3	1.3	1.3	80.829	744	744	2		1				0	2.5024
O75390	O75390	3	3	3	Citrate synthase, mitochondrial	CS		1	3	3	3	0	0	0	0	0	3	0	0	0	0	0	0	0	3	0	0	0	0	0	0	0	3	0	0	7.9	7.9	7.9	51.712	466	466	NaN						0	22.897
O75396	O75396	4	4	4	Vesicle-trafficking protein SEC22b	SEC22B		1	4	4	4	0	0	0	0	0	4	0	0	0	0	0	0	0	4	0	0	0	0	0	0	0	4	0	0	21.4	21.4	21.4	24.593	215	215	NaN						0	29.59
O75400	O75400	2	2	2	Pre-mRNA-processing factor 40 homolog A	PRPF40A		1	2	2	2	0	0	0	0	0	2	0	0	0	0	0	0	0	2	0	0	0	0	0	0	0	2	0	0	2.4	2.4	2.4	108.8	957	957	NaN						0	2.4638
O75420	O75420	2	2	2	PERQ amino acid-rich with GYF domain-containing protein 1	GIGYF1		1	2	2	2	0	1	0	1	1	0	0	1	0	1	0	1	1	0	0	1	0	1	0	1	1	0	0	1	2.3	2.3	2.3	114.6	1035	1035	1	2					0	9.5977
O75436	O75436	1	1	1	Vacuolar protein sorting-associated protein 26A	VPS26A		1	1	1	1	0	0	0	0	0	1	0	0	0	0	0	0	0	1	0	0	0	0	0	0	0	1	0	0	4	4	4	38.169	327	327	NaN						1	-2
O75439	O75439	3	3	3	Mitochondrial-processing peptidase subunit beta	PMPCB		1	3	3	3	2	2	1	0	0	0	0	0	2	2	1	0	0	0	0	0	2	2	1	0	0	0	0	0	8.2	8.2	8.2	54.366	489	489	3.4			3	2		0	23.492
O75475	O75475	3	3	3	PC4 and SFRS1-interacting protein	PSIP1		1	3	3	3	0	0	1	0	0	0	3	0	0	0	1	0	0	0	3	0	0	0	1	0	0	0	3	0	7	7	7	60.103	530	530	3			1			0	8.6484
O75477;O94905	O75477;O94905	1;1	1;1	1;1	Erlin-1;Erlin-2	ERLIN1;ERLIN2	;	2	1	1	1	0	0	0	0	0	1	0	0	0	0	0	0	0	1	0	0	0	0	0	0	0	1	0	0	3.5	3.5	3.5	38.925	346	346;339	NaN						0	2.9489
O75489	O75489	2	2	2	NADH dehydrogenase [ubiquinone] iron-sulfur protein 3, mitochondrial	NDUFS3		1	2	2	2	2	2	0	1	0	0	0	0	2	2	0	1	0	0	0	0	2	2	0	1	0	0	0	0	9.8	9.8	9.8	30.241	264	264	3.67			2	4		0	10.683
O75494	O75494	1	1	1	Serine/arginine-rich splicing factor 10	SRSF10		1	1	1	1	0	0	0	0	0	0	1	0	0	0	0	0	0	0	1	0	0	0	0	0	0	0	1	0	4.6	4.6	4.6	31.3	262	262	NaN						0	4.2209
O75531	O75531	4	4	4	Barrier-to-autointegration factor;Barrier-to-autointegration factor, N-terminally processed	BANF1		1	4	4	4	0	0	0	0	0	2	3	3	0	0	0	0	0	2	3	3	0	0	0	0	0	2	3	3	42.7	42.7	42.7	10.058	89	89	NaN						0	22.897
O75533	O75533	1	1	1	Splicing factor 3B subunit 1	SF3B1		1	1	1	1	0	0	0	0	0	1	0	0	0	0	0	0	0	1	0	0	0	0	0	0	0	1	0	0	0.9	0.9	0.9	145.83	1304	1304	NaN						0	6.7409
O75534	O75534	6	6	6	Cold shock domain-containing protein E1	CSDE1		1	6	6	6	0	0	0	0	0	6	0	0	0	0	0	0	0	6	0	0	0	0	0	0	0	6	0	0	7.8	7.8	7.8	88.884	798	798	NaN						0	15.885
O75569	O75569	1	1	1	Interferon-inducible double-stranded RNA-dependent protein kinase activator A	PRKRA		1	1	1	1	1	0	0	0	0	0	0	0	1	0	0	0	0	0	0	0	1	0	0	0	0	0	0	0	3.2	3.2	3.2	34.404	313	313	4				1		0.0053349	1.5648
O75635	O75635	4	4	4	Serpin B7	SERPINB7		1	4	4	4	0	0	0	4	0	0	0	0	0	0	0	4	0	0	0	0	0	0	0	4	0	0	0	0	11.3	11.3	11.3	42.904	380	380	3			4			0	5.3944
O75643	O75643	13	13	13	U5 small nuclear ribonucleoprotein 200 kDa helicase	SNRNP200		1	13	13	13	1	5	0	1	0	9	1	1	1	5	0	1	0	9	1	1	1	5	0	1	0	9	1	1	7.1	7.1	7.1	244.5	2136	2136	1	7					0	45.034
O75694	O75694	2	2	2	Nuclear pore complex protein Nup155	NUP155		1	2	2	2	0	0	0	0	0	2	0	0	0	0	0	0	0	2	0	0	0	0	0	0	0	2	0	0	1.4	1.4	1.4	155.2	1391	1391	NaN						0	6.5038
O75821	O75821	4	4	4	Eukaryotic translation initiation factor 3 subunit G	EIF3G		1	4	4	4	0	0	0	0	0	4	0	0	0	0	0	0	0	4	0	0	0	0	0	0	0	4	0	0	14.7	14.7	14.7	35.611	320	320	NaN						0	43.839
O75822	O75822	1	1	1	Eukaryotic translation initiation factor 3 subunit J	EIF3J		1	1	1	1	0	0	0	0	0	1	0	0	0	0	0	0	0	1	0	0	0	0	0	0	0	1	0	0	4.3	4.3	4.3	29.062	258	258	NaN						0.00064641	2.1646
O75874	O75874	5	4	4	Isocitrate dehydrogenase [NADP] cytoplasmic	IDH1		1	5	4	4	1	1	0	2	0	4	0	0	1	1	0	1	0	3	0	0	1	1	0	1	0	3	0	0	12.1	9.9	9.9	46.659	414	414	3.5			3		1	0	6.7615
O75914	O75914	1	1	1	Serine/threonine-protein kinase PAK 3	PAK3		1	1	1	1	0	0	0	0	0	1	0	0	0	0	0	0	0	1	0	0	0	0	0	0	0	1	0	0	2.3	2.3	2.3	62.309	559	559	NaN						0	7.3161
O75934	O75934	2	2	2	Pre-mRNA-splicing factor SPF27	BCAS2		1	2	2	2	0	0	0	0	0	2	0	0	0	0	0	0	0	2	0	0	0	0	0	0	0	2	0	0	11.6	11.6	11.6	26.131	225	225	NaN						0	7.327
O75935	O75935	1	1	1	Dynactin subunit 3	DCTN3		1	1	1	1	0	0	0	0	0	1	0	0	0	0	0	0	0	1	0	0	0	0	0	0	0	1	0	0	4.8	4.8	4.8	21.119	186	186	NaN						0.0070423	1.5245
O76003	O76003	1	1	1	Glutaredoxin-3	GLRX3		1	1	1	1	0	0	0	0	0	0	1	0	0	0	0	0	0	0	1	0	0	0	0	0	0	0	1	0	7.8	7.8	7.8	37.432	335	335	NaN						0	6.87
O76021	O76021	4	4	4	Ribosomal L1 domain-containing protein 1	RSL1D1		1	4	4	4	0	0	0	0	0	0	4	0	0	0	0	0	0	0	4	0	0	0	0	0	0	0	4	0	9	9	9	54.972	490	490	NaN						0	4.0739
O76031	O76031	4	4	4	ATP-dependent Clp protease ATP-binding subunit clpX-like, mitochondrial	CLPX		1	4	4	4	0	1	0	0	3	2	0	0	0	1	0	0	3	2	0	0	0	1	0	0	3	2	0	0	7.4	7.4	7.4	69.223	633	633	2		1				0	4.6798
O76071	O76071	2	2	2	Probable cytosolic iron-sulfur protein assembly protein CIAO1	CIAO1		1	2	2	2	1	2	0	0	2	0	1	1	1	2	0	0	2	0	1	1	1	2	0	0	2	0	1	1	5	5	5	37.84	339	339	3.33			2	1		0	2.4864
O76094	O76094	2	2	2	Signal recognition particle subunit SRP72	SRP72		1	2	2	2	0	0	0	0	0	2	0	0	0	0	0	0	0	2	0	0	0	0	0	0	0	2	0	0	3.1	3.1	3.1	74.605	671	671	NaN						0	2.6658
O94760	O94760	2	2	2	N(G),N(G)-dimethylarginine dimethylaminohydrolase 1	DDAH1		1	2	2	2	0	0	0	0	0	2	0	0	0	0	0	0	0	2	0	0	0	0	0	0	0	2	0	0	9.1	9.1	9.1	31.121	285	285	NaN						0	20.7
O94776;Q13330;Q9BTC8	O94776	4;1;1	4;1;1	4;1;1	Metastasis-associated protein MTA2	MTA2		3	4	4	4	0	0	0	0	0	4	0	0	0	0	0	0	0	4	0	0	0	0	0	0	0	4	0	0	6.3	6.3	6.3	75.022	668	668;715;594	NaN						0	8.8658
O94817	O94817	1	1	1	Ubiquitin-like protein ATG12	ATG12		1	1	1	1	1	0	0	0	0	0	0	0	1	0	0	0	0	0	0	0	1	0	0	0	0	0	0	0	6.4	6.4	6.4	15.113	140	140	4				1		1	-2
O94906	O94906	2	2	2	Pre-mRNA-processing factor 6	PRPF6		1	2	2	2	0	0	1	0	0	1	0	0	0	0	1	0	0	1	0	0	0	0	1	0	0	1	0	0	2.2	2.2	2.2	106.92	941	941	3			1			0.00064103	2.0995
O94925	O94925	6	6	6	Glutaminase kidney isoform, mitochondrial	GLS		1	6	6	6	1	5	0	3	1	2	1	3	1	5	0	3	1	2	1	3	1	5	0	3	1	2	1	3	10.6	10.6	10.6	73.46	669	669	3.56			4	5		0	30.974
O94966	O94966	2	2	2	Ubiquitin carboxyl-terminal hydrolase 19	USP19		1	2	2	2	0	0	0	0	0	1	1	1	0	0	0	0	0	1	1	1	0	0	0	0	0	1	1	1	2.1	2.1	2.1	145.65	1318	1318	NaN						0.00065317	2.229
O94979	O94979	5	5	5	Protein transport protein Sec31A	SEC31A		1	5	5	5	0	0	0	0	0	5	0	0	0	0	0	0	0	5	0	0	0	0	0	0	0	5	0	0	4	4	4	133.01	1220	1220	NaN						0	17.263
O95049	O95049	1	1	1	Tight junction protein ZO-3	TJP3		1	1	1	1	0	0	0	0	1	0	0	0	0	0	0	0	1	0	0	0	0	0	0	0	1	0	0	0	0.9	0.9	0.9	101.4	919	919	NaN						1	-2
O95071	O95071	1	1	1	E3 ubiquitin-protein ligase UBR5	UBR5		1	1	1	1	0	0	0	0	0	1	0	0	0	0	0	0	0	1	0	0	0	0	0	0	0	1	0	0	0.5	0.5	0.5	309.35	2799	2799	NaN						0	6.2341
O95155	O95155	2	2	2	Ubiquitin conjugation factor E4 B	UBE4B		1	2	2	2	0	0	0	0	0	2	0	0	0	0	0	0	0	2	0	0	0	0	0	0	0	2	0	0	1.5	1.5	1.5	146.18	1302	1302	NaN						0.00065703	2.3179
O95163	O95163	2	2	2	Elongator complex protein 1	IKBKAP		1	2	2	2	0	0	0	0	0	2	0	0	0	0	0	0	0	2	0	0	0	0	0	0	0	2	0	0	1.3	1.3	1.3	150.25	1332	1332	NaN						0	2.659
O95197	O95197	1	1	1	Reticulon-3	RTN3		1	1	1	1	0	0	0	1	0	1	1	0	0	0	0	1	0	1	1	0	0	0	0	1	0	1	1	0	1.1	1.1	1.1	112.61	1032	1032	3			2			0.0075319	1.4585
O95232	O95232	2	2	2	Luc7-like protein 3	LUC7L3		1	2	2	2	0	0	0	0	0	2	0	0	0	0	0	0	0	2	0	0	0	0	0	0	0	2	0	0	6.5	6.5	6.5	51.466	432	432	NaN						0	24.479
O95248;Q86WG5	O95248	36;2	36;2	36;2	Myotubularin-related protein 5	SBF1		2	36	36	36	7	17	3	10	11	2	16	25	7	17	3	10	11	2	16	25	7	17	3	10	11	2	16	25	24.2	24.2	24.2	208.44	1868	1868;1849	1	43					0	191.38
O95292;Q9P0L0	O95292;Q9P0L0	2;1	2;1	2;1	Vesicle-associated membrane protein-associated protein B/C;Vesicle-associated membrane protein-associated protein A	VAPB;VAPA	;	2	2	2	2	0	0	0	0	0	2	0	0	0	0	0	0	0	2	0	0	0	0	0	0	0	2	0	0	7.8	7.8	7.8	27.228	243	243;249	NaN						0	5.2411
O95299	O95299	7	7	7	NADH dehydrogenase [ubiquinone] 1 alpha subcomplex subunit 10, mitochondrial	NDUFA10		1	7	7	7	4	2	1	0	2	0	2	4	4	2	1	0	2	0	2	4	4	2	1	0	2	0	2	4	28.5	28.5	28.5	40.75	355	355	3.57			3	4		0	60.684
O95302	O95302	1	1	1	Peptidyl-prolyl cis-trans isomerase FKBP9	FKBP9		1	1	1	1	0	0	0	0	0	1	0	0	0	0	0	0	0	1	0	0	0	0	0	0	0	1	0	0	1.6	1.6	1.6	63.083	570	570	NaN						0.00065189	2.2189
O95336	O95336	1	1	1	6-phosphogluconolactonase	PGLS		1	1	1	1	0	0	0	0	0	1	0	0	0	0	0	0	0	1	0	0	0	0	0	0	0	1	0	0	6.2	6.2	6.2	27.547	258	258	NaN						0	4.3016
O95347	O95347	8	8	8	Structural maintenance of chromosomes protein 2	SMC2		1	8	8	8	0	0	0	0	0	8	0	0	0	0	0	0	0	8	0	0	0	0	0	0	0	8	0	0	7.8	7.8	7.8	135.65	1197	1197	NaN						0	18.581
O95373	O95373	8	8	8	Importin-7	IPO7		1	8	8	8	0	0	0	0	0	8	0	0	0	0	0	0	0	8	0	0	0	0	0	0	0	8	0	0	7.8	7.8	7.8	119.52	1038	1038	NaN						0	26.212
O95433	O95433	3	3	3	Activator of 90 kDa heat shock protein ATPase homolog 1	AHSA1		1	3	3	3	0	0	0	0	0	2	0	1	0	0	0	0	0	2	0	1	0	0	0	0	0	2	0	1	14.5	14.5	14.5	38.274	338	338	NaN						0	10.676
O95470	O95470	3	3	3	Sphingosine-1-phosphate lyase 1	SGPL1		1	3	3	3	2	1	0	0	0	0	0	0	2	1	0	0	0	0	0	0	2	1	0	0	0	0	0	0	5.1	5.1	5.1	63.523	568	568	3.33			2	1		0	3.0472
O95487	O95487	3	3	3	Protein transport protein Sec24B	SEC24B		1	3	3	3	0	2	0	1	1	0	0	1	0	2	0	1	1	0	0	1	0	2	0	1	1	0	0	1	3.1	3.1	3.1	137.42	1268	1268	1	3					0	9.187
O95571	O95571	7	7	7	Persulfide dioxygenase ETHE1, mitochondrial	ETHE1		1	7	7	7	2	0	1	2	1	1	1	4	2	0	1	2	1	1	1	4	2	0	1	2	1	1	1	4	33.5	33.5	33.5	27.873	254	254	3.8			1	4		0	24.854
O95573;O60488	O95573	10;2	10;2	10;2	Long-chain-fatty-acid--CoA ligase 3	ACSL3		2	10	10	10	5	3	0	2	3	2	6	2	5	3	0	2	3	2	6	2	5	3	0	2	3	2	6	2	16.1	16.1	16.1	80.419	720	720;711	2		11				0	41.619
O95602	O95602	20	20	20	DNA-directed RNA polymerase I subunit RPA1	POLR1A		1	20	20	20	3	12	0	0	4	0	2	4	3	12	0	0	4	0	2	4	3	12	0	0	4	0	2	4	13.5	13.5	13.5	194.81	1720	1720	1	16					0	36.005
O95747	O95747	8	8	7	Serine/threonine-protein kinase OSR1	OXSR1		1	8	8	7	3	5	1	3	3	3	1	1	3	5	1	3	3	3	1	1	2	5	1	3	3	3	1	1	17.6	17.6	16.3	58.022	527	527	3.42			7	5		0	12.632
O95757	O95757	5	4	4	Heat shock 70 kDa protein 4L	HSPA4L		1	5	4	4	0	0	0	0	0	5	0	0	0	0	0	0	0	4	0	0	0	0	0	0	0	4	0	0	7.3	5.6	5.6	94.511	839	839	NaN						0	7.4884
O95782	O95782	24	24	17	AP-2 complex subunit alpha-1	AP2A1		1	24	24	17	12	9	1	4	6	8	7	10	12	9	1	4	6	8	7	10	8	7	1	3	5	2	4	7	28.2	28.2	20.7	107.54	977	977	1.97	1	28				0	46.934
O95793	O95793	6	6	5	Double-stranded RNA-binding protein Staufen homolog 1	STAU1		1	6	6	5	2	5	1	0	2	0	1	1	2	5	1	0	2	0	1	1	2	4	1	0	2	0	1	0	11.6	11.6	10.2	63.182	577	577	3.62			3	5		0	11.037
O95816	O95816	14	14	14	BAG family molecular chaperone regulator 2	BAG2		1	14	14	14	3	5	6	3	6	4	4	7	3	5	6	3	6	4	4	7	3	5	6	3	6	4	4	7	56.4	56.4	56.4	23.772	211	211	4.67				6	12	0	44.527
O95817	O95817	1	1	1	BAG family molecular chaperone regulator 3	BAG3		1	1	1	1	0	1	0	0	0	0	0	1	0	1	0	0	0	0	0	1	0	1	0	0	0	0	0	1	2.3	2.3	2.3	61.594	575	575	2		1				0	4.138
O95831	O95831	2	2	2	Apoptosis-inducing factor 1, mitochondrial	AIFM1		1	2	2	2	0	0	0	0	0	2	0	0	0	0	0	0	0	2	0	0	0	0	0	0	0	2	0	0	4.4	4.4	4.4	66.9	613	613	NaN						0	4.2621
O95833	O95833	4	4	4	Chloride intracellular channel protein 3	CLIC3		1	4	4	4	0	0	0	4	0	0	0	0	0	0	0	4	0	0	0	0	0	0	0	4	0	0	0	0	22.9	22.9	22.9	26.648	236	236	3			4			0	6.0708
O95861	O95861	2	2	2	3(2),5-bisphosphate nucleotidase 1	BPNT1		1	2	2	2	0	0	0	0	0	2	0	0	0	0	0	0	0	2	0	0	0	0	0	0	0	2	0	0	6.2	6.2	6.2	33.392	308	308	NaN						0	2.9852
O95864	O95864	1	1	1	Fatty acid desaturase 2	FADS2		1	1	1	1	0	1	0	0	0	0	0	0	0	1	0	0	0	0	0	0	0	1	0	0	0	0	0	0	4.1	4.1	4.1	52.259	444	444	4				1		0.0042271	1.6656
O96019;O94805	O96019;O94805	2;1	2;1	2;1	Actin-like protein 6A;Actin-like protein 6B	ACTL6A;ACTL6B	;	2	2	2	2	0	1	0	0	0	1	0	0	0	1	0	0	0	1	0	0	0	1	0	0	0	1	0	0	5.1	5.1	5.1	47.46	429	429;426	4				1		0.0018868	1.9255
P00167	P00167	1	1	1	Cytochrome b5	CYB5A		1	1	1	1	0	0	0	1	0	0	0	0	0	0	0	1	0	0	0	0	0	0	0	1	0	0	0	0	9.7	9.7	9.7	15.33	134	134	3			1			0.0042245	1.6494
P00338;P07864;Q6ZMR3	P00338	14;1;1	14;1;1	13;0;0	L-lactate dehydrogenase A chain	LDHA		3	14	14	13	4	5	3	10	2	3	2	2	4	5	3	10	2	3	2	2	4	5	3	9	2	2	2	2	38.9	38.9	35.2	36.688	332	332;332;332	3.27	1		19	10		0	64.17
P00367;P49448	P00367;P49448	3;3	3;3	3;3	Glutamate dehydrogenase 1, mitochondrial;Glutamate dehydrogenase 2, mitochondrial	GLUD1;GLUD2	;	2	3	3	3	0	0	0	0	0	3	0	0	0	0	0	0	0	3	0	0	0	0	0	0	0	3	0	0	6.3	6.3	6.3	61.397	558	558;558	NaN						0	23.458
P00387	P00387	12	12	12	NADH-cytochrome b5 reductase 3;NADH-cytochrome b5 reductase 3 membrane-bound form;NADH-cytochrome b5 reductase 3 soluble form	CYB5R3		1	12	12	12	0	0	3	3	0	3	10	0	0	0	3	3	0	3	10	0	0	0	3	3	0	3	10	0	46.5	46.5	46.5	34.234	301	301	4				8		0	79.42
P00390	P00390	1	1	1	Glutathione reductase, mitochondrial	GSR		1	1	1	1	0	0	0	0	0	1	0	0	0	0	0	0	0	1	0	0	0	0	0	0	0	1	0	0	2.3	2.3	2.3	56.256	522	522	NaN						0	2.4151
P00403	P00403	1	1	1	Cytochrome c oxidase subunit 2	MT-CO2		1	1	1	1	0	0	0	1	0	0	0	0	0	0	0	1	0	0	0	0	0	0	0	1	0	0	0	0	4.4	4.4	4.4	25.565	227	227	3			1			0.0053223	1.5592
P00441	P00441	3	3	3	Superoxide dismutase [Cu-Zn]	SOD1		1	3	3	3	1	2	0	1	0	1	0	0	1	2	0	1	0	1	0	0	1	2	0	1	0	1	0	0	23.4	23.4	23.4	15.936	154	154	3.67			4		2	0	7.5607
P00491	P00491	5	5	5	Purine nucleoside phosphorylase	PNP		1	5	5	5	0	0	0	5	0	1	0	0	0	0	0	5	0	1	0	0	0	0	0	5	0	1	0	0	20.8	20.8	20.8	32.118	289	289	3			5			0	13.007
P00492	P00492	4	4	4	Hypoxanthine-guanine phosphoribosyltransferase	HPRT1		1	4	4	4	0	0	0	0	0	4	0	0	0	0	0	0	0	4	0	0	0	0	0	0	0	4	0	0	21.1	21.1	21.1	24.579	218	218	NaN						0	14.82
P00505	P00505	5	5	5	Aspartate aminotransferase, mitochondrial	GOT2		1	5	5	5	0	0	0	0	0	5	0	0	0	0	0	0	0	5	0	0	0	0	0	0	0	5	0	0	10.9	10.9	10.9	47.517	430	430	NaN						0	18.512
P00558;P07205	P00558	22;4	22;4	22;4	Phosphoglycerate kinase 1	PGK1		2	22	22	22	10	14	3	17	8	12	8	8	10	14	3	17	8	12	8	8	10	14	3	17	8	12	8	8	57.3	57.3	57.3	44.614	417	417;417	3.27			40	15		0	190.07
P00918	P00918	4	4	4	Carbonic anhydrase 2	CA2		1	4	4	4	0	0	0	4	0	0	0	0	0	0	0	4	0	0	0	0	0	0	0	4	0	0	0	0	21.5	21.5	21.5	29.246	260	260	3			4			0	5.2554
P00966	P00966	12	12	12	Argininosuccinate synthase	ASS1		1	12	12	12	6	5	2	8	3	3	7	8	6	5	2	8	3	3	7	8	6	5	2	8	3	3	7	8	25.7	25.7	25.7	46.53	412	412	3.2			20	5		0	54.545
P01040	P01040	6	6	6	Cystatin-A;Cystatin-A, N-terminally processed	CSTA		1	6	6	6	3	4	2	2	0	3	1	2	3	4	2	2	0	3	1	2	3	4	2	2	0	3	1	2	66.3	66.3	66.3	11.006	98	98	3.3	3	3	5	3	6	0	13.256
P01834	P01834	4	4	4	Ig kappa chain C region	IGKC		1	4	4	4	0	0	0	4	0	0	0	0	0	0	0	4	0	0	0	0	0	0	0	4	0	0	0	0	64.5	64.5	64.5	11.765	107	107	3			6			0	172.77
P01857	P01857	6	6	3	Ig gamma-1 chain C region	IGHG1		1	6	6	3	1	1	0	6	0	0	0	0	1	1	0	6	0	0	0	0	1	0	0	3	0	0	0	0	23.9	23.9	14.5	36.105	330	330	3.1	1		7	1	1	0	11.021
P01859;P01861	P01859;P01861	4;4	2;2	1;1	Ig gamma-2 chain C region;Ig gamma-4 chain C region	IGHG2;IGHG4	;	2	4	2	1	0	1	0	4	0	0	0	0	0	0	0	2	0	0	0	0	0	0	0	1	0	0	0	0	13.2	8	4.3	35.9	326	326;327	3			2			0	8.2367
P02452	P02452	1	1	1	Collagen alpha-1(I) chain	COL1A1		1	1	1	1	0	0	0	1	0	0	0	0	0	0	0	1	0	0	0	0	0	0	0	1	0	0	0	0	0.6	0.6	0.6	138.94	1464	1464	4				1		0	2.4695
P02511	P02511	9	9	9	Alpha-crystallin B chain	CRYAB		1	9	9	9	5	7	6	4	3	5	7	7	5	7	6	4	3	5	7	7	5	7	6	4	3	5	7	7	46.3	46.3	46.3	20.159	175	175	5					32	0	27.485
P02545	P02545	40	40	39	Prelamin-A/C;Lamin-A/C	LMNA		1	40	40	39	5	9	14	29	2	30	20	2	5	9	14	29	2	30	20	2	5	8	13	28	2	29	19	1	50	50	48.8	74.139	664	664	2.61	1	32	35	2	2	0	230.93
P02585	P02585	2	1	1	Troponin C, skeletal muscle	TNNC2		1	2	1	1	0	1	1	1	0	1	1	0	0	1	0	0	0	0	0	0	0	1	0	0	0	0	0	0	9.4	5	5	18.122	160	160	3			1			1	-2
P02656	P02656	2	2	2	Apolipoprotein C-III	APOC3		1	2	2	2	1	0	1	1	0	0	1	0	1	0	1	1	0	0	1	0	1	0	1	1	0	0	1	0	41.4	41.4	41.4	10.852	99	99	3.33		2	2		2	0.00065104	2.214
P02751	P02751	15	15	15	Fibronectin;Anastellin;Ugl-Y1;Ugl-Y2;Ugl-Y3	FN1		1	15	15	15	0	0	2	5	1	0	14	1	0	0	2	5	1	0	14	1	0	0	2	5	1	0	14	1	7.9	7.9	7.9	262.62	2386	2386	1	7					0	73.627
P02786	P02786	1	1	1	Transferrin receptor protein 1;Transferrin receptor protein 1, serum form	TFRC		1	1	1	1	0	0	0	0	0	1	0	0	0	0	0	0	0	1	0	0	0	0	0	0	0	1	0	0	2.1	2.1	2.1	84.87	760	760	NaN						0	4.9471
P04040	P04040	3	3	3	Catalase	CAT		1	3	3	3	3	1	0	0	0	0	0	0	3	1	0	0	0	0	0	0	3	1	0	0	0	0	0	0	6.5	6.5	6.5	59.755	527	527	3.4			4		1	0	3.6161
P04049;P10398;P15056	P04049;P10398;P15056	2;2;2	2;2;2	2;2;2	RAF proto-oncogene serine/threonine-protein kinase;Serine/threonine-protein kinase A-Raf;Serine/threonine-protein kinase B-raf	RAF1;ARAF;BRAF	;;	3	2	2	2	1	2	1	1	0	0	1	1	1	2	1	1	0	0	1	1	1	2	1	1	0	0	1	1	2.9	2.9	2.9	73.051	648	648;606;766	2		5				0	2.959
P04062	P04062	1	1	1	Glucosylceramidase	GBA		1	1	1	1	0	0	0	1	0	0	0	0	0	0	0	1	0	0	0	0	0	0	0	1	0	0	0	0	2.4	2.4	2.4	59.716	536	536	3			1			0.007589	1.4973
P04075;P05062	P04075	23;1	23;1	19;0	Fructose-bisphosphate aldolase A	ALDOA		2	23	23	19	1	1	0	16	0	17	0	0	1	1	0	16	0	17	0	0	1	1	0	15	0	13	0	0	56.6	56.6	50.5	39.42	364	364;364	3	2		23	2	1	0	231.48
P04080	P04080	3	3	3	Cystatin-B	CSTB		1	3	3	3	0	0	0	3	0	0	0	0	0	0	0	3	0	0	0	0	0	0	0	3	0	0	0	0	45.9	45.9	45.9	11.139	98	98	3			5			0	30.474
P04083	P04083	18	18	18	Annexin A1	ANXA1		1	18	18	18	6	5	3	9	0	8	0	0	6	5	3	9	0	8	0	0	6	5	3	9	0	8	0	0	52.3	52.3	52.3	38.714	346	346	2.56	8	2	13	2	2	0	289.94
P04179	P04179	3	3	3	Superoxide dismutase [Mn], mitochondrial	SOD2		1	3	3	3	0	0	0	3	0	0	0	0	0	0	0	3	0	0	0	0	0	0	0	3	0	0	0	0	17.1	17.1	17.1	24.75	222	222	3			3			0	6.9517
P04216	P04216	3	3	3	Thy-1 membrane glycoprotein	THY1		1	3	3	3	0	0	1	1	0	0	3	2	0	0	1	1	0	0	3	2	0	0	1	1	0	0	3	2	24.2	24.2	24.2	17.935	161	161	4				2		0	7.121
P04259	P04259	46	1	0	Keratin, type II cytoskeletal 6B	KRT6B		1	46	1	0	34	34	19	36	11	20	25	23	0	0	0	1	0	0	0	0	0	0	0	0	0	0	0	0	60.3	3	0	60.066	564	564	3			1			1	-2
P04350	P04350	23	4	0	Tubulin beta-4A chain	TUBB4A		1	23	4	0	14	16	12	17	14	21	19	18	1	1	1	2	0	2	3	2	0	0	0	0	0	0	0	0	60.6	9.9	0	49.585	444	444	3.5			4	1	1	0	73.019
P04406;O14556	P04406	19;1	19;1	19;1	Glyceraldehyde-3-phosphate dehydrogenase	GAPDH		2	19	19	19	8	11	8	14	0	9	4	6	8	11	8	14	0	9	4	6	8	11	8	14	0	9	4	6	67.5	67.5	67.5	36.053	335	335;408	2.79	15	2	41	7	5	0	323.31
P04632	P04632	2	2	2	Calpain small subunit 1	CAPNS1		1	2	2	2	0	0	0	0	0	2	0	0	0	0	0	0	0	2	0	0	0	0	0	0	0	2	0	0	12.7	12.7	12.7	28.315	268	268	NaN						0	51.989
P04637	P04637	2	2	2	Cellular tumor antigen p53	TP53		1	2	2	2	0	0	0	0	0	2	0	0	0	0	0	0	0	2	0	0	0	0	0	0	0	2	0	0	7.1	7.1	7.1	43.653	393	393	NaN						0	33.803
P04792	P04792	16	16	16	Heat shock protein beta-1	HSPB1		1	16	16	16	10	8	8	11	7	6	6	8	10	8	8	11	7	6	6	8	10	8	8	11	7	6	6	8	67.8	67.8	67.8	22.782	205	205	3.39	4	1	25	29	2	0	254.89
P04818	P04818	1	1	1	Thymidylate synthase	TYMS		1	1	1	1	0	0	0	0	0	1	0	0	0	0	0	0	0	1	0	0	0	0	0	0	0	1	0	0	4.5	4.5	4.5	35.716	313	313	NaN						0	2.5483
P04843	P04843	6	6	6	Dolichyl-diphosphooligosaccharide--protein glycosyltransferase subunit 1	RPN1		1	6	6	6	0	0	0	0	0	6	0	0	0	0	0	0	0	6	0	0	0	0	0	0	0	6	0	0	11.2	11.2	11.2	68.569	607	607	NaN						0	11.76
P04844	P04844	2	2	2	Dolichyl-diphosphooligosaccharide--protein glycosyltransferase subunit 2	RPN2		1	2	2	2	0	0	0	0	0	2	0	0	0	0	0	0	0	2	0	0	0	0	0	0	0	2	0	0	3.6	3.6	3.6	69.283	631	631	NaN						0	3.8505
P04899;P08754;P63096;P09471;P19087;A8MTJ3;P11488;P38405	P04899;P08754;P63096	7;5;5;2;2;2;2;1	7;5;5;2;2;2;2;1	6;4;4;1;1;1;1;0	Guanine nucleotide-binding protein G(i) subunit alpha-2;Guanine nucleotide-binding protein G(k) subunit alpha;Guanine nucleotide-binding protein G(i) subunit alpha-1	GNAI2;GNAI3;GNAI1	;;	8	7	7	6	1	1	0	0	1	6	2	1	1	1	0	0	1	6	2	1	0	0	0	0	0	5	1	0	20.8	20.8	17.7	40.45	355	355;354;354;354;354;354;350;381	3.5			1	1		0	18.818
P05023;P13637;Q13733;P20648	P05023;P13637	12;7;3;3	12;7;3;3	5;0;0;0	Sodium/potassium-transporting ATPase subunit alpha-1;Sodium/potassium-transporting ATPase subunit alpha-3	ATP1A1;ATP1A3	;	4	12	12	5	0	0	0	0	0	12	0	0	0	0	0	0	0	12	0	0	0	0	0	0	0	5	0	0	14.7	14.7	6.2	112.89	1023	1023;1013;1029;1035	NaN						0	121.29
P05089	P05089	12	12	12	Arginase-1	ARG1		1	12	12	12	8	7	2	8	0	0	0	2	8	7	2	8	0	0	0	2	8	7	2	8	0	0	0	2	39.8	39.8	39.8	34.735	322	322	3.27	6	3	19	7	10	0	30.025
P05090	P05090	6	6	6	Apolipoprotein D	APOD		1	6	6	6	1	6	0	0	0	0	0	0	1	6	0	0	0	0	0	0	1	6	0	0	0	0	0	0	31.2	31.2	31.2	21.275	189	189	4.75			1		7	0	8.8036
P05091;F8VP50;P00352	P05091	11;4;2	11;4;2	10;4;1	Aldehyde dehydrogenase, mitochondrial	ALDH2		3	11	11	10	2	0	0	3	0	7	0	0	2	0	0	3	0	7	0	0	1	0	0	3	0	7	0	0	24.6	24.6	22.8	56.381	517	517;259;501	3			5			0	53.938
P05109	P05109	7	7	7	Protein S100-A8;Protein S100-A8, N-terminally processed	S100A8		1	7	7	7	2	3	3	7	0	2	2	3	2	3	3	7	0	2	2	3	2	3	3	7	0	2	2	3	52.7	52.7	52.7	10.834	93	93	2.74	13	10	16	8	7	0	12.725
P05120	P05120	3	3	3	Plasminogen activator inhibitor 2	SERPINB2		1	3	3	3	0	0	0	3	0	0	0	0	0	0	0	3	0	0	0	0	0	0	0	3	0	0	0	0	7	7	7	46.596	415	415	3			3			0	3.1807
P05141;Q9H0C2	P05141	12;3	12;3	4;0	ADP/ATP translocase 2;ADP/ATP translocase 2, N-terminally processed	SLC25A5		2	12	12	4	11	10	6	8	9	11	10	11	11	10	6	8	9	11	10	11	4	4	3	4	2	4	4	4	35.2	35.2	14.4	32.852	298	298;315	3.61			18	28		0	30.39
P05198	P05198	20	20	20	Eukaryotic translation initiation factor 2 subunit 1	EIF2S1		1	20	20	20	11	13	9	7	8	13	8	12	11	13	9	7	8	13	8	12	11	13	9	7	8	13	8	12	53.3	53.3	53.3	36.112	315	315	3.64			16	29		0	190.28
P05204	P05204	2	1	1	Non-histone chromosomal protein HMG-17	HMGN2		1	2	1	1	0	0	2	0	0	0	2	2	0	0	1	0	0	0	1	1	0	0	1	0	0	0	1	1	21.1	12.2	12.2	9.3926	90	90	5					1	0.00064226	2.1212
P05387	P05387	5	5	5	60S acidic ribosomal protein P2	RPLP2		1	5	5	5	1	1	0	3	0	3	0	0	1	1	0	3	0	3	0	0	1	1	0	3	0	3	0	0	76.5	76.5	76.5	11.665	115	115	3.67			4		2	0	98.596
P05388;Q8NHW5	P05388;Q8NHW5	8;7	8;7	8;7	60S acidic ribosomal protein P0;60S acidic ribosomal protein P0-like	RPLP0;RPLP0P6	;	2	8	8	8	3	5	0	5	0	8	0	0	3	5	0	5	0	8	0	0	3	5	0	5	0	8	0	0	32.5	32.5	32.5	34.273	317	317;317	3.21			11	3		0	70.026
P05413	P05413	3	3	3	Fatty acid-binding protein, heart	FABP3		1	3	3	3	0	1	2	2	0	0	0	1	0	1	2	2	0	0	0	1	0	1	2	2	0	0	0	1	22.6	22.6	22.6	14.858	133	133	2.25	2	4		2		0	14.707
P05455	P05455	1	1	1	Lupus La protein	SSB		1	1	1	1	0	0	0	0	0	1	0	0	0	0	0	0	0	1	0	0	0	0	0	0	0	1	0	0	2.9	2.9	2.9	46.836	408	408	NaN						0	2.415
P05556	P05556	2	2	2	Integrin beta-1	ITGB1		1	2	2	2	0	0	0	0	0	2	0	0	0	0	0	0	0	2	0	0	0	0	0	0	0	2	0	0	3.9	3.9	3.9	88.414	798	798	NaN						0	8.4227
P05783;CON__H-INV:HIT000015463	P05783	39;4	38;4	22;2	Keratin, type I cytoskeletal 18	KRT18		2	39	38	22	25	27	7	28	23	19	28	25	24	26	6	27	22	18	27	24	13	15	4	15	11	10	17	14	84.2	82.6	59.3	48.057	430	430;295	3.27	3		80	39		0	323.31
P08590;P05976	P08590;P05976	1;1	1;1	1;1	Myosin light chain 3;Myosin light chain 1/3, skeletal muscle isoform	MYL3;MYL1	;	2	1	1	1	0	1	1	0	0	1	1	0	0	1	1	0	0	1	1	0	0	1	1	0	0	1	1	0	6.2	6.2	6.2	21.932	195	195;194	5					2	0	2.6976
P06454	P06454	2	2	2	Prothymosin alpha;Prothymosin alpha, N-terminally processed;Thymosin alpha-1	PTMA		1	2	2	2	1	2	0	0	0	0	0	0	1	2	0	0	0	0	0	0	1	2	0	0	0	0	0	0	21.6	21.6	21.6	12.203	111	111	3.18	2	2	2	2	3	0	2.5896
P06493;Q9NYV4;Q14004;Q00536;Q00534;Q00537;O94921;Q07002;Q00535;P11802;Q96Q40	P06493	7;1;1;1;1;1;1;1;1;1;1	7;1;1;1;1;1;1;1;1;1;1	5;0;0;0;0;0;0;0;0;0;0	Cyclin-dependent kinase 1	CDK1		11	7	7	5	1	0	0	0	1	7	1	1	1	0	0	0	1	7	1	1	0	0	0	0	0	5	0	0	24.9	24.9	18.5	34.095	297	297;1490;1512;496;326;523;469;474;292;303;435	3			1			0	27.854
P06576	P06576	18	18	18	ATP synthase subunit beta, mitochondrial	ATP5B		1	18	18	18	0	0	0	7	0	18	0	0	0	0	0	7	0	18	0	0	0	0	0	7	0	18	0	0	46.1	46.1	46.1	56.559	529	529	3			8			0	323.31
P06702	P06702	6	6	6	Protein S100-A9	S100A9		1	6	6	6	5	3	3	4	0	3	3	3	5	3	3	4	0	3	3	3	5	3	3	4	0	3	3	3	67.5	67.5	67.5	13.242	114	114	3.01	17	8	21	13	15	0	180.26
P06703	P06703	1	1	1	Protein S100-A6	S100A6		1	1	1	1	1	0	0	0	0	1	0	0	1	0	0	0	0	1	0	0	1	0	0	0	0	1	0	0	8.9	8.9	8.9	10.18	90	90	4			1		1	0	3.4718
P06730	P06730	1	1	1	Eukaryotic translation initiation factor 4E	EIF4E		1	1	1	1	1	0	0	0	0	0	0	0	1	0	0	0	0	0	0	0	1	0	0	0	0	0	0	0	6.5	6.5	6.5	25.097	217	217	4				1		0	2.6329
P06732	P06732	1	1	1	Creatine kinase M-type;Creatine kinase M-type, N-terminally processed	CKM		1	1	1	1	0	1	0	0	0	0	0	0	0	1	0	0	0	0	0	0	0	1	0	0	0	0	0	0	3.1	3.1	3.1	43.101	381	381	3.5			1	1		1	-2
P06733	P06733	21	21	20	Alpha-enolase	ENO1		1	21	21	20	9	11	3	17	5	12	8	13	9	11	3	17	5	12	8	13	8	10	3	16	5	11	7	12	58.3	58.3	58.3	47.168	434	434	3.04	8	5	43	18	3	0	323.31
P06748	P06748	10	10	10	Nucleophosmin	NPM1		1	10	10	10	4	6	5	3	3	6	7	4	4	6	5	3	3	6	7	4	4	6	5	3	3	6	7	4	36.1	36.1	36.1	32.575	294	294	3.52	1	1	7	13	1	0	75.984
P06753	P06753	15	15	6	Tropomyosin alpha-3 chain	TPM3		1	15	15	6	2	4	3	5	1	13	2	1	2	4	3	5	1	13	2	1	0	1	1	3	0	5	1	0	29.8	29.8	13.3	32.95	285	285	3.31		1	9	6		0	55.289
P06858	P06858	3	3	3	Lipoprotein lipase	LPL		1	3	3	3	0	1	3	2	0	0	0	0	0	1	3	2	0	0	0	0	0	1	3	2	0	0	0	0	9.7	9.7	9.7	53.162	475	475	2.85	2	4	3	2	2	0	37.205
P33778;Q16778;P23527;P06899;Q6DRA6;Q6DN03	P33778;Q16778;P23527;P06899	13;13;13;13;5;5	2;2;2;2;2;2	0;0;0;0;0;0	Histone H2B type 1-B;Histone H2B type 2-E;Histone H2B type 1-O;Histone H2B type 1-J	HIST1H2BB;HIST2H2BE;HIST1H2BO;HIST1H2BJ	;;;	6	13	2	0	9	7	5	5	10	9	8	6	1	2	2	1	2	1	1	1	0	0	0	0	0	0	0	0	63.5	7.9	0	13.95	126	126;126;126;126;164;193	4.67			1		5	0	2.6171
P07108	P07108	2	2	2	Acyl-CoA-binding protein	DBI		1	2	2	2	0	0	0	2	0	0	0	0	0	0	0	2	0	0	0	0	0	0	0	2	0	0	0	0	41.4	41.4	41.4	10.044	87	87	3			2			0	12.902
P07195	P07195	3	2	2	L-lactate dehydrogenase B chain	LDHB		1	3	2	2	0	2	0	1	0	1	0	0	0	2	0	0	0	0	0	0	0	2	0	0	0	0	0	0	9.6	6	6	36.638	334	334	3			2			0.0024752	1.8298
P07197	P07197	3	1	1	Neurofilament medium polypeptide	NEFM		1	3	1	1	2	2	1	1	2	2	2	1	1	1	0	0	0	0	0	0	1	1	0	0	0	0	0	0	2.4	1.1	1.1	102.47	916	916	3.67			1	2		0.0036408	1.6916
P07237	P07237	19	19	19	Protein disulfide-isomerase	P4HB		1	19	19	19	2	3	0	13	0	14	0	0	2	3	0	13	0	14	0	0	2	3	0	13	0	14	0	0	36.2	36.2	36.2	57.116	508	508	3.05	1		17	3		0	189.24
P07305	P07305	6	6	6	Histone H1.0;Histone H1.0, N-terminally processed	H1F0		1	6	6	6	1	2	3	3	4	3	4	3	1	2	3	3	4	3	4	3	1	2	3	3	4	3	4	3	27.8	27.8	27.8	20.863	194	194	3.8			4	4	2	0	18.061
P07339;A0A1B0GU03	P07339;A0A1B0GU03	6;4	6;4	6;4	Cathepsin D;Cathepsin D light chain;Cathepsin D heavy chain	CTSD	;	2	6	6	6	1	1	0	6	0	0	0	0	1	1	0	6	0	0	0	0	1	1	0	6	0	0	0	0	19.2	19.2	19.2	44.552	412	412;582	3.17			11		1	0	50.041
P07355;A6NMY6	P07355;A6NMY6	25;18	25;18	25;18	Annexin A2;Putative annexin A2-like protein	ANXA2;ANXA2P2	;	2	25	25	25	10	11	5	19	0	19	3	4	10	11	5	19	0	19	3	4	10	11	5	19	0	19	3	4	71.1	71.1	71.1	38.604	339	339;339	2.83	15	7	46	16	3	0	323.31
P07384	P07384	6	6	6	Calpain-1 catalytic subunit	CAPN1		1	6	6	6	0	0	0	4	0	3	0	0	0	0	0	4	0	3	0	0	0	0	0	4	0	3	0	0	7.4	7.4	7.4	81.889	714	714	3			4			0	8.6083
P07437;A6NNZ2;Q9H4B7;CON__ENSEMBL:ENSBTAP00000025008	P07437	27;8;5;5	6;0;0;0	5;0;0;0	Tubulin beta chain	TUBB		4	27	6	5	18	21	15	20	19	27	21	21	4	6	5	5	4	6	6	6	3	5	4	4	3	5	5	5	62.2	19.6	16.2	49.67	444	444;444;451;536	3.23	2		38	15	1	0	266.83
P07476	P07476	19	19	19	Involucrin	IVL		1	19	19	19	1	1	1	19	0	0	0	0	1	1	1	19	0	0	0	0	1	1	1	19	0	0	0	0	41.2	41.2	41.2	68.478	585	585	3.05		1	19	2		0	195.45
P07737	P07737	11	11	8	Profilin-1	PFN1		1	11	11	8	8	8	6	8	10	7	9	9	8	8	6	8	10	7	9	9	6	6	4	7	7	5	7	7	85	85	52.9	15.054	140	140	4.79			5	2	51	0	128.43
P07741	P07741	5	5	5	Adenine phosphoribosyltransferase	APRT		1	5	5	5	0	0	0	3	0	3	0	0	0	0	0	3	0	3	0	0	0	0	0	3	0	3	0	0	24.4	24.4	24.4	19.608	180	180	3			3			0	12.456
P07814	P07814	12	12	11	Bifunctional glutamate/proline--tRNA ligase;Glutamate--tRNA ligase;Proline--tRNA ligase	EPRS		1	12	12	11	0	2	0	0	1	10	0	0	0	2	0	0	1	10	0	0	0	2	0	0	1	9	0	0	9.1	9.1	8.5	170.59	1512	1512	1	2					0	28.515
P07858	P07858	3	3	3	Cathepsin B;Cathepsin B light chain;Cathepsin B heavy chain	CTSB		1	3	3	3	0	1	0	1	1	0	0	0	0	1	0	1	1	0	0	0	0	1	0	1	1	0	0	0	10	10	10	37.821	339	339	3.67			2		1	0	3.7435
P07900;Q14568;Q58FG0;Q58FG1	P07900	32;5;3;2	21;2;2;1	21;2;2;1	Heat shock protein HSP 90-alpha	HSP90AA1		4	32	21	21	7	9	5	19	7	30	5	6	0	1	0	12	0	19	0	0	0	1	0	12	0	19	0	0	37.3	23.6	23.6	84.659	732	732;343;334;418	2.93		1	13			0	164.53
P07910;O60812;B7ZW38;B2RXH8;P0DMR1;A0A0G2JPF8	P07910;O60812;B7ZW38;B2RXH8;P0DMR1;A0A0G2JPF8	13;8;8;8;8;8	13;8;8;8;8;8	13;8;8;8;8;8	Heterogeneous nuclear ribonucleoproteins C1/C2;Heterogeneous nuclear ribonucleoprotein C-like 1;Heterogeneous nuclear ribonucleoprotein C-like 3;Heterogeneous nuclear ribonucleoprotein C-like 2;Heterogeneous nuclear ribonucleoprotein C-like 4	HNRNPC;HNRNPCL1;HNRNPCL3;HNRNPCL2;HNRNPCL4	;;;;;	6	13	13	13	5	6	3	5	4	8	9	5	5	6	3	5	4	8	9	5	5	6	3	5	4	8	9	5	31.7	31.7	31.7	33.67	306	306;293;293;293;293;293	3.33			18	9		0	45.542
P07942	P07942	2	2	2	Laminin subunit beta-1	LAMB1		1	2	2	2	0	1	0	0	0	1	0	0	0	1	0	0	0	1	0	0	0	1	0	0	0	1	0	0	1.4	1.4	1.4	198.04	1786	1786	2		1				0	3.3567
P07954	P07954	3	3	3	Fumarate hydratase, mitochondrial	FH		1	3	3	3	0	0	0	0	0	3	1	0	0	0	0	0	0	3	1	0	0	0	0	0	0	3	1	0	7.5	7.5	7.5	54.636	510	510	NaN						0	29.738
P08123	P08123	1	1	1	Collagen alpha-2(I) chain	COL1A2		1	1	1	1	0	0	0	0	1	1	0	0	0	0	0	0	1	1	0	0	0	0	0	0	1	1	0	0	0.6	0.6	0.6	129.31	1366	1366	NaN						1	-2
P08133	P08133	11	11	11	Annexin A6	ANXA6		1	11	11	11	0	0	0	0	0	11	0	0	0	0	0	0	0	11	0	0	0	0	0	0	0	11	0	0	14.4	14.4	14.4	75.872	673	673	NaN						0	18.168
P08134;U3KQV3	P08134	5;1	1;0	1;0	Rho-related GTP-binding protein RhoC	RHOC		2	5	1	1	0	1	1	1	1	4	1	1	0	0	0	0	1	0	0	0	0	0	0	0	1	0	0	0	22.8	5.2	5.2	22.006	193	193;271	NaN						0.00063532	2.015
P08195	P08195	1	1	1	4F2 cell-surface antigen heavy chain	SLC3A2		1	1	1	1	1	1	0	0	0	0	0	0	1	1	0	0	0	0	0	0	1	1	0	0	0	0	0	0	2.1	2.1	2.1	67.993	630	630	2		2				0.0018727	1.8787
P08237	P08237	14	14	12	ATP-dependent 6-phosphofructokinase, muscle type	PFKM		1	14	14	12	7	6	6	6	2	4	2	10	7	6	6	6	2	4	2	10	5	6	5	4	2	3	2	8	21	21	18.7	85.182	780	780	2.04		27	1			0	35.189
P08238;Q58FF7	P08238	38;16	38;16	23;8	Heat shock protein HSP 90-beta	HSP90AB1		2	38	38	23	15	22	14	24	13	33	15	18	15	22	14	24	13	33	15	18	5	11	6	13	3	19	7	9	48.9	48.9	29.1	83.263	724	724;597	2.15	10	68	25			0	323.31
P08240	P08240	3	3	3	Signal recognition particle receptor subunit alpha	SRPR		1	3	3	3	0	0	0	0	0	3	0	0	0	0	0	0	0	3	0	0	0	0	0	0	0	3	0	0	4.9	4.9	4.9	69.81	638	638	NaN						0	9.6806
P08243	P08243	15	15	15	Asparagine synthetase [glutamine-hydrolyzing]	ASNS		1	15	15	15	8	10	0	0	4	7	0	2	8	10	0	0	4	7	0	2	8	10	0	0	4	7	0	2	27.5	27.5	27.5	64.369	561	561	3.57			9	12		0	29.589
P08559;P29803	P08559	13;3	13;3	13;3	Pyruvate dehydrogenase E1 component subunit alpha, somatic form, mitochondrial	PDHA1		2	13	13	13	7	5	0	3	1	8	3	6	7	5	0	3	1	8	3	6	7	5	0	3	1	8	3	6	26.9	26.9	26.9	43.295	390	390;388	3.53			8	9		0	30.761
P08574	P08574	1	1	1	Cytochrome c1, heme protein, mitochondrial	CYC1		1	1	1	1	1	1	0	0	1	0	0	0	1	1	0	0	1	0	0	0	1	1	0	0	1	0	0	0	2.8	2.8	2.8	35.422	325	325	3.5			1	1		0.0097254	1.3648
P08579	P08579	4	2	2	U2 small nuclear ribonucleoprotein B	SNRPB2		1	4	2	2	0	0	0	0	1	3	0	0	0	0	0	0	1	1	0	0	0	0	0	0	1	1	0	0	13.8	9.3	9.3	25.486	225	225	NaN						1	-2
P08621	P08621	4	4	4	U1 small nuclear ribonucleoprotein 70 kDa	SNRNP70		1	4	4	4	0	0	0	0	0	4	0	0	0	0	0	0	0	4	0	0	0	0	0	0	0	4	0	0	8.5	8.5	8.5	51.556	437	437	NaN						0	3.515
P08670;P17661;P41219;Q16352;P07196	P08670	64;6;5;2;1	64;6;5;2;1	57;2;3;0;0	Vimentin	VIM		5	64	64	57	36	42	25	44	46	44	58	49	36	42	25	44	46	44	58	49	31	38	22	39	41	41	51	43	91	91	83	53.651	466	466;470;470;499;543	3.09	19	38	174	84	10	0	323.31
P08708;H3BNC9	P08708	8;2	8;2	8;2	40S ribosomal protein S17	RPS17		2	8	8	8	3	2	4	2	4	7	3	3	3	2	4	2	4	7	3	3	3	2	4	2	4	7	3	3	45.9	45.9	45.9	15.55	135	135;293	4.88			1		16	0	210.69
P08758	P08758	7	7	7	Annexin A5	ANXA5		1	7	7	7	2	3	0	2	0	7	0	0	2	3	0	2	0	7	0	0	2	3	0	2	0	7	0	0	20	20	20	35.936	320	320	2.75	1	1	5	1		0	29.186
P08865	P08865	14	14	14	40S ribosomal protein SA	RPSA		1	14	14	14	1	2	0	7	0	14	0	0	1	2	0	7	0	14	0	0	1	2	0	7	0	14	0	0	42.7	42.7	42.7	32.854	295	295	2.8	1	2	11	1		0	147.62
P09012	P09012	4	4	2	U1 small nuclear ribonucleoprotein A	SNRPA		1	4	4	2	0	0	0	0	0	4	0	0	0	0	0	0	0	4	0	0	0	0	0	0	0	2	0	0	9.9	9.9	6.4	31.279	282	282	NaN						0	5.3645
P09104	P09104	2	1	1	Gamma-enolase	ENO2		1	2	1	1	1	2	0	1	0	2	1	1	0	1	0	0	0	1	0	0	0	1	0	0	0	1	0	0	7.1	3	3	47.268	434	434	4				1		0	3.7116
P09110	P09110	1	1	1	3-ketoacyl-CoA thiolase, peroxisomal	ACAA1		1	1	1	1	0	0	0	0	0	1	0	0	0	0	0	0	0	1	0	0	0	0	0	0	0	1	0	0	3.1	3.1	3.1	44.292	424	424	NaN						0	7.5905
P09211	P09211	8	8	8	Glutathione S-transferase P	GSTP1		1	8	8	8	1	1	0	7	0	2	0	0	1	1	0	7	0	2	0	0	1	1	0	7	0	2	0	0	53.8	53.8	53.8	23.356	210	210	3.17			11		1	0	271.07
P09382	P09382	8	8	8	Galectin-1	LGALS1		1	8	8	8	6	6	7	3	4	5	6	6	6	6	7	3	4	5	6	6	6	6	7	3	4	5	6	6	67.4	67.4	67.4	14.716	135	135	4.83			2	1	27	0	64.097
P09429;B2RPK0;P23497;P26583	P09429;B2RPK0	5;4;1;1	5;4;1;1	5;4;1;1	High mobility group protein B1;Putative high mobility group protein B1-like 1	HMGB1;HMGB1P1	;	4	5	5	5	0	0	0	2	0	4	0	0	0	0	0	2	0	4	0	0	0	0	0	2	0	4	0	0	22.8	22.8	22.8	24.893	215	215;211;879;209	3			2			0	16.704
P09493	P09493	12	3	3	Tropomyosin alpha-1 chain	TPM1		1	12	3	3	1	3	1	1	1	12	5	1	0	1	0	0	0	3	3	0	0	1	0	0	0	3	3	0	24.3	8.8	8.8	32.708	284	284	3			1			0	14.87
P09525	P09525	6	6	6	Annexin A4	ANXA4		1	6	6	6	0	0	0	3	0	5	0	0	0	0	0	3	0	5	0	0	0	0	0	3	0	5	0	0	19.7	19.7	19.7	35.882	319	319	3			4			0	27.482
P09543	P09543	2	2	2	2,3-cyclic-nucleotide 3-phosphodiesterase	CNP		1	2	2	2	1	0	0	0	0	0	1	0	1	0	0	0	0	0	1	0	1	0	0	0	0	0	1	0	5.2	5.2	5.2	47.578	421	421	3			1			0	4.314
P09601	P09601	5	5	5	Heme oxygenase 1	HMOX1		1	5	5	5	0	0	0	5	0	1	0	0	0	0	0	5	0	1	0	0	0	0	0	5	0	1	0	0	21.9	21.9	21.9	32.818	288	288	3			6			0	7.0037
P09651;Q32P51	P09651;Q32P51	17;11	16;10	15;9	Heterogeneous nuclear ribonucleoprotein A1;Heterogeneous nuclear ribonucleoprotein A1, N-terminally processed;Heterogeneous nuclear ribonucleoprotein A1-like 2	HNRNPA1;HNRNPA1L2	;	2	17	16	15	2	4	6	10	4	12	12	4	1	3	5	9	4	11	11	3	1	3	5	9	4	10	11	3	42.5	40.1	40.1	38.746	372	372;320	3.5			12	12		0	138.96
P09661	P09661	27	27	27	U2 small nuclear ribonucleoprotein A	SNRPA1		1	27	27	27	13	14	16	10	19	10	17	19	13	14	16	10	19	10	17	19	13	14	16	10	19	10	17	19	69.4	69.4	69.4	28.415	255	255	3.87			18	53	8	0	323.31
P09874	P09874	4	4	4	Poly [ADP-ribose] polymerase 1	PARP1		1	4	4	4	0	0	0	0	0	2	3	0	0	0	0	0	0	2	3	0	0	0	0	0	0	2	3	0	4.4	4.4	4.4	113.08	1014	1014	NaN						0	12.757
P09960	P09960	7	7	7	Leukotriene A-4 hydrolase	LTA4H		1	7	7	7	0	0	0	5	0	3	0	0	0	0	0	5	0	3	0	0	0	0	0	5	0	3	0	0	12.9	12.9	12.9	69.284	611	611	3			5			0	9.9994
P09972	P09972	6	2	2	Fructose-bisphosphate aldolase C	ALDOC		1	6	2	2	1	0	0	1	0	5	0	0	1	0	0	0	0	1	0	0	1	0	0	0	0	1	0	0	14.6	8.5	8.5	39.455	364	364	1	1					0	2.9549
Q71UI9;P0C0S5	Q71UI9;P0C0S5	6;6	4;4	4;4	Histone H2A.V;Histone H2A.Z	H2AFV;H2AFZ	;	2	6	4	4	5	5	4	4	4	5	6	6	3	3	2	2	2	3	4	4	3	3	2	2	2	3	4	4	53.9	46.9	46.9	13.509	128	128;128	4.27	2				9	0	112.34
P0C0S8;Q99878;Q9BTM1;Q93077;Q96KK5;Q7L7L0;P04908;P20671;A0A0U1RRH7;REV__Q8NB25	P0C0S8;Q99878;Q9BTM1;Q93077;Q96KK5;Q7L7L0;P04908;P20671;A0A0U1RRH7	7;7;7;7;7;6;6;6;6;1	1;1;1;1;1;1;1;1;1;0	0;0;0;0;0;0;0;0;0;0	Histone H2A type 1;Histone H2A type 1-J;Histone H2A.J;Histone H2A type 1-C;Histone H2A type 1-H;Histone H2A type 3;Histone H2A type 1-B/E;Histone H2A type 1-D	HIST1H2AG;HIST1H2AJ;H2AFJ;HIST1H2AC;HIST1H2AH;HIST3H2A;HIST1H2AB;HIST1H2AD	;;;;;;;;	10	7	1	0	7	4	5	5	6	5	5	5	1	0	0	0	0	0	0	0	0	0	0	0	0	0	0	0	60	22.3	0	14.091	130	130;128;129;130;128;130;130;130;170;1140	1	1					0.0030525	1.7356
P0C869	P0C869	3	3	3	Cytosolic phospholipase A2 beta	PLA2G4B		1	3	3	3	0	0	0	3	0	0	0	0	0	0	0	3	0	0	0	0	0	0	0	3	0	0	0	0	4.6	4.6	4.6	87.977	781	781	3			3			0	10.609
P0CJ71	P0CJ71	1	1	1	Humanin-like 4	MTRNR2L4		1	1	1	1	0	0	0	0	0	0	1	1	0	0	0	0	0	0	1	1	0	0	0	0	0	0	1	1	78.6	78.6	78.6	3.2468	28	28	NaN						1	-2
P0DMV8;P0DMV9	P0DMV8;P0DMV9	31;31	26;26	14;14	Heat shock 70 kDa protein 1A;Heat shock 70 kDa protein 1B	HSPA1A;HSPA1B	;	2	31	26	14	16	13	12	19	13	12	16	15	13	10	9	16	9	9	14	12	5	5	6	8	6	5	7	6	54.6	48.2	25.9	70.051	641	641;641	2.28		49	19			0	129.39
Q01081;P0DN76;Q8WU68;M0R2N4	Q01081;P0DN76	5;5;1;1	5;5;1;1	5;5;1;1	Splicing factor U2AF 35 kDa subunit	U2AF1	;	4	5	5	5	3	2	2	0	4	5	3	4	3	2	2	0	4	5	3	4	3	2	2	0	4	5	3	4	25	25	25	27.872	240	240;240;220;97	3.71			2	5		0	44.054
P0DP25;P0DP24;P0DP23	P0DP25;P0DP24;P0DP23	6;6;6	4;4;4	4;4;4			;;	3	6	4	4	4	2	3	3	4	4	4	2	3	2	1	2	3	2	2	1	3	2	1	2	3	2	2	1	38.9	28.9	28.9	16.837	149	149;149;149	4.1		1	3		6	0	17.208
P0DPB6	P0DPB6	2	2	2				1	2	2	2	0	2	0	0	0	0	0	0	0	2	0	0	0	0	0	0	0	2	0	0	0	0	0	0	18	18	18	15.237	133	133	5					3	0	4.967
P10412;P16402;P22492	P10412;P16402	10;8;2	2;0;0	2;0;0	Histone H1.4;Histone H1.3	HIST1H1E;HIST1H1D	;	3	10	2	2	5	5	4	4	8	7	7	5	1	0	0	0	1	1	0	0	1	0	0	0	1	1	0	0	34.7	11.4	11.4	21.865	219	219;221;207	4				1		0	7.8014
P10515	P10515	2	2	2	Dihydrolipoyllysine-residue acetyltransferase component of pyruvate dehydrogenase complex, mitochondrial	DLAT		1	2	2	2	0	0	0	0	0	2	0	0	0	0	0	0	0	2	0	0	0	0	0	0	0	2	0	0	2.6	2.6	2.6	68.996	647	647	NaN						0.00065531	2.284
P10599	P10599	5	5	5	Thioredoxin	TXN		1	5	5	5	3	5	4	4	0	2	2	4	3	5	4	4	0	2	2	4	3	5	4	4	0	2	2	4	40	40	40	11.737	105	105	2.82	10	8	8	5	8	0	18.797
P10644	P10644	3	3	3	cAMP-dependent protein kinase type I-alpha regulatory subunit;cAMP-dependent protein kinase type I-alpha regulatory subunit, N-terminally processed	PRKAR1A		1	3	3	3	0	0	0	0	0	3	0	0	0	0	0	0	0	3	0	0	0	0	0	0	0	3	0	0	10	10	10	42.981	381	381	NaN						0	3.8503
P10768	P10768	2	2	2	S-formylglutathione hydrolase	ESD		1	2	2	2	0	0	0	0	0	2	0	0	0	0	0	0	0	2	0	0	0	0	0	0	0	2	0	0	10.6	10.6	10.6	31.462	282	282	NaN						0	49.745
P10809	P10809	29	29	29	60 kDa heat shock protein, mitochondrial	HSPD1		1	29	29	29	15	13	8	8	4	24	5	5	15	13	8	8	4	24	5	5	15	13	8	8	4	24	5	5	52.5	52.5	52.5	61.054	573	573	3.08		11	24	13	1	0	323.31
P10909	P10909	5	5	5	Clusterin;Clusterin beta chain;Clusterin alpha chain	CLU		1	5	5	5	0	4	1	0	0	0	0	0	0	4	1	0	0	0	0	0	0	4	1	0	0	0	0	0	12.7	12.7	12.7	52.494	449	449	4	1		1		4	0	15.425
P11021	P11021	32	31	31	78 kDa glucose-regulated protein	HSPA5		1	32	31	31	16	16	13	17	13	23	18	18	15	15	12	16	12	22	17	17	15	15	12	16	12	22	17	17	45.9	45.9	45.9	72.332	654	654	2.16	1	71	15			0	205.15
P11047	P11047	1	1	1	Laminin subunit gamma-1	LAMC1		1	1	1	1	0	0	0	0	0	1	0	0	0	0	0	0	0	1	0	0	0	0	0	0	0	1	0	0	0.8	0.8	0.8	177.6	1609	1609	NaN						0.0058824	1.542
P11142;P54652	P11142	41;14	41;14	33;7	Heat shock cognate 71 kDa protein	HSPA8		2	41	41	33	31	30	31	31	31	28	25	27	31	30	31	31	31	28	25	27	25	24	25	26	25	23	21	22	61	61	53.3	70.897	646	646;639	2.22	8	179	31	9	3	0	323.31
P11172	P11172	4	4	4	Uridine 5-monophosphate synthase;Orotate phosphoribosyltransferase;Orotidine 5-phosphate decarboxylase	UMPS		1	4	4	4	0	0	0	0	0	4	0	0	0	0	0	0	0	4	0	0	0	0	0	0	0	4	0	0	7.9	7.9	7.9	52.221	480	480	NaN						0	7.1381
P11177	P11177	2	2	2	Pyruvate dehydrogenase E1 component subunit beta, mitochondrial	PDHB		1	2	2	2	0	0	0	1	0	1	0	0	0	0	0	1	0	1	0	0	0	0	0	1	0	1	0	0	6.7	6.7	6.7	39.233	359	359	4				1		0	6.0871
P11216;P06737;P11217	P11216	6;2;2	6;2;2	6;2;2	Glycogen phosphorylase, brain form	PYGB		3	6	6	6	1	4	0	0	0	1	1	4	1	4	0	0	0	1	1	4	1	4	0	0	0	1	1	4	8.9	8.9	8.9	96.695	843	843;847;842	2		5				0	21.772
P11279	P11279	1	1	1	Lysosome-associated membrane glycoprotein 1	LAMP1		1	1	1	1	0	0	0	0	0	1	0	0	0	0	0	0	0	1	0	0	0	0	0	0	0	1	0	0	2.6	2.6	2.6	44.882	417	417	NaN						0	5.0616
P11387;Q969P6	P11387	15;4	15;4	15;4	DNA topoisomerase 1	TOP1		2	15	15	15	0	1	0	0	2	3	14	3	0	1	0	0	2	3	14	3	0	1	0	0	2	3	14	3	22.5	22.5	22.5	90.725	765	765;601	2		1				0	47.188
P11388	P11388	11	11	6	DNA topoisomerase 2-alpha	TOP2A		1	11	11	6	0	3	1	0	3	0	10	2	0	3	1	0	3	0	10	2	0	1	0	0	2	0	5	0	9.1	9.1	5.1	174.38	1531	1531	1	4					0	121.1
P11413	P11413	17	17	17	Glucose-6-phosphate 1-dehydrogenase	G6PD		1	17	17	17	7	3	2	4	0	7	3	4	7	3	2	4	0	7	3	4	7	3	2	4	0	7	3	4	33.6	33.6	33.6	59.256	515	515	3.18			14	3		0	64.459
P11498	P11498	3	3	3	Pyruvate carboxylase, mitochondrial	PC		1	3	3	3	0	0	0	0	0	2	0	1	0	0	0	0	0	2	0	1	0	0	0	0	0	2	0	1	3.9	3.9	3.9	129.63	1178	1178	NaN						0	15.743
P11586	P11586	49	49	48	C-1-tetrahydrofolate synthase, cytoplasmic;Methylenetetrahydrofolate dehydrogenase;Methenyltetrahydrofolate cyclohydrolase;Formyltetrahydrofolate synthetase;C-1-tetrahydrofolate synthase, cytoplasmic, N-terminally processed	MTHFD1		1	49	49	48	22	39	27	33	29	19	29	37	22	39	27	33	29	19	29	37	22	38	27	33	29	19	29	36	53.5	53.5	52.7	101.56	935	935	1.32	103	37	5			0	313.98
P11766	P11766	1	1	1	Alcohol dehydrogenase class-3	ADH5		1	1	1	1	0	0	0	0	0	1	0	0	0	0	0	0	0	1	0	0	0	0	0	0	0	1	0	0	3.5	3.5	3.5	39.724	374	374	NaN						0	7.5476
P11940;Q9H361;Q4VXU2;Q96DU9	P11940;Q9H361	28;18;8;1	28;18;8;1	19;14;4;1	Polyadenylate-binding protein 1;Polyadenylate-binding protein 3	PABPC1;PABPC3	;	4	28	28	19	12	15	12	10	17	16	16	19	12	15	12	10	17	16	16	19	7	10	8	7	11	9	11	12	45.1	45.1	27.8	70.67	636	636;631;614;382	2.17		55	9	1		0	178.52
P12004	P12004	13	13	13	Proliferating cell nuclear antigen	PCNA		1	13	13	13	8	9	6	4	2	11	4	6	8	9	6	4	2	11	4	6	8	9	6	4	2	11	4	6	57.1	57.1	57.1	28.768	261	261	3.63			14	24		0	264.84
P12081;P49590	P12081;P49590	2;1	2;1	2;1	Histidine--tRNA ligase, cytoplasmic;Probable histidine--tRNA ligase, mitochondrial	HARS;HARS2	;	2	2	2	2	0	0	0	1	0	2	0	0	0	0	0	1	0	2	0	0	0	0	0	1	0	2	0	0	3.3	3.3	3.3	57.41	509	509;506	3			1			0.00063816	2.0509
P12235	P12235	9	2	2	ADP/ATP translocase 1	SLC25A4		1	9	2	2	5	5	3	3	5	8	4	6	0	0	0	0	0	2	0	0	0	0	0	0	0	2	0	0	27.5	6	6	33.064	298	298	NaN						0.00064475	2.1441
P12236	P12236	11	3	2	ADP/ATP translocase 3;ADP/ATP translocase 3, N-terminally processed	SLC25A6		1	11	3	2	9	8	4	4	8	8	7	8	2	2	1	0	1	1	1	1	2	2	1	0	1	0	1	1	34.9	11.1	7.4	32.866	298	298	3.67			2	4		0	7.7522
P12268	P12268	5	5	5	Inosine-5-monophosphate dehydrogenase 2	IMPDH2		1	5	5	5	0	0	0	0	0	5	0	0	0	0	0	0	0	5	0	0	0	0	0	0	0	5	0	0	9.1	9.1	9.1	55.804	514	514	NaN						0	17.661
P12273	P12273	7	7	7	Prolactin-inducible protein	PIP		1	7	7	7	4	6	4	4	0	1	1	5	4	6	4	4	0	1	1	5	4	6	4	4	0	1	1	5	56.8	56.8	56.8	16.572	146	146	3.38	11	4	10	8	19	0	24.431
P12429	P12429	8	8	8	Annexin A3	ANXA3		1	8	8	8	0	0	0	0	0	8	0	0	0	0	0	0	0	8	0	0	0	0	0	0	0	8	0	0	18	18	18	36.375	323	323	NaN						0	54.973
P17540;P12532	P17540;P12532	1;1	1;1	1;1	Creatine kinase S-type, mitochondrial;Creatine kinase U-type, mitochondrial	CKMT2;CKMT1A	;	2	1	1	1	0	0	0	1	0	0	0	0	0	0	0	1	0	0	0	0	0	0	0	1	0	0	0	0	2.1	2.1	2.1	47.504	419	419;417	3			1			0.00246	1.8044
P12814;P35609;Q08043	P12814	45;13;11	26;3;2	26;3;2	Alpha-actinin-1	ACTN1		3	45	26	26	1	14	12	10	10	24	37	13	1	6	6	3	4	14	21	6	1	6	6	3	4	14	21	6	58.1	37.7	37.7	103.06	892	892;894;901	1.76	7	9			1	0	314.3
P12956	P12956	19	19	19	X-ray repair cross-complementing protein 6	XRCC6		1	19	19	19	2	2	8	4	2	0	15	6	2	2	8	4	2	0	15	6	2	2	8	4	2	0	15	6	32.8	32.8	32.8	69.842	609	609	2.06		16	1			0	92.865
P13010	P13010	16	16	16	X-ray repair cross-complementing protein 5	XRCC5		1	16	16	16	2	4	5	7	3	1	13	8	2	4	5	7	3	1	13	8	2	4	5	7	3	1	13	8	27.9	27.9	27.9	82.704	732	732	2.38		13	8			0	114.89
P13489	P13489	7	7	7	Ribonuclease inhibitor	RNH1		1	7	7	7	3	4	0	7	3	1	3	3	3	4	0	7	3	1	3	3	3	4	0	7	3	1	3	3	19.7	19.7	19.7	49.973	461	461	3.29			10	4		0	57.788
P13639	P13639	45	45	44	Elongation factor 2	EEF2		1	45	45	44	0	3	0	23	0	38	1	0	0	3	0	23	0	38	1	0	0	3	0	23	0	37	1	0	51.6	51.6	50.5	95.337	858	858	2.83	1	3	26			0	323.31
P13667	P13667	1	1	1	Protein disulfide-isomerase A4	PDIA4		1	1	1	1	0	0	0	0	0	1	0	0	0	0	0	0	0	1	0	0	0	0	0	0	0	1	0	0	1.6	1.6	1.6	72.932	645	645	NaN						0.0047818	1.586
P13693;Q56UQ5	P13693	5;2	5;2	5;2	Translationally-controlled tumor protein	TPT1		2	5	5	5	0	0	0	4	0	2	0	0	0	0	0	4	0	2	0	0	0	0	0	4	0	2	0	0	32.6	32.6	32.6	19.595	172	172;140	3			5			0	10.45
P13797;P13796;Q14651	P13797	11;3;2	11;3;2	11;3;2	Plastin-3	PLS3		3	11	11	11	0	0	0	10	0	3	0	0	0	0	0	10	0	3	0	0	0	0	0	10	0	3	0	0	18.1	18.1	18.1	70.81	630	630;627;629	3			11			0	18.112
P13804	P13804	3	3	3	Electron transfer flavoprotein subunit alpha, mitochondrial	ETFA		1	3	3	3	0	0	0	0	0	3	0	0	0	0	0	0	0	3	0	0	0	0	0	0	0	3	0	0	8.1	8.1	8.1	35.079	333	333	NaN						0	2.5921
Q5VT79;P13928	Q5VT79;P13928	7;7	7;7	7;7	Annexin A8-like protein 2;Annexin A8	ANXA8L2;ANXA8	;	2	7	7	7	0	0	0	7	0	0	0	0	0	0	0	7	0	0	0	0	0	0	0	7	0	0	0	0	23.2	23.2	23.2	36.879	327	327;327	3			7			0	86.097
P13929	P13929	2	1	1	Beta-enolase	ENO3		1	2	1	1	1	1	0	1	0	2	1	1	0	0	0	0	0	1	0	0	0	0	0	0	0	1	0	0	11.1	6.9	6.9	46.986	434	434	NaN						0	19.923
P13987	P13987	2	2	2	CD59 glycoprotein	CD59		1	2	2	2	0	1	0	0	0	0	2	0	0	1	0	0	0	0	2	0	0	1	0	0	0	0	2	0	15.6	15.6	15.6	14.177	128	128	5					1	0	4.0468
P13995	P13995	2	2	2	Bifunctional methylenetetrahydrofolate dehydrogenase/cyclohydrolase, mitochondrial;NAD-dependent methylenetetrahydrofolate dehydrogenase;Methenyltetrahydrofolate cyclohydrolase	MTHFD2		1	2	2	2	0	0	0	0	1	1	0	0	0	0	0	0	1	1	0	0	0	0	0	0	1	1	0	0	7.1	7.1	7.1	37.895	350	350	NaN						0	3.1234
P14174	P14174	3	3	3	Macrophage migration inhibitory factor	MIF		1	3	3	3	0	1	3	2	3	2	2	3	0	1	3	2	3	2	2	3	0	1	3	2	3	2	2	3	23.5	23.5	23.5	12.476	115	115	4.64			2		9	0	17.935
P14324	P14324	5	5	5	Farnesyl pyrophosphate synthase	FDPS		1	5	5	5	3	3	0	0	1	1	0	1	3	3	0	0	1	1	0	1	3	3	0	0	1	1	0	1	12.2	12.2	12.2	48.275	419	419	3.5			3	3		0	6.9853
P14373	P14373	7	7	7	Zinc finger protein RFP	TRIM27		1	7	7	7	3	3	1	1	0	0	1	3	3	3	1	1	0	0	1	3	3	3	1	1	0	0	1	3	15.6	15.6	15.6	58.489	513	513	3.38			5	3		0	9.1146
P14550	P14550	2	2	2	Alcohol dehydrogenase [NADP(+)]	AKR1A1		1	2	2	2	0	0	0	0	0	2	0	0	0	0	0	0	0	2	0	0	0	0	0	0	0	2	0	0	7.1	7.1	7.1	36.573	325	325	NaN						0	26.666
P14618	P14618	48	48	47	Pyruvate kinase PKM	PKM		1	48	48	47	38	39	35	36	35	38	38	37	38	39	35	36	35	38	38	37	37	38	34	35	34	37	37	36	73.1	73.1	71	57.936	531	531	3.03	11	89	171	100	12	0	323.31
P14625;Q58FF3	P14625	23;4	22;4	22;4	Endoplasmin	HSP90B1		2	23	22	22	1	1	1	4	1	23	1	1	0	0	0	3	0	22	0	0	0	0	0	3	0	22	0	0	27.9	26.4	26.4	92.468	803	803;399	3			3			0	198.67
P14678;P63162	P14678;P63162	5;5	5;5	5;5	Small nuclear ribonucleoprotein-associated proteins B and B;Small nuclear ribonucleoprotein-associated protein N	SNRPB;SNRPN	;	2	5	5	5	0	1	0	0	0	5	2	0	0	1	0	0	0	5	2	0	0	1	0	0	0	5	2	0	15.8	15.8	15.8	24.61	240	240;240	3			1			0	7.6279
P14735	P14735	26	26	26	Insulin-degrading enzyme	IDE		1	26	26	26	0	0	0	23	0	8	0	0	0	0	0	23	0	8	0	0	0	0	0	23	0	8	0	0	27.6	27.6	27.6	117.97	1019	1019	3			29			0	85.007
P14866;M0QYT0	P14866	31;12	31;12	30;11	Heterogeneous nuclear ribonucleoprotein L	HNRNPL		2	31	31	30	19	18	13	19	26	15	17	21	19	18	13	19	26	15	17	21	18	17	13	18	25	15	17	21	61.6	61.6	60.4	64.132	589	589;321	2.9	2	52	70	36	2	0	323.31
P14868	P14868	11	11	11	Aspartate--tRNA ligase, cytoplasmic	DARS		1	11	11	11	0	0	0	2	0	9	0	0	0	0	0	2	0	9	0	0	0	0	0	2	0	9	0	0	22	22	22	57.136	501	501	3			2			0	16.233
P14923	P14923	33	33	30	Junction plakoglobin	JUP		1	33	33	30	15	15	3	24	0	3	2	9	15	15	3	24	0	3	2	9	15	15	3	23	0	2	2	8	52.9	52.9	47.5	81.744	745	745	3.02	9	5	71	5	10	0	323.31
P15104	P15104	8	8	8	Glutamine synthetase	GLUL		1	8	8	8	0	0	0	8	0	0	0	0	0	0	0	8	0	0	0	0	0	0	0	8	0	0	0	0	22	22	22	42.064	373	373	3			9			0	78.595
P15170	P15170	6	6	2	Eukaryotic peptide chain release factor GTP-binding subunit ERF3A	GSPT1		1	6	6	2	0	0	1	1	2	4	0	1	0	0	1	1	2	4	0	1	0	0	0	0	0	2	0	0	11.6	11.6	4	55.755	499	499	2		2				0	8.4329
P15309	P15309	3	3	3	Prostatic acid phosphatase;PAPf39	ACPP		1	3	3	3	0	0	0	3	0	0	0	0	0	0	0	3	0	0	0	0	0	0	0	3	0	0	0	0	7.5	7.5	7.5	44.566	386	386	3			3			0	8.2151
P15311	P15311	11	5	5	Ezrin	EZR		1	11	5	5	0	0	0	6	0	6	0	0	0	0	0	5	0	0	0	0	0	0	0	5	0	0	0	0	17.1	8.9	8.9	69.412	586	586	3			5			0	5.526
P15374	P15374	1	1	1	Ubiquitin carboxyl-terminal hydrolase isozyme L3	UCHL3		1	1	1	1	0	0	0	0	0	1	0	0	0	0	0	0	0	1	0	0	0	0	0	0	0	1	0	0	5.7	5.7	5.7	26.182	230	230	NaN						0	9.08
P15531	P15531	7	1	1	Nucleoside diphosphate kinase A	NME1		1	7	1	1	0	2	0	2	0	7	0	0	0	1	0	0	0	1	0	0	0	1	0	0	0	1	0	0	40.1	9.2	9.2	17.149	152	152	5					1	0	19.352
P15880	P15880	14	14	14	40S ribosomal protein S2	RPS2		1	14	14	14	4	6	3	5	9	10	9	7	4	6	3	5	9	10	9	7	4	6	3	5	9	10	9	7	45.7	45.7	45.7	31.324	293	293	3.47			10	9		0	51.473
P15918	P15918	1	1	1	V(D)J recombination-activating protein 1;Endonuclease RAG1;E3 ubiquitin-protein ligase RAG1	RAG1		1	1	1	1	0	1	0	0	0	0	0	0	0	1	0	0	0	0	0	0	0	1	0	0	0	0	0	0	1.4	1.4	1.4	119.1	1043	1043	4				1		1	-2
P15924	P15924	127	127	127	Desmoplakin	DSP		1	127	127	127	34	35	6	119	0	2	3	7	34	35	6	119	0	2	3	7	34	35	6	119	0	2	3	7	44	44	44	331.77	2871	2871	3.05	16	11	206	11	23	0	323.31
P15927	P15927	3	3	3	Replication protein A 32 kDa subunit	RPA2		1	3	3	3	2	2	0	0	0	0	0	1	2	2	0	0	0	0	0	1	2	2	0	0	0	0	0	1	14.1	14.1	14.1	29.247	270	270	3.5			2	2		0	11.816
P16070	P16070	1	1	1	CD44 antigen	CD44		1	1	1	1	0	0	0	0	0	0	1	0	0	0	0	0	0	0	1	0	0	0	0	0	0	0	1	0	1.6	1.6	1.6	81.537	742	742	NaN						0	3.3263
P16104	P16104	7	2	1	Histone H2AX	H2AFX		1	7	2	1	5	3	5	5	4	4	4	4	0	0	1	1	0	0	0	0	0	0	1	0	0	0	0	0	58	21.7	5.6	15.144	143	143	5					3	0	21.567
P16152	P16152	8	8	6	Carbonyl reductase [NADPH] 1	CBR1		1	8	8	6	0	0	0	8	0	0	0	0	0	0	0	8	0	0	0	0	0	0	0	6	0	0	0	0	38.3	38.3	27.8	30.375	277	277	3			10			0	91.264
P16219	P16219	1	1	1	Short-chain specific acyl-CoA dehydrogenase, mitochondrial	ACADS		1	1	1	1	0	0	0	0	0	1	0	0	0	0	0	0	0	1	0	0	0	0	0	0	0	1	0	0	3.2	3.2	3.2	44.297	412	412	NaN						0	7.381
P16401	P16401	5	3	3	Histone H1.5	HIST1H1B		1	5	3	3	2	2	0	3	1	2	2	1	0	0	0	2	0	1	0	0	0	0	0	2	0	1	0	0	24.3	17.3	17.3	22.58	226	226	3			2			0	4.6438
P16403	P16403	13	13	5	Histone H1.2	HIST1H1C		1	13	13	5	5	9	7	6	11	8	10	9	5	9	7	6	11	8	10	9	1	4	3	2	4	2	3	4	37.1	37.1	13.1	21.364	213	213	3.52		1	12	16		0	34.67
P16435	P16435	2	2	2	NADPH--cytochrome P450 reductase	POR		1	2	2	2	0	0	0	1	0	1	0	0	0	0	0	1	0	1	0	0	0	0	0	1	0	1	0	0	2.5	2.5	2.5	76.689	677	677	3			1			0.0048164	1.6352
P16615;O14983	P16615;O14983	4;2	4;2	4;2	Sarcoplasmic/endoplasmic reticulum calcium ATPase 2;Sarcoplasmic/endoplasmic reticulum calcium ATPase 1	ATP2A2;ATP2A1	;	2	4	4	4	0	0	0	0	0	4	0	0	0	0	0	0	0	4	0	0	0	0	0	0	0	4	0	0	5.1	5.1	5.1	114.76	1042	1042;1001	NaN						0	16.705
P16949;Q9H169	P16949	3;1	3;1	2;0	Stathmin	STMN1		2	3	3	2	1	1	0	0	0	2	0	0	1	1	0	0	0	2	0	0	1	1	0	0	0	1	0	0	19.5	19.5	14.1	17.302	149	149;189	3.5			1	1		0	10.332
P16989	P16989	6	2	2	Y-box-binding protein 3	YBX3		1	6	2	2	2	3	0	4	3	5	4	4	0	1	0	1	1	1	0	0	0	1	0	1	1	1	0	0	18	8.1	8.1	40.089	372	372	3.5			1	1		0	73.905
P17066;P48741	P17066;P48741	10;6	1;1	1;1	Heat shock 70 kDa protein 6;Putative heat shock 70 kDa protein 7	HSPA6;HSPA7	;	2	10	1	1	7	6	6	8	5	8	8	7	1	1	1	1	1	1	1	1	1	1	1	1	1	1	1	1	16.5	1.7	1.7	71.027	643	643;367	2.33		4	2			0	5.6963
P17096	P17096	5	5	5	High mobility group protein HMG-I/HMG-Y	HMGA1		1	5	5	5	1	1	2	0	1	0	4	0	1	1	2	0	1	0	4	0	1	1	2	0	1	0	4	0	40.2	40.2	40.2	11.676	107	107	5					4	0	7.3964
P17174	P17174	2	2	2	Aspartate aminotransferase, cytoplasmic	GOT1		1	2	2	2	0	0	0	0	0	2	0	0	0	0	0	0	0	2	0	0	0	0	0	0	0	2	0	0	5.6	5.6	5.6	46.247	413	413	NaN						0	2.5408
P17252;P05771;P05129	P17252	7;2;1	7;2;1	7;2;1	Protein kinase C alpha type	PRKCA		3	7	7	7	4	2	0	0	2	1	1	4	4	2	0	0	2	1	1	4	4	2	0	0	2	1	1	4	12.4	12.4	12.4	76.749	672	672;671;697	2		6				0	10.717
P17480	P17480	2	2	2	Nucleolar transcription factor 1	UBTF		1	2	2	2	0	0	0	0	0	1	1	0	0	0	0	0	0	1	1	0	0	0	0	0	0	1	1	0	3.9	3.9	3.9	89.405	764	764	NaN						0	4.4023
P17612;P22694	P17612;P22694	4;3	4;3	4;3	cAMP-dependent protein kinase catalytic subunit alpha;cAMP-dependent protein kinase catalytic subunit beta	PRKACA;PRKACB	;	2	4	4	4	0	0	0	0	0	4	0	0	0	0	0	0	0	4	0	0	0	0	0	0	0	4	0	0	11.4	11.4	11.4	40.589	351	351;351	NaN						0	7.476
P17655	P17655	9	9	9	Calpain-2 catalytic subunit	CAPN2		1	9	9	9	4	4	2	3	2	4	3	6	4	4	2	3	2	4	3	6	4	4	2	3	2	4	3	6	13	13	13	79.994	700	700	2		13				0	15.227
P17735	P17735	1	1	1	Tyrosine aminotransferase	TAT		1	1	1	1	0	0	0	0	0	1	0	0	0	0	0	0	0	1	0	0	0	0	0	0	0	1	0	0	2.4	2.4	2.4	50.399	454	454	NaN						1	-2
P17812;Q9NRF8	P17812	23;3	23;3	23;3	CTP synthase 1	CTPS1		2	23	23	23	8	12	6	6	5	11	8	13	8	12	6	6	5	11	8	13	8	12	6	6	5	11	8	13	39.4	39.4	39.4	66.69	591	591;586	2		34				0	165.08
P17844	P17844	62	62	49	Probable ATP-dependent RNA helicase DDX5	DDX5		1	62	62	49	39	38	36	39	54	39	43	46	39	38	36	39	54	39	43	46	30	30	28	29	41	30	33	36	73.6	73.6	59.9	69.147	614	614	2.39	21	252	84	43	2	0	323.31
P17858	P17858	6	3	3	ATP-dependent 6-phosphofructokinase, liver type	PFKL		1	6	3	3	2	1	1	4	0	3	0	2	0	0	0	2	0	1	0	0	0	0	0	2	0	1	0	0	10.4	5.6	5.6	85.018	780	780	2		2				0	29.566
P17900	P17900	2	2	2	Ganglioside GM2 activator;Ganglioside GM2 activator isoform short	GM2A		1	2	2	2	0	1	0	1	0	0	0	0	0	1	0	1	0	0	0	0	0	1	0	1	0	0	0	0	10.9	10.9	10.9	20.838	193	193	3.5			3		1	0.00065062	2.2066
P17931	P17931	7	7	7	Galectin-3	LGALS3		1	7	7	7	0	0	0	6	0	3	0	0	0	0	0	6	0	3	0	0	0	0	0	6	0	3	0	0	26	26	26	26.152	250	250	3			11			0	31.089
P17980	P17980	14	14	14	26S protease regulatory subunit 6A	PSMC3		1	14	14	14	0	4	1	3	4	8	1	3	0	4	1	3	4	8	1	3	0	4	1	3	4	8	1	3	36.9	36.9	36.9	49.203	439	439	3.5			4	4		0	88.251
P17987	P17987	26	26	26	T-complex protein 1 subunit alpha	TCP1		1	26	26	26	21	21	17	17	12	17	17	18	21	21	17	17	12	17	17	18	21	21	17	17	12	17	17	18	51.6	51.6	51.6	60.343	556	556	3.08		20	52	28		0	323.31
P18077	P18077	8	8	8	60S ribosomal protein L35a	RPL35A		1	8	8	8	1	1	1	0	2	8	2	1	1	1	1	0	2	8	2	1	1	1	1	0	2	8	2	1	35.5	35.5	35.5	12.538	110	110	5					3	0	11.563
P18085	P18085	9	5	5	ADP-ribosylation factor 4	ARF4		1	9	5	5	6	5	4	2	2	5	3	7	3	3	2	0	2	2	2	5	3	3	2	0	2	2	2	5	56.7	27.8	27.8	20.511	180	180	5					8	0	18.164
P18124	P18124	10	10	10	60S ribosomal protein L7	RPL7		1	10	10	10	3	5	0	3	4	8	3	1	3	5	0	3	4	8	3	1	3	5	0	3	4	8	3	1	35.5	35.5	35.5	29.225	248	248	3.31			9	4		0	37.046
P18206	P18206	38	38	38	Vinculin	VCL		1	38	38	38	0	0	0	2	0	37	0	0	0	0	0	2	0	37	0	0	0	0	0	2	0	37	0	0	34	34	34	123.8	1134	1134	3			2			0	323.31
P18510	P18510	2	2	2	Interleukin-1 receptor antagonist protein	IL1RN		1	2	2	2	0	0	0	2	0	0	0	0	0	0	0	2	0	0	0	0	0	0	0	2	0	0	0	0	19.8	19.8	19.8	20.055	177	177	3			3			0	9.2723
P18669;P15259;Q8N0Y7	P18669;P15259	9;7;3	9;7;3	9;7;3	Phosphoglycerate mutase 1;Phosphoglycerate mutase 2	PGAM1;PGAM2	;	3	9	9	9	3	2	0	7	0	7	0	0	3	2	0	7	0	7	0	0	3	2	0	7	0	7	0	0	32.3	32.3	32.3	28.804	254	254;253;254	3.5			10	4	2	0	124.65
P18858	P18858	2	2	2	DNA ligase 1	LIG1		1	2	2	2	0	0	0	0	0	2	0	0	0	0	0	0	0	2	0	0	0	0	0	0	0	2	0	0	2.3	2.3	2.3	101.73	919	919	NaN						0	3.3065
P19174	P19174	3	3	3	1-phosphatidylinositol 4,5-bisphosphate phosphodiesterase gamma-1	PLCG1		1	3	3	3	1	2	0	0	0	1	0	0	1	2	0	0	0	1	0	0	1	2	0	0	0	1	0	0	2.6	2.6	2.6	148.53	1290	1290	1	3					0	2.403
P19338	P19338	11	11	11	Nucleolin	NCL		1	11	11	11	1	3	0	3	1	7	1	1	1	3	0	3	1	7	1	1	1	3	0	3	1	7	1	1	16.8	16.8	16.8	76.613	710	710	2.29	1	3	3			0	33.979
P19367;P52789;Q2TB90;P52790	P19367	17;3;3;1	17;3;3;1	17;3;3;1	Hexokinase-1	HK1		4	17	17	17	4	8	0	1	3	6	1	7	4	8	0	1	3	6	1	7	4	8	0	1	3	6	1	7	18.8	18.8	18.8	102.48	917	917;917;917;923	2.07		14	1			0	23.027
P19387	P19387	4	4	4	DNA-directed RNA polymerase II subunit RPB3	POLR2C		1	4	4	4	2	3	1	0	1	0	1	0	2	3	1	0	1	0	1	0	2	3	1	0	1	0	1	0	17.1	17.1	17.1	31.441	275	275	3.43			4	3		0	19.2
P19388	P19388	3	3	3	DNA-directed RNA polymerases I, II, and III subunit RPABC1	POLR2E		1	3	3	3	0	3	0	0	0	0	0	1	0	3	0	0	0	0	0	1	0	3	0	0	0	0	0	1	13.3	13.3	13.3	24.551	210	210	5					3	0	3.847
P19474	P19474	8	8	8	E3 ubiquitin-protein ligase TRIM21	TRIM21		1	8	8	8	4	5	1	0	3	0	4	4	4	5	1	0	3	0	4	4	4	5	1	0	3	0	4	4	17.3	17.3	17.3	54.169	475	475	3.5			5	5		0	39.776
P19525	P19525	2	2	2	Interferon-induced, double-stranded RNA-activated protein kinase	EIF2AK2		1	2	2	2	0	1	0	0	0	0	2	2	0	1	0	0	0	0	2	2	0	1	0	0	0	0	2	2	4.2	4.2	4.2	62.094	551	551	2		1				0	6.8802
P19623	P19623	4	4	4	Spermidine synthase	SRM		1	4	4	4	2	1	0	0	0	4	0	0	2	1	0	0	0	4	0	0	2	1	0	0	0	4	0	0	10.3	10.3	10.3	33.824	302	302	3.67			1	2		0	10.495
P19957	P19957	2	2	2	Elafin	PI3		1	2	2	2	0	0	0	2	0	0	0	0	0	0	0	2	0	0	0	0	0	0	0	2	0	0	0	0	13.7	13.7	13.7	12.269	117	117	3			2			0	7.4055
P19971	P19971	12	12	12	Thymidine phosphorylase	TYMP		1	12	12	12	0	0	0	12	0	0	0	0	0	0	0	12	0	0	0	0	0	0	0	12	0	0	0	0	30.5	30.5	30.5	49.955	482	482	3			14			0	29.944
P20042	P20042	9	9	9	Eukaryotic translation initiation factor 2 subunit 2	EIF2S2		1	9	9	9	1	7	0	2	0	4	0	3	1	7	0	2	0	4	0	3	1	7	0	2	0	4	0	3	26.1	26.1	26.1	38.388	333	333	3.7			3	7		0	17.117
P20073	P20073	8	8	8	Annexin A7	ANXA7		1	8	8	8	0	0	0	1	0	7	0	0	0	0	0	1	0	7	0	0	0	0	0	1	0	7	0	0	17	17	17	52.739	488	488	3			1			0	30.611
P20290	P20290	1	1	1	Transcription factor BTF3	BTF3		1	1	1	1	0	0	0	1	0	1	0	0	0	0	0	1	0	1	0	0	0	0	0	1	0	1	0	0	9.2	9.2	9.2	22.168	206	206	3			1			0	2.7054
P20339	P20339	3	3	1	Ras-related protein Rab-5A	RAB5A		1	3	3	1	0	0	0	3	0	3	0	0	0	0	0	3	0	3	0	0	0	0	0	1	0	1	0	0	16.3	16.3	6.5	23.658	215	215	3			3			0	7.9501
P20340;Q14964	P20340	4;1	1;0	0;0	Ras-related protein Rab-6A	RAB6A		2	4	1	0	0	0	0	0	0	4	0	0	0	0	0	0	0	1	0	0	0	0	0	0	0	0	0	0	20.2	5.3	0	23.593	208	208;217	NaN						0.0006592	2.3499
P20618	P20618	3	3	3	Proteasome subunit beta type-1	PSMB1		1	3	3	3	0	0	0	2	0	2	0	0	0	0	0	2	0	2	0	0	0	0	0	2	0	2	0	0	13.7	13.7	13.7	26.489	241	241	3			3			0	14.689
P20700	P20700	26	25	24	Lamin-B1	LMNB1		1	26	25	24	0	3	6	5	2	15	18	4	0	2	5	4	2	14	17	3	0	2	5	4	2	13	16	3	42.8	41.5	39.9	66.408	586	586	2.17		10	2			0	92.642
P21128	P21128	3	3	3	Poly(U)-specific endoribonuclease	ENDOU		1	3	3	3	0	0	0	3	0	0	0	0	0	0	0	3	0	0	0	0	0	0	0	3	0	0	0	0	10	10	10	46.872	410	410	3			3			0	5.0384
P21281;P15313	P21281;P15313	2;1	2;1	2;1	V-type proton ATPase subunit B, brain isoform;V-type proton ATPase subunit B, kidney isoform	ATP6V1B2;ATP6V1B1	;	2	2	2	2	0	0	0	1	0	2	0	0	0	0	0	1	0	2	0	0	0	0	0	1	0	2	0	0	4.9	4.9	4.9	56.5	511	511;513	3			1			0	15.809
P21291	P21291	4	4	4	Cysteine and glycine-rich protein 1	CSRP1		1	4	4	4	0	0	1	1	1	4	1	1	0	0	1	1	1	4	1	1	0	0	1	1	1	4	1	1	25.9	25.9	25.9	20.567	193	193	4.5				1	1	0	23.031
P21333	P21333	94	94	82	Filamin-A	FLNA		1	94	94	82	31	55	20	26	28	67	56	44	31	55	20	26	28	67	56	44	24	49	17	23	27	59	51	40	46.3	46.3	42.1	280.74	2647	2647	1	147					0	323.31
P21397	P21397	1	1	1	Amine oxidase [flavin-containing] A	MAOA		1	1	1	1	0	0	0	0	0	1	0	0	0	0	0	0	0	1	0	0	0	0	0	0	0	1	0	0	2.1	2.1	2.1	59.681	527	527	NaN						0	5.6829
P21741	P21741	1	1	1	Midkine	MDK		1	1	1	1	0	0	0	0	0	0	0	1	0	0	0	0	0	0	0	1	0	0	0	0	0	0	0	1	7	7	7	15.585	143	143	NaN						0	2.8633
P21796	P21796	6	6	6	Voltage-dependent anion-selective channel protein 1	VDAC1		1	6	6	6	0	0	0	5	0	5	0	0	0	0	0	5	0	5	0	0	0	0	0	5	0	5	0	0	22.3	22.3	22.3	30.772	283	283	3			5			0	30.191
P21810	P21810	2	2	2	Biglycan	BGN		1	2	2	2	0	0	0	0	2	0	0	0	0	0	0	0	2	0	0	0	0	0	0	0	2	0	0	0	8.7	8.7	8.7	41.654	368	368	NaN						0	8.0179
P22033	P22033	1	1	1	Methylmalonyl-CoA mutase, mitochondrial	MUT		1	1	1	1	0	0	0	0	0	1	0	0	0	0	0	0	0	1	0	0	0	0	0	0	0	1	0	0	1.5	1.5	1.5	83.134	750	750	NaN						0.0024585	1.8029
P22061	P22061	16	16	16	Protein-L-isoaspartate(D-aspartate) O-methyltransferase	PCMT1		1	16	16	16	12	13	15	8	13	9	15	16	12	13	15	8	13	9	15	16	12	13	15	8	13	9	15	16	68.7	68.7	68.7	24.636	227	227	4.55			4	36	57	0	323.31
P22079	P22079	1	1	1	Lactoperoxidase	LPO		1	1	1	1	0	1	1	1	0	0	0	0	0	1	1	1	0	0	0	0	0	1	1	1	0	0	0	0	1.4	1.4	1.4	80.287	712	712	2.6	1	2	1		1	0	13.765
P22087	P22087	7	7	5	rRNA 2-O-methyltransferase fibrillarin	FBL		1	7	7	5	0	1	2	1	2	0	7	2	0	1	2	1	2	0	7	2	0	0	0	0	1	0	5	2	30.8	30.8	27.4	33.784	321	321	3.5			2	2		0	35.642
P22102	P22102	4	4	4	Trifunctional purine biosynthetic protein adenosine-3;Phosphoribosylamine--glycine ligase;Phosphoribosylformylglycinamidine cyclo-ligase;Phosphoribosylglycinamide formyltransferase	GART		1	4	4	4	0	2	0	0	0	1	0	2	0	2	0	0	0	1	0	2	0	2	0	0	0	1	0	2	4.7	4.7	4.7	107.77	1010	1010	1	2					0	14.066
P22234	P22234	4	4	4	Multifunctional protein ADE2;Phosphoribosylaminoimidazole-succinocarboxamide synthase;Phosphoribosylaminoimidazole carboxylase	PAICS		1	4	4	4	0	0	0	0	0	4	0	0	0	0	0	0	0	4	0	0	0	0	0	0	0	4	0	0	9.6	9.6	9.6	47.079	425	425	NaN						0	8.4428
P22314	P22314	20	20	20	Ubiquitin-like modifier-activating enzyme 1	UBA1		1	20	20	20	0	0	0	6	0	16	0	1	0	0	0	6	0	16	0	1	0	0	0	6	0	16	0	1	22.2	22.2	22.2	117.85	1058	1058	3			6			0	119.46
P22392;O60361	P22392;O60361	10;6	10;6	4;3	Nucleoside diphosphate kinase B;Putative nucleoside diphosphate kinase	NME2;NME2P1	;	2	10	10	4	0	1	0	4	0	10	0	0	0	1	0	4	0	10	0	0	0	0	0	2	0	4	0	0	53.3	53.3	22.4	17.298	152	152;137	3.25			7		1	0	47.65
P22528;P35321	P22528;P35321	3;2	3;2	3;2	Cornifin-B;Cornifin-A	SPRR1B;SPRR1A	;	2	3	3	3	0	0	0	3	0	0	0	1	0	0	0	3	0	0	0	1	0	0	0	3	0	0	0	1	46.1	46.1	46.1	9.8875	89	89;89	3			4			0	7.8038
P22531;Q9BYE4	P22531;Q9BYE4	4;2	4;2	0;0	Small proline-rich protein 2E;Small proline-rich protein 2G	SPRR2E;SPRR2G	;	2	4	4	0	0	0	0	4	0	0	0	0	0	0	0	4	0	0	0	0	0	0	0	0	0	0	0	0	79.2	79.2	0	7.8553	72	72;73	3			5			0	30.647
P35325;P22532	P35325;P22532	4;4	1;1	1;1	Small proline-rich protein 2B;Small proline-rich protein 2D	SPRR2B;SPRR2D	;	2	4	1	1	0	0	0	4	0	0	0	0	0	0	0	1	0	0	0	0	0	0	0	1	0	0	0	0	79.2	18.1	18.1	7.9754	72	72;72	3			1			0	3.2674
P22626	P22626	22	22	21	Heterogeneous nuclear ribonucleoproteins A2/B1	HNRNPA2B1		1	22	22	21	6	11	5	12	7	11	16	11	6	11	5	12	7	11	16	11	5	10	4	11	7	10	15	10	60.9	60.9	60.9	37.429	353	353	3.44	1		22	22		0	291.39
P22695	P22695	1	1	1	Cytochrome b-c1 complex subunit 2, mitochondrial	UQCRC2		1	1	1	1	0	0	0	0	0	1	0	0	0	0	0	0	0	1	0	0	0	0	0	0	0	1	0	0	2.2	2.2	2.2	48.442	453	453	NaN						0.0097533	1.3872
P22735	P22735	13	13	13	Protein-glutamine gamma-glutamyltransferase K	TGM1		1	13	13	13	2	2	0	13	0	0	0	0	2	2	0	13	0	0	0	0	2	2	0	13	0	0	0	0	21.7	21.7	21.7	89.786	817	817	3			18			0	118.9
P22830	P22830	4	4	4	Ferrochelatase, mitochondrial	FECH		1	4	4	4	2	0	0	1	1	0	0	1	2	0	0	1	1	0	0	1	2	0	0	1	1	0	0	1	13.9	13.9	13.9	47.862	423	423	3.33			2	1		0	4.0015
P23193	P23193	3	3	3	Transcription elongation factor A protein 1	TCEA1		1	3	3	3	0	0	0	0	0	3	0	0	0	0	0	0	0	3	0	0	0	0	0	0	0	3	0	0	10.3	10.3	10.3	33.969	301	301	NaN						0	4.2162
P23246	P23246	14	12	12	Splicing factor, proline- and glutamine-rich	SFPQ		1	14	12	12	4	3	0	2	3	10	6	5	3	2	0	1	3	8	5	4	3	2	0	1	3	8	5	4	18.1	16	16	76.149	707	707	2.14		6	1			0	48.754
P23258;Q9NRH3	P23258;Q9NRH3	13;9	13;9	13;9	Tubulin gamma-1 chain;Tubulin gamma-2 chain	TUBG1;TUBG2	;	2	13	13	13	8	9	3	10	3	2	5	8	8	9	3	10	3	2	5	8	8	9	3	10	3	2	5	8	27.3	27.3	27.3	51.169	451	451;451	3.29			27	11		0	95.645
P23284	P23284	5	5	5	Peptidyl-prolyl cis-trans isomerase B	PPIB		1	5	5	5	3	2	3	4	0	3	3	4	3	2	3	4	0	3	3	4	3	2	3	4	0	3	3	4	25	25	25	23.742	216	216	4.47			4		11	0	22.177
P23381	P23381	10	10	10	Tryptophan--tRNA ligase, cytoplasmic;T1-TrpRS;T2-TrpRS	WARS		1	10	10	10	2	5	2	4	1	1	2	3	2	5	2	4	1	1	2	3	2	5	2	4	1	1	2	3	23.4	23.4	23.4	53.165	471	471	3.36			9	5		0	50.564
P23396	P23396	27	27	27	40S ribosomal protein S3	RPS3		1	27	27	27	16	16	18	15	17	21	16	17	16	16	18	15	17	21	16	17	16	16	18	15	17	21	16	17	84	84	84	26.688	243	243	3.67			31	63		0	173.72
P23526	P23526	20	20	20	Adenosylhomocysteinase	AHCY		1	20	20	20	14	10	1	7	11	14	13	12	14	10	1	7	11	14	13	12	14	10	1	7	11	14	13	12	41.7	41.7	41.7	47.716	432	432	3.29			29	12		0	217.62
P23528	P23528	14	14	12	Cofilin-1	CFL1		1	14	14	12	6	5	4	8	5	13	4	4	6	5	4	8	5	13	4	4	4	4	3	7	4	11	3	3	67.5	67.5	56.6	18.502	166	166	4.03	2	1	13	2	22	0	166.23
P23921	P23921	7	7	7	Ribonucleoside-diphosphate reductase large subunit	RRM1		1	7	7	7	2	4	0	0	1	4	3	2	2	4	0	0	1	4	3	2	2	4	0	0	1	4	3	2	9.6	9.6	9.6	90.069	792	792	2		7				0	12.455
P24534	P24534	7	5	5	Elongation factor 1-beta	EEF1B2		1	7	5	5	3	2	2	2	2	3	1	3	3	2	1	2	2	2	1	2	3	2	1	2	2	2	1	2	35.6	27.6	27.6	24.763	225	225	3.7			3	7		0	64.787
P24666	P24666	5	5	5	Low molecular weight phosphotyrosine protein phosphatase	ACP1		1	5	5	5	2	4	1	1	0	3	2	3	2	4	1	1	0	3	2	3	2	4	1	1	0	3	2	3	27.2	27.2	27.2	18.042	158	158	5					8	0	14.047
P24752	P24752	7	7	7	Acetyl-CoA acetyltransferase, mitochondrial	ACAT1		1	7	7	7	3	4	0	0	3	0	2	3	3	4	0	0	3	0	2	3	3	4	0	0	3	0	2	3	20.8	20.8	20.8	45.199	427	427	3.5			4	4		0	20.661
P24928	P24928	15	15	15	DNA-directed RNA polymerase II subunit RPB1	POLR2A		1	15	15	15	2	5	0	1	7	1	3	5	2	5	0	1	7	1	3	5	2	5	0	1	7	1	3	5	10	10	10	217.17	1970	1970	1	8					0	58.6
P24941;Q00526	P24941;Q00526	3;3	1;1	1;1	Cyclin-dependent kinase 2;Cyclin-dependent kinase 3	CDK2;CDK3	;	2	3	1	1	1	0	0	0	1	3	1	1	0	0	0	0	0	1	0	0	0	0	0	0	0	1	0	0	11.1	4.7	4.7	33.929	298	298;305	NaN						0	9.0727
P25054	P25054	1	1	1	Adenomatous polyposis coli protein	APC		1	1	1	1	0	0	0	1	0	0	0	0	0	0	0	1	0	0	0	0	0	0	0	1	0	0	0	0	0.5	0.5	0.5	311.64	2843	2843	4				1		1	-2
P25205	P25205	16	16	16	DNA replication licensing factor MCM3	MCM3		1	16	16	16	2	7	1	2	1	12	1	2	2	7	1	2	1	12	1	2	2	7	1	2	1	12	1	2	20.7	20.7	20.7	90.98	808	808	2		13				0	125.41
P25311	P25311	5	5	5	Zinc-alpha-2-glycoprotein	AZGP1		1	5	5	5	2	4	2	3	0	0	0	0	2	4	2	3	0	0	0	0	2	4	2	3	0	0	0	0	20.8	20.8	20.8	34.258	298	298	3.18	4		6	3	4	0	10.049
P25398	P25398	4	4	4	40S ribosomal protein S12	RPS12		1	4	4	4	1	1	0	1	0	4	0	2	1	1	0	1	0	4	0	2	1	1	0	1	0	4	0	2	36.4	36.4	36.4	14.515	132	132	4.5			1		3	0	102.15
P25705	P25705	26	26	26	ATP synthase subunit alpha, mitochondrial	ATP5A1		1	26	26	26	11	11	2	13	3	21	4	10	11	11	2	13	3	21	4	10	11	11	2	13	3	21	4	10	50.3	50.3	50.3	59.75	553	553	3.29			29	12		0	317.52
P25786;B4DEV8	P25786;B4DEV8	10;6	10;6	10;6	Proteasome subunit alpha type-1;Proteasome subunit alpha type	PSMA1	;	2	10	10	10	6	5	4	5	1	2	2	2	6	5	4	5	1	2	2	2	6	5	4	5	1	2	2	2	41.4	41.4	41.4	29.555	263	263;164	3.61			9	14		0	12.054
P25787	P25787	2	2	2	Proteasome subunit alpha type-2	PSMA2		1	2	2	2	0	0	0	0	0	2	0	0	0	0	0	0	0	2	0	0	0	0	0	0	0	2	0	0	10.7	10.7	10.7	25.898	234	234	NaN						0	6.3934
P25788	P25788	8	8	8	Proteasome subunit alpha type-3	PSMA3		1	8	8	8	1	2	0	3	0	7	0	0	1	2	0	3	0	7	0	0	1	2	0	3	0	7	0	0	29.8	29.8	29.8	28.433	255	255	3.14			6	1		0	10.294
P25789	P25789	4	4	4	Proteasome subunit alpha type-4	PSMA4		1	4	4	4	0	0	0	3	0	4	0	0	0	0	0	3	0	4	0	0	0	0	0	3	0	4	0	0	13	13	13	29.483	261	261	3			3			0	6.7226
P25815	P25815	1	1	1	Protein S100-P	S100P		1	1	1	1	0	0	0	1	0	0	0	0	0	0	0	1	0	0	0	0	0	0	0	1	0	0	0	0	13.7	13.7	13.7	10.4	95	95	3			1			0	4.0303
P26038	P26038	21	21	15	Moesin	MSN		1	21	21	15	0	0	0	2	0	20	0	0	0	0	0	2	0	20	0	0	0	0	0	1	0	14	0	0	28.8	28.8	20.5	67.819	577	577	3			2			0	76.804
P26196	P26196	7	7	7	Probable ATP-dependent RNA helicase DDX6	DDX6		1	7	7	7	3	0	0	0	0	6	1	0	3	0	0	0	0	6	1	0	3	0	0	0	0	6	1	0	19.3	19.3	19.3	54.416	483	483	3			3			0	60.324
P26232	P26232	4	1	1	Catenin alpha-2	CTNNA2		1	4	1	1	0	0	0	0	0	4	0	0	0	0	0	0	0	1	0	0	0	0	0	0	0	1	0	0	5.5	1.9	1.9	105.31	953	953	NaN						0	28.478
P26358	P26358	2	2	2	DNA (cytosine-5)-methyltransferase 1	DNMT1		1	2	2	2	0	0	0	0	0	2	0	0	0	0	0	0	0	2	0	0	0	0	0	0	0	2	0	0	1.2	1.2	1.2	183.16	1616	1616	NaN						0.0018715	1.8745
P26368	P26368	8	8	8	Splicing factor U2AF 65 kDa subunit	U2AF2		1	8	8	8	4	7	4	4	5	4	4	6	4	7	4	4	5	4	4	6	4	7	4	4	5	4	4	6	22.1	22.1	22.1	53.5	475	475	3.35			15	8		0	78.783
P26373	P26373	11	11	11	60S ribosomal protein L13	RPL13		1	11	11	11	6	8	2	6	5	9	5	6	6	8	2	6	5	9	5	6	6	8	2	6	5	9	5	6	44.5	44.5	44.5	24.261	211	211	3.48			13	9	1	0	41.58
P26447	P26447	2	2	2	Protein S100-A4	S100A4		1	2	2	2	1	1	0	0	0	1	0	0	1	1	0	0	0	1	0	0	1	1	0	0	0	1	0	0	15.8	15.8	15.8	11.728	101	101	3.33		1	1		1	0.0018773	1.8995
P26599;O95758	P26599	8;2	8;2	8;2	Polypyrimidine tract-binding protein 1	PTBP1		2	8	8	8	0	0	0	3	0	6	1	0	0	0	0	3	0	6	1	0	0	0	0	3	0	6	1	0	21.7	21.7	21.7	57.221	531	531;552	3			3			0	183.55
P26639;A2RTX5	P26639	12;1	12;1	12;1	Threonine--tRNA ligase, cytoplasmic	TARS		2	12	12	12	3	2	1	2	0	10	2	1	3	2	1	2	0	10	2	1	3	2	1	2	0	10	2	1	15.4	15.4	15.4	83.434	723	723;802	2		8				0	51.19
P26640	P26640	20	20	20	Valine--tRNA ligase	VARS		1	20	20	20	2	10	0	6	6	9	0	6	2	10	0	6	6	9	0	6	2	10	0	6	6	9	0	6	17.9	17.9	17.9	140.47	1264	1264	1	18					0	125.4
P26641	P26641	18	18	18	Elongation factor 1-gamma	EEF1G		1	18	18	18	11	12	1	10	7	13	5	10	11	12	1	10	7	13	5	10	11	12	1	10	7	13	5	10	39.1	39.1	39.1	50.118	437	437	3.35			30	16		0	85.192
P26651	P26651	13	13	13	Tristetraprolin	ZFP36		1	13	13	13	8	8	5	7	12	8	11	12	8	8	5	7	12	8	11	12	8	8	5	7	12	8	11	12	40.2	40.2	40.2	34.003	326	326	2.31	5	47	11	8		0	210.38
P26885	P26885	1	1	1	Peptidyl-prolyl cis-trans isomerase FKBP2	FKBP2		1	1	1	1	0	0	0	0	0	1	0	0	0	0	0	0	0	1	0	0	0	0	0	0	0	1	0	0	8.5	8.5	8.5	15.649	142	142	NaN						0	2.4487
P27348	P27348	10	5	5	14-3-3 protein theta	YWHAQ		1	10	5	5	5	5	3	5	0	10	0	1	2	2	0	2	0	5	0	0	2	2	0	2	0	5	0	0	42.4	28.2	28.2	27.764	245	245	3.33			4	2		0	155.33
P27482	P27482	8	8	6	Calmodulin-like protein 3	CALML3		1	8	8	6	1	0	2	7	1	2	2	1	1	0	2	7	1	2	2	1	0	0	0	6	0	0	0	0	53.7	53.7	43.6	16.891	149	149	3.6			7		3	0	121.57
P27635;Q96L21	P27635	8;3	8;3	8;3	60S ribosomal protein L10	RPL10		2	8	8	8	2	3	2	6	4	7	4	4	2	3	2	6	4	7	4	4	2	3	2	6	4	7	4	4	34.6	34.6	34.6	24.604	214	214;214	4.33			5	2	11	0	29.112
P27694	P27694	11	11	11	Replication protein A 70 kDa DNA-binding subunit;Replication protein A 70 kDa DNA-binding subunit, N-terminally processed	RPA1		1	11	11	11	5	4	1	1	3	2	1	2	5	4	1	1	3	2	1	2	5	4	1	1	3	2	1	2	20.8	20.8	20.8	68.137	616	616	2		11				0	29.057
P27695	P27695	3	3	3	DNA-(apurinic or apyrimidinic site) lyase;DNA-(apurinic or apyrimidinic site) lyase, mitochondrial	APEX1		1	3	3	3	0	0	0	0	0	3	0	0	0	0	0	0	0	3	0	0	0	0	0	0	0	3	0	0	11.6	11.6	11.6	35.554	318	318	NaN						0	12.282
P27708;P31327	P27708	75;2	75;2	75;2	CAD protein;Glutamine-dependent carbamoyl-phosphate synthase;Aspartate carbamoyltransferase;Dihydroorotase	CAD		2	75	75	75	40	52	35	45	36	31	48	54	40	52	35	45	36	31	48	54	40	52	35	45	36	31	48	54	41.4	41.4	41.4	242.98	2225	2225;1500	1	223					0	323.31
P27797	P27797	7	7	7	Calreticulin	CALR		1	7	7	7	0	1	0	4	0	4	0	0	0	1	0	4	0	4	0	0	0	1	0	4	0	4	0	0	17.3	17.3	17.3	48.141	417	417	3.2			4	1		0	20.503
P27824	P27824	7	7	7	Calnexin	CANX		1	7	7	7	0	0	1	0	0	6	1	0	0	0	1	0	0	6	1	0	0	0	1	0	0	6	1	0	11.1	11.1	11.1	67.567	592	592	2		1				0	25.952
P28066	P28066	6	6	6	Proteasome subunit alpha type-5	PSMA5		1	6	6	6	0	1	0	4	0	6	0	0	0	1	0	4	0	6	0	0	0	1	0	4	0	6	0	0	28.6	28.6	28.6	26.411	241	241	3			5			0	21.584
P28070	P28070	2	2	2	Proteasome subunit beta type-4	PSMB4		1	2	2	2	0	0	0	1	0	2	0	0	0	0	0	1	0	2	0	0	0	0	0	1	0	2	0	0	7.2	7.2	7.2	29.204	264	264	3			1			0	2.9572
P28072	P28072	3	3	3	Proteasome subunit beta type-6	PSMB6		1	3	3	3	0	1	0	1	0	2	0	0	0	1	0	1	0	2	0	0	0	1	0	1	0	2	0	0	13	13	13	25.357	239	239	4			1		1	0	4.0711
P28074	P28074	5	5	5	Proteasome subunit beta type-5	PSMB5		1	5	5	5	0	1	0	2	0	4	0	0	0	1	0	2	0	4	0	0	0	1	0	2	0	4	0	0	20.5	20.5	20.5	28.48	263	263	3.67			2		1	0	15.596
P28288	P28288	2	2	2	ATP-binding cassette sub-family D member 3	ABCD3		1	2	2	2	0	0	0	1	0	0	1	0	0	0	0	1	0	0	1	0	0	0	0	1	0	0	1	0	3.6	3.6	3.6	75.475	659	659	3			1			0.0081019	1.4465
P28330	P28330	1	1	1	Long-chain specific acyl-CoA dehydrogenase, mitochondrial	ACADL		1	1	1	1	0	0	0	0	0	1	0	0	0	0	0	0	0	1	0	0	0	0	0	0	0	1	0	0	3	3	3	47.655	430	430	NaN						1	-2
P28340;M0R3H8	P28340	18;4	18;4	18;4	DNA polymerase delta catalytic subunit	POLD1		2	18	18	18	3	11	0	3	3	0	2	9	3	11	0	3	3	0	2	9	3	11	0	3	3	0	2	9	17.3	17.3	17.3	123.63	1107	1107;397	1	17					0	50.78
P28482	P28482	5	5	5	Mitogen-activated protein kinase 1	MAPK1		1	5	5	5	0	1	0	0	0	4	0	0	0	1	0	0	0	4	0	0	0	1	0	0	0	4	0	0	13.1	13.1	13.1	41.389	360	360	3			1			0	5.0479
P28715;R4GMW8	P28715;R4GMW8	1;1	1;1	1;1	DNA repair protein complementing XP-G cells	ERCC5;BIVM-ERCC5	;	2	1	1	1	0	0	0	0	0	1	0	0	0	0	0	0	0	1	0	0	0	0	0	0	0	1	0	0	1	1	1	133.11	1186	1186;1640	NaN						1	-2
P28838	P28838	4	4	4	Cytosol aminopeptidase	LAP3		1	4	4	4	0	0	0	2	0	3	0	0	0	0	0	2	0	3	0	0	0	0	0	2	0	3	0	0	8.5	8.5	8.5	56.166	519	519	3			2			0	10.945
P29144	P29144	5	5	5	Tripeptidyl-peptidase 2	TPP2		1	5	5	5	0	0	0	0	0	5	0	0	0	0	0	0	0	5	0	0	0	0	0	0	0	5	0	0	4	4	4	138.35	1249	1249	NaN						0	7.0984
P29218	P29218	1	1	1	Inositol monophosphatase 1	IMPA1		1	1	1	1	0	0	0	0	0	1	0	0	0	0	0	0	0	1	0	0	0	0	0	0	0	1	0	0	4	4	4	30.188	277	277	NaN						0.0024722	1.8249
P29317	P29317	1	1	1	Ephrin type-A receptor 2	EPHA2		1	1	1	1	0	0	0	0	0	1	0	0	0	0	0	0	0	1	0	0	0	0	0	0	0	1	0	0	1.3	1.3	1.3	108.27	976	976	NaN						0	7.6552
P29373	P29373	6	6	6	Cellular retinoic acid-binding protein 2	CRABP2		1	6	6	6	0	1	0	6	0	0	0	0	0	1	0	6	0	0	0	0	0	1	0	6	0	0	0	0	41.3	41.3	41.3	15.693	138	138	3.25			7		1	0	39.891
P29401	P29401	12	12	12	Transketolase	TKT		1	12	12	12	0	0	0	2	0	10	0	0	0	0	0	2	0	10	0	0	0	0	0	2	0	10	0	0	17.5	17.5	17.5	67.877	623	623	3			2			0	57.141
P29508	P29508	23	23	12	Serpin B3	SERPINB3		1	23	23	12	5	5	2	23	0	0	0	0	5	5	2	23	0	0	0	0	2	1	0	12	0	0	0	0	63.3	63.3	31.3	44.564	390	390	2.81	5	2	49	1		0	323.31
P29558;Q6XE24	P29558	5;2	3;2	3;2	RNA-binding motif, single-stranded-interacting protein 1	RBMS1		2	5	3	3	2	4	0	2	4	3	2	3	1	2	0	1	2	1	1	1	1	2	0	1	2	1	1	1	12.6	7.9	7.9	44.505	406	406;437	3.5			2	2		0	14.228
P29692	P29692	19	19	17	Elongation factor 1-delta	EEF1D		1	19	19	17	12	10	8	7	10	15	11	13	12	10	8	7	10	15	11	13	12	10	7	7	10	14	11	12	64.4	64.4	58	31.121	281	281	3.67			17	31	1	0	143.94
P29762	P29762	1	1	1	Cellular retinoic acid-binding protein 1	CRABP1		1	1	1	1	1	1	0	0	0	0	0	0	1	1	0	0	0	0	0	0	1	1	0	0	0	0	0	0	10.2	10.2	10.2	15.565	137	137	3.25	1		1	1	1	0.00064767	2.179
P30041	P30041	7	7	7	Peroxiredoxin-6	PRDX6		1	7	7	7	0	0	0	7	0	2	0	0	0	0	0	7	0	2	0	0	0	0	0	7	0	2	0	0	33	33	33	25.035	224	224	3			7			0	29.499
P30043	P30043	3	3	3	Flavin reductase (NADPH)	BLVRB		1	3	3	3	0	0	0	3	0	0	0	0	0	0	0	3	0	0	0	0	0	0	0	3	0	0	0	0	16.5	16.5	16.5	22.119	206	206	3			4			0	5.3055
P30044	P30044	3	3	3	Peroxiredoxin-5, mitochondrial	PRDX5		1	3	3	3	0	0	0	3	0	3	0	0	0	0	0	3	0	3	0	0	0	0	0	3	0	3	0	0	14	14	14	22.086	214	214	3			3			0	2.9498
P30048	P30048	2	2	2	Thioredoxin-dependent peroxide reductase, mitochondrial	PRDX3		1	2	2	2	0	0	0	0	0	2	0	0	0	0	0	0	0	2	0	0	0	0	0	0	0	2	0	0	8.2	8.2	8.2	27.692	256	256	NaN						0	4.3364
P30050	P30050	7	7	7	60S ribosomal protein L12	RPL12		1	7	7	7	5	4	4	3	4	4	5	3	5	4	4	3	4	4	5	3	5	4	4	3	4	4	5	3	52.1	52.1	52.1	17.818	165	165	4.68			4		21	0	128.94
P30085	P30085	6	6	6	UMP-CMP kinase	CMPK1		1	6	6	6	0	0	0	5	0	4	0	0	0	0	0	5	0	4	0	0	0	0	0	5	0	4	0	0	35.2	35.2	35.2	22.222	196	196	3			6			0	11.731
P30086	P30086	4	4	4	Phosphatidylethanolamine-binding protein 1;Hippocampal cholinergic neurostimulating peptide	PEBP1		1	4	4	4	0	0	0	2	0	3	0	0	0	0	0	2	0	3	0	0	0	0	0	2	0	3	0	0	16.6	16.6	16.6	21.057	187	187	3			2			0	17.637
P30101	P30101	16	16	16	Protein disulfide-isomerase A3	PDIA3		1	16	16	16	0	1	0	6	0	11	0	0	0	1	0	6	0	11	0	0	0	1	0	6	0	11	0	0	32.7	32.7	32.7	56.782	505	505	3.14			6	1		0	125.78
P30153	P30153	17	17	14	Serine/threonine-protein phosphatase 2A 65 kDa regulatory subunit A alpha isoform	PPP2R1A		1	17	17	14	0	0	0	5	0	14	0	0	0	0	0	5	0	14	0	0	0	0	0	5	0	11	0	0	34.5	34.5	28.2	65.308	589	589	3			5			0	110.35
P30154	P30154	5	2	2	Serine/threonine-protein phosphatase 2A 65 kDa regulatory subunit A beta isoform	PPP2R1B		1	5	2	2	0	0	0	0	0	5	0	0	0	0	0	0	0	2	0	0	0	0	0	0	0	2	0	0	11.1	5	5	66.213	601	601	NaN						0	15.189
P30419;O60551	P30419;O60551	3;2	3;2	3;2	Glycylpeptide N-tetradecanoyltransferase 1;Glycylpeptide N-tetradecanoyltransferase 2	NMT1;NMT2	;	2	3	3	3	0	0	0	0	0	3	0	0	0	0	0	0	0	3	0	0	0	0	0	0	0	3	0	0	4.2	4.2	4.2	56.806	496	496;498	NaN						0	5.2847
P30520	P30520	5	5	5	Adenylosuccinate synthetase isozyme 2	ADSS		1	5	5	5	0	1	0	0	0	5	0	0	0	1	0	0	0	5	0	0	0	1	0	0	0	5	0	0	10.1	10.1	10.1	50.097	456	456	4				1		0	13.774
P30566	P30566	3	3	3	Adenylosuccinate lyase	ADSL		1	3	3	3	0	1	0	0	0	2	0	0	0	1	0	0	0	2	0	0	0	1	0	0	0	2	0	0	6.4	6.4	6.4	54.889	484	484	4				1		0	4.5349
P30613	P30613	2	1	1	Pyruvate kinase PKLR	PKLR		1	2	1	1	2	1	1	1	1	1	1	1	1	0	0	0	0	0	0	0	1	0	0	0	0	0	0	0	4.7	2.8	2.8	61.829	574	574	3			1			0.00064599	2.1591
P30626	P30626	2	2	2	Sorcin	SRI		1	2	2	2	0	0	0	0	0	2	0	0	0	0	0	0	0	2	0	0	0	0	0	0	0	2	0	0	9.1	9.1	9.1	21.676	198	198	NaN						0	3.5896
P30740	P30740	2	2	2	Leukocyte elastase inhibitor	SERPINB1		1	2	2	2	0	0	0	2	0	0	0	0	0	0	0	2	0	0	0	0	0	0	0	2	0	0	0	0	6.3	6.3	6.3	42.741	379	379	3			2			0	9.3556
P30837	P30837	8	7	7	Aldehyde dehydrogenase X, mitochondrial	ALDH1B1		1	8	7	7	5	6	0	0	0	0	2	3	4	6	0	0	0	0	2	3	4	6	0	0	0	0	2	3	19.1	17.4	17.4	57.206	517	517	3.55			5	6		0	20.663
P30876	P30876	22	22	22	DNA-directed RNA polymerase II subunit RPB2	POLR2B		1	22	22	22	1	12	2	4	5	3	2	11	1	12	2	4	5	3	2	11	1	12	2	4	5	3	2	11	22.2	22.2	22.2	133.9	1174	1174	1	19					0	78.426
P31025;Q5VSP4	P31025;Q5VSP4	2;1	2;1	2;1	Lipocalin-1;Putative lipocalin 1-like protein 1	LCN1;LCN1P1	;	2	2	2	2	2	1	1	2	0	0	0	0	2	1	1	2	0	0	0	0	2	1	1	2	0	0	0	0	12.5	12.5	12.5	19.25	176	176;162	3	4	3	3	3	4	0	3.2131
P31040	P31040	3	3	3	Succinate dehydrogenase [ubiquinone] flavoprotein subunit, mitochondrial	SDHA		1	3	3	3	1	1	0	0	1	2	0	0	1	1	0	0	1	2	0	0	1	1	0	0	1	2	0	0	5.4	5.4	5.4	72.691	664	664	2		2				0	185.33
P31150	P31150	5	1	1	Rab GDP dissociation inhibitor alpha	GDI1		1	5	1	1	0	0	0	2	0	4	0	0	0	0	0	0	0	1	0	0	0	0	0	0	0	1	0	0	13.2	2.9	2.9	50.582	447	447	NaN						1	-2
P31151	P31151	9	9	3	Protein S100-A7	S100A7		1	9	9	3	5	3	2	8	0	7	1	5	5	3	2	8	0	7	1	5	2	1	1	3	0	3	0	2	82.2	82.2	31.7	11.471	101	101	3.17	6	8	32	9	11	0	137.42
P31153;Q00266	P31153	4;1	4;1	4;1	S-adenosylmethionine synthase isoform type-2	MAT2A		2	4	4	4	1	1	0	0	0	4	0	0	1	1	0	0	0	4	0	0	1	1	0	0	0	4	0	0	8.6	8.6	8.6	43.66	395	395;395	3.5			1	1		0	20.277
P31431	P31431	1	1	1	Syndecan-4	SDC4		1	1	1	1	0	0	0	1	0	0	0	0	0	0	0	1	0	0	0	0	0	0	0	1	0	0	0	0	6.1	6.1	6.1	21.641	198	198	1	1					0	2.3996
P31483	P31483	6	2	2	Nucleolysin TIA-1 isoform p40	TIA1		1	6	2	2	1	2	0	0	5	2	2	2	0	0	0	0	2	0	0	0	0	0	0	0	2	0	0	0	14	5.2	5.2	42.963	386	386	NaN						0.0075625	1.481
P31689	P31689	14	14	14	DnaJ homolog subfamily A member 1	DNAJA1		1	14	14	14	6	9	2	7	3	5	8	9	6	9	2	7	3	5	8	9	6	9	2	7	3	5	8	9	39.5	39.5	39.5	44.868	397	397	3.36			18	10		0	165.84
P31939	P31939	3	3	3	Bifunctional purine biosynthesis protein PURH;Phosphoribosylaminoimidazolecarboxamide formyltransferase;IMP cyclohydrolase	ATIC		1	3	3	3	0	0	0	0	0	3	0	0	0	0	0	0	0	3	0	0	0	0	0	0	0	3	0	0	5.6	5.6	5.6	64.615	592	592	NaN						0	15.166
P31942	P31942	6	6	6	Heterogeneous nuclear ribonucleoprotein H3	HNRNPH3		1	6	6	6	3	3	3	0	3	1	4	0	3	3	3	0	3	1	4	0	3	3	3	0	3	1	4	0	21.7	21.7	21.7	36.926	346	346	3.64			4	7		0	34.69
P31943	P31943	26	26	15	Heterogeneous nuclear ribonucleoprotein H;Heterogeneous nuclear ribonucleoprotein H, N-terminally processed	HNRNPH1		1	26	26	15	16	20	7	16	15	14	18	19	16	20	7	16	15	14	18	19	10	12	3	10	7	8	10	12	65.5	65.5	41.6	49.229	449	449	3.23	5	27	91	64	9	0	323.31
P31944	P31944	14	14	14	Caspase-14;Caspase-14 subunit p17, mature form;Caspase-14 subunit p10, mature form;Caspase-14 subunit p20, intermediate form;Caspase-14 subunit p8, intermediate form	CASP14		1	14	14	14	5	6	4	12	0	2	0	2	5	6	4	12	0	2	0	2	5	6	4	12	0	2	0	2	38.4	38.4	38.4	27.679	242	242	3.12	6	1	26	2	8	0	99.807
P31946	P31946	12	6	6	14-3-3 protein beta/alpha;14-3-3 protein beta/alpha, N-terminally processed	YWHAB		1	12	6	6	6	7	3	6	0	10	0	2	2	3	0	3	0	4	0	1	2	3	0	3	0	4	0	1	48.4	30.9	30.9	28.082	246	246	3.27			8	3		0	203.37
P31947	P31947	15	11	11	14-3-3 protein sigma	SFN		1	15	11	11	4	5	3	13	0	5	1	2	1	3	0	11	0	1	1	1	1	3	0	11	0	1	1	1	53.2	43.1	43.1	27.774	248	248	3.03			32	1		0	293.81
P31948	P31948	17	17	17	Stress-induced-phosphoprotein 1	STIP1		1	17	17	17	0	0	0	0	0	17	0	0	0	0	0	0	0	17	0	0	0	0	0	0	0	17	0	0	26.2	26.2	26.2	62.639	543	543	NaN						0	38.155
P31949	P31949	5	5	5	Protein S100-A11;Protein S100-A11, N-terminally processed	S100A11		1	5	5	5	0	0	0	3	0	3	0	0	0	0	0	3	0	3	0	0	0	0	0	3	0	3	0	0	49.5	49.5	49.5	11.74	105	105	3			3			0	40.599
P32119	P32119	6	5	5	Peroxiredoxin-2	PRDX2		1	6	5	5	2	4	1	6	0	1	1	2	2	3	1	5	0	0	0	1	2	3	1	5	0	0	0	1	23.7	18.2	18.2	21.892	198	198	3.53	1		9		5	0	4.5872
P32322	P32322	4	4	4	Pyrroline-5-carboxylate reductase 1, mitochondrial	PYCR1		1	4	4	4	3	2	1	1	1	1	2	1	3	2	1	1	1	1	2	1	3	2	1	1	1	1	2	1	19.4	19.4	19.4	33.36	319	319	3.62			3	5		0	9.2631
P32969	P32969	9	9	9	60S ribosomal protein L9	RPL9		1	9	9	9	5	5	4	6	3	5	6	7	5	5	4	6	3	5	6	7	5	5	4	6	3	5	6	7	58.3	58.3	58.3	21.863	192	192	4.59			3	6	20	0	198.45
P33176;O60282;Q12840	P33176	5;2;2	5;2;2	5;2;2	Kinesin-1 heavy chain	KIF5B		3	5	5	5	0	0	0	0	2	4	0	0	0	0	0	0	2	4	0	0	0	0	0	0	2	4	0	0	6.3	6.3	6.3	109.68	963	963;957;1032	NaN						0	11.219
P33316	P33316	2	2	2	Deoxyuridine 5-triphosphate nucleotidohydrolase, mitochondrial	DUT		1	2	2	2	0	0	0	0	0	2	0	0	0	0	0	0	0	2	0	0	0	0	0	0	0	2	0	0	7.1	7.1	7.1	26.563	252	252	NaN						0.0018844	1.9218
P33991	P33991	14	14	14	DNA replication licensing factor MCM4	MCM4		1	14	14	14	2	2	0	2	0	13	0	3	2	2	0	2	0	13	0	3	2	2	0	2	0	13	0	3	19.5	19.5	19.5	96.557	863	863	2		6				0	71.806
P33992	P33992	35	35	35	DNA replication licensing factor MCM5	MCM5		1	35	35	35	23	26	21	22	18	14	27	24	23	26	21	22	18	14	27	24	23	26	21	22	18	14	27	24	53.1	53.1	53.1	82.285	734	734	2		119				0	214.96
P33993	P33993	31	31	31	DNA replication licensing factor MCM7	MCM7		1	31	31	31	21	24	23	21	17	16	24	26	21	24	23	21	17	16	24	26	21	24	23	21	17	16	24	26	45.3	45.3	45.3	81.307	719	719	2		108				0	239.74
P34896	P34896	3	2	2	Serine hydroxymethyltransferase, cytosolic	SHMT1		1	3	2	2	0	0	0	0	0	3	0	0	0	0	0	0	0	2	0	0	0	0	0	0	0	2	0	0	7.5	4.6	4.6	53.082	483	483	NaN						1	-2
P34897	P34897	11	11	10	Serine hydroxymethyltransferase, mitochondrial	SHMT2		1	11	11	10	1	1	0	0	0	10	0	0	1	1	0	0	0	10	0	0	1	1	0	0	0	9	0	0	22.8	22.8	20	55.992	504	504	3.5			1	1		0	28.716
P34932	P34932	20	20	18	Heat shock 70 kDa protein 4	HSPA4		1	20	20	18	0	1	0	1	0	20	0	0	0	1	0	1	0	20	0	0	0	1	0	1	0	18	0	0	24.6	24.6	22	94.33	840	840	2	1		1			0	160.92
P35030	P35030	1	1	1	Trypsin-3	PRSS3		1	1	1	1	1	0	0	0	0	0	0	0	1	0	0	0	0	0	0	0	1	0	0	0	0	0	0	0	3.6	3.6	3.6	32.528	304	304	3.5			1	1		0.0053129	1.5554
P35052	P35052	3	3	3	Glypican-1;Secreted glypican-1	GPC1		1	3	3	3	0	0	0	1	0	0	2	1	0	0	0	1	0	0	2	1	0	0	0	1	0	0	2	1	8.8	8.8	8.8	61.68	558	558	1	1					0	27.577
Q8NFA0;P35125	Q8NFA0;P35125	1;1	1;1	1;1	Ubiquitin carboxyl-terminal hydrolase 32;Ubiquitin carboxyl-terminal hydrolase 6	USP32;USP6	;	2	1	1	1	0	0	0	0	0	0	1	0	0	0	0	0	0	0	1	0	0	0	0	0	0	0	1	0	0.7	0.7	0.7	181.65	1604	1604;1406	NaN						1	-2
P35221	P35221	5	5	1	Catenin alpha-1	CTNNA1		1	5	5	1	0	0	0	0	0	4	0	0	0	0	0	0	0	4	0	0	0	0	0	0	0	1	0	0	6.1	6.1	1.3	100.07	906	906	NaN						0	37.614
P35222	P35222	5	2	2	Catenin beta-1	CTNNB1		1	5	2	2	0	0	0	1	0	3	0	1	0	0	0	0	0	2	0	0	0	0	0	0	0	2	0	0	7.6	2.4	2.4	85.496	781	781	NaN						0.0012602	1.9542
P35232	P35232	11	11	11	Prohibitin	PHB		1	11	11	11	0	0	0	1	0	11	0	0	0	0	0	1	0	11	0	0	0	0	0	1	0	11	0	0	42.3	42.3	42.3	29.804	272	272	3			1			0	92.218
P35237;P50452	P35237;P50452	2;1	2;1	2;1	Serpin B6;Serpin B8	SERPINB6;SERPINB8	;	2	2	2	2	0	0	0	0	0	2	0	0	0	0	0	0	0	2	0	0	0	0	0	0	0	2	0	0	4	4	4	42.621	376	376;374	NaN						0	3.5106
P35241	P35241	7	1	1	Radixin	RDX		1	7	1	1	0	0	0	1	0	7	0	0	0	0	0	0	0	1	0	0	0	0	0	0	0	1	0	0	10.5	2.2	2.2	68.563	583	583	NaN						0	8.3296
P35244	P35244	2	2	2	Replication protein A 14 kDa subunit	RPA3		1	2	2	2	0	1	1	0	1	0	1	1	0	1	1	0	1	0	1	1	0	1	1	0	1	0	1	1	22.3	22.3	22.3	13.569	121	121	5					3	0	4.9737
P35249	P35249	6	6	6	Replication factor C subunit 4	RFC4		1	6	6	6	3	4	0	1	2	1	0	2	3	4	0	1	2	1	0	2	3	4	0	1	2	1	0	2	18.5	18.5	18.5	39.681	363	363	3.5			4	4		0	11.006
P35250	P35250	7	7	7	Replication factor C subunit 2	RFC2		1	7	7	7	4	5	0	1	1	4	0	2	4	5	0	1	1	4	0	2	4	5	0	1	1	4	0	2	22.3	22.3	22.3	39.157	354	354	3.5			5	5		0	17.953
P35268	P35268	4	4	3	60S ribosomal protein L22	RPL22		1	4	4	3	2	2	2	2	2	4	2	2	2	2	2	2	2	4	2	2	2	2	2	2	2	3	2	2	25.8	25.8	19.5	14.787	128	128	4.56			2		7	0	16.527
P35326	P35326	4	1	1	Small proline-rich protein 2A	SPRR2A		1	4	1	1	0	0	0	4	0	0	0	0	0	0	0	1	0	0	0	0	0	0	0	1	0	0	0	0	79.2	18.1	18.1	7.9653	72	72	3			1			0	2.6076
P35556	P35556	1	1	1	Fibrillin-2	FBN2		1	1	1	1	0	0	0	0	0	0	0	1	0	0	0	0	0	0	0	1	0	0	0	0	0	0	0	1	0.6	0.6	0.6	314.77	2912	2912	NaN						0	9.3458
P35579;REV__Q9UKV3	P35579	118;1	118;1	96;1	Myosin-9	MYH9		2	118	118	96	13	53	56	60	34	71	96	59	13	53	56	60	34	71	96	59	10	45	45	51	29	57	77	52	54.1	54.1	43.9	226.53	1960	1960;1341	1.3	236	4	40			0	323.31
P35580	P35580	32	19	16	Myosin-10	MYH10		1	32	19	16	2	4	7	5	4	10	28	4	0	0	1	0	1	2	17	0	0	0	1	0	1	1	15	0	18.8	12.2	10.9	229	1976	1976	1	1					0	120.27
P35606	P35606	9	9	9	Coatomer subunit beta	COPB2		1	9	9	9	0	0	0	0	1	9	0	0	0	0	0	0	1	9	0	0	0	0	0	0	1	9	0	0	9.8	9.8	9.8	102.49	906	906	NaN						0	39.801
P35659	P35659	2	2	2	Protein DEK	DEK		1	2	2	2	0	0	0	0	0	2	0	0	0	0	0	0	0	2	0	0	0	0	0	0	0	2	0	0	5.9	5.9	5.9	42.674	375	375	NaN						0	5.2087
P35908	P35908	69	69	1	Keratin, type II cytoskeletal 2 epidermal	KRT2		1	69	69	1	54	57	40	47	12	41	46	49	54	57	40	47	12	41	46	49	1	1	1	1	0	1	1	1	95.8	95.8	4.7	65.432	639	639	2.87	181	163	230	133	141	0	323.31
P35998	P35998	17	17	17	26S protease regulatory subunit 7	PSMC2		1	17	17	17	2	6	0	6	1	15	2	3	2	6	0	6	1	15	2	3	2	6	0	6	1	15	2	3	40	40	40	48.633	433	433	3.43			8	6		0	56.27
P36404;V9GYD0	P36404;V9GYD0	2;1	2;1	2;1	ADP-ribosylation factor-like protein 2	ARL2;ARL2-SNX15	;	2	2	2	2	0	0	0	0	0	2	0	0	0	0	0	0	0	2	0	0	0	0	0	0	0	2	0	0	11.4	11.4	11.4	20.878	184	184;113	NaN						0	4.7552
P36405	P36405	1	1	1	ADP-ribosylation factor-like protein 3	ARL3		1	1	1	1	0	0	0	0	0	1	0	0	0	0	0	0	0	1	0	0	0	0	0	0	0	1	0	0	6	6	6	20.455	182	182	NaN						0	4.3966
P36507;A0A1B0GUL7	P36507;A0A1B0GUL7	3;2	2;1	2;1	Dual specificity mitogen-activated protein kinase kinase 2	MAP2K2	;	2	3	2	2	0	0	0	0	0	3	0	0	0	0	0	0	0	2	0	0	0	0	0	0	0	2	0	0	7.5	5.2	5.2	44.424	400	400;405	NaN						0	4.2069
P36542	P36542	7	7	7	ATP synthase subunit gamma, mitochondrial	ATP5C1		1	7	7	7	4	2	2	3	2	3	0	2	4	2	2	3	2	3	0	2	4	2	2	3	2	3	0	2	24.2	24.2	24.2	32.996	298	298	3.75			3	9		0	15.64
P36543;Q96A05	P36543;Q96A05	2;1	2;1	2;1	V-type proton ATPase subunit E 1;V-type proton ATPase subunit E 2	ATP6V1E1;ATP6V1E2	;	2	2	2	2	0	0	0	1	0	1	0	0	0	0	0	1	0	1	0	0	0	0	0	1	0	1	0	0	8.4	8.4	8.4	26.145	226	226;226	3			1			0	2.3963
P36578	P36578	17	17	17	60S ribosomal protein L4	RPL4		1	17	17	17	1	5	1	6	3	13	8	7	1	5	1	6	3	13	8	7	1	5	1	6	3	13	8	7	41.5	41.5	41.5	47.697	427	427	3.4			9	6		0	90.503
P36776	P36776	3	3	3	Lon protease homolog, mitochondrial	LONP1		1	3	3	3	0	0	0	0	0	3	0	0	0	0	0	0	0	3	0	0	0	0	0	0	0	3	0	0	3	3	3	106.49	959	959	NaN						0	4.5184
P36871	P36871	2	2	2	Phosphoglucomutase-1	PGM1		1	2	2	2	0	0	0	0	0	2	0	0	0	0	0	0	0	2	0	0	0	0	0	0	0	2	0	0	5	5	5	61.448	562	562	NaN						0	17.696
P36873	P36873	10	2	2	Serine/threonine-protein phosphatase PP1-gamma catalytic subunit	PPP1CC		1	10	2	2	3	4	2	4	3	9	4	5	1	2	1	1	2	2	1	2	1	2	1	1	2	2	1	2	29.7	5.9	5.9	36.983	323	323	3.6			2	3		0	5.9307
P36952	P36952	14	14	14	Serpin B5	SERPINB5		1	14	14	14	0	0	0	14	0	0	0	0	0	0	0	14	0	0	0	0	0	0	0	14	0	0	0	0	44.8	44.8	44.8	42.1	375	375	3			16			0	323.31
P36957	P36957	4	4	4	Dihydrolipoyllysine-residue succinyltransferase component of 2-oxoglutarate dehydrogenase complex, mitochondrial	DLST		1	4	4	4	0	0	0	0	0	4	0	0	0	0	0	0	0	4	0	0	0	0	0	0	0	4	0	0	6	6	6	48.755	453	453	NaN						0	4.6724
P37802	P37802	6	6	5	Transgelin-2	TAGLN2		1	6	6	5	0	3	0	4	0	5	0	0	0	3	0	4	0	5	0	0	0	3	0	4	0	4	0	0	35.7	35.7	28.6	22.391	199	199	3.57			5		2	0	51.157
P37837	P37837	6	6	6	Transaldolase	TALDO1		1	6	6	6	0	0	0	5	0	2	0	0	0	0	0	5	0	2	0	0	0	0	0	5	0	2	0	0	17.8	17.8	17.8	37.54	337	337	3			5			0	8.7867
P37840	P37840	1	1	1	Alpha-synuclein	SNCA		1	1	1	1	0	1	0	0	0	0	0	0	0	1	0	0	0	0	0	0	0	1	0	0	0	0	0	0	7.1	7.1	7.1	14.46	140	140	2		1				1	-2
P38117	P38117	3	3	3	Electron transfer flavoprotein subunit beta	ETFB		1	3	3	3	0	0	0	0	0	3	0	0	0	0	0	0	0	3	0	0	0	0	0	0	0	3	0	0	11.4	11.4	11.4	27.843	255	255	NaN						0	4.5444
P38159;O75526;Q8N7X1	P38159	10;3;1	10;3;1	4;1;0	RNA-binding motif protein, X chromosome;RNA-binding motif protein, X chromosome, N-terminally processed	RBMX		3	10	10	4	2	6	1	4	4	4	7	4	2	6	1	4	4	4	7	4	1	2	0	1	4	2	4	3	26.9	26.9	9.7	42.331	391	391;392;1067	3.69			4	9		0	34.231
P38606	P38606	4	4	4	V-type proton ATPase catalytic subunit A	ATP6V1A		1	4	4	4	0	0	0	2	0	3	0	0	0	0	0	2	0	3	0	0	0	0	0	2	0	3	0	0	7	7	7	68.303	617	617	3			3			0	26.624
P38646	P38646	30	29	29	Stress-70 protein, mitochondrial	HSPA9		1	30	29	29	11	13	4	5	11	24	8	9	10	12	3	5	11	24	8	9	10	12	3	5	11	24	8	9	46.1	45.1	45.1	73.68	679	679	2		32				0	200.73
P38919	P38919	19	14	14	Eukaryotic initiation factor 4A-III;Eukaryotic initiation factor 4A-III, N-terminally processed	EIF4A3		1	19	14	14	10	9	0	7	6	13	5	5	6	7	0	5	4	10	4	2	6	7	0	5	4	10	4	2	34.3	28.2	28.2	46.871	411	411	3.4			12	8		0	57.601
P39019	P39019	10	10	10	40S ribosomal protein S19	RPS19		1	10	10	10	3	5	4	4	5	8	4	4	3	5	4	4	5	8	4	4	3	5	4	4	5	8	4	4	52.4	52.4	52.4	16.06	145	145	4.68			3		16	0	26.831
P39023;Q92901	P39023	17;1	17;1	17;1	60S ribosomal protein L3	RPL3		2	17	17	17	4	3	0	6	6	14	9	5	4	3	0	6	6	14	9	5	4	3	0	6	6	14	9	5	41.4	41.4	41.4	46.108	403	403;407	3.23			10	3		0	60.669
P39059	P39059	1	1	1	Collagen alpha-1(XV) chain;Restin;Restin-2;Restin-3;Restin-4	COL15A1		1	1	1	1	0	0	0	0	0	1	0	0	0	0	0	0	0	1	0	0	0	0	0	0	0	1	0	0	1.1	1.1	1.1	141.72	1388	1388	NaN						1	-2
P39656	P39656	5	5	5	Dolichyl-diphosphooligosaccharide--protein glycosyltransferase 48 kDa subunit	DDOST		1	5	5	5	0	0	0	1	0	5	0	0	0	0	0	1	0	5	0	0	0	0	0	1	0	5	0	0	11.2	11.2	11.2	50.8	456	456	3			1			0	12.797
P39748	P39748	10	10	10	Flap endonuclease 1	FEN1		1	10	10	10	2	5	1	4	4	4	5	7	2	5	1	4	4	4	5	7	2	5	1	4	4	4	5	7	28.7	28.7	28.7	42.592	380	380	3.38			8	5		0	46.692
P40121	P40121	4	4	4	Macrophage-capping protein	CAPG		1	4	4	4	0	0	0	3	0	2	0	0	0	0	0	3	0	2	0	0	0	0	0	3	0	2	0	0	12.6	12.6	12.6	38.498	348	348	3			3			0	15.837
P40222	P40222	1	1	1	Alpha-taxilin	TXLNA		1	1	1	1	0	0	0	0	0	1	0	0	0	0	0	0	0	1	0	0	0	0	0	0	0	1	0	0	1.8	1.8	1.8	61.89	546	546	NaN						0.004779	1.586
P40227	P40227	23	23	17	T-complex protein 1 subunit zeta	CCT6A		1	23	23	17	15	17	9	15	11	15	15	14	15	17	9	15	11	15	15	14	11	11	7	10	7	10	11	9	42.9	42.9	32.6	58.024	531	531	3.15		9	35	18		0	179.23
P40429;Q6NVV1	P40429;Q6NVV1	5;3	5;3	5;3	60S ribosomal protein L13a;Putative 60S ribosomal protein L13a protein RPL13AP3	RPL13A;RPL13AP3	;	2	5	5	5	0	2	1	2	1	4	1	1	0	2	1	2	1	4	1	1	0	2	1	2	1	4	1	1	21.2	21.2	21.2	23.577	203	203;102	4.17			2	1	3	0	21.148
P40616	P40616	2	2	2	ADP-ribosylation factor-like protein 1	ARL1		1	2	2	2	0	0	0	0	0	2	0	0	0	0	0	0	0	2	0	0	0	0	0	0	0	2	0	0	13.8	13.8	13.8	20.417	181	181	NaN						0	3.8309
P40763	P40763	7	7	7	Signal transducer and activator of transcription 3	STAT3		1	7	7	7	0	0	0	5	0	2	0	0	0	0	0	5	0	2	0	0	0	0	0	5	0	2	0	0	11.4	11.4	11.4	88.067	770	770	3			5			0	69.641
P40925	P40925	7	7	7	Malate dehydrogenase, cytoplasmic	MDH1		1	7	7	7	0	0	0	6	0	3	0	0	0	0	0	6	0	3	0	0	0	0	0	6	0	3	0	0	24.6	24.6	24.6	36.426	334	334	3			6			0	32.903
P40926	P40926	10	10	10	Malate dehydrogenase, mitochondrial	MDH2		1	10	10	10	0	0	0	1	0	10	0	0	0	0	0	1	0	10	0	0	0	0	0	1	0	10	0	0	38.2	38.2	38.2	35.503	338	338	3			1			0	90.482
P40937	P40937	10	10	10	Replication factor C subunit 5	RFC5		1	10	10	10	4	5	2	2	0	4	2	2	4	5	2	2	0	4	2	2	4	5	2	2	0	4	2	2	37.6	37.6	37.6	38.496	340	340	3.46			7	6		0	30.722
P40938	P40938	6	6	6	Replication factor C subunit 3	RFC3		1	6	6	6	3	3	0	2	3	3	2	2	3	3	0	2	3	3	2	2	3	3	0	2	3	3	2	2	16.9	16.9	16.9	40.556	356	356	3.56			4	5		0	19.747
P40939	P40939	25	25	25	Trifunctional enzyme subunit alpha, mitochondrial;Long-chain enoyl-CoA hydratase;Long chain 3-hydroxyacyl-CoA dehydrogenase	HADHA		1	25	25	25	12	11	12	11	9	4	11	17	12	11	12	11	9	4	11	17	12	11	12	11	9	4	11	17	39.6	39.6	39.6	82.999	763	763	2.02		52	1			0	169.71
P41091;Q2VIR3;F8W810	P41091;Q2VIR3;F8W810	8;6;5	8;6;5	8;6;5	Eukaryotic translation initiation factor 2 subunit 3;Putative eukaryotic translation initiation factor 2 subunit 3-like protein	EIF2S3;EIF2S3L	;;	3	8	8	8	4	3	0	4	2	6	0	1	4	3	0	4	2	6	0	1	4	3	0	4	2	6	0	1	23.7	23.7	23.7	51.109	472	472;472;466	3.27			8	3		0	82.957
P41227;Q9BSU3	P41227;Q9BSU3	2;2	2;2	2;2	N-alpha-acetyltransferase 10;N-alpha-acetyltransferase 11	NAA10;NAA11	;	2	2	2	2	0	0	0	0	0	2	0	0	0	0	0	0	0	2	0	0	0	0	0	0	0	2	0	0	7.2	7.2	7.2	26.458	235	235;229	NaN						0	2.6012
P41250	P41250	14	14	14	Glycine--tRNA ligase	GARS		1	14	14	14	5	2	1	2	1	11	0	1	5	2	1	2	1	11	0	1	5	2	1	2	1	11	0	1	16.6	16.6	16.6	83.165	739	739	2.09		10	1			0	37.484
P41252	P41252	5	5	5	Isoleucine--tRNA ligase, cytoplasmic	IARS		1	5	5	5	0	3	1	1	0	2	0	1	0	3	1	1	0	2	0	1	0	3	1	1	0	2	0	1	3.6	3.6	3.6	144.5	1262	1262	1.4	4		1			0	5.9615
P41567;O60739	P41567;O60739	3;2	3;2	3;2	Eukaryotic translation initiation factor 1;Eukaryotic translation initiation factor 1b	EIF1;EIF1B	;	2	3	3	3	0	0	0	0	0	3	0	0	0	0	0	0	0	3	0	0	0	0	0	0	0	3	0	0	41.6	41.6	41.6	12.732	113	113;113	NaN						0	45.68
P42166	P42166	5	5	5	Lamina-associated polypeptide 2, isoform alpha;Thymopoietin;Thymopentin	TMPO		1	5	5	5	0	0	0	0	0	5	0	0	0	0	0	0	0	5	0	0	0	0	0	0	0	5	0	0	7.3	7.3	7.3	75.491	694	694	NaN						0	32.85
P42285	P42285	4	4	4	Superkiller viralicidic activity 2-like 2	SKIV2L2		1	4	4	4	0	0	0	0	0	4	0	0	0	0	0	0	0	4	0	0	0	0	0	0	0	4	0	0	3.5	3.5	3.5	117.8	1042	1042	NaN						0	4.4874
P42357	P42357	10	10	10	Histidine ammonia-lyase	HAL		1	10	10	10	2	0	0	10	0	0	0	0	2	0	0	10	0	0	0	0	2	0	0	10	0	0	0	0	17.8	17.8	17.8	72.697	657	657	3			17			0	26.343
P42574	P42574	2	2	2	Caspase-3;Caspase-3 subunit p17;Caspase-3 subunit p12	CASP3		1	2	2	2	0	0	0	0	0	2	0	0	0	0	0	0	0	2	0	0	0	0	0	0	0	2	0	0	6.9	6.9	6.9	31.608	277	277	NaN						0	3.9463
P42677	P42677	4	1	1	40S ribosomal protein S27	RPS27		1	4	1	1	0	0	0	2	2	4	2	2	0	0	0	1	1	1	1	1	0	0	0	1	1	1	1	1	40.5	13.1	13.1	9.461	84	84	3			1			0	4.1659
P42694	P42694	28	28	28	Probable helicase with zinc finger domain	HELZ		1	28	28	28	6	13	2	11	7	0	8	14	6	13	2	11	7	0	8	14	6	13	2	11	7	0	8	14	18.2	18.2	18.2	218.97	1942	1942	1	33					0	105.4
P42704	P42704	4	4	4	Leucine-rich PPR motif-containing protein, mitochondrial	LRPPRC		1	4	4	4	0	1	0	0	0	2	1	0	0	1	0	0	0	2	1	0	0	1	0	0	0	2	1	0	3.2	3.2	3.2	157.9	1394	1394	1	1					0	4.2565
P42765	P42765	11	11	11	3-ketoacyl-CoA thiolase, mitochondrial	ACAA2		1	11	11	11	4	4	0	5	2	2	6	9	4	4	0	5	2	2	6	9	4	4	0	5	2	2	6	9	35	35	35	41.924	397	397	3.69			4	9		0	80.665
P42766	P42766	5	5	5	60S ribosomal protein L35	RPL35		1	5	5	5	1	2	1	2	3	4	4	3	1	2	1	2	3	4	4	3	1	2	1	2	3	4	4	3	33.3	33.3	33.3	14.551	123	123	4.33			2		4	0	7.3438
P43034	P43034	8	8	8	Platelet-activating factor acetylhydrolase IB subunit alpha	PAFAH1B1		1	8	8	8	2	1	0	0	1	6	0	0	2	1	0	0	1	6	0	0	2	1	0	0	1	6	0	0	21.5	21.5	21.5	46.637	410	410	3.33			2	1		0	21.748
P43243	P43243	35	35	35	Matrin-3	MATR3		1	35	35	35	13	20	11	20	14	17	23	27	13	20	11	20	14	17	23	27	13	20	11	20	14	17	23	27	49	49	49	94.622	847	847	1.05	95	5				0	323.31
P43307	P43307	2	2	2	Translocon-associated protein subunit alpha	SSR1		1	2	2	2	0	2	0	1	0	2	0	0	0	2	0	1	0	2	0	0	0	2	0	1	0	2	0	0	6.6	6.6	6.6	32.235	286	286	3			3			0.00064558	2.1553
P43358;P43361;P43355	P43358;P43361	3;2;1	3;2;1	3;2;1	Melanoma-associated antigen 4;Melanoma-associated antigen 8	MAGEA4;MAGEA8	;	3	3	3	3	2	3	1	0	1	0	0	1	2	3	1	0	1	0	0	1	2	3	1	0	1	0	0	1	8.2	8.2	8.2	34.899	317	317;318;309	3.5			3	3		0	3.5011
P43487	P43487	2	2	2	Ran-specific GTPase-activating protein	RANBP1		1	2	2	2	1	0	0	0	0	2	0	0	1	0	0	0	0	2	0	0	1	0	0	0	0	2	0	0	10	10	10	23.31	201	201	4				1		0	6.4955
P43490	P43490	14	14	14	Nicotinamide phosphoribosyltransferase	NAMPT		1	14	14	14	9	6	1	4	1	1	0	3	9	6	1	4	1	1	0	3	9	6	1	4	1	1	0	3	33.6	33.6	33.6	55.52	491	491	3.29			15	6		0	88.824
P43686	P43686	13	13	13	26S protease regulatory subunit 6B	PSMC4		1	13	13	13	3	2	1	3	2	10	0	1	3	2	1	3	2	10	0	1	3	2	1	3	2	10	0	1	34.9	34.9	34.9	47.366	418	418	3.22			7	2		0	41.342
P43897	P43897	4	4	4	Elongation factor Ts, mitochondrial	TSFM		1	4	4	4	2	1	0	0	0	0	0	1	2	1	0	0	0	0	0	1	2	1	0	0	0	0	0	1	17.2	17.2	17.2	35.39	325	325	3.67			1	2		0	9.9456
P45877	P45877	1	1	1	Peptidyl-prolyl cis-trans isomerase C	PPIC		1	1	1	1	0	0	0	0	0	1	0	0	0	0	0	0	0	1	0	0	0	0	0	0	0	1	0	0	6.1	6.1	6.1	22.763	212	212	NaN						0	7.5597
P45880	P45880	7	7	7	Voltage-dependent anion-selective channel protein 2	VDAC2		1	7	7	7	0	0	0	6	0	5	0	0	0	0	0	6	0	5	0	0	0	0	0	6	0	5	0	0	27.2	27.2	27.2	31.566	294	294	3			7			0	47.935
P45974;Q92995	P45974	11;1	11;1	11;1	Ubiquitin carboxyl-terminal hydrolase 5	USP5		2	11	11	11	0	0	0	0	0	10	1	0	0	0	0	0	0	10	1	0	0	0	0	0	0	10	1	0	13.1	13.1	13.1	95.785	858	858;863	NaN						0	74.074
P46060	P46060	3	3	3	Ran GTPase-activating protein 1	RANGAP1		1	3	3	3	0	0	0	0	0	3	0	0	0	0	0	0	0	3	0	0	0	0	0	0	0	3	0	0	6	6	6	63.541	587	587	NaN						0	7.2933
P46063	P46063	17	17	17	ATP-dependent DNA helicase Q1	RECQL		1	17	17	17	6	5	4	3	4	1	8	12	6	5	4	3	4	1	8	12	6	5	4	3	4	1	8	12	31.4	31.4	31.4	73.457	649	649	2		19				0	58.903
P46087	P46087	4	4	4	Probable 28S rRNA (cytosine(4447)-C(5))-methyltransferase	NOP2		1	4	4	4	0	0	0	0	0	1	4	0	0	0	0	0	0	1	4	0	0	0	0	0	0	1	4	0	5.8	5.8	5.8	89.301	812	812	NaN						0	9.9119
P46108	P46108	1	1	1	Adapter molecule crk	CRK		1	1	1	1	0	0	0	0	0	1	0	0	0	0	0	0	0	1	0	0	0	0	0	0	0	1	0	0	3.6	3.6	3.6	33.83	304	304	NaN						0	4.2903
P46379	P46379	2	2	2	Large proline-rich protein BAG6	BAG6		1	2	2	2	0	0	0	0	0	2	0	0	0	0	0	0	0	2	0	0	0	0	0	0	0	2	0	0	2.1	2.1	2.1	119.41	1132	1132	NaN						0.00064433	2.1343
P46459	P46459	5	5	5	Vesicle-fusing ATPase	NSF		1	5	5	5	0	0	0	0	0	5	0	0	0	0	0	0	0	5	0	0	0	0	0	0	0	5	0	0	7.7	7.7	7.7	82.593	744	744	NaN						0	17.71
P46776	P46776	5	5	5	60S ribosomal protein L27a	RPL27A		1	5	5	5	2	3	2	2	3	4	3	3	2	3	2	2	3	4	3	3	2	3	2	2	3	4	3	3	28.4	28.4	28.4	16.561	148	148	4.82			1		10	0	18.154
P46777	P46777	11	11	11	60S ribosomal protein L5	RPL5		1	11	11	11	0	0	0	2	0	11	0	0	0	0	0	2	0	11	0	0	0	0	0	2	0	11	0	0	36.7	36.7	36.7	34.362	297	297	3			2			0	98.897
P46778	P46778	7	7	7	60S ribosomal protein L21	RPL21		1	7	7	7	0	1	0	1	2	3	1	2	0	1	0	1	2	3	1	2	0	1	0	1	2	3	1	2	43.8	43.8	43.8	18.565	160	160	5					2	0	20.046
P46779	P46779	9	9	9	60S ribosomal protein L28	RPL28		1	9	9	9	1	3	1	1	2	7	1	2	1	3	1	1	2	7	1	2	1	3	1	1	2	7	1	2	46	46	46	15.747	137	137	4.67			1		5	0	12.691
P46781	P46781	17	17	17	40S ribosomal protein S9	RPS9		1	17	17	17	4	6	1	7	3	16	8	6	4	6	1	7	3	16	8	6	4	6	1	7	3	16	8	6	45.9	45.9	45.9	22.591	194	194	4.21			7	1	11	0	34.561
P46782	P46782	13	13	13	40S ribosomal protein S5;40S ribosomal protein S5, N-terminally processed	RPS5		1	13	13	13	4	4	4	2	5	8	4	6	4	4	4	2	5	8	4	6	4	4	4	2	5	8	4	6	52	52	52	22.876	204	204	4.88			1		15	0	81.129
P46783;A0A1W2PQS6;Q9NQ39	P46783;A0A1W2PQS6;Q9NQ39	11;9;6	10;8;5	10;8;5	40S ribosomal protein S10;Putative 40S ribosomal protein S10-like	RPS10;RPS10P5	;;	3	11	10	10	5	5	2	3	3	8	2	2	5	4	1	3	3	8	2	2	5	4	1	3	3	8	2	2	54.5	50.3	50.3	18.898	165	165;291;176	4.71			2		12	0	50.172
P46821	P46821	3	3	2	Microtubule-associated protein 1B;MAP1B heavy chain;MAP1 light chain LC1	MAP1B		1	3	3	2	0	0	0	0	0	3	0	0	0	0	0	0	0	3	0	0	0	0	0	0	0	2	0	0	1.2	1.2	0.8	270.63	2468	2468	NaN						0	4.7475
P46934	P46934	4	4	3	E3 ubiquitin-protein ligase NEDD4	NEDD4		1	4	4	3	0	0	0	0	0	4	0	0	0	0	0	0	0	4	0	0	0	0	0	0	0	3	0	0	3.8	3.8	3	149.11	1319	1319	NaN						0	15.374
P46940;Q86VI3;Q13576	P46940	46;2;1	46;2;1	46;2;1	Ras GTPase-activating-like protein IQGAP1	IQGAP1		3	46	46	46	0	17	10	16	8	5	41	12	0	17	10	16	8	5	41	12	0	17	10	16	8	5	41	12	34.9	34.9	34.9	189.25	1657	1657;1631;1575	1.2	45		5			0	323.31
P46977	P46977	4	4	4	Dolichyl-diphosphooligosaccharide--protein glycosyltransferase subunit STT3A	STT3A		1	4	4	4	0	0	0	0	0	4	0	0	0	0	0	0	0	4	0	0	0	0	0	0	0	4	0	0	5.2	5.2	5.2	80.529	705	705	NaN						0	12.594
P47755	P47755	2	1	1	F-actin-capping protein subunit alpha-2	CAPZA2		1	2	1	1	0	1	0	1	0	2	1	0	0	0	0	0	0	1	0	0	0	0	0	0	0	1	0	0	7.7	4.2	4.2	32.949	286	286	NaN						0	7.6343
P47756	P47756	5	5	5	F-actin-capping protein subunit beta	CAPZB		1	5	5	5	0	1	0	3	0	5	0	0	0	1	0	3	0	5	0	0	0	1	0	3	0	5	0	0	19.5	19.5	19.5	31.35	277	277	3			4			0	24.105
P47895;O94788	P47895	6;2	5;1	5;1	Aldehyde dehydrogenase family 1 member A3	ALDH1A3		2	6	5	5	1	0	0	5	0	0	0	0	0	0	0	5	0	0	0	0	0	0	0	5	0	0	0	0	12.5	10.7	10.7	56.108	512	512;518	3			6			0	5.7456
P47897	P47897	6	5	5	Glutamine--tRNA ligase	QARS		1	6	5	5	0	2	0	1	1	3	0	0	0	2	0	1	1	2	0	0	0	2	0	1	1	2	0	0	8.3	7.2	7.2	87.798	775	775	2.33		2	1			0	9.6323
P47914	P47914	1	1	1	60S ribosomal protein L29	RPL29		1	1	1	1	0	1	0	1	1	0	1	1	0	1	0	1	1	0	1	1	0	1	0	1	1	0	1	1	9.4	9.4	9.4	17.752	159	159	4			1		1	0	3.8225
P47929	P47929	10	10	10	Galectin-7	LGALS7		1	10	10	10	3	2	2	10	0	0	0	1	3	2	2	10	0	0	0	1	3	2	2	10	0	0	0	1	85.3	85.3	85.3	15.075	136	136	3.17	3	2	21	6	4	0	194.69
P47989	P47989	2	2	2	Xanthine dehydrogenase/oxidase;Xanthine dehydrogenase;Xanthine oxidase	XDH		1	2	2	2	0	1	1	2	0	0	0	0	0	1	1	2	0	0	0	0	0	1	1	2	0	0	0	0	1.7	1.7	1.7	146.42	1333	1333	3	1	2		2	1	0	5.4417
P48059;Q7Z4I7	P48059	7;1	7;1	7;1	LIM and senescent cell antigen-like-containing domain protein 1	LIMS1		2	7	7	7	4	2	2	1	3	1	2	3	4	2	2	1	3	1	2	3	4	2	2	1	3	1	2	3	19.4	19.4	19.4	37.251	325	325;341	3.78			2	7		0	9.6664
P48147	P48147	6	6	6	Prolyl endopeptidase	PREP		1	6	6	6	0	0	0	1	0	5	0	0	0	0	0	1	0	5	0	0	0	0	0	1	0	5	0	0	10	10	10	80.699	710	710	3			1			0	39.563
P48163	P48163	4	4	4	NADP-dependent malic enzyme	ME1		1	4	4	4	0	0	0	4	0	0	0	0	0	0	0	4	0	0	0	0	0	0	0	4	0	0	0	0	6.1	6.1	6.1	64.149	572	572	3			4			0	2.5002
P48444	P48444	12	12	12	Coatomer subunit delta	ARCN1		1	12	12	12	4	2	1	3	0	10	0	2	4	2	1	3	0	10	0	2	4	2	1	3	0	10	0	2	22.9	22.9	22.9	57.21	511	511	3.18		1	7	3		0	26.283
P48556	P48556	3	3	3	26S proteasome non-ATPase regulatory subunit 8	PSMD8		1	3	3	3	0	0	0	0	0	3	0	0	0	0	0	0	0	3	0	0	0	0	0	0	0	3	0	0	9.7	9.7	9.7	39.611	350	350	NaN						0	34.355
P48594	P48594	20	9	9	Serpin B4	SERPINB4		1	20	9	9	3	4	2	20	0	0	0	0	0	0	0	9	0	0	0	0	0	0	0	9	0	0	0	0	55.6	23.6	23.6	44.853	390	390	3			15			0	317.11
P48643	P48643	26	26	26	T-complex protein 1 subunit epsilon	CCT5		1	26	26	26	9	12	5	10	9	10	5	10	9	12	5	10	9	10	5	10	9	12	5	10	9	10	5	10	42.7	42.7	42.7	59.67	541	541	3.22		5	21	14		0	92.531
P48681	P48681	15	15	15	Nestin	NES		1	15	15	15	0	1	0	1	0	0	14	1	0	1	0	1	0	0	14	1	0	1	0	1	0	0	14	1	11.6	11.6	11.6	177.44	1621	1621	1	2					0	48.185
P48735	P48735	6	6	5	Isocitrate dehydrogenase [NADP], mitochondrial	IDH2		1	6	6	5	1	0	0	1	0	5	0	0	1	0	0	1	0	5	0	0	1	0	0	0	0	4	0	0	13.3	13.3	11.3	50.909	452	452	3			2			0	9.3075
P48739	P48739	2	2	2	Phosphatidylinositol transfer protein beta isoform	PITPNB		1	2	2	2	0	0	0	1	0	1	0	0	0	0	0	1	0	1	0	0	0	0	0	1	0	1	0	0	9.2	9.2	9.2	31.54	271	271	3			1			0	3.4591
P49005	P49005	6	6	6	DNA polymerase delta subunit 2	POLD2		1	6	6	6	3	4	2	1	1	0	0	4	3	4	2	1	1	0	0	4	3	4	2	1	1	0	0	4	17.9	17.9	17.9	51.289	469	469	3.42			7	5		0	54.788
P49189	P49189	13	13	13	4-trimethylaminobutyraldehyde dehydrogenase	ALDH9A1		1	13	13	13	11	12	1	11	5	3	9	10	11	12	1	11	5	3	9	10	11	12	1	11	5	3	9	10	25.9	25.9	25.9	53.801	494	494	3.35			26	14		0	81.631
P49207	P49207	6	6	6	60S ribosomal protein L34	RPL34		1	6	6	6	0	0	0	1	3	6	0	2	0	0	0	1	3	6	0	2	0	0	0	1	3	6	0	2	29.9	29.9	29.9	13.293	117	117	3			1			0	12.411
P49321	P49321	3	3	3	Nuclear autoantigenic sperm protein	NASP		1	3	3	3	0	0	0	0	0	3	0	0	0	0	0	0	0	3	0	0	0	0	0	0	0	3	0	0	3	3	3	85.237	788	788	NaN						0	3.2155
P49327	P49327	124	124	124	Fatty acid synthase;[Acyl-carrier-protein] S-acetyltransferase;[Acyl-carrier-protein] S-malonyltransferase;3-oxoacyl-[acyl-carrier-protein] synthase;3-oxoacyl-[acyl-carrier-protein] reductase;3-hydroxyacyl-[acyl-carrier-protein] dehydratase;Enoyl-[acyl-carrier-protein] reductase;Oleoyl-[acyl-carrier-protein] hydrolase	FASN		1	124	124	124	82	94	81	90	79	79	100	103	82	94	81	90	79	79	100	103	82	94	81	90	79	79	100	103	58.3	58.3	58.3	273.42	2511	2511	1.06	541	22	4	1		0	323.31
P49368	P49368	28	28	28	T-complex protein 1 subunit gamma	CCT3		1	28	28	28	12	14	9	12	6	22	9	15	12	14	9	12	6	22	9	15	12	14	9	12	6	22	9	15	48.8	48.8	48.8	60.533	545	545	3.2		10	28	20	1	0	147.26
P49411	P49411	17	17	17	Elongation factor Tu, mitochondrial	TUFM		1	17	17	17	11	14	2	9	6	4	5	11	11	14	2	9	6	4	5	11	11	14	2	9	6	4	5	11	42.5	42.5	42.5	49.541	452	452	3.33			30	15		0	95.338
P49585;Q9Y5K3	P49585;Q9Y5K3	1;1	1;1	1;1	Choline-phosphate cytidylyltransferase A;Choline-phosphate cytidylyltransferase B	PCYT1A;PCYT1B	;	2	1	1	1	0	0	0	0	0	1	0	0	0	0	0	0	0	1	0	0	0	0	0	0	0	1	0	0	3.3	3.3	3.3	41.731	367	367;369	NaN						0.0018738	1.8846
P49588	P49588	13	13	13	Alanine--tRNA ligase, cytoplasmic	AARS		1	13	13	13	0	0	0	0	0	13	0	0	0	0	0	0	0	13	0	0	0	0	0	0	0	13	0	0	14.4	14.4	14.4	106.81	968	968	NaN						0	221.27
P49589	P49589	5	5	5	Cysteine--tRNA ligase, cytoplasmic	CARS		1	5	5	5	0	0	0	0	0	4	0	1	0	0	0	0	0	4	0	1	0	0	0	0	0	4	0	1	8.3	8.3	8.3	85.472	748	748	NaN						0	8.8584
P49591	P49591	6	6	6	Serine--tRNA ligase, cytoplasmic	SARS		1	6	6	6	0	0	0	1	0	5	0	0	0	0	0	1	0	5	0	0	0	0	0	1	0	5	0	0	13.4	13.4	13.4	58.777	514	514	3			1			0	16.865
P49720	P49720	4	4	4	Proteasome subunit beta type-3	PSMB3		1	4	4	4	0	0	0	0	0	4	0	0	0	0	0	0	0	4	0	0	0	0	0	0	0	4	0	0	28.3	28.3	28.3	22.949	205	205	NaN						0	47.86
P49721	P49721	5	5	5	Proteasome subunit beta type-2	PSMB2		1	5	5	5	0	0	0	0	0	5	0	0	0	0	0	0	0	5	0	0	0	0	0	0	0	5	0	0	26.4	26.4	26.4	22.836	201	201	NaN						0	15.756
P49736	P49736	12	12	12	DNA replication licensing factor MCM2	MCM2		1	12	12	12	0	0	0	0	0	12	0	0	0	0	0	0	0	12	0	0	0	0	0	0	0	12	0	0	14.9	14.9	14.9	101.89	904	904	NaN						0	34.671
P49748	P49748	2	2	2	Very long-chain specific acyl-CoA dehydrogenase, mitochondrial	ACADVL		1	2	2	2	0	0	0	0	0	2	0	0	0	0	0	0	0	2	0	0	0	0	0	0	0	2	0	0	3.2	3.2	3.2	70.389	655	655	NaN						0	4.209
P49750	P49750	54	54	54	YLP motif-containing protein 1	YLPM1		1	54	54	54	15	41	15	18	24	5	23	39	15	41	15	18	24	5	23	39	15	41	15	18	24	5	23	39	31.4	31.4	31.4	241.64	2146	2146	1	108					0	323.31
P49755	P49755	4	4	4	Transmembrane emp24 domain-containing protein 10	TMED10		1	4	4	4	0	0	0	2	0	3	0	0	0	0	0	2	0	3	0	0	0	0	0	2	0	3	0	0	14.6	14.6	14.6	24.976	219	219	3			2			0	7.61
P49792;Q99666;O14715;P0DJD0;P0DJD1	P49792	4;1;1;1;1	4;1;1;1;1	2;0;0;0;0	E3 SUMO-protein ligase RanBP2	RANBP2		5	4	4	2	0	2	0	0	0	0	0	2	0	2	0	0	0	0	0	2	0	1	0	0	0	0	0	1	1.8	1.8	1.1	358.2	3224	3224;1765;1765;1748;1756	1	2					0	4.8698
P49862	P49862	3	3	3	Kallikrein-7	KLK7		1	3	3	3	0	0	0	3	0	0	0	0	0	0	0	3	0	0	0	0	0	0	0	3	0	0	0	0	13.8	13.8	13.8	27.524	253	253	3			3			0	4.7256
P49914;A0A0A6YYL1	P49914;A0A0A6YYL1	2;1	2;1	2;1	5-formyltetrahydrofolate cyclo-ligase	MTHFS;ST20-MTHFS	;	2	2	2	2	0	1	0	1	0	0	0	0	0	1	0	1	0	0	0	0	0	1	0	1	0	0	0	0	10.3	10.3	10.3	23.255	203	203;179	3.33			2	1		0.0075758	1.4905
P49915	P49915	15	15	15	GMP synthase [glutamine-hydrolyzing]	GMPS		1	15	15	15	3	3	1	3	1	5	2	4	3	3	1	3	1	5	2	4	3	3	1	3	1	5	2	4	29.1	29.1	29.1	76.715	693	693	2		10				0	116.89
P50213	P50213	4	4	4	Isocitrate dehydrogenase [NAD] subunit alpha, mitochondrial	IDH3A		1	4	4	4	0	0	0	0	0	4	0	0	0	0	0	0	0	4	0	0	0	0	0	0	0	4	0	0	12.6	12.6	12.6	39.591	366	366	NaN						0	12.235
P50395	P50395	15	15	11	Rab GDP dissociation inhibitor beta	GDI2		1	15	15	11	0	0	0	6	0	11	0	0	0	0	0	6	0	11	0	0	0	0	0	4	0	8	0	0	42.9	42.9	32.6	50.663	445	445	3			6			0	164.94
P50402	P50402	6	6	6	Emerin	EMD		1	6	6	6	6	4	1	1	2	2	0	1	6	4	1	1	2	2	0	1	6	4	1	1	2	2	0	1	25.6	25.6	25.6	28.994	254	254	3.62			5	8		0	9.9685
P50454	P50454	16	16	16	Serpin H1	SERPINH1		1	16	16	16	4	9	1	3	4	8	8	7	4	9	1	3	4	8	8	7	4	9	1	3	4	8	8	7	49.3	49.3	49.3	46.44	418	418	3.5			11	11		0	152.22
P50502;Q8IZP2;Q8NFI4	P50502;Q8IZP2;Q8NFI4	2;2;2	2;2;2	2;2;2	Hsc70-interacting protein;Putative protein FAM10A4;Putative protein FAM10A5	ST13;ST13P4;ST13P5	;;	3	2	2	2	0	0	0	0	0	2	0	0	0	0	0	0	0	2	0	0	0	0	0	0	0	2	0	0	6.2	6.2	6.2	41.331	369	369;240;369	NaN						0	11.087
P50570;Q05193;Q9UQ16	P50570	8;3;2	8;3;2	8;3;2	Dynamin-2	DNM2		3	8	8	8	0	0	0	1	0	8	0	0	0	0	0	1	0	8	0	0	0	0	0	1	0	8	0	0	9	9	9	98.063	870	870;864;869	3			1			0	12.159
P50750	P50750	2	1	1	Cyclin-dependent kinase 9	CDK9		1	2	1	1	1	1	0	0	1	1	1	1	0	1	0	0	0	0	0	0	0	1	0	0	0	0	0	0	5.4	3.2	3.2	42.777	372	372	3			1			0.00065445	2.2695
P50914	P50914	5	5	5	60S ribosomal protein L14	RPL14		1	5	5	5	1	1	1	2	1	2	2	2	1	1	1	2	1	2	2	2	1	1	1	2	1	2	2	2	27	27	27	23.432	215	215	3.4			3	2		0	13.693
P50990	P50990	31	31	31	T-complex protein 1 subunit theta	CCT8		1	31	31	31	19	16	1	17	12	22	3	10	19	16	1	17	12	22	3	10	19	16	1	17	12	22	3	10	58.2	58.2	58.2	59.62	548	548	3.3			42	18		0	92.639
P50991	P50991	27	27	27	T-complex protein 1 subunit delta	CCT4		1	27	27	27	12	14	2	12	9	19	8	10	12	14	2	12	9	19	8	10	12	14	2	12	9	19	8	10	55.8	55.8	55.8	57.924	539	539	3.29			36	15		0	185.45
P50993	P50993	8	1	1	Sodium/potassium-transporting ATPase subunit alpha-2	ATP1A2		1	8	1	1	0	0	0	0	0	8	0	0	0	0	0	0	0	1	0	0	0	0	0	0	0	1	0	0	9.7	1.2	1.2	112.26	1020	1020	NaN						0	2.4416
P51114;P51116	P51114	5;2	5;2	4;1	Fragile X mental retardation syndrome-related protein 1	FXR1		2	5	5	4	0	0	1	1	0	3	0	0	0	0	1	1	0	3	0	0	0	0	1	1	0	2	0	0	8.1	8.1	6.8	69.72	621	621;673	2.5		1	1			0	7.5629
P51149	P51149	9	9	9	Ras-related protein Rab-7a	RAB7A		1	9	9	9	0	0	0	4	0	8	0	0	0	0	0	4	0	8	0	0	0	0	0	4	0	8	0	0	46.4	46.4	46.4	23.489	207	207	3			4			0	75.224
P51398	P51398	1	1	1	28S ribosomal protein S29, mitochondrial	DAP3		1	1	1	1	0	1	1	0	0	0	0	0	0	1	1	0	0	0	0	0	0	1	1	0	0	0	0	0	3.8	3.8	3.8	45.566	398	398	3			2			0.0070505	1.5352
P51553	P51553	4	4	4	Isocitrate dehydrogenase [NAD] subunit gamma, mitochondrial	IDH3G		1	4	4	4	2	2	0	0	0	0	1	1	2	2	0	0	0	0	1	1	2	2	0	0	0	0	1	1	8.7	8.7	8.7	42.794	393	393	3.4			3	2		0	2.4715
P51570	P51570	6	6	6	Galactokinase	GALK1		1	6	6	6	5	3	0	1	0	2	1	2	5	3	0	1	0	2	1	2	5	3	0	1	0	2	1	2	16.3	16.3	16.3	42.272	392	392	3.67			3	6		0	15.405
P51571	P51571	4	4	4	Translocon-associated protein subunit delta	SSR4		1	4	4	4	2	1	0	0	0	2	0	0	2	1	0	0	0	2	0	0	2	1	0	0	0	2	0	0	20.2	20.2	20.2	18.998	173	173	5					3	0	13.105
P51610	P51610	4	4	4	Host cell factor 1;HCF N-terminal chain 1;HCF N-terminal chain 2;HCF N-terminal chain 3;HCF N-terminal chain 4;HCF N-terminal chain 5;HCF N-terminal chain 6;HCF C-terminal chain 1;HCF C-terminal chain 2;HCF C-terminal chain 3;HCF C-terminal chain 4;HCF C-terminal chain 5;HCF C-terminal chain 6	HCFC1		1	4	4	4	0	0	0	0	0	4	0	0	0	0	0	0	0	4	0	0	0	0	0	0	0	4	0	0	2.8	2.8	2.8	208.73	2035	2035	NaN						0	20.152
P51648	P51648	2	2	2	Fatty aldehyde dehydrogenase	ALDH3A2		1	2	2	2	0	0	0	1	0	1	0	0	0	0	0	1	0	1	0	0	0	0	0	1	0	1	0	0	4.3	4.3	4.3	54.847	485	485	3			1			0	7.385
P51659	P51659	18	18	18	Peroxisomal multifunctional enzyme type 2;(3R)-hydroxyacyl-CoA dehydrogenase;Enoyl-CoA hydratase 2	HSD17B4		1	18	18	18	7	10	5	8	4	3	5	9	7	10	5	8	4	3	5	9	7	10	5	8	4	3	5	9	27.3	27.3	27.3	79.685	736	736	2.19		26	6			0	106.35
P51665	P51665	4	4	4	26S proteasome non-ATPase regulatory subunit 7	PSMD7		1	4	4	4	0	0	0	0	0	4	0	0	0	0	0	0	0	4	0	0	0	0	0	0	0	4	0	0	12.7	12.7	12.7	37.025	324	324	NaN						0	7.0694
P51991	P51991	12	11	11	Heterogeneous nuclear ribonucleoprotein A3	HNRNPA3		1	12	11	11	0	2	2	3	0	10	7	1	0	2	2	3	0	9	7	1	0	2	2	3	0	9	7	1	33.3	31.5	31.5	39.594	378	378	3.11			8	1		0	150.76
P52209	P52209	8	8	8	6-phosphogluconate dehydrogenase, decarboxylating	PGD		1	8	8	8	1	2	0	2	0	8	0	0	1	2	0	2	0	8	0	0	1	2	0	2	0	8	0	0	21.3	21.3	21.3	53.139	483	483	3.4			3	2		0	85.733
P52272	P52272	55	55	55	Heterogeneous nuclear ribonucleoprotein M	HNRNPM		1	55	55	55	40	44	45	42	45	32	45	45	40	44	45	42	45	32	45	45	40	44	45	42	45	32	45	45	75.5	75.5	75.5	77.515	730	730	2.14	6	342	25	17		0	323.31
P52292	P52292	2	2	2	Importin subunit alpha-1	KPNA2		1	2	2	2	0	0	0	0	0	2	0	0	0	0	0	0	0	2	0	0	0	0	0	0	0	2	0	0	5.1	5.1	5.1	57.861	529	529	NaN						0	28.124
P52306	P52306	2	2	2	Rap1 GTPase-GDP dissociation stimulator 1	RAP1GDS1		1	2	2	2	0	0	0	0	0	2	0	0	0	0	0	0	0	2	0	0	0	0	0	0	0	2	0	0	2.8	2.8	2.8	66.316	607	607	NaN						0.0006502	2.2017
P52434	P52434	3	3	3	DNA-directed RNA polymerases I, II, and III subunit RPABC3	POLR2H		1	3	3	3	2	1	1	0	0	2	1	1	2	1	1	0	0	2	1	1	2	1	1	0	0	2	1	1	24	24	24	17.143	150	150	5					4	0	15.427
P52435;Q9GZM3;Q9H1A7	P52435;Q9GZM3;Q9H1A7	2;2;2	2;2;2	1;1;1	DNA-directed RNA polymerase II subunit RPB11-a;DNA-directed RNA polymerase II subunit RPB11-b1;DNA-directed RNA polymerase II subunit RPB11-b2	POLR2J;POLR2J2;POLR2J3	;;	3	2	2	1	0	2	0	0	0	0	0	0	0	2	0	0	0	0	0	0	0	1	0	0	0	0	0	0	17.1	17.1	8.5	13.293	117	117;115;115	5					2	0	3.0817
P52565	P52565	5	5	5	Rho GDP-dissociation inhibitor 1	ARHGDIA		1	5	5	5	0	0	0	0	0	5	0	0	0	0	0	0	0	5	0	0	0	0	0	0	0	5	0	0	20.6	20.6	20.6	23.207	204	204	NaN						0	11.241
P52597	P52597	16	14	14	Heterogeneous nuclear ribonucleoprotein F;Heterogeneous nuclear ribonucleoprotein F, N-terminally processed	HNRNPF		1	16	14	14	9	13	3	10	9	7	9	9	7	11	1	8	7	5	7	7	7	11	1	8	7	5	7	7	50.8	44.3	44.3	45.671	415	415	3.42			26	19		0	304.79
P52732	P52732	3	3	3	Kinesin-like protein KIF11	KIF11		1	3	3	3	0	0	0	0	0	3	0	0	0	0	0	0	0	3	0	0	0	0	0	0	0	3	0	0	3.4	3.4	3.4	119.16	1056	1056	NaN						0	20.862
P52888	P52888	2	2	2	Thimet oligopeptidase	THOP1		1	2	2	2	0	0	0	0	0	2	0	0	0	0	0	0	0	2	0	0	0	0	0	0	0	2	0	0	2.5	2.5	2.5	78.839	689	689	NaN						0	3.0128
P52907	P52907	6	6	5	F-actin-capping protein subunit alpha-1	CAPZA1		1	6	6	5	0	1	0	6	0	1	1	0	0	1	0	6	0	1	1	0	0	0	0	5	0	0	0	0	32.9	32.9	29.4	32.922	286	286	3			7			0	78.403
P52948	P52948	3	3	3	Nuclear pore complex protein Nup98-Nup96;Nuclear pore complex protein Nup98;Nuclear pore complex protein Nup96	NUP98		1	3	3	3	0	0	0	0	0	3	0	0	0	0	0	0	0	3	0	0	0	0	0	0	0	3	0	0	1.6	1.6	1.6	197.58	1817	1817	NaN						0	2.4107
P53004	P53004	4	4	4	Biliverdin reductase A	BLVRA		1	4	4	4	3	2	0	1	1	0	0	2	3	2	0	1	1	0	0	2	3	2	0	1	1	0	0	2	15.5	15.5	15.5	33.428	296	296	3.67			2	4		0	12.816
P53007	P53007	5	5	5	Tricarboxylate transport protein, mitochondrial	SLC25A1		1	5	5	5	3	2	0	0	0	2	1	3	3	2	0	0	0	2	1	3	3	2	0	0	0	2	1	3	16.7	16.7	16.7	34.012	311	311	3.6			2	3		0	9.382
P53367	P53367	1	1	1	Arfaptin-1	ARFIP1		1	1	1	1	0	0	0	0	0	1	0	0	0	0	0	0	0	1	0	0	0	0	0	0	0	1	0	0	2.9	2.9	2.9	41.738	373	373	NaN						0	3.3084
P53396	P53396	62	62	62	ATP-citrate synthase	ACLY		1	62	62	62	41	53	37	44	42	33	43	51	41	53	37	44	42	33	43	51	41	53	37	44	42	33	43	51	55.3	55.3	55.3	120.84	1101	1101	1.04	257	10				0	323.31
P53582	P53582	1	1	1	Methionine aminopeptidase 1	METAP1		1	1	1	1	0	0	0	0	0	1	0	0	0	0	0	0	0	1	0	0	0	0	0	0	0	1	0	0	2.8	2.8	2.8	43.215	386	386	NaN						1	-2
P53597	P53597	4	4	4	Succinyl-CoA ligase [ADP/GDP-forming] subunit alpha, mitochondrial	SUCLG1		1	4	4	4	2	3	0	1	0	0	1	1	2	3	0	1	0	0	1	1	2	3	0	1	0	0	1	1	14.7	14.7	14.7	36.249	346	346	3.5			3	3		0	3.7351
P53618	P53618	9	9	9	Coatomer subunit beta	COPB1		1	9	9	9	0	0	0	0	0	8	0	1	0	0	0	0	0	8	0	1	0	0	0	0	0	8	0	1	12.2	12.2	12.2	107.14	953	953	NaN						0	34.794
P53621	P53621	48	48	48	Coatomer subunit alpha;Xenin;Proxenin	COPA		1	48	48	48	14	32	18	25	14	23	28	32	14	32	18	25	14	23	28	32	14	32	18	25	14	23	28	32	42.8	42.8	42.8	138.34	1224	1224	1	97					0	248.3
P53680	P53680	2	2	2	AP-2 complex subunit sigma	AP2S1		1	2	2	2	2	2	0	0	1	0	0	1	2	2	0	0	1	0	0	1	2	2	0	0	1	0	0	1	10.6	10.6	10.6	17.018	142	142	5					4	0.0012618	1.9591
P53990	P53990	3	3	3	IST1 homolog	IST1		1	3	3	3	0	0	0	0	0	3	0	0	0	0	0	0	0	3	0	0	0	0	0	0	0	3	0	0	7.1	7.1	7.1	39.75	364	364	NaN						0	4.5424
P53992	P53992	15	15	15	Protein transport protein Sec24C	SEC24C		1	15	15	15	6	10	1	4	5	3	7	11	6	10	1	4	5	3	7	11	6	10	1	4	5	3	7	11	16.6	16.6	16.6	118.32	1094	1094	1	21					0	84.573
P53999	P53999	2	2	2	Activated RNA polymerase II transcriptional coactivator p15	SUB1		1	2	2	2	0	1	0	2	0	1	0	0	0	1	0	2	0	1	0	0	0	1	0	2	0	1	0	0	15.7	15.7	15.7	14.395	127	127	3.67			2		1	0	2.3859
P54105	P54105	1	1	1	Methylosome subunit pICln	CLNS1A		1	1	1	1	0	0	0	0	0	1	0	0	0	0	0	0	0	1	0	0	0	0	0	0	0	1	0	0	5.5	5.5	5.5	26.215	237	237	NaN						0	3.8143
P54132	P54132	2	2	2	Bloom syndrome protein	BLM		1	2	2	2	1	1	0	0	0	0	1	1	1	1	0	0	0	0	1	1	1	1	0	0	0	0	1	1	1.2	1.2	1.2	159	1417	1417	2		2				0.0030432	1.7022
P54136	P54136	12	12	12	Arginine--tRNA ligase, cytoplasmic	RARS		1	12	12	12	2	2	1	1	0	11	0	0	2	2	1	1	0	11	0	0	2	2	1	1	0	11	0	0	18.6	18.6	18.6	75.378	660	660	2.17		5	1			0	66.359
P54577	P54577	10	10	10	Tyrosine--tRNA ligase, cytoplasmic;Tyrosine--tRNA ligase, cytoplasmic, N-terminally processed	YARS		1	10	10	10	0	0	0	0	0	10	0	0	0	0	0	0	0	10	0	0	0	0	0	0	0	10	0	0	19.5	19.5	19.5	59.143	528	528	NaN						0	17.558
P54578	P54578	8	8	8	Ubiquitin carboxyl-terminal hydrolase 14	USP14		1	8	8	8	1	0	0	0	0	8	0	0	1	0	0	0	0	8	0	0	1	0	0	0	0	8	0	0	15.2	15.2	15.2	56.068	494	494	3			1			0	44.583
P54687	P54687	1	1	1	Branched-chain-amino-acid aminotransferase, cytosolic	BCAT1		1	1	1	1	0	0	0	0	0	1	0	0	0	0	0	0	0	1	0	0	0	0	0	0	0	1	0	0	2.1	2.1	2.1	42.966	386	386	NaN						0.0097365	1.3769
P54727;P54725	P54727	11;3	11;3	11;3	UV excision repair protein RAD23 homolog B	RAD23B		2	11	11	11	0	0	0	3	0	10	0	0	0	0	0	3	0	10	0	0	0	0	0	3	0	10	0	0	25.4	25.4	25.4	43.171	409	409;363	3			3			0	46.242
P54819	P54819	1	1	1	Adenylate kinase 2, mitochondrial;Adenylate kinase 2, mitochondrial, N-terminally processed	AK2		1	1	1	1	0	0	0	0	0	1	0	0	0	0	0	0	0	1	0	0	0	0	0	0	0	1	0	0	5.4	5.4	5.4	26.477	239	239	NaN						0.0047847	1.5873
P54886	P54886	16	16	16	Delta-1-pyrroline-5-carboxylate synthase;Glutamate 5-kinase;Gamma-glutamyl phosphate reductase	ALDH18A1		1	16	16	16	0	0	0	0	0	16	0	0	0	0	0	0	0	16	0	0	0	0	0	0	0	16	0	0	20.3	20.3	20.3	87.301	795	795	NaN						0	125.94
P54920	P54920	1	1	1	Alpha-soluble NSF attachment protein	NAPA		1	1	1	1	0	0	0	0	0	1	0	0	0	0	0	0	0	1	0	0	0	0	0	0	0	1	0	0	3.4	3.4	3.4	33.232	295	295	NaN						0.00063412	2.0035
P55010	P55010	5	5	5	Eukaryotic translation initiation factor 5	EIF5		1	5	5	5	0	0	0	1	0	4	0	0	0	0	0	1	0	4	0	0	0	0	0	1	0	4	0	0	11.6	11.6	11.6	49.222	431	431	3			1			0	7.2394
P55036;A2A3N6	P55036;A2A3N6	2;1	2;1	2;1	26S proteasome non-ATPase regulatory subunit 4;Putative PIP5K1A and PSMD4-like protein	PSMD4;PIPSL	;	2	2	2	2	0	0	0	1	0	2	0	0	0	0	0	1	0	2	0	0	0	0	0	1	0	2	0	0	6.6	6.6	6.6	40.736	377	377;862	3			1			0	18.751
P55039	P55039	4	4	4	Developmentally-regulated GTP-binding protein 2	DRG2		1	4	4	4	0	0	0	0	0	4	0	0	0	0	0	0	0	4	0	0	0	0	0	0	0	4	0	0	11.8	11.8	11.8	40.746	364	364	NaN						0	13.02
P55060	P55060	15	15	15	Exportin-2	CSE1L		1	15	15	15	0	0	0	0	0	14	2	0	0	0	0	0	0	14	2	0	0	0	0	0	0	14	2	0	17.1	17.1	17.1	110.42	971	971	NaN						0	69.885
P55072	P55072	45	45	45	Transitional endoplasmic reticulum ATPase	VCP		1	45	45	45	0	4	0	23	0	42	1	1	0	4	0	23	0	42	1	1	0	4	0	23	0	42	1	1	54.8	54.8	54.8	89.321	806	806	2.88		4	30			0	313.35
P55084	P55084	17	17	17	Trifunctional enzyme subunit beta, mitochondrial;3-ketoacyl-CoA thiolase	HADHB		1	17	17	17	13	8	1	9	7	5	11	10	13	8	1	9	7	5	11	10	13	8	1	9	7	5	11	10	34.8	34.8	34.8	51.294	474	474	3.26			23	8		0	54.384
P55209;Q99733	P55209;Q99733	2;1	2;1	2;1	Nucleosome assembly protein 1-like 1;Nucleosome assembly protein 1-like 4	NAP1L1;NAP1L4	;	2	2	2	2	0	0	0	0	0	2	0	0	0	0	0	0	0	2	0	0	0	0	0	0	0	2	0	0	7.4	7.4	7.4	45.374	391	391;375	NaN						0	55.093
P55259	P55259	2	2	2	Pancreatic secretory granule membrane major glycoprotein GP2	GP2		1	2	2	2	0	0	0	1	0	0	1	1	0	0	0	1	0	0	1	1	0	0	0	1	0	0	1	1	5	5	5	59.48	537	537	2		1				0.0018668	1.8532
P55265	P55265	25	25	25	Double-stranded RNA-specific adenosine deaminase	ADAR		1	25	25	25	6	13	5	10	9	2	13	17	6	13	5	10	9	2	13	17	6	13	5	10	9	2	13	17	21.5	21.5	21.5	136.06	1226	1226	1	36					0	127.85
P55735	P55735	2	2	2	Protein SEC13 homolog	SEC13		1	2	2	2	1	0	1	1	0	1	0	0	1	0	1	1	0	1	0	0	1	0	1	1	0	1	0	0	6.2	6.2	6.2	35.54	322	322	4				3		0	2.7494
P55769	P55769	1	1	1	NHP2-like protein 1;NHP2-like protein 1, N-terminally processed	NHP2L1		1	1	1	1	0	0	0	0	1	0	1	1	0	0	0	0	1	0	1	1	0	0	0	0	1	0	1	1	9.4	9.4	9.4	14.173	128	128	NaN						0	4.1324
P55786;A6NEC2	P55786	15;5	15;5	15;5	Puromycin-sensitive aminopeptidase	NPEPPS		2	15	15	15	0	0	0	7	0	11	0	0	0	0	0	7	0	11	0	0	0	0	0	7	0	11	0	0	18.3	18.3	18.3	103.28	919	919;478	3			7			0	55.979
P55795	P55795	19	9	9	Heterogeneous nuclear ribonucleoprotein H2	HNRNPH2		1	19	9	9	10	14	4	11	11	11	14	13	5	7	1	6	4	6	7	7	5	7	1	6	4	6	7	7	54.8	34.7	34.7	49.263	449	449	3.39			20	13		0	255.27
P55809	P55809	4	4	4	Succinyl-CoA:3-ketoacid coenzyme A transferase 1, mitochondrial	OXCT1		1	4	4	4	2	2	0	1	2	2	0	2	2	2	0	1	2	2	0	2	2	2	0	1	2	2	0	2	7.3	7.3	7.3	56.157	520	520	3.4			3	2		0	3.6008
P61956;P55854;Q6EEV6	P61956;P55854;Q6EEV6	1;1;1	1;1;1	1;1;1	Small ubiquitin-related modifier 2;Small ubiquitin-related modifier 3;Small ubiquitin-related modifier 4	SUMO2;SUMO3;SUMO4	;;	3	1	1	1	0	0	0	0	0	1	0	0	0	0	0	0	0	1	0	0	0	0	0	0	0	1	0	0	12.6	12.6	12.6	10.871	95	95;103;95	NaN						0	6.0881
P55884	P55884	5	5	5	Eukaryotic translation initiation factor 3 subunit B	EIF3B		1	5	5	5	0	0	0	0	0	5	0	0	0	0	0	0	0	5	0	0	0	0	0	0	0	5	0	0	6	6	6	92.48	814	814	NaN						0	19.8
P56192	P56192	1	1	1	Methionine--tRNA ligase, cytoplasmic	MARS		1	1	1	1	0	0	0	0	0	1	0	0	0	0	0	0	0	1	0	0	0	0	0	0	0	1	0	0	1.7	1.7	1.7	101.11	900	900	NaN						0	13.391
P56537	P56537	2	2	2	Eukaryotic translation initiation factor 6	EIF6		1	2	2	2	0	0	0	2	0	0	2	0	0	0	0	2	0	0	2	0	0	0	0	2	0	0	2	0	11.4	11.4	11.4	26.599	245	245	3			2			0	5.7475
P56545	P56545	11	11	7	C-terminal-binding protein 2	CTBP2		1	11	11	7	4	7	2	5	2	5	3	5	4	7	2	5	2	5	3	5	1	4	1	1	2	3	1	3	24.5	24.5	17.5	48.944	445	445	3.39			11	7		0	75.868
P57088	P57088	5	5	5	Transmembrane protein 33	TMEM33		1	5	5	5	3	5	1	1	0	1	0	1	3	5	1	1	0	1	0	1	3	5	1	1	0	1	0	1	19	19	19	27.978	247	247	4.9				1	9	0	25.124
P57737	P57737	9	9	9	Coronin-7	CORO7		1	9	9	9	1	5	1	1	1	0	3	6	1	5	1	1	1	0	3	6	1	5	1	1	1	0	3	6	12.8	12.8	12.8	100.6	925	925	1.12	7	1				0	63.081
P58107	P58107	29	19	19	Epiplakin	EPPK1		1	29	19	19	5	7	4	27	3	5	9	8	0	0	0	19	0	0	1	1	0	0	0	19	0	0	1	1	26.9	19.4	19.4	555.65	5088	5088	3.05			21	1		0	274.53
P59998;A0A0A6YYG9	P59998;A0A0A6YYG9	5;4	5;4	5;4	Actin-related protein 2/3 complex subunit 4	ARPC4;ARPC4-TTLL3	;	2	5	5	5	0	0	0	4	0	5	0	0	0	0	0	4	0	5	0	0	0	0	0	4	0	5	0	0	29.8	29.8	29.8	19.667	168	168;625	3			4			0	28.866
P60174	P60174	13	13	13	Triosephosphate isomerase	TPI1		1	13	13	13	1	2	0	9	0	10	0	0	1	2	0	9	0	10	0	0	1	2	0	9	0	10	0	0	56.6	56.6	56.6	30.791	286	286	2.93	1		13	1		0	162.43
P60228	P60228	9	9	9	Eukaryotic translation initiation factor 3 subunit E	EIF3E		1	9	9	9	0	0	0	1	0	9	0	0	0	0	0	1	0	9	0	0	0	0	0	1	0	9	0	0	19.6	19.6	19.6	52.22	445	445	3			1			0	16.795
P60468	P60468	2	2	2	Protein transport protein Sec61 subunit beta	SEC61B		1	2	2	2	0	0	0	0	0	2	0	0	0	0	0	0	0	2	0	0	0	0	0	0	0	2	0	0	26	26	26	9.9743	96	96	NaN						0	11.084
P60510	P60510	2	1	1	Serine/threonine-protein phosphatase 4 catalytic subunit	PPP4C		1	2	1	1	0	0	0	0	0	2	0	0	0	0	0	0	0	1	0	0	0	0	0	0	0	1	0	0	8.5	3.6	3.6	35.08	307	307	NaN						0	3.1734
P60660;P14649	P60660	8;2	8;2	8;2	Myosin light polypeptide 6	MYL6		2	8	8	8	3	6	5	5	4	6	7	5	3	6	5	5	4	6	7	5	3	6	5	5	4	6	7	5	57	57	57	16.93	151	151;208	4.65			4		19	0	75.365
P60709;Q9BYX7	P60709	27;4	27;4	1;0	Actin, cytoplasmic 1;Actin, cytoplasmic 1, N-terminally processed	ACTB		2	27	27	1	18	19	12	20	21	23	23	20	18	19	12	20	21	23	23	20	1	1	1	1	1	1	1	1	80.5	80.5	4.5	41.736	375	375;375	3.05	31	27	110	77	13	0	323.31
P60842	P60842	26	26	13	Eukaryotic initiation factor 4A-I	EIF4A1		1	26	26	13	17	17	4	16	10	23	16	17	17	17	4	16	10	23	16	17	6	8	1	8	4	12	8	7	59.1	59.1	33.3	46.153	406	406	3.29			70	28		0	317.09
P60866	P60866	5	5	5	40S ribosomal protein S20	RPS20		1	5	5	5	2	3	3	3	5	3	3	3	2	3	3	3	5	3	3	3	2	3	3	3	5	3	3	3	30.3	30.3	30.3	13.373	119	119	4.76			2	1	18	0	33.758
P60891;P11908;P21108	P60891;P11908	5;4;2	5;4;2	5;4;2	Ribose-phosphate pyrophosphokinase 1;Ribose-phosphate pyrophosphokinase 2	PRPS1;PRPS2	;	3	5	5	5	2	2	0	0	1	4	1	0	2	2	0	0	1	4	1	0	2	2	0	0	1	4	1	0	19.5	19.5	19.5	34.834	318	318;318;318	3.5			2	2		0	34.495
P60900	P60900	5	5	5	Proteasome subunit alpha type-6	PSMA6		1	5	5	5	1	1	0	4	0	5	0	0	1	1	0	4	0	5	0	0	1	1	0	4	0	5	0	0	22	22	22	27.399	246	246	3.12			7	1		0	13.561
P60903	P60903	1	1	1	Protein S100-A10	S100A10		1	1	1	1	0	0	0	0	0	1	0	0	0	0	0	0	0	1	0	0	0	0	0	0	0	1	0	0	10.3	10.3	10.3	11.203	97	97	NaN						0	4.8978
P60953	P60953	5	5	5	Cell division control protein 42 homolog	CDC42		1	5	5	5	1	0	2	1	1	4	3	2	1	0	2	1	1	4	3	2	1	0	2	1	1	4	3	2	29.8	29.8	29.8	21.258	191	191	5					4	0	56.207
P60981	P60981	4	3	3	Destrin	DSTN		1	4	3	3	1	1	0	2	0	4	0	1	0	1	0	2	0	3	0	1	0	1	0	2	0	3	0	1	23.6	19.4	19.4	18.506	165	165	3.8			3		2	0	10.559
P61009	P61009	1	1	1	Signal peptidase complex subunit 3	SPCS3		1	1	1	1	0	0	0	0	0	1	0	0	0	0	0	0	0	1	0	0	0	0	0	0	0	1	0	0	5	5	5	20.313	180	180	NaN						0.0058893	1.5436
P61011	P61011	4	4	4	Signal recognition particle 54 kDa protein	SRP54		1	4	4	4	0	0	0	0	0	4	0	0	0	0	0	0	0	4	0	0	0	0	0	0	0	4	0	0	7.7	7.7	7.7	55.704	504	504	NaN						0	3.6085
P61019;Q8WUD1	P61019;Q8WUD1	5;3	5;3	5;3	Ras-related protein Rab-2A;Ras-related protein Rab-2B	RAB2A;RAB2B	;	2	5	5	5	0	0	0	0	0	5	0	0	0	0	0	0	0	5	0	0	0	0	0	0	0	5	0	0	24.5	24.5	24.5	23.545	212	212;216	NaN						0	44.626
P61020	P61020	3	1	1	Ras-related protein Rab-5B	RAB5B		1	3	1	1	0	0	0	2	0	3	0	0	0	0	0	0	0	1	0	0	0	0	0	0	0	1	0	0	16.3	6.5	6.5	23.707	215	215	NaN						0	4.3898
P61026	P61026	6	5	5	Ras-related protein Rab-10	RAB10		1	6	5	5	1	0	1	3	0	5	1	0	0	0	0	2	0	4	0	0	0	0	0	2	0	4	0	0	26	20.5	20.5	22.541	200	200	3			3			0	29.553
P61077;P62837	P61077;P62837	1;1	1;1	1;1	Ubiquitin-conjugating enzyme E2 D3;Ubiquitin-conjugating enzyme E2 D2	UBE2D3;UBE2D2	;	2	1	1	1	0	0	0	0	0	1	0	0	0	0	0	0	0	1	0	0	0	0	0	0	0	1	0	0	7.5	7.5	7.5	16.687	147	147;147	NaN						0.0080972	1.4438
P61081	P61081	5	5	5	NEDD8-conjugating enzyme Ubc12	UBE2M		1	5	5	5	0	1	0	0	1	5	0	1	0	1	0	0	1	5	0	1	0	1	0	0	1	5	0	1	21.3	21.3	21.3	20.9	183	183	5					1	0	9.2557
P61086	P61086	4	4	4	Ubiquitin-conjugating enzyme E2 K	UBE2K		1	4	4	4	0	0	0	0	0	4	0	0	0	0	0	0	0	4	0	0	0	0	0	0	0	4	0	0	24.5	24.5	24.5	22.406	200	200	NaN						0	19.311
P61088;Q5JXB2	P61088;Q5JXB2	2;2	2;2	2;2	Ubiquitin-conjugating enzyme E2 N;Putative ubiquitin-conjugating enzyme E2 N-like	UBE2N;UBE2NL	;	2	2	2	2	0	0	0	0	0	2	0	0	0	0	0	0	0	2	0	0	0	0	0	0	0	2	0	0	13.8	13.8	13.8	17.138	152	152;153	NaN						0	4.6318
P61106	P61106	9	9	9	Ras-related protein Rab-14	RAB14		1	9	9	9	0	0	0	2	0	8	0	0	0	0	0	2	0	8	0	0	0	0	0	2	0	8	0	0	40	40	40	23.897	215	215	3			2			0	26.089
P61158;Q9P1U1;Q9C0K3	P61158	10;4;2	10;4;2	10;4;2	Actin-related protein 3	ACTR3		3	10	10	10	3	3	0	7	3	2	1	2	3	3	0	7	3	2	1	2	3	3	0	7	3	2	1	2	23	23	23	47.371	418	418;418;210	3.19			13	3		0	16.687
P61160	P61160	4	4	4	Actin-related protein 2	ACTR2		1	4	4	4	0	1	0	3	0	4	0	0	0	1	0	3	0	4	0	0	0	1	0	3	0	4	0	0	13.5	13.5	13.5	44.76	394	394	3			4			0	26.238
P61163;P42025	P61163;P42025	4;2	4;2	4;2	Alpha-centractin;Beta-centractin	ACTR1A;ACTR1B	;	2	4	4	4	0	1	0	0	0	4	0	1	0	1	0	0	0	4	0	1	0	1	0	0	0	4	0	1	14.6	14.6	14.6	42.613	376	376;376	4				1		0	72.27
P61204;P84077;F5H423;H0YGG7	P61204;P84077;F5H423	10;10;8;2	10;10;8;2	5;5;3;2	ADP-ribosylation factor 3;ADP-ribosylation factor 1	ARF3;ARF1	;;	4	10	10	5	7	5	4	5	2	7	5	6	7	5	4	5	2	7	5	6	3	2	1	2	2	3	3	3	58.6	58.6	29.8	20.601	181	181;181;210;62	4.85			2		25	0	142.58
P61221	P61221	17	17	17	ATP-binding cassette sub-family E member 1	ABCE1		1	17	17	17	1	3	0	0	4	13	0	4	1	3	0	0	4	13	0	4	1	3	0	0	4	13	0	4	31.2	31.2	31.2	67.314	599	599	2		4				0	82.268
P61224;P62834;A6NIZ1	P61224;P62834;A6NIZ1	5;4;3	5;4;3	5;4;3	Ras-related protein Rap-1b;Ras-related protein Rap-1A;Ras-related protein Rap-1b-like protein	RAP1B;RAP1A	;;	3	5	5	5	0	0	0	0	0	5	0	0	0	0	0	0	0	5	0	0	0	0	0	0	0	5	0	0	29.9	29.9	29.9	20.825	184	184;184;184	NaN						0	14.2
P61247	P61247	18	18	18	40S ribosomal protein S3a	RPS3A		1	18	18	18	7	9	6	3	8	16	10	8	7	9	6	3	8	16	10	8	7	9	6	3	8	16	10	8	55.7	55.7	55.7	29.945	264	264	3.61			13	20		0	108.61
P61254;J3QQQ9;Q9UNX3	P61254;J3QQQ9;Q9UNX3	10;9;8	10;9;8	10;9;8	60S ribosomal protein L26;60S ribosomal protein L26-like 1	RPL26;RPL26L1	;;	3	10	10	10	0	1	2	1	4	9	3	0	0	1	2	1	4	9	3	0	0	1	2	1	4	9	3	0	48.3	48.3	48.3	17.258	145	145;107;145	4.5			1		3	0	18.928
P61289	P61289	1	1	1	Proteasome activator complex subunit 3	PSME3		1	1	1	1	0	0	0	0	0	1	0	0	0	0	0	0	0	1	0	0	0	0	0	0	0	1	0	0	5.9	5.9	5.9	29.506	254	254	NaN						0	3.8363
P61313	P61313	9	9	9	60S ribosomal protein L15	RPL15		1	9	9	9	0	2	1	2	0	9	3	2	0	2	1	2	0	9	3	2	0	2	1	2	0	9	3	2	40.7	40.7	40.7	24.146	204	204	4			2	1	2	0	31.799
P61326;Q96A72	P61326;Q96A72	2;2	2;2	2;2	Protein mago nashi homolog;Protein mago nashi homolog 2	MAGOH;MAGOHB	;	2	2	2	2	0	1	0	0	0	2	0	0	0	1	0	0	0	2	0	0	0	1	0	0	0	2	0	0	14.4	14.4	14.4	17.163	146	146;148	5					1	0	6.4301
P61353	P61353	7	7	7	60S ribosomal protein L27	RPL27		1	7	7	7	1	3	2	2	1	7	3	2	1	3	2	2	1	7	3	2	1	3	2	2	1	7	3	2	45.6	45.6	45.6	15.798	136	136	4.5			2		6	0	28.936
P61421	P61421	2	2	2	V-type proton ATPase subunit d 1	ATP6V0D1		1	2	2	2	0	0	0	0	0	2	0	0	0	0	0	0	0	2	0	0	0	0	0	0	0	2	0	0	6.8	6.8	6.8	40.329	351	351	NaN						0.0012626	1.9638
P61513;A6NKH3	P61513	6;1	6;1	6;1	60S ribosomal protein L37a	RPL37A		2	6	6	6	1	1	2	0	3	3	3	2	1	1	2	0	3	3	3	2	1	1	2	0	3	3	3	2	53.3	53.3	53.3	10.275	92	92;93	5					4	0	20.16
P61586	P61586	7	7	3	Transforming protein RhoA	RHOA		1	7	7	3	0	1	1	1	1	6	1	1	0	1	1	1	1	6	1	1	0	0	0	0	1	2	0	0	30.6	30.6	13	21.768	193	193	4.6			1		4	0	8.0241
P61604;S4R3N1	P61604;S4R3N1	4;3	4;3	4;3	10 kDa heat shock protein, mitochondrial	HSPE1;HSPE1-MOB4	;	2	4	4	4	0	0	0	1	0	3	0	0	0	0	0	1	0	3	0	0	0	0	0	1	0	3	0	0	37.3	37.3	37.3	10.932	102	102;261	3			1			0	4.5495
P61619;Q9H9S3	P61619;Q9H9S3	2;2	2;2	2;2	Protein transport protein Sec61 subunit alpha isoform 1;Protein transport protein Sec61 subunit alpha isoform 2	SEC61A1;SEC61A2	;	2	2	2	2	2	0	0	0	0	2	0	0	2	0	0	0	0	2	0	0	2	0	0	0	0	2	0	0	3.4	3.4	3.4	52.264	476	476;476	4				2		0.0018703	1.8605
P61626	P61626	2	2	2	Lysozyme C	LYZ		1	2	2	2	1	1	1	2	0	1	0	0	1	1	1	2	0	1	0	0	1	1	1	2	0	1	0	0	14.2	14.2	14.2	16.537	148	148	2.89	2	2	2	1	2	0	13.53
P61758	P61758	1	1	1	Prefoldin subunit 3	VBP1		1	1	1	1	0	0	0	0	0	1	0	0	0	0	0	0	0	1	0	0	0	0	0	0	0	1	0	0	4.6	4.6	4.6	22.658	197	197	NaN						1	-2
P61803	P61803	3	3	3	Dolichyl-diphosphooligosaccharide--protein glycosyltransferase subunit DAD1	DAD1		1	3	3	3	0	0	0	1	0	3	0	0	0	0	0	1	0	3	0	0	0	0	0	1	0	3	0	0	28.3	28.3	28.3	12.497	113	113	3			1			0	10.366
P61923	P61923	3	3	3	Coatomer subunit zeta-1	COPZ1		1	3	3	3	0	0	0	0	0	3	0	0	0	0	0	0	0	3	0	0	0	0	0	0	0	3	0	0	29.4	29.4	29.4	20.198	177	177	NaN						0	40.584
P61927	P61927	1	1	1	60S ribosomal protein L37	RPL37		1	1	1	1	1	0	0	0	0	0	0	0	1	0	0	0	0	0	0	0	1	0	0	0	0	0	0	0	10.3	10.3	10.3	11.078	97	97	5					1	0.0070299	1.5173
P61966	P61966	1	1	1	AP-1 complex subunit sigma-1A	AP1S1		1	1	1	1	0	0	0	0	0	1	0	0	0	0	0	0	0	1	0	0	0	0	0	0	0	1	0	0	10.1	10.1	10.1	18.733	158	158	NaN						0	61.088
P61978	P61978	28	28	28	Heterogeneous nuclear ribonucleoprotein K	HNRNPK		1	28	28	28	23	22	10	22	22	21	23	26	23	22	10	22	22	21	23	26	23	22	10	22	22	21	23	26	55.3	55.3	55.3	50.976	463	463	3	7	44	103	52	3	0	323.31
P61981	P61981	14	10	9	14-3-3 protein gamma;14-3-3 protein gamma, N-terminally processed	YWHAG		1	14	10	9	5	3	3	8	0	11	0	1	2	1	0	6	0	7	0	0	1	0	0	6	0	6	0	0	57.5	44.5	40.9	28.302	247	247	3.22			7	2		0	128.92
P62070	P62070	2	2	1	Ras-related protein R-Ras2	RRAS2		1	2	2	1	0	1	0	0	0	2	0	0	0	1	0	0	0	2	0	0	0	0	0	0	0	1	0	0	11.3	11.3	5.9	23.399	204	204	5					1	0	8.4099
P62081	P62081	8	8	8	40S ribosomal protein S7	RPS7		1	8	8	8	0	1	2	3	0	8	1	1	0	1	2	3	0	8	1	1	0	1	2	3	0	8	1	1	56.2	56.2	56.2	22.127	194	194	4			3		3	0	56.853
P62136	P62136	13	13	4	Serine/threonine-protein phosphatase PP1-alpha catalytic subunit	PPP1CA		1	13	13	4	6	7	3	5	5	11	7	8	6	7	3	5	5	11	7	8	3	4	2	2	4	4	4	4	40.9	40.9	14.5	37.512	330	330	3.68			9	19		0	125.5
P62140	P62140	11	3	3	Serine/threonine-protein phosphatase PP1-beta catalytic subunit	PPP1CB		1	11	3	3	4	5	2	3	2	8	3	6	1	2	1	0	1	2	0	2	1	2	1	0	1	2	0	2	34.3	11.9	11.9	37.186	327	327	3.33			4	2		0	21.869
P62191	P62191	7	7	7	26S protease regulatory subunit 4	PSMC1		1	7	7	7	5	6	0	3	1	4	1	2	5	6	0	3	1	4	1	2	5	6	0	3	1	4	1	2	21.1	21.1	21.1	49.184	440	440	3.47			8	7		0	57.068
P62195;Q8NB90	P62195	14;1	14;1	14;1	26S protease regulatory subunit 8	PSMC5		2	14	14	14	3	6	2	3	4	6	1	4	3	6	2	3	4	6	1	4	3	6	2	3	4	6	1	4	39.9	39.9	39.9	45.626	406	406;893	3.35			11	6		0	55.47
P62241	P62241	11	11	11	40S ribosomal protein S8	RPS8		1	11	11	11	5	6	1	2	4	11	6	4	5	6	1	2	4	11	6	4	5	6	1	2	4	11	6	4	48.6	48.6	48.6	24.205	208	208	3.43			8	6		0	85.906
P62244;H3BN98	P62244;H3BN98	8;5	8;5	8;5	40S ribosomal protein S15a	RPS15A	;	2	8	8	8	4	5	2	1	0	7	4	4	4	5	2	1	0	7	4	4	4	5	2	1	0	7	4	4	58.5	58.5	58.5	14.839	130	130;237	4.86			1		13	0	35.834
P62249	P62249	16	16	16	40S ribosomal protein S16	RPS16		1	16	16	16	9	10	7	8	13	11	9	9	9	10	7	8	13	11	9	9	9	10	7	8	13	11	9	9	76	76	76	16.445	146	146	4.8			4		37	0	45.696
P62258	P62258	17	17	14	14-3-3 protein epsilon	YWHAE		1	17	17	14	3	3	3	7	0	17	0	1	3	3	3	7	0	17	0	1	0	1	0	5	0	14	0	0	66.7	66.7	56.9	29.174	255	255	3.24	2		13	10		0	161.68
P62263	P62263	6	6	6	40S ribosomal protein S14	RPS14		1	6	6	6	4	4	3	2	4	5	4	4	4	4	3	2	4	5	4	4	4	4	3	2	4	5	4	4	39.1	39.1	39.1	16.273	151	151	4.87			1		14	0	72.64
P62266	P62266	6	6	6	40S ribosomal protein S23	RPS23		1	6	6	6	6	5	5	3	4	5	5	5	6	5	5	3	4	5	5	5	6	5	5	3	4	5	5	5	30.1	30.1	30.1	15.807	143	143	4.86			2		27	0	19.358
P62269	P62269	18	18	18	40S ribosomal protein S18	RPS18		1	18	18	18	11	11	12	6	13	12	12	15	11	11	12	6	13	12	12	15	11	11	12	6	13	12	12	15	60.5	60.5	60.5	17.718	152	152	4.88			3	1	52	0	85.284
P62273	P62273	4	4	4	40S ribosomal protein S29	RPS29		1	4	4	4	0	0	0	0	3	3	2	4	0	0	0	0	3	3	2	4	0	0	0	0	3	3	2	4	44.6	44.6	44.6	6.6767	56	56	NaN						0	48.462
P62277	P62277	9	9	9	40S ribosomal protein S13	RPS13		1	9	9	9	5	5	5	4	4	7	6	6	5	5	5	4	4	7	6	6	5	5	5	4	4	7	6	6	45.7	45.7	45.7	17.222	151	151	4.74			3		20	0	39.189
P62280	P62280	15	15	15	40S ribosomal protein S11	RPS11		1	15	15	15	7	7	9	6	8	8	6	4	7	7	9	6	8	8	6	4	7	7	9	6	8	8	6	4	58.2	58.2	58.2	18.431	158	158	4.61			6		25	0	51.391
P62304	P62304	2	2	2	Small nuclear ribonucleoprotein E	SNRPE		1	2	2	2	0	0	0	0	0	2	1	1	0	0	0	0	0	2	1	1	0	0	0	0	0	2	1	1	25	25	25	10.803	92	92	NaN						0	6.0656
P62306	P62306	2	2	2	Small nuclear ribonucleoprotein F	SNRPF		1	2	2	2	0	0	0	0	0	2	1	0	0	0	0	0	0	2	1	0	0	0	0	0	0	2	1	0	25.6	25.6	25.6	9.7251	86	86	NaN						0	4.2165
P62310	P62310	2	2	2	U6 snRNA-associated Sm-like protein LSm3	LSM3		1	2	2	2	0	0	0	0	0	2	0	0	0	0	0	0	0	2	0	0	0	0	0	0	0	2	0	0	19.6	19.6	19.6	11.845	102	102	NaN						0.00064977	2.1989
P62314	P62314	3	3	3	Small nuclear ribonucleoprotein Sm D1	SNRPD1		1	3	3	3	0	0	0	0	0	3	1	0	0	0	0	0	0	3	1	0	0	0	0	0	0	3	1	0	27.7	27.7	27.7	13.281	119	119	NaN						0	40.756
P62316	P62316	4	4	4	Small nuclear ribonucleoprotein Sm D2	SNRPD2		1	4	4	4	0	1	0	0	0	4	1	0	0	1	0	0	0	4	1	0	0	1	0	0	0	4	1	0	30.5	30.5	30.5	13.527	118	118	5					1	0	6.6008
P62318	P62318	3	3	3	Small nuclear ribonucleoprotein Sm D3	SNRPD3		1	3	3	3	0	2	1	0	0	3	1	0	0	2	1	0	0	3	1	0	0	2	1	0	0	3	1	0	20.6	20.6	20.6	13.916	126	126	5					3	0	7.849
P62330	P62330	1	1	1	ADP-ribosylation factor 6	ARF6		1	1	1	1	1	1	0	0	0	0	0	0	1	1	0	0	0	0	0	0	1	1	0	0	0	0	0	0	6.3	6.3	6.3	20.082	175	175	5					2	1	-2
P62333	P62333	11	11	11	26S protease regulatory subunit 10B	PSMC6		1	11	11	11	5	8	1	2	2	10	2	2	5	8	1	2	2	10	2	2	5	8	1	2	2	10	2	2	30.6	30.6	30.6	44.172	389	389	3.56			8	10		0	47.794
P62424	P62424	14	14	14	60S ribosomal protein L7a	RPL7A		1	14	14	14	2	4	0	5	3	13	4	4	2	4	0	5	3	13	4	4	2	4	0	5	3	13	4	4	39.5	39.5	39.5	29.995	266	266	3.18			9	2		0	94.951
P62495	P62495	9	9	9	Eukaryotic peptide chain release factor subunit 1	ETF1		1	9	9	9	0	0	0	0	0	9	0	0	0	0	0	0	0	9	0	0	0	0	0	0	0	9	0	0	22.2	22.2	22.2	49.03	437	437	NaN						0	43.784
P62633	P62633	2	2	2	Cellular nucleic acid-binding protein	CNBP		1	2	2	2	0	0	0	0	0	2	0	0	0	0	0	0	0	2	0	0	0	0	0	0	0	2	0	0	13	13	13	19.463	177	177	NaN						0	13.393
P62701;Q8TD47;P22090	P62701	23;11;9	23;11;9	23;11;9	40S ribosomal protein S4, X isoform	RPS4X		3	23	23	23	13	16	12	13	18	22	18	17	13	16	12	13	18	22	18	17	13	16	12	13	18	22	18	17	65.4	65.4	65.4	29.597	263	263;263;263	3.68			25	52		0	132.67
P67775;P62714	P67775;P62714	6;6	6;6	5;5	Serine/threonine-protein phosphatase 2A catalytic subunit alpha isoform;Serine/threonine-protein phosphatase 2A catalytic subunit beta isoform	PPP2CA;PPP2CB	;	2	6	6	5	0	0	0	0	0	6	0	0	0	0	0	0	0	6	0	0	0	0	0	0	0	5	0	0	28.5	28.5	23.6	35.594	309	309;309	NaN						0	107.19
P62750	P62750	7	7	7	60S ribosomal protein L23a	RPL23A		1	7	7	7	3	4	2	1	4	6	4	5	3	4	2	1	4	6	4	5	3	4	2	1	4	6	4	5	42.3	42.3	42.3	17.695	156	156	4.8			1		9	0	16.237
P62753	P62753	12	12	12	40S ribosomal protein S6	RPS6		1	12	12	12	3	2	0	4	3	12	2	4	3	2	0	4	3	12	2	4	3	2	0	4	3	12	2	4	33.3	33.3	33.3	28.68	249	249	3.4			6	4		0	46.01
P62805	P62805	19	19	19	Histone H4	HIST1H4A		1	19	19	19	6	7	8	10	17	10	19	14	6	7	8	10	17	10	19	14	6	7	8	10	17	10	19	14	68.9	68.9	68.9	11.367	103	103	4.28	5		17	9	56	0	133.08
P62820;Q92928;Q92930;P61006	P62820	9;3;2;2	9;3;2;2	4;0;0;0	Ras-related protein Rab-1A	RAB1A		4	9	9	4	1	0	1	2	0	8	1	0	1	0	1	2	0	8	1	0	0	0	0	0	0	4	0	0	40.5	40.5	16.1	22.677	205	205;201;207;207	4.2			2		3	0	49.696
P62826	P62826	11	11	11	GTP-binding nuclear protein Ran	RAN		1	11	11	11	9	9	8	5	6	11	10	10	9	9	8	5	6	11	10	10	9	9	8	5	6	11	10	10	45.4	45.4	45.4	24.423	216	216	3.61			15	23		0	83.024
P62829	P62829	7	7	7	60S ribosomal protein L23	RPL23		1	7	7	7	4	4	3	1	3	4	3	5	4	4	3	1	3	4	3	5	4	4	3	1	3	4	3	5	46.4	46.4	46.4	14.865	140	140	4.92			1		25	0	59.421
P62841	P62841	3	3	3	40S ribosomal protein S15	RPS15		1	3	3	3	0	1	1	0	1	2	0	0	0	1	1	0	1	2	0	0	0	1	1	0	1	2	0	0	26.2	26.2	26.2	17.04	145	145	5					2	0	8.1409
P62847	P62847	5	5	5	40S ribosomal protein S24	RPS24		1	5	5	5	0	1	0	1	1	5	3	2	0	1	0	1	1	5	3	2	0	1	0	1	1	5	3	2	39.8	39.8	39.8	15.423	133	133	5					2	0	27.042
P62851	P62851	8	8	8	40S ribosomal protein S25	RPS25		1	8	8	8	5	4	5	3	6	4	6	6	5	4	5	3	6	4	6	6	5	4	5	3	6	4	6	6	42.4	42.4	42.4	13.742	125	125	4.74			2	2	19	0	24.328
P62854;Q5JNZ5	P62854;Q5JNZ5	4;3	4;3	4;3	40S ribosomal protein S26;Putative 40S ribosomal protein S26-like 1	RPS26;RPS26P11	;	2	4	4	4	3	2	2	0	2	4	3	3	3	2	2	0	2	4	3	3	3	2	2	0	2	4	3	3	28.7	28.7	28.7	13.015	115	115;115	5					7	0	17.418
P62857	P62857	2	2	2	40S ribosomal protein S28	RPS28		1	2	2	2	0	0	0	0	0	2	0	0	0	0	0	0	0	2	0	0	0	0	0	0	0	2	0	0	30.4	30.4	30.4	7.8409	69	69	NaN						0	16.765
P62873;P16520	P62873	6;2	1;0	1;0	Guanine nucleotide-binding protein G(I)/G(S)/G(T) subunit beta-1	GNB1		2	6	1	1	2	3	2	0	0	5	0	2	0	0	0	0	0	1	0	0	0	0	0	0	0	1	0	0	18.5	4.1	4.1	37.377	340	340;340	NaN						0	54.87
P62875	P62875	2	2	2	DNA-directed RNA polymerases I, II, and III subunit RPABC5	POLR2L		1	2	2	2	0	0	0	0	1	0	2	2	0	0	0	0	1	0	2	2	0	0	0	0	1	0	2	2	29.9	29.9	29.9	7.645	67	67	NaN						0	3.6981
P62879;Q9HAV0;Q9BRK4	P62879;Q9HAV0	8;6;1	8;6;1	3;3;1	Guanine nucleotide-binding protein G(I)/G(S)/G(T) subunit beta-2;Guanine nucleotide-binding protein subunit beta-4	GNB2;GNB4	;	3	8	8	3	2	3	3	0	0	7	0	3	2	3	3	0	0	7	0	3	0	0	1	0	0	3	0	1	18.5	18.5	4.1	37.331	340	340;340;669	3.62			3	5		0	84.011
P62888	P62888	5	5	5	60S ribosomal protein L30	RPL30		1	5	5	5	1	0	1	1	0	5	1	0	1	0	1	1	0	5	1	0	1	0	1	1	0	5	1	0	41.7	41.7	41.7	12.784	115	115	4.33			1		2	0	35.402
P62891;Q59GN2	P62891;Q59GN2	1;1	1;1	1;1	60S ribosomal protein L39;Putative 60S ribosomal protein L39-like 5	RPL39;RPL39P5	;	2	1	1	1	0	0	0	0	1	1	1	1	0	0	0	0	1	1	1	1	0	0	0	0	1	1	1	1	19.6	19.6	19.6	6.4066	51	51;51	NaN						0	4.3724
P62899	P62899	4	4	4	60S ribosomal protein L31	RPL31		1	4	4	4	1	1	1	0	2	3	1	1	1	1	1	0	2	3	1	1	1	1	1	0	2	3	1	1	32	32	32	14.463	125	125	5					3	0	14.574
P62906	P62906	7	7	7	60S ribosomal protein L10a	RPL10A		1	7	7	7	0	1	1	1	0	7	3	4	0	1	1	1	0	7	3	4	0	1	1	1	0	7	3	4	30.9	30.9	30.9	24.831	217	217	4			1	1	1	0	20.792
P62910	P62910	6	6	6	60S ribosomal protein L32	RPL32		1	6	6	6	0	0	0	1	1	5	0	0	0	0	0	1	1	5	0	0	0	0	0	1	1	5	0	0	37.8	37.8	37.8	15.86	135	135	3			1			0	11.171
P62913	P62913	6	6	6	60S ribosomal protein L11	RPL11		1	6	6	6	2	3	1	2	3	5	2	3	2	3	1	2	3	5	2	3	2	3	1	2	3	5	2	3	25.8	25.8	25.8	20.252	178	178	4.82			1		10	0	40.103
P62917	P62917	11	11	11	60S ribosomal protein L8	RPL8		1	11	11	11	3	1	0	1	2	10	2	2	3	1	0	1	2	10	2	2	3	1	0	1	2	10	2	2	31.5	31.5	31.5	28.024	257	257	3.6			2	3		0	48.239
P62937;F5H284;Q9Y536;P0DN26;A0A0B4J2A2;A0A075B767;A0A075B759;P0DN37	P62937	9;3;3;3;3;3;3;2	9;3;3;3;3;3;3;2	9;3;3;3;3;3;3;2	Peptidyl-prolyl cis-trans isomerase A;Peptidyl-prolyl cis-trans isomerase A, N-terminally processed	PPIA		8	9	9	9	2	3	1	6	2	7	3	3	2	3	1	6	2	7	3	3	2	3	1	6	2	7	3	3	63.6	63.6	63.6	18.012	165	165;164;164;164;164;164;164;164	3.82			12	2	8	0	138.38
P62979;P0CG48;P0CG47;P62987	P62979;P0CG48;P0CG47;P62987	5;4;4;4	5;4;4;4	5;4;4;4	Ubiquitin-40S ribosomal protein S27a;Ubiquitin;40S ribosomal protein S27a;Polyubiquitin-C;Ubiquitin;Polyubiquitin-B;Ubiquitin;Ubiquitin-60S ribosomal protein L40;Ubiquitin;60S ribosomal protein L40	RPS27A;UBC;UBB;UBA52	;;;	4	5	5	5	3	3	3	3	4	4	3	3	3	3	3	3	4	4	3	3	3	3	3	3	4	4	3	3	33.3	33.3	33.3	17.965	156	156;685;229;128	2.99	16	16	12	13	17	0	42.346
P62995	P62995	4	4	4	Transformer-2 protein homolog beta	TRA2B		1	4	4	4	0	0	0	0	0	4	1	0	0	0	0	0	0	4	1	0	0	0	0	0	0	4	1	0	14.6	14.6	14.6	33.665	288	288	NaN						0	22.997
P63000;P60763;P15153	P63000;P60763;P15153	4;3;2	4;3;2	4;3;2	Ras-related C3 botulinum toxin substrate 1;Ras-related C3 botulinum toxin substrate 3;Ras-related C3 botulinum toxin substrate 2	RAC1;RAC3;RAC2	;;	3	4	4	4	0	1	1	0	0	4	1	1	0	1	1	0	0	4	1	1	0	1	1	0	0	4	1	1	21.4	21.4	21.4	21.45	192	192;192;192	5					2	0	8.3765
P63010;Q10567	P63010;Q10567	16;10	16;10	16;10	AP-2 complex subunit beta;AP-1 complex subunit beta-1	AP2B1;AP1B1	;	2	16	16	16	3	7	1	3	2	13	3	5	3	7	1	3	2	13	3	5	3	7	1	3	2	13	3	5	17.5	17.5	17.5	104.55	937	937;949	1.93	1	14				0	62.457
P63104	P63104	16	13	10	14-3-3 protein zeta/delta	YWHAZ		1	16	13	10	7	9	4	9	1	15	0	2	4	7	1	7	1	12	0	1	4	6	1	6	1	9	0	1	55.9	45.7	39.2	27.745	245	245	3.27	1		17	7	1	0	295.07
P63151;Q9Y2T4	P63151	4;1	4;1	4;1	Serine/threonine-protein phosphatase 2A 55 kDa regulatory subunit B alpha isoform	PPP2R2A		2	4	4	4	0	0	0	1	0	3	0	0	0	0	0	1	0	3	0	0	0	0	0	1	0	3	0	0	11.2	11.2	11.2	51.691	447	447;447	3			1			0	8.6344
P63173	P63173	3	3	3	60S ribosomal protein L38	RPL38		1	3	3	3	0	0	0	0	2	3	2	2	0	0	0	0	2	3	2	2	0	0	0	0	2	3	2	2	38.6	38.6	38.6	8.2178	70	70	NaN						0	4.8455
P63208	P63208	3	3	3	S-phase kinase-associated protein 1	SKP1		1	3	3	3	0	1	0	0	0	3	0	0	0	1	0	0	0	3	0	0	0	1	0	0	0	3	0	0	12.3	12.3	12.3	18.658	163	163	5					1	0	15.634
P63220	P63220	4	4	4	40S ribosomal protein S21	RPS21		1	4	4	4	0	0	0	2	0	3	0	0	0	0	0	2	0	3	0	0	0	0	0	2	0	3	0	0	48.2	48.2	48.2	9.1113	83	83	3			2			0	88.812
P63241;Q6IS14;Q9GZV4	P63241;Q6IS14	7;4;3	7;4;3	7;4;3	Eukaryotic translation initiation factor 5A-1;Eukaryotic translation initiation factor 5A-1-like	EIF5A;EIF5AL1	;	3	7	7	7	3	4	1	4	1	7	0	2	3	4	1	4	1	7	0	2	3	4	1	4	1	7	0	2	64.9	64.9	64.9	16.832	154	154;154;153	4.18		1	5	1	10	0	152.85
P63244	P63244	13	13	13	Guanine nucleotide-binding protein subunit beta-2-like 1;Guanine nucleotide-binding protein subunit beta-2-like 1, N-terminally processed	GNB2L1		1	13	13	13	1	0	0	3	0	13	0	0	1	0	0	3	0	13	0	0	1	0	0	3	0	13	0	0	36.3	36.3	36.3	35.076	317	317	3.25			3	1		0	58.172
P63261	P63261	27	1	1	Actin, cytoplasmic 2;Actin, cytoplasmic 2, N-terminally processed	ACTG1		1	27	1	1	18	19	12	20	21	23	23	20	1	1	1	1	1	1	1	1	1	1	1	1	1	1	1	1	80.5	4.5	4.5	41.792	375	375	3		1	2	1		0	70.911
P67809;Q9Y2T7	P67809	10;3	10;3	6;0	Nuclease-sensitive element-binding protein 1	YBX1		2	10	10	6	3	3	0	5	7	7	5	8	3	3	0	5	7	7	5	8	1	1	0	2	5	3	1	4	40.1	40.1	28.7	35.924	324	324;364	3.29			10	4		0	187.86
P67870	P67870	3	3	3	Casein kinase II subunit beta	CSNK2B		1	3	3	3	0	2	0	0	0	2	0	1	0	2	0	0	0	2	0	1	0	2	0	0	0	2	0	1	14.4	14.4	14.4	24.942	215	215	5					2	0	4.3074
P67936	P67936	11	2	2	Tropomyosin alpha-4 chain	TPM4		1	11	2	2	2	3	2	2	1	10	2	1	0	0	0	0	0	2	1	0	0	0	0	0	0	2	1	0	27.4	7.3	7.3	28.521	248	248	NaN						0.002457	1.8003
P68133;P68032;P62736;P63267	P68133;P68032;P62736;P63267	17;17;16;16	3;3;3;3	3;3;3;3	Actin, alpha skeletal muscle;Actin, alpha cardiac muscle 1;Actin, aortic smooth muscle;Actin, gamma-enteric smooth muscle	ACTA1;ACTC1;ACTA2;ACTG2	;;;	4	17	3	3	13	15	7	13	13	15	13	13	2	2	1	1	2	3	1	1	2	2	1	1	2	3	1	1	40.8	11.7	11.7	42.051	377	377;377;377;376	3.46			8	4	1	0	25.926
P68104;Q5VTE0;Q05639	P68104;Q5VTE0	21;21;9	21;21;9	21;21;9	Elongation factor 1-alpha 1;Putative elongation factor 1-alpha-like 3	EEF1A1;EEF1A1P5	;	3	21	21	21	9	11	3	14	8	18	11	11	9	11	3	14	8	18	11	11	9	11	3	14	8	18	11	11	48.7	48.7	48.7	50.14	462	462;462;463	2.92	10	9	39	17	3	0	323.31
P68363;A6NHL2;Q9H853	P68363	26;4;2	26;4;2	0;0;0	Tubulin alpha-1B chain	TUBA1B		3	26	26	0	20	20	10	19	16	23	17	18	20	20	10	19	16	23	17	18	0	0	0	0	0	0	0	0	62.3	62.3	0	50.151	451	451;446;241	3.18	9	9	104	49	5	0	323.31
P68366	P68366	24	3	3	Tubulin alpha-4A chain	TUBA4A		1	24	3	3	18	18	7	18	12	21	15	16	3	2	1	3	1	2	2	2	3	2	1	3	1	2	2	2	57.1	7.6	7.6	49.924	448	448	3.2			8	2		0	23.583
P68371;Q3ZCM7	P68371	28;9	28;9	1;0	Tubulin beta-4B chain	TUBB4B		2	28	28	1	18	21	15	21	21	27	21	22	18	21	15	21	21	27	21	22	1	1	0	1	1	1	1	1	65.8	65.8	2.7	49.83	445	445;444	3.25	9	10	134	65	10	0	323.31
P68400;Q8NEV1	P68400;Q8NEV1	6;5	6;5	6;5	Casein kinase II subunit alpha;Casein kinase II subunit alpha 3	CSNK2A1;CSNK2A3	;	2	6	6	6	1	2	0	1	0	5	1	3	1	2	0	1	0	5	1	3	1	2	0	1	0	5	1	3	18.7	18.7	18.7	45.143	391	391;391	3.8			1	4		0	24.414
P68402	P68402	1	1	1	Platelet-activating factor acetylhydrolase IB subunit beta	PAFAH1B2		1	1	1	1	0	0	0	0	0	1	0	0	0	0	0	0	0	1	0	0	0	0	0	0	0	1	0	0	3.9	3.9	3.9	25.569	229	229	NaN						0	3.8612
P68431;Q16695;Q6NXT2	P68431;Q16695;Q6NXT2	10;8;5	1;0;0	1;0;0	Histone H3.1;Histone H3.1t;Histone H3.3C	HIST1H3A;HIST3H3;H3F3C	;;	3	10	1	1	3	3	3	4	7	3	5	6	0	0	0	0	0	0	1	1	0	0	0	0	0	0	1	1	60.3	23.5	23.5	15.404	136	136;136;135	NaN						0	50.853
P68871;P02042;P69892;P69891;P02100	P68871;P02042	5;4;1;1;1	3;2;0;0;0	3;2;0;0;0	Hemoglobin subunit beta;LVV-hemorphin-7;Spinorphin;Hemoglobin subunit delta	HBB;HBD	;	5	5	3	3	1	0	3	3	0	2	1	1	1	0	3	3	0	0	0	0	1	0	3	3	0	0	0	0	35.4	22.4	22.4	15.998	147	147;147;147;147;147	1.55	6	4	1			0	5.4183
P69905	P69905	5	5	2	Hemoglobin subunit alpha	HBA1		1	5	5	2	0	0	4	0	0	2	2	0	0	0	4	0	0	2	2	0	0	0	2	0	0	0	0	0	43	43	25.4	15.257	142	142	1	5					0	14.316
P78344	P78344	40	40	40	Eukaryotic translation initiation factor 4 gamma 2	EIF4G2		1	40	40	40	11	20	10	17	18	15	23	28	11	20	10	17	18	15	23	28	11	20	10	17	18	15	23	28	44.5	44.5	44.5	102.36	907	907	2.59	11	35	34	17		0	297.83
P78346	P78346	5	5	5	Ribonuclease P protein subunit p30	RPP30		1	5	5	5	3	4	0	0	0	2	2	2	3	4	0	0	0	2	2	2	3	4	0	0	0	2	2	2	20.9	20.9	20.9	29.321	268	268	3.43			4	3		0	12.84
P78371	P78371	19	19	19	T-complex protein 1 subunit beta	CCT2		1	19	19	19	0	3	0	2	0	18	0	0	0	3	0	2	0	18	0	0	0	3	0	2	0	18	0	0	41.9	41.9	41.9	57.488	535	535	3.6			2	3		0	214.07
P78406	P78406	1	1	1	mRNA export factor	RAE1		1	1	1	1	0	0	0	0	0	1	0	0	0	0	0	0	0	1	0	0	0	0	0	0	0	1	0	0	4.3	4.3	4.3	40.968	368	368	NaN						0	3.9463
P78417	P78417	3	3	3	Glutathione S-transferase omega-1	GSTO1		1	3	3	3	2	2	1	2	0	1	2	2	2	2	1	2	0	1	2	2	2	2	1	2	0	1	2	2	13.3	13.3	13.3	27.566	241	241	3.5			4	4		0	7.964
P78527	P78527	10	10	10	DNA-dependent protein kinase catalytic subunit	PRKDC		1	10	10	10	0	8	0	0	0	0	0	3	0	8	0	0	0	0	0	3	0	8	0	0	0	0	0	3	2.4	2.4	2.4	469.08	4128	4128	1	8					0	8.5043
P80188	P80188	1	1	1	Neutrophil gelatinase-associated lipocalin	LCN2		1	1	1	1	0	0	0	1	0	0	0	0	0	0	0	1	0	0	0	0	0	0	0	1	0	0	0	0	7.6	7.6	7.6	22.588	198	198	3			1			0	88.05
P80511	P80511	2	2	2	Protein S100-A12;Calcitermin	S100A12		1	2	2	2	0	0	0	2	0	0	0	0	0	0	0	2	0	0	0	0	0	0	0	2	0	0	0	0	30.4	30.4	30.4	10.575	92	92	3			2			0	7.8273
P81605	P81605	4	4	4	Dermcidin;Survival-promoting peptide;DCD-1	DCD		1	4	4	4	4	3	2	4	0	2	1	1	4	3	2	4	0	2	1	1	4	3	2	4	0	2	1	1	30	30	30	11.284	110	110	2.97	5	8	8	7	5	0	8.3207
P82921	P82921	2	2	2	28S ribosomal protein S21, mitochondrial	MRPS21		1	2	2	2	0	0	0	1	1	0	1	1	0	0	0	1	1	0	1	1	0	0	0	1	1	0	1	1	29.9	29.9	29.9	10.688	87	87	5					1	0	11.008
P83731	P83731	7	7	7	60S ribosomal protein L24	RPL24		1	7	7	7	1	1	2	2	5	6	3	3	1	1	2	2	5	6	3	3	1	1	2	2	5	6	3	3	36.3	36.3	36.3	17.779	157	157	4.64			2		9	0	24.327
P83881;H7BZ11	P83881;H7BZ11	6;5	6;5	2;2	60S ribosomal protein L36a	RPL36A;RPL36A-HNRNPH2	;	2	6	6	2	2	3	2	0	4	2	2	3	2	3	2	0	4	2	2	3	1	1	0	0	2	1	1	1	35.8	35.8	8.5	12.441	106	106;118	5					7	0	8.0424
P84085	P84085	6	1	1	ADP-ribosylation factor 5	ARF5		1	6	1	1	5	3	3	4	0	5	2	3	1	0	0	1	0	1	0	0	1	0	0	1	0	1	0	0	40	5.6	5.6	20.529	180	180	4			1		1	0	2.4254
P84090	P84090	3	3	3	Enhancer of rudimentary homolog	ERH		1	3	3	3	0	1	1	1	1	2	2	2	0	1	1	1	1	2	2	2	0	1	1	1	1	2	2	2	27.9	27.9	27.9	12.259	104	104	4.33			1		2	0	28.285
P84095	P84095	3	3	3	Rho-related GTP-binding protein RhoG	RHOG		1	3	3	3	1	0	1	0	1	0	0	1	1	0	1	0	1	0	0	1	1	0	1	0	1	0	0	1	9.4	9.4	9.4	21.308	191	191	5					2	0	2.9269
P84098	P84098	5	5	5	60S ribosomal protein L19	RPL19		1	5	5	5	1	2	0	1	0	4	2	1	1	2	0	1	0	4	2	1	1	2	0	1	0	4	2	1	21.4	21.4	21.4	23.466	196	196	3.25			3	1		0	39.876
P84103	P84103	4	3	3	Serine/arginine-rich splicing factor 3	SRSF3		1	4	3	3	0	0	0	1	0	4	0	0	0	0	0	1	0	3	0	0	0	0	0	1	0	3	0	0	25.6	25.6	25.6	19.329	164	164	3			1			0	21.777
P84243	P84243	9	1	1	Histone H3.3	H3F3A		1	9	1	1	3	3	3	4	6	4	5	6	0	0	0	0	0	1	1	1	0	0	0	0	0	1	1	1	53.7	23.5	23.5	15.328	136	136	NaN						0	146.73
P98095	P98095	1	1	1	Fibulin-2	FBLN2		1	1	1	1	0	0	0	0	0	1	0	0	0	0	0	0	0	1	0	0	0	0	0	0	0	1	0	0	0.8	0.8	0.8	126.57	1184	1184	NaN						1	-2
P98160	P98160	24	24	24	Basement membrane-specific heparan sulfate proteoglycan core protein;Endorepellin;LG3 peptide	HSPG2		1	24	24	24	1	13	1	9	2	1	6	9	1	13	1	9	2	1	6	9	1	13	1	9	2	1	6	9	7.4	7.4	7.4	468.83	4391	4391	1	24					0	111.9
P98179	P98179	2	2	2	RNA-binding protein 3	RBM3		1	2	2	2	0	0	0	0	0	2	0	0	0	0	0	0	0	2	0	0	0	0	0	0	0	2	0	0	10.8	10.8	10.8	17.17	157	157	NaN						0	3.8822
Q00059	Q00059	3	3	3	Transcription factor A, mitochondrial	TFAM		1	3	3	3	0	0	0	0	0	0	3	0	0	0	0	0	0	0	3	0	0	0	0	0	0	0	3	0	14.2	14.2	14.2	29.096	246	246	NaN						0	3.3484
Q00325	Q00325	9	9	9	Phosphate carrier protein, mitochondrial	SLC25A3		1	9	9	9	7	7	3	2	4	3	5	5	7	7	3	2	4	3	5	5	7	7	3	2	4	3	5	5	23.5	23.5	23.5	40.094	362	362	3.62			8	13		0	21.038
Q00341	Q00341	11	11	11	Vigilin	HDLBP		1	11	11	11	0	0	0	0	0	11	0	0	0	0	0	0	0	11	0	0	0	0	0	0	0	11	0	0	8.1	8.1	8.1	141.45	1268	1268	NaN						0	28.785
Q00610;P53675	Q00610	43;10	43;10	43;10	Clathrin heavy chain 1	CLTC		2	43	43	43	3	14	0	8	1	40	3	4	3	14	0	8	1	40	3	4	3	14	0	8	1	40	3	4	29.8	29.8	29.8	191.61	1675	1675;1640	1.55	21		8			0	323.31
Q00765	Q00765	1	1	1	Receptor expression-enhancing protein 5	REEP5		1	1	1	1	0	0	0	1	0	0	0	0	0	0	0	1	0	0	0	0	0	0	0	1	0	0	0	0	5.3	5.3	5.3	21.493	189	189	3			1			0	3.9098
Q00796	Q00796	4	4	4	Sorbitol dehydrogenase	SORD		1	4	4	4	0	1	0	3	0	0	0	0	0	1	0	3	0	0	0	0	0	1	0	3	0	0	0	0	14.6	14.6	14.6	38.324	357	357	3			4			0	12.859
Q00839	Q00839	19	19	19	Heterogeneous nuclear ribonucleoprotein U	HNRNPU		1	19	19	19	4	9	6	9	9	14	14	10	4	9	6	9	9	14	14	10	4	9	6	9	9	14	14	10	27.2	27.2	27.2	90.583	825	825	1.55	24	10	6			0	258.37
Q01082;P11277;O15020	Q01082	40;1;1	40;1;1	40;1;1	Spectrin beta chain, non-erythrocytic 1	SPTBN1		3	40	40	40	0	6	7	7	2	16	30	3	0	6	7	7	2	16	30	3	0	6	7	7	2	16	30	3	20.8	20.8	20.8	274.61	2364	2364;2137;2390	1	22					0	167.26
Q01085	Q01085	10	10	6	Nucleolysin TIAR	TIAL1		1	10	10	6	3	6	1	1	6	4	7	8	3	6	1	1	6	4	7	8	2	4	1	1	3	2	5	6	32.8	32.8	23.7	41.59	375	375	3.69			4	9		0	28.591
Q01105;P0DME0	Q01105;P0DME0	5;4	5;4	5;4	Protein SET;Protein SETSIP	SET;SETSIP	;	2	5	5	5	0	0	0	3	0	5	0	0	0	0	0	3	0	5	0	0	0	0	0	3	0	5	0	0	19.3	19.3	19.3	33.488	290	290;302	3			3			0	18.603
Q01130;Q9BRL6	Q01130;Q9BRL6	3;2	3;2	3;2	Serine/arginine-rich splicing factor 2;Serine/arginine-rich splicing factor 8	SRSF2;SRSF8	;	2	3	3	3	0	0	0	0	0	3	0	0	0	0	0	0	0	3	0	0	0	0	0	0	0	3	0	0	14	14	14	25.476	221	221;282	NaN						0	5.5272
Q01469;A8MUU1	Q01469	10;1	10;1	10;1	Fatty acid-binding protein, epidermal	FABP5		2	10	10	10	4	2	2	9	1	2	2	0	4	2	2	9	1	2	2	0	4	2	2	9	1	2	2	0	72.6	72.6	72.6	15.164	135	135;101	3.19	4	4	18	3	8	0	97.946
Q01518;P40123	Q01518	11;1	11;1	11;1	Adenylyl cyclase-associated protein 1	CAP1		2	11	11	11	0	0	0	5	0	6	0	0	0	0	0	5	0	6	0	0	0	0	0	5	0	6	0	0	24.4	24.4	24.4	51.901	475	475;477	3			5			0	152.2
Q01581;P54868	Q01581	4;1	4;1	4;1	Hydroxymethylglutaryl-CoA synthase, cytoplasmic	HMGCS1		2	4	4	4	0	0	0	1	0	4	0	0	0	0	0	1	0	4	0	0	0	0	0	1	0	4	0	0	9.6	9.6	9.6	57.293	520	520;508	3			1			0	10.99
Q01658	Q01658	1	1	1	Protein Dr1	DR1		1	1	1	1	0	0	0	0	0	1	0	0	0	0	0	0	0	1	0	0	0	0	0	0	0	1	0	0	7.4	7.4	7.4	19.443	176	176	NaN						0	7.6249
Q01813	Q01813	11	10	9	ATP-dependent 6-phosphofructokinase, platelet type	PFKP		1	11	10	9	5	5	1	2	1	2	2	3	4	5	1	1	1	1	2	2	4	4	1	1	1	0	2	2	16.1	14.9	12.5	85.595	784	784	2		11				0	56.462
Q01995	Q01995	6	6	6	Transgelin	TAGLN		1	6	6	6	0	0	0	0	0	6	0	0	0	0	0	0	0	6	0	0	0	0	0	0	0	6	0	0	32.3	32.3	32.3	22.611	201	201	NaN						0	9.0258
Q02218;Q9ULD0	Q02218;Q9ULD0	4;3	4;3	4;3	2-oxoglutarate dehydrogenase, mitochondrial;2-oxoglutarate dehydrogenase-like, mitochondrial	OGDH;OGDHL	;	2	4	4	4	0	0	0	0	0	4	0	0	0	0	0	0	0	4	0	0	0	0	0	0	0	4	0	0	3.2	3.2	3.2	115.93	1023	1023;1010	NaN						0	4.073
Q02252	Q02252	2	2	2	Methylmalonate-semialdehyde dehydrogenase [acylating], mitochondrial	ALDH6A1		1	2	2	2	1	0	0	0	0	1	0	0	1	0	0	0	0	1	0	0	1	0	0	0	0	1	0	0	3.6	3.6	3.6	57.839	535	535	3			1			0.0053444	1.5716
Q02413	Q02413	25	25	25	Desmoglein-1	DSG1		1	25	25	25	13	15	4	20	0	2	0	6	13	15	4	20	0	2	0	6	13	15	4	20	0	2	0	6	31	31	31	113.75	1049	1049	3.07	9	7	59	6	13	0	323.31
Q02543	Q02543	5	5	5	60S ribosomal protein L18a	RPL18A		1	5	5	5	0	1	1	1	1	5	1	2	0	1	1	1	1	5	1	2	0	1	1	1	1	5	1	2	26.7	26.7	26.7	20.762	176	176	4.2			2		3	0	14.309
Q02750	Q02750	3	3	2	Dual specificity mitogen-activated protein kinase kinase 1	MAP2K1		1	3	3	2	0	0	0	0	0	3	0	0	0	0	0	0	0	3	0	0	0	0	0	0	0	2	0	0	9.9	9.9	7.6	43.439	393	393	NaN						0	11.361
Q02790	Q02790	10	10	10	Peptidyl-prolyl cis-trans isomerase FKBP4;Peptidyl-prolyl cis-trans isomerase FKBP4, N-terminally processed	FKBP4		1	10	10	10	2	2	0	1	1	6	0	0	2	2	0	1	1	6	0	0	2	2	0	1	1	6	0	0	21.4	21.4	21.4	51.804	459	459	3.5			3	3		0	14.01
Q02809	Q02809	1	1	1	Procollagen-lysine,2-oxoglutarate 5-dioxygenase 1	PLOD1		1	1	1	1	0	0	0	1	0	0	0	0	0	0	0	1	0	0	0	0	0	0	0	1	0	0	0	0	2.2	2.2	2.2	83.549	727	727	1	1					1	-2
Q02878	Q02878	15	15	15	60S ribosomal protein L6	RPL6		1	15	15	15	0	2	0	3	1	11	5	2	0	2	0	3	1	11	5	2	0	2	0	3	1	11	5	2	37.2	37.2	37.2	32.728	288	288	3			5			0	33.496
Q02880	Q02880	8	3	3	DNA topoisomerase 2-beta	TOP2B		1	8	3	3	0	2	2	1	1	0	8	2	0	0	1	1	0	0	3	0	0	0	1	1	0	0	3	0	5.8	2	2	183.26	1626	1626	1	2					0	4.0777
Q02978	Q02978	2	2	2	Mitochondrial 2-oxoglutarate/malate carrier protein	SLC25A11		1	2	2	2	2	1	0	0	1	0	0	1	2	1	0	0	1	0	0	1	2	1	0	0	1	0	0	1	8.9	8.9	8.9	34.061	314	314	3.5			2	2		0	20.965
Q03135	Q03135	1	1	1	Caveolin-1	CAV1		1	1	1	1	0	0	0	0	0	0	1	0	0	0	0	0	0	0	1	0	0	0	0	0	0	0	1	0	7.9	7.9	7.9	20.471	178	178	NaN						0.0092113	1.4129
Q03252	Q03252	4	2	2	Lamin-B2	LMNB2		1	4	2	2	0	1	2	1	0	2	3	1	0	0	1	0	0	0	1	0	0	0	1	0	0	0	1	0	6	3.2	3.2	69.948	620	620	2		1				0.0097589	1.389
Q04206	Q04206	3	3	3	Transcription factor p65	RELA		1	3	3	3	0	0	0	0	0	3	0	0	0	0	0	0	0	3	0	0	0	0	0	0	0	3	0	0	5.8	5.8	5.8	60.218	551	551	NaN						0	10.684
Q04323	Q04323	3	3	3	UBX domain-containing protein 1	UBXN1		1	3	3	3	0	0	0	0	0	3	0	0	0	0	0	0	0	3	0	0	0	0	0	0	0	3	0	0	11.8	11.8	11.8	33.325	297	297	NaN						0	33.981
Q04637;REV__Q8NEG2	Q04637	11;1	11;1	11;1	Eukaryotic translation initiation factor 4 gamma 1	EIF4G1		2	11	11	11	0	0	0	0	0	11	0	0	0	0	0	0	0	11	0	0	0	0	0	0	0	11	0	0	8	8	8	175.49	1599	1599;295	NaN						0	27.503
Q04760	Q04760	2	2	2	Lactoylglutathione lyase	GLO1		1	2	2	2	0	0	0	0	0	2	0	0	0	0	0	0	0	2	0	0	0	0	0	0	0	2	0	0	9.8	9.8	9.8	20.777	184	184	NaN						0	3.8044
Q04837	Q04837	3	3	3	Single-stranded DNA-binding protein, mitochondrial	SSBP1		1	3	3	3	0	0	0	0	1	0	2	1	0	0	0	0	1	0	2	1	0	0	0	0	1	0	2	1	28.4	28.4	28.4	17.259	148	148	NaN						0	8.987
Q04917	Q04917	10	6	6	14-3-3 protein eta	YWHAH		1	10	6	6	4	3	3	2	0	10	0	1	1	1	0	0	0	6	0	0	1	1	0	0	0	6	0	0	39	29.3	29.3	28.218	246	246	3.5			1	1		0	195.45
Q04941	Q04941	1	1	1	Proteolipid protein 2	PLP2		1	1	1	1	0	0	0	1	0	0	1	0	0	0	0	1	0	0	1	0	0	0	0	1	0	0	1	0	8.6	8.6	8.6	16.691	152	152	3			1			0	2.6581
Q05048	Q05048	9	9	9	Cleavage stimulation factor subunit 1	CSTF1		1	9	9	9	6	4	2	4	3	3	1	8	6	4	2	4	3	3	1	8	6	4	2	4	3	3	1	8	26.9	26.9	26.9	48.357	431	431	3.24			19	6		0	81.069
Q05655	Q05655	7	7	7	Protein kinase C delta type;Protein kinase C delta type regulatory subunit;Protein kinase C delta type catalytic subunit	PRKCD		1	7	7	7	2	1	3	2	1	0	2	6	2	1	3	2	1	0	2	6	2	1	3	2	1	0	2	6	9.6	9.6	9.6	77.504	676	676	2		8				0	23.332
Q05682	Q05682	4	4	4	Caldesmon	CALD1		1	4	4	4	0	0	0	0	0	4	0	0	0	0	0	0	0	4	0	0	0	0	0	0	0	4	0	0	5.8	5.8	5.8	93.23	793	793	NaN						0	17.053
Q06124	Q06124	2	2	2	Tyrosine-protein phosphatase non-receptor type 11	PTPN11		1	2	2	2	0	0	0	0	0	2	0	0	0	0	0	0	0	2	0	0	0	0	0	0	0	2	0	0	3.4	3.4	3.4	68.436	597	597	NaN						0	2.6795
Q06210;O94808	Q06210	23;5	23;5	23;5	Glutamine--fructose-6-phosphate aminotransferase [isomerizing] 1	GFPT1		2	23	23	23	9	11	9	7	4	5	12	15	9	11	9	7	4	5	12	15	9	11	9	7	4	5	12	15	39.2	39.2	39.2	78.806	699	699;682	2		39				0	147.95
Q06323	Q06323	7	7	7	Proteasome activator complex subunit 1	PSME1		1	7	7	7	0	0	0	4	0	5	0	0	0	0	0	4	0	5	0	0	0	0	0	4	0	5	0	0	30.5	30.5	30.5	28.723	249	249	3			4			0	11.818
Q06787	Q06787	2	1	1	Fragile X mental retardation protein 1	FMR1		1	2	1	1	0	0	0	0	0	2	0	0	0	0	0	0	0	1	0	0	0	0	0	0	0	1	0	0	3.5	2.2	2.2	71.174	632	632	NaN						0	19.614
Q06830	Q06830	8	8	6	Peroxiredoxin-1	PRDX1		1	8	8	6	2	4	1	7	0	7	2	2	2	4	1	7	0	7	2	2	2	3	1	5	0	5	1	0	34.2	34.2	24.6	22.11	199	199	3.43	1		13	3	4	0	19.22
Q07020	Q07020	6	6	6	60S ribosomal protein L18	RPL18		1	6	6	6	2	3	1	1	0	5	3	2	2	3	1	1	0	5	3	2	2	3	1	1	0	5	3	2	29.3	29.3	29.3	21.634	188	188	4.62			1	1	6	0	27.859
Q07021	Q07021	1	1	1	Complement component 1 Q subcomponent-binding protein, mitochondrial	C1QBP		1	1	1	1	1	1	0	0	0	0	0	1	1	1	0	0	0	0	0	1	1	1	0	0	0	0	0	1	3.9	3.9	3.9	31.362	282	282	3.5			1	1		0	4.2964
Q07065;Q96K21	Q07065	18;1	18;1	18;1	Cytoskeleton-associated protein 4	CKAP4		2	18	18	18	0	0	0	12	0	12	0	0	0	0	0	12	0	12	0	0	0	0	0	12	0	12	0	0	29.7	29.7	29.7	66.022	602	602;471	3			12			0	90.01
Q07666;Q5VWX1;O75525	Q07666;Q5VWX1	4;2;1	4;2;1	4;2;1	KH domain-containing, RNA-binding, signal transduction-associated protein 1;KH domain-containing, RNA-binding, signal transduction-associated protein 2	KHDRBS1;KHDRBS2	;	3	4	4	4	0	0	0	1	1	3	0	0	0	0	0	1	1	3	0	0	0	0	0	1	1	3	0	0	9.5	9.5	9.5	48.227	443	443;349;346	3			1			0	4.7938
Q07812	Q07812	1	1	1	Apoptosis regulator BAX	BAX		1	1	1	1	0	0	0	0	0	1	0	0	0	0	0	0	0	1	0	0	0	0	0	0	0	1	0	0	6.8	6.8	6.8	21.184	192	192	NaN						0	6.2106
Q07954	Q07954	2	2	2	Prolow-density lipoprotein receptor-related protein 1;Low-density lipoprotein receptor-related protein 1 85 kDa subunit;Low-density lipoprotein receptor-related protein 1 515 kDa subunit;Low-density lipoprotein receptor-related protein 1 intracellular domain	LRP1		1	2	2	2	0	0	0	0	0	2	0	0	0	0	0	0	0	2	0	0	0	0	0	0	0	2	0	0	0.5	0.5	0.5	504.6	4544	4544	NaN						0	3.2087
Q07955	Q07955	2	2	2	Serine/arginine-rich splicing factor 1	SRSF1		1	2	2	2	0	0	0	0	0	2	1	0	0	0	0	0	0	2	1	0	0	0	0	0	0	2	1	0	7.3	7.3	7.3	27.744	248	248	NaN						0.0048193	1.6399
Q07960	Q07960	2	2	2	Rho GTPase-activating protein 1	ARHGAP1		1	2	2	2	0	0	0	1	0	2	0	0	0	0	0	1	0	2	0	0	0	0	0	1	0	2	0	0	3.6	3.6	3.6	50.435	439	439	3			1			0.00065833	2.3372
Q08188	Q08188	12	12	12	Protein-glutamine gamma-glutamyltransferase E;Protein-glutamine gamma-glutamyltransferase E 50 kDa catalytic chain;Protein-glutamine gamma-glutamyltransferase E 27 kDa non-catalytic chain	TGM3		1	12	12	12	4	5	4	9	0	0	0	0	4	5	4	9	0	0	0	0	4	5	4	9	0	0	0	0	18.6	18.6	18.6	76.631	693	693	2.76	6	1	19		3	0	78.169
Q08209;P16298	Q08209;P16298	2;1	2;1	2;1	Serine/threonine-protein phosphatase 2B catalytic subunit alpha isoform;Serine/threonine-protein phosphatase 2B catalytic subunit beta isoform	PPP3CA;PPP3CB	;	2	2	2	2	0	1	0	1	0	2	0	0	0	1	0	1	0	2	0	0	0	1	0	1	0	2	0	0	4.2	4.2	4.2	58.687	521	521;524	3.5			1	1		0	4.1003
Q08211	Q08211	52	52	52	ATP-dependent RNA helicase A	DHX9		1	52	52	52	20	32	26	30	28	20	35	33	20	32	26	30	28	20	35	33	20	32	26	30	28	20	35	33	43.4	43.4	43.4	140.96	1270	1270	1.01	149		1			0	323.31
Q08380	Q08380	9	9	9	Galectin-3-binding protein	LGALS3BP		1	9	9	9	0	4	1	1	2	0	3	2	0	4	1	1	2	0	3	2	0	4	1	1	2	0	3	2	19.5	19.5	19.5	65.33	585	585	2		6				0	38.865
Q08397	Q08397	1	1	1	Lysyl oxidase homolog 1	LOXL1		1	1	1	1	1	1	0	0	1	0	0	0	1	1	0	0	1	0	0	0	1	1	0	0	1	0	0	0	2.1	2.1	2.1	63.109	574	574	3.5			1	1		0	2.3981
Q08554	Q08554	15	15	15	Desmocollin-1	DSC1		1	15	15	15	8	7	2	13	0	1	0	2	8	7	2	13	0	1	0	2	8	7	2	13	0	1	0	2	18	18	18	99.986	894	894	3.26	3	2	33	3	9	0	149.4
Q08752	Q08752	3	3	3	Peptidyl-prolyl cis-trans isomerase D	PPID		1	3	3	3	0	0	0	0	0	3	0	0	0	0	0	0	0	3	0	0	0	0	0	0	0	3	0	0	7.8	7.8	7.8	40.763	370	370	NaN						0	4.3422
Q08945	Q08945	4	4	4	FACT complex subunit SSRP1	SSRP1		1	4	4	4	0	0	0	0	1	3	0	0	0	0	0	0	1	3	0	0	0	0	0	0	1	3	0	0	6.2	6.2	6.2	81.074	709	709	NaN						0	10.551
Q08999	Q08999	2	2	2	Retinoblastoma-like protein 2	RBL2		1	2	2	2	1	0	0	0	0	0	0	1	1	0	0	0	0	0	0	1	1	0	0	0	0	0	0	1	2.1	2.1	2.1	128.37	1139	1139	3			1			0.009731	1.3708
Q08J23	Q08J23	22	22	22	tRNA (cytosine(34)-C(5))-methyltransferase	NSUN2		1	22	22	22	8	8	4	2	6	3	10	17	8	8	4	2	6	3	10	17	8	8	4	2	6	3	10	17	32.7	32.7	32.7	86.47	767	767	2		24				0	250.62
Q09028;Q16576	Q09028;Q16576	4;2	4;2	4;2	Histone-binding protein RBBP4;Histone-binding protein RBBP7	RBBP4;RBBP7	;	2	4	4	4	0	1	0	0	0	4	0	0	0	1	0	0	0	4	0	0	0	1	0	0	0	4	0	0	10.4	10.4	10.4	47.655	425	425;425	4				1		0	8.1118
Q09161	Q09161	2	2	2	Nuclear cap-binding protein subunit 1	NCBP1		1	2	2	2	0	0	0	0	1	1	0	0	0	0	0	0	1	1	0	0	0	0	0	0	1	1	0	0	3.2	3.2	3.2	91.838	790	790	NaN						0	3.9254
Q09472;Q92793	Q09472	13;6	13;6	13;6	Histone acetyltransferase p300	EP300		2	13	13	13	1	7	2	2	3	0	5	5	1	7	2	2	3	0	5	5	1	7	2	2	3	0	5	5	5.7	5.7	5.7	264.16	2414	2414;2442	1	16					0	24.453
Q09666	Q09666	29	29	29	Neuroblast differentiation-associated protein AHNAK	AHNAK		1	29	29	29	1	1	0	13	0	20	0	0	1	1	0	13	0	20	0	0	1	1	0	13	0	20	0	0	16.1	16.1	16.1	629.09	5890	5890	3			15			0	138.98
Q10570	Q10570	14	14	14	Cleavage and polyadenylation specificity factor subunit 1	CPSF1		1	14	14	14	5	12	1	4	0	1	0	4	5	12	1	4	0	1	0	4	5	12	1	4	0	1	0	4	10.2	10.2	10.2	160.88	1443	1443	1.36	21	2		1	1	0	40.175
Q12792	Q12792	1	1	1	Twinfilin-1	TWF1		1	1	1	1	0	0	0	0	0	1	0	0	0	0	0	0	0	1	0	0	0	0	0	0	0	1	0	0	3.7	3.7	3.7	40.282	350	350	NaN						0	7.8388
Q12834	Q12834	5	5	5	Cell division cycle protein 20 homolog	CDC20		1	5	5	5	3	2	0	0	0	0	0	0	3	2	0	0	0	0	0	0	3	2	0	0	0	0	0	0	11.4	11.4	11.4	54.722	499	499	3.4			3	2		0	3.2824
Q12849	Q12849	2	2	2	G-rich sequence factor 1	GRSF1		1	2	2	2	0	1	0	0	0	0	0	1	0	1	0	0	0	0	0	1	0	1	0	0	0	0	0	1	4.8	4.8	4.8	53.126	480	480	4				1		0	2.811
Q12874	Q12874	2	2	2	Splicing factor 3A subunit 3	SF3A3		1	2	2	2	0	0	0	0	0	2	0	0	0	0	0	0	0	2	0	0	0	0	0	0	0	2	0	0	4.2	4.2	4.2	58.848	501	501	NaN						0	7.545
Q12891	Q12891	1	1	1	Hyaluronidase-2	HYAL2		1	1	1	1	0	0	0	0	0	1	0	0	0	0	0	0	0	1	0	0	0	0	0	0	0	1	0	0	6.3	6.3	6.3	53.859	473	473	NaN						1	-2
Q12904	Q12904	2	2	2	Aminoacyl tRNA synthase complex-interacting multifunctional protein 1;Endothelial monocyte-activating polypeptide 2	AIMP1		1	2	2	2	0	0	0	0	0	2	0	0	0	0	0	0	0	2	0	0	0	0	0	0	0	2	0	0	9.6	9.6	9.6	34.352	312	312	NaN						0	6.7984
Q12905	Q12905	3	3	3	Interleukin enhancer-binding factor 2	ILF2		1	3	3	3	1	1	0	1	0	3	1	0	1	1	0	1	0	3	1	0	1	1	0	1	0	3	1	0	10.3	10.3	10.3	43.062	390	390	3.33			2	1		0	9.9172
Q12906;Q96SI9	Q12906	14;2	14;2	14;2	Interleukin enhancer-binding factor 3	ILF3		2	14	14	14	0	1	0	1	1	1	12	1	0	1	0	1	1	1	12	1	0	1	0	1	1	1	12	1	19.4	19.4	19.4	95.337	894	894;672	2		3				0	74.143
Q12907	Q12907	1	1	1	Vesicular integral-membrane protein VIP36	LMAN2		1	1	1	1	0	0	0	0	0	1	0	0	0	0	0	0	0	1	0	0	0	0	0	0	0	1	0	0	3.1	3.1	3.1	40.228	356	356	NaN						0	2.5281
Q12931	Q12931	3	3	3	Heat shock protein 75 kDa, mitochondrial	TRAP1		1	3	3	3	0	0	0	0	0	3	0	0	0	0	0	0	0	3	0	0	0	0	0	0	0	3	0	0	5	5	5	80.109	704	704	NaN						0	12.627
Q12933	Q12933	2	2	2	TNF receptor-associated factor 2	TRAF2		1	2	2	2	1	0	0	0	0	0	1	1	1	0	0	0	0	0	1	1	1	0	0	0	0	0	1	1	4.8	4.8	4.8	55.859	501	501	3			1			0	11.397
Q12959	Q12959	1	1	1	Disks large homolog 1	DLG1		1	1	1	1	0	0	0	0	0	1	0	0	0	0	0	0	0	1	0	0	0	0	0	0	0	1	0	0	1.1	1.1	1.1	100.45	904	904	NaN						0.001888	1.9351
Q13043	Q13043	3	1	1	Serine/threonine-protein kinase 4;Serine/threonine-protein kinase 4 37kDa subunit;Serine/threonine-protein kinase 4 18kDa subunit	STK4		1	3	1	1	1	1	0	1	0	0	0	0	0	1	0	0	0	0	0	0	0	1	0	0	0	0	0	0	8.6	2.7	2.7	55.63	487	487	4				1		0.0018797	1.9029
Q13045	Q13045	4	4	4	Protein flightless-1 homolog	FLII		1	4	4	4	0	1	0	0	1	2	1	0	0	1	0	0	1	2	1	0	0	1	0	0	1	2	1	0	3.7	3.7	3.7	144.75	1269	1269	1	1					0	3.8553
Q13049	Q13049	24	24	24	E3 ubiquitin-protein ligase TRIM32	TRIM32		1	24	24	24	14	13	16	13	13	9	17	16	14	13	16	13	13	9	17	16	14	13	16	13	13	9	17	16	44.3	44.3	44.3	71.988	653	653	2		65				0	215.13
Q13085	Q13085	11	11	8	Acetyl-CoA carboxylase 1;Biotin carboxylase	ACACA		1	11	11	8	0	0	0	0	0	11	0	0	0	0	0	0	0	11	0	0	0	0	0	0	0	8	0	0	4.9	4.9	3.5	265.55	2346	2346	NaN						0	39.033
Q13098	Q13098	4	4	4	COP9 signalosome complex subunit 1	GPS1		1	4	4	4	0	0	0	0	0	4	0	0	0	0	0	0	0	4	0	0	0	0	0	0	0	4	0	0	9.4	9.4	9.4	55.536	491	491	NaN						0	18.18
Q13123	Q13123	3	3	3	Protein Red	IK		1	3	3	3	3	3	0	0	0	0	1	2	3	3	0	0	0	0	1	2	3	3	0	0	0	0	1	2	4.7	4.7	4.7	65.601	557	557	2		7				0	4.9059
Q13144	Q13144	2	2	2	Translation initiation factor eIF-2B subunit epsilon	EIF2B5		1	2	2	2	0	0	0	0	0	2	0	0	0	0	0	0	0	2	0	0	0	0	0	0	0	2	0	0	2.8	2.8	2.8	80.379	721	721	NaN						0	8.2565
Q13148	Q13148	7	7	7	TAR DNA-binding protein 43	TARDBP		1	7	7	7	3	6	1	4	3	3	4	5	3	6	1	4	3	3	4	5	3	6	1	4	3	3	4	5	18.6	18.6	18.6	44.739	414	414	3.4			9	6		0	118.7
Q13151	Q13151	7	7	7	Heterogeneous nuclear ribonucleoprotein A0	HNRNPA0		1	7	7	7	2	3	1	2	1	2	3	2	2	3	1	2	1	2	3	2	2	3	1	2	1	2	3	2	31.8	31.8	31.8	30.84	305	305	3.67			3	6		0	39.017
Q13153	Q13153	2	1	1	Serine/threonine-protein kinase PAK 1	PAK1		1	2	1	1	0	0	0	0	0	2	0	0	0	0	0	0	0	1	0	0	0	0	0	0	0	1	0	0	5.5	2.2	2.2	60.646	545	545	NaN						0	3.0387
Q13155	Q13155	3	3	3	Aminoacyl tRNA synthase complex-interacting multifunctional protein 2	AIMP2		1	3	3	3	2	2	0	0	0	1	0	0	2	2	0	0	0	1	0	0	2	2	0	0	0	1	0	0	9.1	9.1	9.1	35.348	320	320	3.5			2	2		0	4.3936
Q13162	Q13162	4	3	3	Peroxiredoxin-4	PRDX4		1	4	3	3	0	0	0	1	0	4	0	1	0	0	0	0	0	3	0	0	0	0	0	0	0	3	0	0	15.9	12.9	12.9	30.54	271	271	NaN						0	7.8612
Q13177	Q13177	2	2	1	Serine/threonine-protein kinase PAK 2;PAK-2p27;PAK-2p34	PAK2		1	2	2	1	0	0	0	0	0	2	0	0	0	0	0	0	0	2	0	0	0	0	0	0	0	1	0	0	5.3	5.3	1.9	58.042	524	524	NaN						0	84.147
Q13185;P83916	Q13185	5;1	5;1	5;1	Chromobox protein homolog 3	CBX3		2	5	5	5	1	2	0	0	0	5	0	0	1	2	0	0	0	5	0	0	1	2	0	0	0	5	0	0	23.5	23.5	23.5	20.811	183	183;185	5					3	0	27.253
Q13188	Q13188	3	3	1	Serine/threonine-protein kinase 3;Serine/threonine-protein kinase 3 36kDa subunit;Serine/threonine-protein kinase 3 20kDa subunit	STK3		1	3	3	1	1	1	0	1	1	0	0	1	1	1	0	1	1	0	0	1	0	1	0	0	1	0	0	1	8.6	8.6	2.6	56.3	491	491	3.33			2	1		0	5.6564
Q13190	Q13190	1	1	1	Syntaxin-5	STX5		1	1	1	1	0	1	0	0	0	0	0	0	0	1	0	0	0	0	0	0	0	1	0	0	0	0	0	0	3.4	3.4	3.4	39.672	355	355	3			1			1	-2
Q13200	Q13200	19	19	19	26S proteasome non-ATPase regulatory subunit 2	PSMD2		1	19	19	19	4	7	0	2	1	16	1	4	4	7	0	2	1	16	1	4	4	7	0	2	1	16	1	4	25.4	25.4	25.4	100.2	908	908	2.08		12	1			0	131.99
Q13242	Q13242	4	4	4	Serine/arginine-rich splicing factor 9	SRSF9		1	4	4	4	0	0	0	0	0	0	4	0	0	0	0	0	0	0	4	0	0	0	0	0	0	0	4	0	17.2	17.2	17.2	25.542	221	221	NaN						0	3.5388
Q13247;Q08170;Q13243	Q13247	3;1;1	3;1;1	3;1;1	Serine/arginine-rich splicing factor 6	SRSF6		3	3	3	3	0	0	0	1	0	3	0	0	0	0	0	1	0	3	0	0	0	0	0	1	0	3	0	0	7.3	7.3	7.3	39.586	344	344;494;272	3			1			0	4.7437
Q13263	Q13263	11	11	11	Transcription intermediary factor 1-beta	TRIM28		1	11	11	11	0	2	0	2	3	8	1	8	0	2	0	2	3	8	1	8	0	2	0	2	3	8	1	8	16	16	16	88.549	835	835	2	1	3	1			0	77.511
Q13268	Q13268	11	11	11	Dehydrogenase/reductase SDR family member 2, mitochondrial	DHRS2		1	11	11	11	4	6	5	3	5	2	10	9	4	6	5	3	5	2	10	9	4	6	5	3	5	2	10	9	37.9	37.9	37.9	29.926	280	280	4.68				7	15	0	40.437
Q13283	Q13283	5	5	5	Ras GTPase-activating protein-binding protein 1	G3BP1		1	5	5	5	0	0	0	0	0	5	0	0	0	0	0	0	0	5	0	0	0	0	0	0	0	5	0	0	14.4	14.4	14.4	52.164	466	466	NaN						0	42.311
Q13310;P0CB38	Q13310	18;1	10;1	9;1	Polyadenylate-binding protein 4	PABPC4		2	18	10	9	6	9	6	2	10	12	6	10	1	5	2	0	5	6	2	4	1	5	2	0	4	6	1	4	32	15.2	13.8	70.782	644	644;370	2		8				0	11.616
Q13322	Q13322	2	2	2	Growth factor receptor-bound protein 10	GRB10		1	2	2	2	1	0	0	0	0	1	0	0	1	0	0	0	0	1	0	0	1	0	0	0	0	1	0	0	3.9	3.9	3.9	67.231	594	594	3			1			0.00063331	1.9972
Q13347	Q13347	5	5	5	Eukaryotic translation initiation factor 3 subunit I	EIF3I		1	5	5	5	0	0	0	0	0	5	0	0	0	0	0	0	0	5	0	0	0	0	0	0	0	5	0	0	17.5	17.5	17.5	36.501	325	325	NaN						0	10.622
Q13363	Q13363	5	1	1	C-terminal-binding protein 1	CTBP1		1	5	1	1	3	3	1	4	0	3	2	2	0	0	0	0	0	1	0	0	0	0	0	0	0	1	0	0	11.6	4.5	4.5	47.535	440	440	NaN						0.002451	1.7826
Q13409	Q13409	2	2	2	Cytoplasmic dynein 1 intermediate chain 2	DYNC1I2		1	2	2	2	0	0	0	0	0	2	0	0	0	0	0	0	0	2	0	0	0	0	0	0	0	2	0	0	3	3	3	71.456	638	638	NaN						0	3.9706
Q13410	Q13410	2	2	2	Butyrophilin subfamily 1 member A1	BTN1A1		1	2	2	2	0	0	2	2	0	0	0	0	0	0	2	2	0	0	0	0	0	0	2	2	0	0	0	0	6.8	6.8	6.8	58.959	526	526	2.64	2	4	2	2	1	0	27.027
Q13418	Q13418	17	17	17	Integrin-linked protein kinase	ILK		1	17	17	17	11	12	3	9	10	6	13	12	11	12	3	9	10	6	13	12	11	12	3	9	10	6	13	12	35.8	35.8	35.8	51.419	452	452	3.28			61	24		0	81.47
Q13425	Q13425	2	2	2	Beta-2-syntrophin	SNTB2		1	2	2	2	0	1	0	0	0	2	0	0	0	1	0	0	0	2	0	0	0	1	0	0	0	2	0	0	5	5	5	57.949	540	540	4				1		0	18.944
Q13428	Q13428	1	1	1	Treacle protein	TCOF1		1	1	1	1	0	0	0	0	0	1	0	0	0	0	0	0	0	1	0	0	0	0	0	0	0	1	0	0	0.7	0.7	0.7	152.1	1488	1488	NaN						0	2.5949
Q13435	Q13435	2	2	2	Splicing factor 3B subunit 2	SF3B2		1	2	2	2	0	0	0	0	0	2	0	0	0	0	0	0	0	2	0	0	0	0	0	0	0	2	0	0	2.7	2.7	2.7	100.23	895	895	NaN						0	7.853
Q13439	Q13439	4	4	4	Golgin subfamily A member 4	GOLGA4		1	4	4	4	0	2	0	0	1	0	1	1	0	2	0	0	1	0	1	1	0	2	0	0	1	0	1	1	2.1	2.1	2.1	261.14	2230	2230	1	2					0.00065274	2.228
Q13492;O60641	Q13492;O60641	2;1	2;1	2;1	Phosphatidylinositol-binding clathrin assembly protein;Clathrin coat assembly protein AP180	PICALM;SNAP91	;	2	2	2	2	0	0	0	0	0	2	0	0	0	0	0	0	0	2	0	0	0	0	0	0	0	2	0	0	4.3	4.3	4.3	70.754	652	652;907	NaN						0	24.787
Q13526	Q13526	1	1	1	Peptidyl-prolyl cis-trans isomerase NIMA-interacting 1	PIN1		1	1	1	1	0	0	0	0	0	1	0	0	0	0	0	0	0	1	0	0	0	0	0	0	0	1	0	0	6.1	6.1	6.1	18.243	163	163	NaN						0.0036276	1.6762
Q13547;Q92769	Q13547;Q92769	3;2	3;2	3;2	Histone deacetylase 1;Histone deacetylase 2	HDAC1;HDAC2	;	2	3	3	3	0	0	0	0	0	3	0	0	0	0	0	0	0	3	0	0	0	0	0	0	0	3	0	0	6.8	6.8	6.8	55.102	482	482;488	NaN						0	4.4084
Q13555	Q13555	11	7	5	Calcium/calmodulin-dependent protein kinase type II subunit gamma	CAMK2G		1	11	7	5	5	8	1	4	3	2	3	3	4	5	1	1	2	1	1	2	3	4	0	1	1	0	0	1	21.9	13.4	9	62.606	558	558	3.38			8	5		0	19.754
Q13557;Q9UQM7	Q13557	12;4	12;4	7;0	Calcium/calmodulin-dependent protein kinase type II subunit delta	CAMK2D		2	12	12	7	7	7	1	5	3	2	4	4	7	7	1	5	3	2	4	4	5	3	0	1	2	1	2	3	26.1	26.1	14.4	56.369	499	499;478	3.36			16	9		0	51.115
Q13561	Q13561	4	4	4	Dynactin subunit 2	DCTN2		1	4	4	4	0	0	0	0	0	4	0	0	0	0	0	0	0	4	0	0	0	0	0	0	0	4	0	0	10	10	10	44.23	401	401	NaN						0	16.325
Q13595	Q13595	2	2	2	Transformer-2 protein homolog alpha	TRA2A		1	2	2	2	0	0	0	0	0	2	0	0	0	0	0	0	0	2	0	0	0	0	0	0	0	2	0	0	8.2	8.2	8.2	32.688	282	282	NaN						0	4.325
Q13620;Q13619	Q13620;Q13619	3;2	3;2	3;2	Cullin-4B;Cullin-4A	CUL4B;CUL4A	;	2	3	3	3	0	0	0	0	0	3	0	0	0	0	0	0	0	3	0	0	0	0	0	0	0	3	0	0	3.8	3.8	3.8	103.98	913	913;759	NaN						0	11.457
Q13642	Q13642	3	3	3	Four and a half LIM domains protein 1	FHL1		1	3	3	3	1	2	0	0	1	2	0	2	1	2	0	0	1	2	0	2	1	2	0	0	1	2	0	2	9.6	9.6	9.6	36.263	323	323	3.33			2	1		0	11.078
Q13748;Q6PEY2	Q13748;Q6PEY2	23;17	2;2	2;2	Tubulin alpha-3C/D chain;Tubulin alpha-3E chain	TUBA3C;TUBA3E	;	2	23	2	2	17	19	10	17	13	20	16	17	1	2	2	1	1	1	2	2	1	2	2	1	1	1	2	2	57.6	5.3	5.3	49.959	450	450;450	3.2			8	2		0	28.247
Q13751	Q13751	34	34	34	Laminin subunit beta-3	LAMB3		1	34	34	34	5	15	3	13	12	2	14	26	5	15	3	13	12	2	14	26	5	15	3	13	12	2	14	26	35.5	35.5	35.5	129.57	1172	1172	1.02	43	1				0	323.31
Q13753	Q13753	29	29	29	Laminin subunit gamma-2	LAMC2		1	29	29	29	7	19	7	11	12	1	15	22	7	19	7	11	12	1	15	22	7	19	7	11	12	1	15	22	28.2	28.2	28.2	130.97	1193	1193	1	47					0	181.03
Q13813	Q13813	52	52	52	Spectrin alpha chain, non-erythrocytic 1	SPTAN1		1	52	52	52	0	6	8	7	5	19	39	5	0	6	8	7	5	19	39	5	0	6	8	7	5	19	39	5	25.2	25.2	25.2	284.54	2472	2472	1	21					0	254.35
Q13835	Q13835	13	13	13	Plakophilin-1	PKP1		1	13	13	13	1	2	0	12	0	0	0	0	1	2	0	12	0	0	0	0	1	2	0	12	0	0	0	0	19.7	19.7	19.7	82.86	747	747	3			16			0	46.536
Q13838	Q13838	11	1	1	Spliceosome RNA helicase DDX39B	DDX39B		1	11	1	1	6	6	1	8	1	9	5	4	0	0	0	1	0	0	0	0	0	0	0	1	0	0	0	0	23.6	2.6	2.6	48.991	428	428	3			1			1	-2
Q13867	Q13867	12	12	12	Bleomycin hydrolase	BLMH		1	12	12	12	2	5	2	10	0	0	0	1	2	5	2	10	0	0	0	1	2	5	2	10	0	0	0	1	28.1	28.1	28.1	52.562	455	455	2.64	4	1	16	1		0	43.604
Q13885	Q13885	24	1	1	Tubulin beta-2A chain	TUBB2A		1	24	1	1	16	19	13	17	18	22	18	19	1	1	0	0	1	0	0	0	1	1	0	0	1	0	0	0	56	2.7	2.7	49.906	445	445	3.75			1	3		0	3.4205
Q13895	Q13895	1	1	1	Bystin	BYSL		1	1	1	1	0	0	0	0	0	1	0	0	0	0	0	0	0	1	0	0	0	0	0	0	0	1	0	0	2.1	2.1	2.1	49.601	437	437	NaN						0	2.5786
Q13907	Q13907	2	2	2	Isopentenyl-diphosphate Delta-isomerase 1	IDI1		1	2	2	2	0	0	0	0	0	2	0	0	0	0	0	0	0	2	0	0	0	0	0	0	0	2	0	0	10.6	10.6	10.6	26.319	227	227	NaN						0	10.302
Q14008	Q14008	3	3	3	Cytoskeleton-associated protein 5	CKAP5		1	3	3	3	1	0	0	0	0	2	0	0	1	0	0	0	0	2	0	0	1	0	0	0	0	2	0	0	2.2	2.2	2.2	225.49	2032	2032	3			1			0	3.5174
Q14103	Q14103	14	14	12	Heterogeneous nuclear ribonucleoprotein D0	HNRNPD		1	14	14	12	6	8	2	4	9	7	8	7	6	8	2	4	9	7	8	7	5	7	1	3	7	6	7	6	34.9	34.9	32.1	38.434	355	355	3.43		1	18	16		0	45.988
Q14116	Q14116	7	7	7	Interleukin-18	IL18		1	7	7	7	4	4	3	2	2	0	3	3	4	4	3	2	2	0	3	3	4	4	3	2	2	0	3	3	31.6	31.6	31.6	22.326	193	193	4.53			2	3	10	0	10.665
Q14134	Q14134	9	9	9	Tripartite motif-containing protein 29	TRIM29		1	9	9	9	0	0	0	9	0	0	0	0	0	0	0	9	0	0	0	0	0	0	0	9	0	0	0	0	15.6	15.6	15.6	65.834	588	588	3			10			0	64.899
Q14152	Q14152	17	17	17	Eukaryotic translation initiation factor 3 subunit A	EIF3A		1	17	17	17	0	0	0	0	0	17	0	0	0	0	0	0	0	17	0	0	0	0	0	0	0	17	0	0	13.1	13.1	13.1	166.57	1382	1382	NaN						0	59.71
Q14157	Q14157	4	4	4	Ubiquitin-associated protein 2-like	UBAP2L		1	4	4	4	0	2	1	0	1	2	0	0	0	2	1	0	1	2	0	0	0	2	1	0	1	2	0	0	4.3	4.3	4.3	114.53	1087	1087	1	3					0	9.2435
Q14166	Q14166	2	2	2	Tubulin--tyrosine ligase-like protein 12	TTLL12		1	2	2	2	0	0	0	0	0	2	0	0	0	0	0	0	0	2	0	0	0	0	0	0	0	2	0	0	3.1	3.1	3.1	74.403	644	644	NaN						0.0018856	1.9226
Q14168	Q14168	1	1	1	MAGUK p55 subfamily member 2	MPP2		1	1	1	1	0	0	0	1	0	1	0	0	0	0	0	1	0	1	0	0	0	0	0	1	0	1	0	0	1.7	1.7	1.7	64.58	576	576	3			1			0.0048222	1.6452
Q14192	Q14192	4	4	4	Four and a half LIM domains protein 2	FHL2		1	4	4	4	3	3	2	0	1	1	3	3	3	3	2	0	1	1	3	3	3	3	2	0	1	1	3	3	12.9	12.9	12.9	32.193	279	279	3.67			4	8		0	7.4209
Q14195;Q14117	Q14195	12;1	12;1	10;0	Dihydropyrimidinase-related protein 3	DPYSL3		2	12	12	10	0	0	0	0	0	12	0	0	0	0	0	0	0	12	0	0	0	0	0	0	0	10	0	0	29.6	29.6	25.6	61.963	570	570;519	NaN						0	143.34
Q14197	Q14197	1	1	1	Peptidyl-tRNA hydrolase ICT1, mitochondrial	ICT1		1	1	1	1	0	0	0	1	0	0	0	0	0	0	0	1	0	0	0	0	0	0	0	1	0	0	0	0	7.3	7.3	7.3	23.63	206	206	3			1			1	-2
Q14203	Q14203	3	3	3	Dynactin subunit 1	DCTN1		1	3	3	3	0	0	0	0	0	3	0	0	0	0	0	0	0	3	0	0	0	0	0	0	0	3	0	0	3.2	3.2	3.2	141.69	1278	1278	NaN						0	16.825
Q14204	Q14204	54	54	54	Cytoplasmic dynein 1 heavy chain 1	DYNC1H1		1	54	54	54	0	0	0	4	0	54	0	0	0	0	0	4	0	54	0	0	0	0	0	4	0	54	0	0	11.9	11.9	11.9	532.4	4646	4646	3			4			0	170.78
Q14210	Q14210	2	2	2	Lymphocyte antigen 6D	LY6D		1	2	2	2	0	0	0	2	0	0	0	0	0	0	0	2	0	0	0	0	0	0	0	2	0	0	0	0	14.8	14.8	14.8	13.286	128	128	3			2			0	3.9522
Q14240	Q14240	14	1	1	Eukaryotic initiation factor 4A-II;Eukaryotic initiation factor 4A-II, N-terminally processed	EIF4A2		1	14	1	1	11	9	3	8	6	12	8	10	0	0	0	0	0	1	0	0	0	0	0	0	0	1	0	0	28.5	2.7	2.7	46.402	407	407	NaN						1	-2
Q14254	Q14254	1	1	1	Flotillin-2	FLOT2		1	1	1	1	0	0	1	0	0	0	1	0	0	0	1	0	0	0	1	0	0	0	1	0	0	0	1	0	2.8	2.8	2.8	47.064	428	428	3			1			0.00064392	2.1321
Q14257	Q14257	4	4	4	Reticulocalbin-2	RCN2		1	4	4	4	1	2	0	1	1	0	1	0	1	2	0	1	1	0	1	0	1	2	0	1	1	0	1	0	17	17	17	36.876	317	317	3.75			1	3		0	21.315
Q14258	Q14258	3	3	3	E3 ubiquitin/ISG15 ligase TRIM25	TRIM25		1	3	3	3	0	0	1	1	0	0	0	2	0	0	1	1	0	0	0	2	0	0	1	1	0	0	0	2	4.4	4.4	4.4	70.973	630	630	2.5		1	1			0	4.7759
Q14315	Q14315	89	80	75	Filamin-C	FLNC		1	89	80	75	26	48	2	5	14	69	19	17	20	43	1	3	13	63	14	13	19	40	1	3	12	60	14	12	38.8	35.8	33.4	291.02	2725	2725	1	73					0	323.31
Q14331	Q14331	1	1	1	Protein FRG1	FRG1		1	1	1	1	0	0	0	1	1	0	0	1	0	0	0	1	1	0	0	1	0	0	0	1	1	0	0	1	5	5	5	29.172	258	258	4				1		0	5.369
Q14376	Q14376	1	1	1	UDP-glucose 4-epimerase	GALE		1	1	1	1	0	0	0	0	0	1	0	0	0	0	0	0	0	1	0	0	0	0	0	0	0	1	0	0	2.3	2.3	2.3	38.281	348	348	NaN						1	-2
Q14444	Q14444	5	5	5	Caprin-1	CAPRIN1		1	5	5	5	0	0	0	0	0	5	0	0	0	0	0	0	0	5	0	0	0	0	0	0	0	5	0	0	7.9	7.9	7.9	78.365	709	709	NaN						0	19.384
Q14498;Q86U06	Q14498	8;1	8;1	8;1	RNA-binding protein 39	RBM39		2	8	8	8	0	0	0	0	0	8	0	0	0	0	0	0	0	8	0	0	0	0	0	0	0	8	0	0	18.3	18.3	18.3	59.379	530	530;439	NaN						0	114.31
Q14527	Q14527	2	2	2	Helicase-like transcription factor	HLTF		1	2	2	2	0	0	0	0	0	0	0	2	0	0	0	0	0	0	0	2	0	0	0	0	0	0	0	2	2.5	2.5	2.5	113.93	1009	1009	NaN						0	2.7803
Q14558;O60256	Q14558;O60256	3;2	3;2	3;2	Phosphoribosyl pyrophosphate synthase-associated protein 1;Phosphoribosyl pyrophosphate synthase-associated protein 2	PRPSAP1;PRPSAP2	;	2	3	3	3	1	0	0	0	0	2	0	0	1	0	0	0	0	2	0	0	1	0	0	0	0	2	0	0	9.3	9.3	9.3	39.393	356	356;369	4				1		0	3.236
Q14566	Q14566	24	24	24	DNA replication licensing factor MCM6	MCM6		1	24	24	24	6	8	1	0	1	17	1	3	6	8	1	0	1	17	1	3	6	8	1	0	1	17	1	3	28.6	28.6	28.6	92.888	821	821	2		15				0	55.354
Q14574	Q14574	3	3	3	Desmocollin-3	DSC3		1	3	3	3	1	1	0	3	0	0	0	0	1	1	0	3	0	0	0	0	1	1	0	3	0	0	0	0	2.8	2.8	2.8	99.968	896	896	2.6	1		4			0	2.921
Q14671	Q14671	5	5	3	Pumilio homolog 1	PUM1		1	5	5	3	0	1	0	0	3	2	0	1	0	1	0	0	3	2	0	1	0	1	0	0	1	1	0	0	5.1	5.1	3.4	126.47	1186	1186	1	1					0	6.1323
Q14683	Q14683	2	2	2	Structural maintenance of chromosomes protein 1A	SMC1A		1	2	2	2	0	0	0	0	1	2	0	0	0	0	0	0	1	2	0	0	0	0	0	0	1	2	0	0	1.5	1.5	1.5	143.23	1233	1233	NaN						0	2.7584
Q14692	Q14692	1	1	1	Ribosome biogenesis protein BMS1 homolog	BMS1		1	1	1	1	0	0	0	0	0	0	1	1	0	0	0	0	0	0	1	1	0	0	0	0	0	0	1	1	1.2	1.2	1.2	145.81	1282	1282	NaN						0	12.721
Q14697	Q14697	10	10	10	Neutral alpha-glucosidase AB	GANAB		1	10	10	10	1	1	0	3	0	7	1	1	1	1	0	3	0	7	1	1	1	1	0	3	0	7	1	1	10.5	10.5	10.5	106.87	944	944	2.4	1	1	3			0	18.526
Q14738	Q14738	3	3	3	Serine/threonine-protein phosphatase 2A 56 kDa regulatory subunit delta isoform	PPP2R5D		1	3	3	3	0	0	0	0	0	3	0	0	0	0	0	0	0	3	0	0	0	0	0	0	0	3	0	0	5.1	5.1	5.1	69.991	602	602	NaN						0	4.4072
Q14739	Q14739	3	3	3	Lamin-B receptor	LBR		1	3	3	3	2	2	0	0	1	0	0	0	2	2	0	0	1	0	0	0	2	2	0	0	1	0	0	0	4.9	4.9	4.9	70.702	615	615	3.4			3	2		0	2.8386
Q14839;Q8TDI0	Q14839;Q8TDI0	10;6	10;6	7;3	Chromodomain-helicase-DNA-binding protein 4;Chromodomain-helicase-DNA-binding protein 5	CHD4;CHD5	;	2	10	10	7	0	0	0	0	0	10	0	0	0	0	0	0	0	10	0	0	0	0	0	0	0	7	0	0	5.7	5.7	4.1	218	1912	1912;1954	NaN						0	37.5
Q14847	Q14847	7	7	7	LIM and SH3 domain protein 1	LASP1		1	7	7	7	0	0	0	0	0	7	0	0	0	0	0	0	0	7	0	0	0	0	0	0	0	7	0	0	29.9	29.9	29.9	29.717	261	261	NaN						0	32.927
Q14966	Q14966	14	14	14	Zinc finger protein 638	ZNF638		1	14	14	14	0	2	0	0	5	0	2	11	0	2	0	0	5	0	2	11	0	2	0	0	5	0	2	11	8.4	8.4	8.4	220.62	1978	1978	1.5	1	1				0	55.542
Q14974	Q14974	17	17	17	Importin subunit beta-1	KPNB1		1	17	17	17	0	0	1	1	0	17	0	1	0	0	1	1	0	17	0	1	0	0	1	1	0	17	0	1	22.8	22.8	22.8	97.169	876	876	2		2				0	156.4
Q14978	Q14978	2	2	2	Nucleolar and coiled-body phosphoprotein 1	NOLC1		1	2	2	2	0	0	0	0	0	0	2	0	0	0	0	0	0	0	2	0	0	0	0	0	0	0	2	0	3.6	3.6	3.6	73.602	699	699	NaN						0	2.486
Q14980	Q14980	19	19	19	Nuclear mitotic apparatus protein 1	NUMA1		1	19	19	19	0	0	0	0	2	0	18	1	0	0	0	0	2	0	18	1	0	0	0	0	2	0	18	1	11.8	11.8	11.8	238.26	2115	2115	NaN						0	145.13
Q14BN4	Q14BN4	1	1	1	Sarcolemmal membrane-associated protein	SLMAP		1	1	1	1	0	1	0	0	0	0	0	0	0	1	0	0	0	0	0	0	0	1	0	0	0	0	0	0	1.2	1.2	1.2	95.197	828	828	4				1		0.0075494	1.4711
Q14C86	Q14C86	2	2	2	GTPase-activating protein and VPS9 domain-containing protein 1	GAPVD1		1	2	2	2	0	0	0	0	0	2	0	0	0	0	0	0	0	2	0	0	0	0	0	0	0	2	0	0	1.3	1.3	1.3	164.98	1478	1478	NaN						1	-2
Q15003	Q15003	6	6	6	Condensin complex subunit 2	NCAPH		1	6	6	6	2	2	2	1	1	2	1	2	2	2	2	1	1	2	1	2	2	2	2	1	1	2	1	2	9.6	9.6	9.6	82.562	741	741	2		7				0	17.841
Q15006	Q15006	2	2	2	ER membrane protein complex subunit 2	EMC2		1	2	2	2	0	0	0	0	0	2	0	0	0	0	0	0	0	2	0	0	0	0	0	0	0	2	0	0	7.4	7.4	7.4	34.833	297	297	NaN						0.0048048	1.6163
Q15008	Q15008	6	6	6	26S proteasome non-ATPase regulatory subunit 6	PSMD6		1	6	6	6	0	0	0	0	0	6	0	0	0	0	0	0	0	6	0	0	0	0	0	0	0	6	0	0	18	18	18	45.531	389	389	NaN						0	17.849
Q15019	Q15019	6	6	6	Septin-2	2018-09-02		1	6	6	6	0	0	0	0	0	6	0	0	0	0	0	0	0	6	0	0	0	0	0	0	0	6	0	0	21.9	21.9	21.9	41.487	361	361	NaN						0	81.524
Q15020	Q15020	2	2	2	Squamous cell carcinoma antigen recognized by T-cells 3	SART3		1	2	2	2	0	0	0	0	0	2	0	0	0	0	0	0	0	2	0	0	0	0	0	0	0	2	0	0	1.9	1.9	1.9	109.93	963	963	NaN						0	2.6652
Q15021	Q15021	2	2	2	Condensin complex subunit 1	NCAPD2		1	2	2	2	0	0	0	0	0	2	0	0	0	0	0	0	0	2	0	0	0	0	0	0	0	2	0	0	1.4	1.4	1.4	157.18	1401	1401	NaN						0	3.8845
Q15027	Q15027	1	1	1	Arf-GAP with coiled-coil, ANK repeat and PH domain-containing protein 1	ACAP1		1	1	1	1	0	0	0	0	0	1	0	0	0	0	0	0	0	1	0	0	0	0	0	0	0	1	0	0	2.2	2.2	2.2	81.535	740	740	NaN						0	2.9535
Q15029	Q15029	8	7	7	116 kDa U5 small nuclear ribonucleoprotein component	EFTUD2		1	8	7	7	0	1	0	0	0	8	0	0	0	1	0	0	0	7	0	0	0	1	0	0	0	7	0	0	9.7	8.6	8.6	109.43	972	972	1	1					0	12.456
Q15046	Q15046	10	10	10	Lysine--tRNA ligase	KARS		1	10	10	10	1	2	1	1	2	6	1	2	1	2	1	1	2	6	1	2	1	2	1	1	2	6	1	2	18.6	18.6	18.6	68.047	597	597	2		5				0	19.764
Q15056	Q15056	7	7	7	Eukaryotic translation initiation factor 4H	EIF4H		1	7	7	7	0	0	0	1	0	7	0	0	0	0	0	1	0	7	0	0	0	0	0	1	0	7	0	0	31.9	31.9	31.9	27.385	248	248	3			1			0	61.287
Q15084	Q15084	13	13	13	Protein disulfide-isomerase A6	PDIA6		1	13	13	13	9	10	4	10	8	8	10	11	9	10	4	10	8	8	10	11	9	10	4	10	8	8	10	11	39.1	39.1	39.1	48.121	440	440	3.25			33	11		0	201.86
Q15102	Q15102	1	1	1	Platelet-activating factor acetylhydrolase IB subunit gamma	PAFAH1B3		1	1	1	1	0	0	0	0	0	1	0	0	0	0	0	0	0	1	0	0	0	0	0	0	0	1	0	0	3.9	3.9	3.9	25.734	231	231	NaN						0.002448	1.7672
Q15120	Q15120	1	1	1	[Pyruvate dehydrogenase (acetyl-transferring)] kinase isozyme 3, mitochondrial	PDK3		1	1	1	1	0	0	0	0	0	1	0	0	0	0	0	0	0	1	0	0	0	0	0	0	0	1	0	0	3.7	3.7	3.7	46.938	406	406	NaN						0	7.8877
Q15121	Q15121	2	2	2	Astrocytic phosphoprotein PEA-15	PEA15		1	2	2	2	0	0	0	0	0	2	0	0	0	0	0	0	0	2	0	0	0	0	0	0	0	2	0	0	26.9	26.9	26.9	15.04	130	130	NaN						0	49.222
Q15149;Q9UPN3;REV__Q8IWV8	Q15149	345;1;1	345;1;1	334;1;1	Plectin	PLEC		3	345	345	334	94	222	182	193	160	146	252	203	94	222	182	193	160	146	252	203	89	214	177	185	157	141	244	196	66.5	66.5	64.5	531.78	4684	4684;7388;1755	1.08	827		30	1	1	0	323.31
Q15181	Q15181	6	6	6	Inorganic pyrophosphatase	PPA1		1	6	6	6	2	2	1	1	0	1	1	3	2	2	1	1	0	1	1	3	2	2	1	1	0	1	1	3	20.8	20.8	20.8	32.66	289	289	3.67			2	4		0	15.146
Q15185	Q15185	5	5	5	Prostaglandin E synthase 3	PTGES3		1	5	5	5	1	2	1	0	3	4	2	2	1	2	1	0	3	4	2	2	1	2	1	0	3	4	2	2	23.8	23.8	23.8	18.697	160	160	5					4	0	14.521
Q15233	Q15233	19	19	15	Non-POU domain-containing octamer-binding protein	NONO		1	19	19	15	6	5	0	6	7	11	8	7	6	5	0	6	7	11	8	7	5	4	0	4	7	8	7	6	40.8	40.8	34.8	54.231	471	471	3.26			14	5		0	94.359
Q15363	Q15363	1	1	1	Transmembrane emp24 domain-containing protein 2	TMED2		1	1	1	1	0	0	0	0	0	1	0	0	0	0	0	0	0	1	0	0	0	0	0	0	0	1	0	0	6.5	6.5	6.5	22.761	201	201	NaN						0.0036386	1.6866
Q15365;P57723	Q15365	15;1	15;1	10;0	Poly(rC)-binding protein 1	PCBP1		2	15	15	10	7	8	3	5	8	12	5	6	7	8	3	5	8	12	5	6	4	5	3	2	4	8	3	3	52.5	52.5	39.3	37.497	356	356;403	3.41			16	11		0	258.84
Q15366;P57721	Q15366	11;5	6;1	6;1	Poly(rC)-binding protein 2	PCBP2		2	11	6	6	6	7	1	5	7	10	4	6	3	4	1	2	3	6	2	3	3	4	1	2	3	6	2	3	40	24.9	24.9	38.58	365	365;371	3.43			8	6		0	89.109
Q15369	Q15369	4	4	4	Transcription elongation factor B polypeptide 1	TCEB1		1	4	4	4	0	1	0	0	0	4	1	1	0	1	0	0	0	4	1	1	0	1	0	0	0	4	1	1	38.4	38.4	38.4	12.473	112	112	5					1	0	41.069
Q15370	Q15370	7	7	7	Transcription elongation factor B polypeptide 2	TCEB2		1	7	7	7	0	2	0	0	0	7	0	0	0	2	0	0	0	7	0	0	0	2	0	0	0	7	0	0	55.9	55.9	55.9	13.133	118	118	5					2	0	70.495
Q15382	Q15382	2	2	2	GTP-binding protein Rheb	RHEB		1	2	2	2	0	0	0	0	0	2	0	0	0	0	0	0	0	2	0	0	0	0	0	0	0	2	0	0	10.3	10.3	10.3	20.497	184	184	NaN						0	4.8383
Q15393	Q15393	8	8	8	Splicing factor 3B subunit 3	SF3B3		1	8	8	8	0	0	0	0	0	8	0	0	0	0	0	0	0	8	0	0	0	0	0	0	0	8	0	0	7.3	7.3	7.3	135.58	1217	1217	NaN						0	43.106
Q15404	Q15404	3	3	3	Ras suppressor protein 1	RSU1		1	3	3	3	0	1	0	1	0	3	0	2	0	1	0	1	0	3	0	2	0	1	0	1	0	3	0	2	9	9	9	31.54	277	277	3.5			1	1		0	4.0865
Q15413	Q15413	2	2	2	Ryanodine receptor 3	RYR3		1	2	2	2	1	1	0	0	0	1	0	0	1	1	0	0	0	1	0	0	1	1	0	0	0	1	0	0	0.3	0.3	0.3	552.04	4870	4870	2		2				0.0036254	1.6732
Q15417	Q15417	4	4	3	Calponin-3	CNN3		1	4	4	3	0	0	0	0	0	4	0	0	0	0	0	0	0	4	0	0	0	0	0	0	0	3	0	0	14.6	14.6	11.2	36.413	329	329	NaN						0	5.8168
Q15434	Q15434	8	8	6	RNA-binding motif, single-stranded-interacting protein 2	RBMS2		1	8	8	6	5	7	1	4	6	4	4	6	5	7	1	4	6	4	4	6	4	5	1	3	4	2	3	4	23.3	23.3	18.7	43.958	407	407	3.43			12	9		0	92.832
Q15435	Q15435	1	1	1	Protein phosphatase 1 regulatory subunit 7	PPP1R7		1	1	1	1	0	0	0	0	0	1	0	0	0	0	0	0	0	1	0	0	0	0	0	0	0	1	0	0	2.5	2.5	2.5	41.564	360	360	NaN						0.0030506	1.7348
Q15436	Q15436	9	9	7	Protein transport protein Sec23A	SEC23A		1	9	9	7	4	3	1	1	2	3	1	6	4	3	1	1	2	3	1	6	3	2	1	1	1	2	1	4	15	15	11.6	86.16	765	765	2		10				0	47.824
Q15437	Q15437	8	6	6	Protein transport protein Sec23B	SEC23B		1	8	6	6	2	1	1	0	3	4	0	2	1	0	1	0	2	3	0	0	1	0	1	0	2	3	0	0	13.8	10.4	10.4	86.478	767	767	2		2				0	10.06
Q15459	Q15459	2	2	2	Splicing factor 3A subunit 1	SF3A1		1	2	2	2	0	0	0	0	0	2	0	0	0	0	0	0	0	2	0	0	0	0	0	0	0	2	0	0	3.4	3.4	3.4	88.885	793	793	NaN						0	4.2849
Q15517	Q15517	3	3	3	Corneodesmosin	CDSN		1	3	3	3	0	0	0	3	0	0	0	0	0	0	0	3	0	0	0	0	0	0	0	3	0	0	0	0	6.8	6.8	6.8	51.522	529	529	3			3			0	3.2119
Q15631	Q15631	3	3	3	Translin	TSN		1	3	3	3	0	0	0	0	0	3	0	0	0	0	0	0	0	3	0	0	0	0	0	0	0	3	0	0	16.2	16.2	16.2	26.183	228	228	NaN						0	8.816
Q15637	Q15637	5	5	5	Splicing factor 1	SF1		1	5	5	5	0	0	0	0	2	3	0	0	0	0	0	0	2	3	0	0	0	0	0	0	2	3	0	0	9.7	9.7	9.7	68.329	639	639	NaN						0	20.325
Q15651	Q15651	1	1	1	High mobility group nucleosome-binding domain-containing protein 3	HMGN3		1	1	1	1	0	0	0	0	0	0	0	1	0	0	0	0	0	0	0	1	0	0	0	0	0	0	0	1	11.1	11.1	11.1	10.666	99	99	NaN						0.0036298	1.6815
Q15654	Q15654	7	7	7	Thyroid receptor-interacting protein 6	TRIP6		1	7	7	7	2	3	0	2	1	0	1	4	2	3	0	2	1	0	1	4	2	3	0	2	1	0	1	4	22.7	22.7	22.7	50.287	476	476	3.36			7	4		0	75.588
Q15691;Q15555	Q15691	3;1	3;1	3;1	Microtubule-associated protein RP/EB family member 1	MAPRE1		2	3	3	3	0	0	0	0	0	3	0	0	0	0	0	0	0	3	0	0	0	0	0	0	0	3	0	0	11.6	11.6	11.6	29.999	268	268;327	NaN						0	6.5589
Q15717;Q12926;P26378	Q15717	12;1;1	12;1;1	12;1;1	ELAV-like protein 1	ELAVL1		3	12	12	12	8	9	2	4	4	6	6	6	8	9	2	4	4	6	6	6	8	9	2	4	4	6	6	6	37.4	37.4	37.4	36.091	326	326;359;380	3.55			13	16		0	42.92
Q15782	Q15782	2	2	2	Chitinase-3-like protein 2	CHI3L2		1	2	2	2	0	0	0	1	0	1	0	0	0	0	0	1	0	1	0	0	0	0	0	1	0	1	0	0	5.9	5.9	5.9	43.5	390	390	3			1			0.0058789	1.5416
Q15819;Q13404;I3L0A0	Q15819;Q13404;I3L0A0	2;1;1	2;1;1	2;1;1	Ubiquitin-conjugating enzyme E2 variant 2;Ubiquitin-conjugating enzyme E2 variant 1	UBE2V2;UBE2V1;TMEM189-UBE2V1	;;	3	2	2	2	0	0	0	0	0	2	0	0	0	0	0	0	0	2	0	0	0	0	0	0	0	2	0	0	13.1	13.1	13.1	16.363	145	145;147;370	NaN						0	3.5962
Q15907;P62491;P57735	Q15907;P62491	9;8;1	9;8;1	9;8;1	Ras-related protein Rab-11B;Ras-related protein Rab-11A	RAB11B;RAB11A	;	3	9	9	9	0	0	0	3	0	8	0	0	0	0	0	3	0	8	0	0	0	0	0	3	0	8	0	0	41.3	41.3	41.3	24.488	218	218;216;213	3			3			0	19.684
Q16181;Q6ZU15	Q16181	10;1	10;1	10;1	Septin-7	2018-09-07		2	10	10	10	0	0	0	0	0	10	0	0	0	0	0	0	0	10	0	0	0	0	0	0	0	10	0	0	22.2	22.2	22.2	50.679	437	437;432	NaN						0	68.603
Q16186	Q16186	1	1	1	Proteasomal ubiquitin receptor ADRM1	ADRM1		1	1	1	1	0	0	0	0	0	1	0	0	0	0	0	0	0	1	0	0	0	0	0	0	0	1	0	0	3.7	3.7	3.7	42.153	407	407	NaN						0	3.3687
Q16236	Q16236	1	1	1	Nuclear factor erythroid 2-related factor 2	NFE2L2		1	1	1	1	0	0	0	0	0	0	1	0	0	0	0	0	0	0	1	0	0	0	0	0	0	0	1	0	2.1	2.1	2.1	67.826	605	605	NaN						1	-2
Q16401	Q16401	2	2	2	26S proteasome non-ATPase regulatory subunit 5	PSMD5		1	2	2	2	0	0	0	0	0	2	0	0	0	0	0	0	0	2	0	0	0	0	0	0	0	2	0	0	3.8	3.8	3.8	56.195	504	504	NaN						0	3.2816
Q16527	Q16527	1	1	1	Cysteine and glycine-rich protein 2	CSRP2		1	1	1	1	0	0	0	0	0	1	0	0	0	0	0	0	0	1	0	0	0	0	0	0	0	1	0	0	5.2	5.2	5.2	20.954	193	193	NaN						0.002486	1.8468
Q16531	Q16531	17	17	17	DNA damage-binding protein 1	DDB1		1	17	17	17	0	2	0	0	0	16	0	0	0	2	0	0	0	16	0	0	0	2	0	0	0	16	0	0	16	16	16	126.97	1140	1140	1	2					0	40.543
Q16543	Q16543	4	4	4	Hsp90 co-chaperone Cdc37;Hsp90 co-chaperone Cdc37, N-terminally processed	CDC37		1	4	4	4	0	0	0	1	0	3	0	0	0	0	0	1	0	3	0	0	0	0	0	1	0	3	0	0	15.3	15.3	15.3	44.468	378	378	3			1			0	9.5537
Q16555	Q16555	10	9	8	Dihydropyrimidinase-related protein 2	DPYSL2		1	10	9	8	0	0	0	0	0	10	0	0	0	0	0	0	0	9	0	0	0	0	0	0	0	8	0	0	26.7	24	21.7	62.293	572	572	NaN						0	97.905
Q16610	Q16610	2	2	2	Extracellular matrix protein 1	ECM1		1	2	2	2	2	2	0	0	0	0	0	0	2	2	0	0	0	0	0	0	2	2	0	0	0	0	0	0	4.1	4.1	4.1	60.673	540	540	3.4			4		1	0.0024737	1.8268
Q16629	Q16629	5	5	4	Serine/arginine-rich splicing factor 7	SRSF7		1	5	5	4	0	0	0	0	0	5	0	0	0	0	0	0	0	5	0	0	0	0	0	0	0	4	0	0	19.7	19.7	19.7	27.366	238	238	NaN						0	58.727
Q16630	Q16630	4	4	4	Cleavage and polyadenylation specificity factor subunit 6	CPSF6		1	4	4	4	0	0	0	0	0	4	0	0	0	0	0	0	0	4	0	0	0	0	0	0	0	4	0	0	10.7	10.7	10.7	59.209	551	551	NaN						0	47.816
Q16643	Q16643	5	5	5	Drebrin	DBN1		1	5	5	5	0	1	0	0	1	1	5	0	0	1	0	0	1	1	5	0	0	1	0	0	1	1	5	0	11.4	11.4	11.4	71.428	649	649	4				1		0	48.966
Q16658	Q16658	15	15	15	Fascin	FSCN1		1	15	15	15	6	7	1	8	2	10	2	4	6	7	1	8	2	10	2	4	6	7	1	8	2	10	2	4	30.6	30.6	30.6	54.529	493	493	3.32			19	9		0	120.49
Q16706	Q16706	1	1	1	Alpha-mannosidase 2	MAN2A1		1	1	1	1	0	0	0	0	0	1	0	0	0	0	0	0	0	1	0	0	0	0	0	0	0	1	0	0	1.1	1.1	1.1	131.14	1144	1144	NaN						0	3.4473
Q16718	Q16718	2	2	2	NADH dehydrogenase [ubiquinone] 1 alpha subcomplex subunit 5	NDUFA5		1	2	2	2	0	0	0	1	1	0	0	0	0	0	0	1	1	0	0	0	0	0	0	1	1	0	0	0	16.4	16.4	16.4	13.459	116	116	5					1	0	3.613
Q6FI13;Q16777	Q6FI13;Q16777	7;7	7;7	1;1	Histone H2A type 2-A;Histone H2A type 2-C	HIST2H2AA3;HIST2H2AC	;	2	7	7	1	7	5	5	5	6	6	6	6	7	5	5	5	6	6	6	6	1	1	0	0	0	1	1	1	60	60	22.3	14.095	130	130;129	3.89	8	3	11	10	34	0	95.579
Q16822;P35558	Q16822	24;3	24;3	24;3	Phosphoenolpyruvate carboxykinase [GTP], mitochondrial	PCK2		2	24	24	24	12	13	10	11	9	7	14	22	12	13	10	11	9	7	14	22	12	13	10	11	9	7	14	22	37	37	37	70.698	640	640;622	2		53				0	157.28
Q16850	Q16850	2	2	2	Lanosterol 14-alpha demethylase	CYP51A1		1	2	2	2	0	0	0	0	0	2	0	0	0	0	0	0	0	2	0	0	0	0	0	0	0	2	0	0	3.8	3.8	3.8	56.805	503	503	NaN						0.00064144	2.1029
Q16851	Q16851	6	6	6	UTP--glucose-1-phosphate uridylyltransferase	UGP2		1	6	6	6	0	0	0	0	0	6	0	0	0	0	0	0	0	6	0	0	0	0	0	0	0	6	0	0	12.8	12.8	12.8	56.94	508	508	NaN						0	11.272
Q16881	Q16881	1	1	1	Thioredoxin reductase 1, cytoplasmic	TXNRD1		1	1	1	1	0	0	0	0	0	1	0	0	0	0	0	0	0	1	0	0	0	0	0	0	0	1	0	0	1.5	1.5	1.5	70.905	649	649	NaN						0.00063857	2.0564
Q16891	Q16891	4	4	4	MICOS complex subunit MIC60	IMMT		1	4	4	4	0	0	1	0	1	0	3	0	0	0	1	0	1	0	3	0	0	0	1	0	1	0	3	0	6.5	6.5	6.5	83.677	758	758	2		1				0	6.0687
Q17RY0;Q8NE35;Q7Z5Q1	Q17RY0	8;2;2	8;2;2	8;2;2	Cytoplasmic polyadenylation element-binding protein 4	CPEB4		3	8	8	8	0	2	3	3	0	1	4	8	0	2	3	3	0	1	4	8	0	2	3	3	0	1	4	8	13.2	13.2	13.2	80.151	729	729;698;589	2		9				0	27.451
Q29RF7	Q29RF7	2	2	2	Sister chromatid cohesion protein PDS5 homolog A	PDS5A		1	2	2	2	0	0	0	0	0	2	0	0	0	0	0	0	0	2	0	0	0	0	0	0	0	2	0	0	1.6	1.6	1.6	150.83	1337	1337	NaN						0	4.3129
Q2M1P5	Q2M1P5	2	2	2	Kinesin-like protein KIF7	KIF7		1	2	2	2	0	1	0	0	1	0	0	0	0	1	0	0	1	0	0	0	0	1	0	0	1	0	0	0	1.9	1.9	1.9	150.59	1343	1343	1	1					0	2.7282
Q2TAY7	Q2TAY7	8	8	8	WD40 repeat-containing protein SMU1;WD40 repeat-containing protein SMU1, N-terminally processed	SMU1		1	8	8	8	6	7	0	0	0	1	1	1	6	7	0	0	0	1	1	1	6	7	0	0	0	1	1	1	16	16	16	57.543	513	513	3.5			7	7		0	22.821
Q32M84	Q32M84	1	1	1	BTB/POZ domain-containing protein 16	BTBD16		1	1	1	1	0	0	0	1	0	0	0	0	0	0	0	1	0	0	0	0	0	0	0	1	0	0	0	0	2.4	2.4	2.4	58.48	506	506	4				1		1	-2
Q3KQV9;Q16222	Q3KQV9;Q16222	2;1	2;1	2;1	UDP-N-acetylhexosamine pyrophosphorylase-like protein 1;UDP-N-acetylhexosamine pyrophosphorylase;UDP-N-acetylgalactosamine pyrophosphorylase;UDP-N-acetylglucosamine pyrophosphorylase	UAP1L1;UAP1	;	2	2	2	2	0	0	0	0	0	2	0	0	0	0	0	0	0	2	0	0	0	0	0	0	0	2	0	0	4.3	4.3	4.3	57.03	507	507;522	NaN						0	3.3414
Q3MHD2	Q3MHD2	1	1	1	Protein LSM12 homolog	LSM12		1	1	1	1	0	0	0	0	0	1	0	0	0	0	0	0	0	1	0	0	0	0	0	0	0	1	0	0	6.7	6.7	6.7	21.701	195	195	NaN						0	4.488
Q3MJ16	Q3MJ16	2	2	2	Cytosolic phospholipase A2 epsilon	PLA2G4E		1	2	2	2	0	0	0	2	0	0	0	0	0	0	0	2	0	0	0	0	0	0	0	2	0	0	0	0	2.1	2.1	2.1	99.189	868	868	3			2			0.0024768	1.8359
Q3SY69;O75891	Q3SY69	5;1	5;1	5;1	Mitochondrial 10-formyltetrahydrofolate dehydrogenase	ALDH1L2		2	5	5	5	0	0	0	0	0	5	0	0	0	0	0	0	0	5	0	0	0	0	0	0	0	5	0	0	6.1	6.1	6.1	101.74	923	923;902	NaN						0	10.818
Q3ZCQ8	Q3ZCQ8	7	7	7	Mitochondrial import inner membrane translocase subunit TIM50	TIMM50		1	7	7	7	4	3	0	0	3	1	1	3	4	3	0	0	3	1	1	3	4	3	0	0	3	1	1	3	24.1	24.1	24.1	39.646	353	353	3.67			3	6		0	23.41
Q3ZCW2	Q3ZCW2	2	2	2	Galectin-related protein	LGALSL		1	2	2	2	0	0	0	2	0	0	0	0	0	0	0	2	0	0	0	0	0	0	0	2	0	0	0	0	14.5	14.5	14.5	18.986	172	172	3			2			0	4.4989
Q504Q3	Q504Q3	1	1	1	PAB-dependent poly(A)-specific ribonuclease subunit PAN2	PAN2		1	1	1	1	0	1	0	0	0	0	1	1	0	1	0	0	0	0	1	1	0	1	0	0	0	0	1	1	1.2	1.2	1.2	135.37	1202	1202	1	1					0	6.4575
Q52LJ0	Q52LJ0	3	3	3	Protein FAM98B	FAM98B		1	3	3	3	3	2	0	2	1	1	2	3	3	2	0	2	1	1	2	3	3	2	0	2	1	1	2	3	10.9	10.9	10.9	37.19	330	330	3.44			5	4		0	28.858
Q53EV4	Q53EV4	1	1	1	Leucine-rich repeat-containing protein 23	LRRC23		1	1	1	1	1	1	1	0	1	1	1	1	1	1	1	0	1	1	1	1	1	1	1	0	1	1	1	1	3.2	3.2	3.2	39.76	343	343	5					4	1	-2
Q53GS7	Q53GS7	2	2	2	Nucleoporin GLE1	GLE1		1	2	2	2	1	0	0	1	0	0	1	0	1	0	0	1	0	0	1	0	1	0	0	1	0	0	1	0	3	3	3	79.835	698	698	3.75		1		2	1	0.0047933	1.597
Q53H96	Q53H96	2	2	2	Pyrroline-5-carboxylate reductase 3	PYCRL		1	2	2	2	1	1	0	0	0	1	0	0	1	1	0	0	0	1	0	0	1	1	0	0	0	1	0	0	7.3	7.3	7.3	28.663	274	274	3.5			1	1		0	3.0168
Q53RT3	Q53RT3	2	2	2	Retroviral-like aspartic protease 1	ASPRV1		1	2	2	2	0	0	0	2	0	0	0	0	0	0	0	2	0	0	0	0	0	0	0	2	0	0	0	0	13.1	13.1	13.1	36.991	343	343	3.5			1	1		0	166.64
Q562R1	Q562R1	8	1	1	Beta-actin-like protein 2	ACTBL2		1	8	1	1	5	5	3	5	6	6	6	5	1	0	0	0	0	0	0	0	1	0	0	0	0	0	0	0	19.7	4.8	4.8	42.003	376	376	3			1			0	2.5606
Q58A45	Q58A45	3	3	3	PAB-dependent poly(A)-specific ribonuclease subunit PAN3	PAN3		1	3	3	3	1	1	0	0	1	0	0	0	1	1	0	0	1	0	0	0	1	1	0	0	1	0	0	0	4.2	4.2	4.2	95.612	887	887	2		2				0	3.2575
Q58FF6	Q58FF6	5	1	1	Putative heat shock protein HSP 90-beta 4	HSP90AB4P		1	5	1	1	2	5	2	2	2	4	1	2	0	1	0	0	0	0	0	0	0	1	0	0	0	0	0	0	8.7	2.2	2.2	58.264	505	505	2		1				0.0024615	1.8068
Q58FF8	Q58FF8	8	1	1	Putative heat shock protein HSP 90-beta 2	HSP90AB2P		1	8	1	1	7	6	4	4	5	7	5	5	1	0	0	0	0	1	1	1	1	0	0	0	0	1	1	1	20.5	3.9	3.9	44.348	381	381	2		1				0	61.06
Q5H9R7	Q5H9R7	1	1	1	Serine/threonine-protein phosphatase 6 regulatory subunit 3	PPP6R3		1	1	1	1	0	0	0	0	0	1	0	0	0	0	0	0	0	1	0	0	0	0	0	0	0	1	0	0	1.4	1.4	1.4	97.668	873	873	NaN						0	8.3944
Q5JPF3	Q5JPF3	1	1	1	Ankyrin repeat domain-containing protein 36C	ANKRD36C		1	1	1	1	0	0	0	0	0	0	1	0	0	0	0	0	0	0	1	0	0	0	0	0	0	0	1	0	0.7	0.7	0.7	199.75	1778	1778	NaN						1	-2
Q5JRX3	Q5JRX3	1	1	1	Presequence protease, mitochondrial	PITRM1		1	1	1	1	0	0	0	0	0	1	0	0	0	0	0	0	0	1	0	0	0	0	0	0	0	1	0	0	1	1	1	117.41	1037	1037	NaN						0	2.4002
Q5JSZ5;Q9Y520;P48634;Q8NE71	Q5JSZ5	66;1;1;1	66;1;1;1	66;1;1;1	Protein PRRC2B	PRRC2B		4	66	66	66	19	46	20	31	29	11	28	42	19	46	20	31	29	11	28	42	19	46	20	31	29	11	28	42	32.3	32.3	32.3	242.96	2229	2229;2896;2157;845	1	138					0	323.31
Q5JWF2	Q5JWF2	4	3	3	Guanine nucleotide-binding protein G(s) subunit alpha isoforms XLas	GNAS		1	4	3	3	1	1	0	0	1	4	1	1	0	0	0	0	0	3	0	0	0	0	0	0	0	3	0	0	3.8	2.7	2.7	111.02	1037	1037	NaN						0	4.4739
Q5K651	Q5K651	1	1	1	Sterile alpha motif domain-containing protein 9	SAMD9		1	1	1	1	0	0	0	0	0	0	1	1	0	0	0	0	0	0	1	1	0	0	0	0	0	0	1	1	0.9	0.9	0.9	184.28	1589	1589	NaN						1	-2
Q5SSJ5	Q5SSJ5	5	5	5	Heterochromatin protein 1-binding protein 3	HP1BP3		1	5	5	5	0	0	0	0	0	3	3	0	0	0	0	0	0	3	3	0	0	0	0	0	0	3	3	0	9.6	9.6	9.6	61.206	553	553	NaN						0	10.151
Q5T4S7	Q5T4S7	1	1	1	E3 ubiquitin-protein ligase UBR4	UBR4		1	1	1	1	0	0	0	0	0	1	0	0	0	0	0	0	0	1	0	0	0	0	0	0	0	1	0	0	0.2	0.2	0.2	573.83	5183	5183	NaN						0.0024799	1.8426
Q5T5P2	Q5T5P2	2	2	2	Sickle tail protein homolog	KIAA1217		1	2	2	2	0	0	0	1	0	0	1	1	0	0	0	1	0	0	1	1	0	0	0	1	0	0	1	1	1	1	1	214.11	1943	1943	1	1					1	-2
Q5T749	Q5T749	19	19	19	Keratinocyte proline-rich protein	KPRP		1	19	19	19	2	1	2	17	0	1	2	10	2	1	2	17	0	1	2	10	2	1	2	17	0	1	2	10	40.6	40.6	40.6	64.135	579	579	2.79	4		23		1	0	169.32
Q5T750	Q5T750	3	3	3	Skin-specific protein 32	XP32		1	3	3	3	1	1	2	3	0	0	0	3	1	1	2	3	0	0	0	3	1	1	2	3	0	0	0	3	8.4	8.4	8.4	26.238	250	250	2.82	3	1	3	3	1	0	3.5866
Q9P2N5;Q5T8P6;U3KPZ7	Q9P2N5;Q5T8P6;U3KPZ7	1;1;1	1;1;1	1;1;1	RNA-binding protein 27;RNA-binding protein 26	RBM27;RBM26	;;	3	1	1	1	0	0	0	0	0	1	0	0	0	0	0	0	0	1	0	0	0	0	0	0	0	1	0	0	1.1	1.1	1.1	118.72	1060	1060;1007;1027	NaN						0	2.4203
Q5T9A4	Q5T9A4	20	3	1	ATPase family AAA domain-containing protein 3B	ATAD3B		1	20	3	1	9	9	8	8	6	2	10	11	1	2	1	1	1	1	2	1	1	1	1	1	1	1	1	1	26.5	5.9	1.5	72.572	648	648	2		6				0	5.4108
Q5TA45	Q5TA45	2	2	2	Integrator complex subunit 11	CPSF3L		1	2	2	2	0	1	0	1	0	0	0	1	0	1	0	1	0	0	0	1	0	1	0	1	0	0	0	1	3.7	3.7	3.7	67.662	600	600	2		2				0.00064061	2.0932
Q5TAX3	Q5TAX3	3	3	3	Terminal uridylyltransferase 4	ZCCHC11		1	3	3	3	0	1	0	0	1	1	0	0	0	1	0	0	1	1	0	0	0	1	0	0	1	1	0	0	2	2	2	185.16	1644	1644	1	1					0.0058962	1.5504
Q5TDH0	Q5TDH0	1	1	1	Protein DDI1 homolog 2	DDI2		1	1	1	1	0	0	0	0	0	1	0	0	0	0	0	0	0	1	0	0	0	0	0	0	0	1	0	0	3.5	3.5	3.5	44.522	399	399	NaN						0	2.7757
Q5TEC6	Q5TEC6	7	1	1	Histone H3	HIST2H3PS2		1	7	1	1	2	3	2	4	5	4	4	5	0	1	0	1	0	1	1	1	0	1	0	1	0	1	1	1	34.6	8.1	8.1	15.43	136	136	4.5			1		3	0.0075935	1.5045
Q5TFG8	Q5TFG8	1	1	1	Zinc finger C2HC domain-containing protein 1B	ZC2HC1B		1	1	1	1	0	0	0	0	0	1	0	0	0	0	0	0	0	1	0	0	0	0	0	0	0	1	0	0	5	5	5	24.665	222	222	NaN						0.007034	1.5181
Q5VV52	Q5VV52	1	1	1	Zinc finger protein 691	ZNF691		1	1	1	1	0	0	0	0	1	0	0	0	0	0	0	0	1	0	0	0	0	0	0	0	1	0	0	0	2.9	2.9	2.9	35.681	312	312	NaN						1	-2
Q5VWC8	Q5VWC8	1	1	1	Very-long-chain (3R)-3-hydroxyacyl-CoA dehydratase 4	HACD4		1	1	1	1	0	0	0	1	0	0	0	0	0	0	0	1	0	0	0	0	0	0	0	1	0	0	0	0	9.1	9.1	9.1	27.52	232	232	4				1		0.0036474	1.6956
Q5VWQ8	Q5VWQ8	1	1	1	Disabled homolog 2-interacting protein	DAB2IP		1	1	1	1	0	0	0	0	0	1	0	0	0	0	0	0	0	1	0	0	0	0	0	0	0	1	0	0	0.8	0.8	0.8	131.62	1189	1189	NaN						1	-2
Q5VZF2	Q5VZF2	5	2	2	Muscleblind-like protein 2	MBNL2		1	5	2	2	1	2	0	1	4	3	3	3	0	0	0	0	1	1	0	1	0	0	0	0	1	1	0	1	9.9	2.9	2.9	40.517	373	373	NaN						0	3.3664
Q5VZM2;Q7L523	Q5VZM2;Q7L523	1;1	1;1	1;1	Ras-related GTP-binding protein B;Ras-related GTP-binding protein A	RRAGB;RRAGA	;	2	1	1	1	0	0	0	0	0	1	0	0	0	0	0	0	0	1	0	0	0	0	0	0	0	1	0	0	2.7	2.7	2.7	43.25	374	374;313	NaN						0	2.5384
Q63HN8	Q63HN8	1	1	1	E3 ubiquitin-protein ligase RNF213	RNF213		1	1	1	1	0	0	0	0	0	1	0	0	0	0	0	0	0	1	0	0	0	0	0	0	0	1	0	0	0.2	0.2	0.2	591.4	5207	5207	NaN						0.0053635	1.5814
Q63HR2;Q68CZ2	Q63HR2	6;1	6;1	5;0	Tensin-2	TNS2		2	6	6	5	1	3	0	0	0	0	1	3	1	3	0	0	0	0	1	3	1	2	0	0	0	0	1	3	6.1	6.1	5.6	152.58	1409	1409;1445	1	4					0	14.431
Q68DQ2	Q68DQ2	2	2	2	Very large A-kinase anchor protein	CRYBG3		1	2	2	2	1	1	0	0	0	0	0	1	1	1	0	0	0	0	0	1	1	1	0	0	0	0	0	1	1.2	1.2	1.2	330.63	2970	2970	3		1	1	1		1	-2
Q6DD88	Q6DD88	3	3	3	Atlastin-3	ATL3		1	3	3	3	0	0	0	0	0	3	0	0	0	0	0	0	0	3	0	0	0	0	0	0	0	3	0	0	5.5	5.5	5.5	60.541	541	541	NaN						0	2.9166
Q6DKI1	Q6DKI1	2	2	2	60S ribosomal protein L7-like 1	RPL7L1		1	2	2	2	0	0	0	0	0	0	2	0	0	0	0	0	0	0	2	0	0	0	0	0	0	0	2	0	10.6	10.6	10.6	28.661	246	246	NaN						0	4.9288
Q6FI81	Q6FI81	1	1	1	Anamorsin	CIAPIN1		1	1	1	1	0	0	0	0	0	1	0	0	0	0	0	0	0	1	0	0	0	0	0	0	0	1	0	0	3.5	3.5	3.5	33.582	312	312	NaN						0.0024814	1.8445
Q6GMV2	Q6GMV2	1	1	1	SET and MYND domain-containing protein 5	SMYD5		1	1	1	1	0	0	0	0	0	1	0	0	0	0	0	0	0	1	0	0	0	0	0	0	0	1	0	0	2.2	2.2	2.2	47.34	418	418	NaN						0.00063898	2.0601
Q6IQ23	Q6IQ23	4	4	4	Pleckstrin homology domain-containing family A member 7	PLEKHA7		1	4	4	4	0	0	0	1	0	1	0	3	0	0	0	1	0	1	0	3	0	0	0	1	0	1	0	3	3.8	3.8	3.8	127.13	1121	1121	1	1					0	5.1825
Q6L8Q7	Q6L8Q7	6	6	6	2,5-phosphodiesterase 12	PDE12		1	6	6	6	3	2	0	0	1	0	1	2	3	2	0	0	1	0	1	2	3	2	0	0	1	0	1	2	12.2	12.2	12.2	67.351	609	609	2		5				0	6.3287
Q6NUK1	Q6NUK1	1	1	1	Calcium-binding mitochondrial carrier protein SCaMC-1	SLC25A24		1	1	1	1	0	0	0	0	0	1	0	0	0	0	0	0	0	1	0	0	0	0	0	0	0	1	0	0	1.7	1.7	1.7	53.354	477	477	NaN						1	-2
Q6NVY1	Q6NVY1	2	2	2	3-hydroxyisobutyryl-CoA hydrolase, mitochondrial	HIBCH		1	2	2	2	1	1	0	0	0	0	0	1	1	1	0	0	0	0	0	1	1	1	0	0	0	0	0	1	6.2	6.2	6.2	43.482	386	386	3.5			1	1		0.0092219	1.4249
Q6NZI2	Q6NZI2	4	4	4	Polymerase I and transcript release factor	PTRF		1	4	4	4	0	0	0	0	0	3	2	0	0	0	0	0	0	3	2	0	0	0	0	0	0	3	2	0	10.3	10.3	10.3	43.476	390	390	NaN						0	66.482
Q6P1M9	Q6P1M9	1	1	1	Armadillo repeat-containing X-linked protein 5	ARMCX5		1	1	1	1	0	0	0	0	1	0	0	0	0	0	0	0	1	0	0	0	0	0	0	0	1	0	0	0	1.4	1.4	1.4	62.345	558	558	NaN						1	-2
Q6P1N9	Q6P1N9	3	3	3	Putative deoxyribonuclease TATDN1	TATDN1		1	3	3	3	1	3	1	0	1	0	0	0	1	3	1	0	1	0	0	0	1	3	1	0	1	0	0	0	10.1	10.1	10.1	33.601	297	297	3.29			5	2		0	4.0015
Q6P1X6	Q6P1X6	5	5	5	UPF0598 protein C8orf82	C8orf82		1	5	5	5	1	2	2	0	1	1	3	5	1	2	2	0	1	1	3	5	1	2	2	0	1	1	3	5	23.6	23.6	23.6	23.889	216	216	4.6				2	3	0	65.27
Q6P2E9	Q6P2E9	2	2	2	Enhancer of mRNA-decapping protein 4	EDC4		1	2	2	2	0	0	0	0	0	2	0	0	0	0	0	0	0	2	0	0	0	0	0	0	0	2	0	0	2.4	2.4	2.4	151.66	1401	1401	NaN						0	12.244
Q6P2Q9	Q6P2Q9	11	11	11	Pre-mRNA-processing-splicing factor 8	PRPF8		1	11	11	11	0	0	0	0	1	10	1	0	0	0	0	0	1	10	1	0	0	0	0	0	1	10	1	0	4.5	4.5	4.5	273.6	2335	2335	NaN						0	26.799
Q6P587	Q6P587	1	1	1	Acylpyruvase FAHD1, mitochondrial	FAHD1		1	1	1	1	0	0	0	1	0	0	0	0	0	0	0	1	0	0	0	0	0	0	0	1	0	0	0	0	5.4	5.4	5.4	24.843	224	224	4				1		0.00065402	2.2494
Q6P5Q4	Q6P5Q4	1	1	1	Leiomodin-2	LMOD2		1	1	1	1	0	0	0	0	0	1	0	0	0	0	0	0	0	1	0	0	0	0	0	0	0	1	0	0	3.1	3.1	3.1	61.675	547	547	NaN						1	-2
Q6P5R6	Q6P5R6	2	1	1	60S ribosomal protein L22-like 1	RPL22L1		1	2	1	1	0	0	0	0	0	2	0	0	0	0	0	0	0	1	0	0	0	0	0	0	0	1	0	0	16.4	9.8	9.8	14.606	122	122	NaN						0.0036452	1.6953
Q6PI48	Q6PI48	1	1	1	Aspartate--tRNA ligase, mitochondrial	DARS2		1	1	1	1	0	0	1	0	0	0	1	0	0	0	1	0	0	0	1	0	0	0	1	0	0	0	1	0	1.4	1.4	1.4	73.562	645	645	2		1				0.0053286	1.5613
Q6PJT7	Q6PJT7	5	5	5	Zinc finger CCCH domain-containing protein 14	ZC3H14		1	5	5	5	0	0	0	0	0	0	1	4	0	0	0	0	0	0	1	4	0	0	0	0	0	0	1	4	8.4	8.4	8.4	82.875	736	736	NaN						0	15.636
Q6PKG0	Q6PKG0	2	2	2	La-related protein 1	LARP1		1	2	2	2	0	0	0	0	0	2	0	0	0	0	0	0	0	2	0	0	0	0	0	0	0	2	0	0	2.2	2.2	2.2	123.51	1096	1096	NaN						0	3.7725
Q6PL18	Q6PL18	2	2	2	ATPase family AAA domain-containing protein 2	ATAD2		1	2	2	2	0	0	0	0	0	0	2	0	0	0	0	0	0	0	2	0	0	0	0	0	0	0	2	0	2.5	2.5	2.5	158.55	1390	1390	NaN						0	4.8316
Q6S8J3;A5A3E0;P0CG38;P0CG39;Q6S5H5;Q6S545;A6NI47;Q6S8J7;B2RU33;A0A0A6YYL3;H3BUK9;A0JP26	Q6S8J3;A5A3E0;P0CG38;P0CG39	10;9;8;6;1;1;1;1;1;1;1;1	1;1;1;1;1;1;1;1;1;1;1;1	1;1;1;1;1;1;1;1;1;1;1;1	POTE ankyrin domain family member E;POTE ankyrin domain family member F;POTE ankyrin domain family member I;POTE ankyrin domain family member J	POTEE;POTEF;POTEI;POTEJ	;;;	12	10	1	1	7	8	4	7	7	8	8	8	0	1	0	0	0	0	0	0	0	1	0	0	0	0	0	0	9.3	0.7	0.7	121.36	1075	1075;1075;1075;1038;508;545;508;498;542;544;544;581	4				1		1	-2
Q6UB35	Q6UB35	20	19	19	Monofunctional C1-tetrahydrofolate synthase, mitochondrial	MTHFD1L		1	20	19	19	2	11	2	4	6	7	4	14	2	10	2	4	6	7	4	13	2	10	2	4	6	7	4	13	23.1	22.4	22.4	105.79	978	978	1.28	14	3	1			0	68.555
Q6UN15;A0A0B4J203	Q6UN15;A0A0B4J203	4;3	4;3	4;3	Pre-mRNA 3-end-processing factor FIP1	FIP1L1	;	2	4	4	4	2	3	0	0	2	0	2	2	2	3	0	0	2	0	2	2	2	3	0	0	2	0	2	2	9.3	9.3	9.3	66.526	594	594;849	2		6				0	18.541
Q6UVK1	Q6UVK1	1	1	1	Chondroitin sulfate proteoglycan 4	CSPG4		1	1	1	1	0	0	0	0	0	1	0	0	0	0	0	0	0	1	0	0	0	0	0	0	0	1	0	0	0.5	0.5	0.5	250.53	2322	2322	NaN						0.0092166	1.4163
Q6UWI4	Q6UWI4	1	1	1	Protein shisa-2 homolog	SHISA2		1	1	1	1	0	0	0	0	0	0	0	1	0	0	0	0	0	0	0	1	0	0	0	0	0	0	0	1	7.1	7.1	7.1	31.375	295	295	NaN						0.0076112	1.512
Q6UWP8	Q6UWP8	15	15	15	Suprabasin	SBSN		1	15	15	15	1	1	1	15	0	0	0	0	1	1	1	15	0	0	0	0	1	1	1	15	0	0	0	0	47.8	47.8	47.8	60.54	590	590	2.87	2		29			0	323.31
Q6UXA7	Q6UXA7	4	4	4	Uncharacterized protein C6orf15	C6orf15		1	4	4	4	1	1	1	0	0	1	2	3	1	1	1	0	0	1	2	3	1	1	1	0	0	1	2	3	23.4	23.4	23.4	34.195	325	325	3.67			1	2		0	67.548
Q6UXN9	Q6UXN9	7	7	7	WD repeat-containing protein 82	WDR82		1	7	7	7	4	6	2	0	2	1	0	1	4	6	2	0	2	1	0	1	4	6	2	0	2	1	0	1	24	24	24	35.079	313	313	3.5			7	7		0	20.497
Q6UXY8	Q6UXY8	1	1	1	Transmembrane channel-like protein 5	TMC5		1	1	1	1	0	0	0	0	0	0	1	0	0	0	0	0	0	0	1	0	0	0	0	0	0	0	1	0	1.3	1.3	1.3	114.8	1006	1006	NaN						1	-2
Q6ZSI9	Q6ZSI9	1	1	1	Calpain-12	CAPN12		1	1	1	1	0	0	0	0	0	1	0	0	0	0	0	0	0	1	0	0	0	0	0	0	0	1	0	0	1.4	1.4	1.4	81.036	719	719	NaN						1	-2
Q6ZVX7	Q6ZVX7	5	5	5	F-box only protein 50	NCCRP1		1	5	5	5	2	1	0	5	0	0	0	1	2	1	0	5	0	0	0	1	2	1	0	5	0	0	0	1	20.7	20.7	20.7	30.847	275	275	3.08	1		9	1	1	0	127.52
Q70EL1	Q70EL1	28	28	28	Inactive ubiquitin carboxyl-terminal hydrolase 54	USP54		1	28	28	28	4	14	9	11	10	4	12	20	4	14	9	11	10	4	12	20	4	14	9	11	10	4	12	20	20.3	20.3	20.3	187.39	1684	1684	1	41					0	157.14
Q71DI3	Q71DI3	10	10	1	Histone H3.2	HIST2H3A		1	10	10	1	3	3	3	4	7	4	5	6	3	3	3	4	7	4	5	6	0	0	0	0	0	1	1	1	60.3	60.3	23.5	15.388	136	136	4.47		1	3	1	14	0	126.66
Q71RC2	Q71RC2	10	10	10	La-related protein 4	LARP4		1	10	10	10	3	3	0	1	6	0	2	5	3	3	0	1	6	0	2	5	3	3	0	1	6	0	2	5	18.2	18.2	18.2	80.595	724	724	3.29		1	3	3		0	38.646
Q71U36	Q71U36	26	2	0	Tubulin alpha-1A chain	TUBA1A		1	26	2	0	20	20	10	20	16	23	17	18	1	1	1	1	0	2	1	1	0	0	0	0	0	0	0	0	62.3	6	0	50.135	451	451	3.2			4	1		0	27.475
Q71UM5	Q71UM5	4	4	1	40S ribosomal protein S27-like	RPS27L		1	4	4	1	0	0	0	1	1	4	2	2	0	0	0	1	1	4	2	2	0	0	0	0	0	1	1	1	40.5	40.5	13.1	9.4771	84	84	3			1			0	16.438
Q7KZF4	Q7KZF4	16	16	16	Staphylococcal nuclease domain-containing protein 1	SND1		1	16	16	16	0	0	0	1	0	16	0	0	0	0	0	1	0	16	0	0	0	0	0	1	0	16	0	0	20.8	20.8	20.8	102	910	910	3			1			0	110.35
Q7L014	Q7L014	3	3	3	Probable ATP-dependent RNA helicase DDX46	DDX46		1	3	3	3	0	0	0	0	0	3	0	0	0	0	0	0	0	3	0	0	0	0	0	0	0	3	0	0	3.1	3.1	3.1	117.36	1031	1031	NaN						0	3.8803
Q7L1Q6	Q7L1Q6	4	4	4	Basic leucine zipper and W2 domain-containing protein 1	BZW1		1	4	4	4	0	0	0	0	0	4	0	0	0	0	0	0	0	4	0	0	0	0	0	0	0	4	0	0	9.3	9.3	9.3	48.043	419	419	NaN						0	4.2958
Q7L2E3	Q7L2E3	2	2	2	Putative ATP-dependent RNA helicase DHX30	DHX30		1	2	2	2	0	1	0	0	1	1	0	0	0	1	0	0	1	1	0	0	0	1	0	0	1	1	0	0	2.3	2.3	2.3	133.94	1194	1194	1	1					0.00064683	2.1711
Q7L2H7	Q7L2H7	4	4	4	Eukaryotic translation initiation factor 3 subunit M	EIF3M		1	4	4	4	0	0	0	0	0	4	0	0	0	0	0	0	0	4	0	0	0	0	0	0	0	4	0	0	14.2	14.2	14.2	42.502	374	374	NaN						0	9.5156
Q7L576;Q96F07	Q7L576	6;2	6;2	6;2	Cytoplasmic FMR1-interacting protein 1	CYFIP1		2	6	6	6	0	0	0	0	1	6	0	0	0	0	0	0	1	6	0	0	0	0	0	0	1	6	0	0	5.5	5.5	5.5	145.18	1253	1253;1278	NaN						0	15.473
Q7L9L4;Q9H8S9	Q7L9L4;Q9H8S9	1;1	1;1	1;1	MOB kinase activator 1B;MOB kinase activator 1A	MOB1B;MOB1A	;	2	1	1	1	0	0	0	0	0	1	0	0	0	0	0	0	0	1	0	0	0	0	0	0	0	1	0	0	5.1	5.1	5.1	25.091	216	216;216	NaN						0	2.6682
Q7Z2W4	Q7Z2W4	38	38	37	Zinc finger CCCH-type antiviral protein 1	ZC3HAV1		1	38	38	37	10	19	5	13	21	9	25	29	10	19	5	13	21	9	25	29	10	18	5	12	21	8	24	28	43.8	43.8	42.9	101.43	902	902	2.22	14	36	14	8		0	323.31
Q7Z3B4	Q7Z3B4	2	2	2	Nucleoporin p54	NUP54		1	2	2	2	0	0	0	0	0	2	0	0	0	0	0	0	0	2	0	0	0	0	0	0	0	2	0	0	4.3	4.3	4.3	55.435	507	507	NaN						0.0030469	1.7106
Q7Z406	Q7Z406	13	4	4	Myosin-14	MYH14		1	13	4	4	1	2	5	5	2	8	9	4	0	0	1	3	0	2	1	1	0	0	1	3	0	2	1	1	5.9	2	2	227.87	1995	1995	2.2	2		3			0	5.3034
Q7Z478	Q7Z478	6	6	6	ATP-dependent RNA helicase DHX29	DHX29		1	6	6	6	1	5	0	0	0	0	0	1	1	5	0	0	0	0	0	1	1	5	0	0	0	0	0	1	5.3	5.3	5.3	155.23	1369	1369	1	6					0	5.1805
Q7Z4B0	Q7Z4B0	1	1	1	Putative uncharacterized protein encoded by LINC00305	LINC00305		1	1	1	1	0	0	0	0	0	0	0	1	0	0	0	0	0	0	0	1	0	0	0	0	0	0	0	1	11.6	11.6	11.6	12.6	112	112	NaN						1	-2
Q7Z4K8	Q7Z4K8	1	1	1	Tripartite motif-containing protein 46	TRIM46		1	1	1	1	0	0	1	1	0	0	0	0	0	0	1	1	0	0	0	0	0	0	1	1	0	0	0	0	1.3	1.3	1.3	83.423	759	759	2.5	1	1	1	1		1	-2
Q7Z5V6	Q7Z5V6	1	1	1	Protein phosphatase 1 regulatory subunit 32	PPP1R32		1	1	1	1	0	0	0	0	0	0	1	0	0	0	0	0	0	0	1	0	0	0	0	0	0	0	1	0	3.5	3.5	3.5	47.294	425	425	NaN						0.0097477	1.3828
Q7Z6Z7	Q7Z6Z7	3	3	3	E3 ubiquitin-protein ligase HUWE1	HUWE1		1	3	3	3	0	0	0	0	0	3	0	0	0	0	0	0	0	3	0	0	0	0	0	0	0	3	0	0	0.7	0.7	0.7	481.89	4374	4374	NaN						0	19.189
Q9BYJ9;Q7Z739	Q9BYJ9;Q7Z739	2;2	1;1	1;1	YTH domain-containing family protein 1;YTH domain-containing family protein 3	YTHDF1;YTHDF3	;	2	2	1	1	0	1	0	0	0	0	0	1	0	0	0	0	0	0	0	1	0	0	0	0	0	0	0	1	4.1	2.5	2.5	60.873	559	559;585	NaN						0.00064267	2.1221
Q7Z7A3	Q7Z7A3	7	7	7	Cytoplasmic tRNA 2-thiolation protein 1	CTU1		1	7	7	7	2	4	0	1	1	0	1	0	2	4	0	1	1	0	1	0	2	4	0	1	1	0	1	0	25.6	25.6	25.6	36.45	348	348	3.43			4	3		0	9.6249
Q86SG5	Q86SG5	8	2	2	Protein S100-A7A	S100A7A		1	8	2	2	3	2	1	7	0	4	1	3	0	0	0	2	0	0	0	0	0	0	0	2	0	0	0	0	62.4	11.9	11.9	11.305	101	101	3			3			0	3.7713
Q86TB9	Q86TB9	1	1	1	Protein PAT1 homolog 1	PATL1		1	1	1	1	0	0	0	0	0	1	0	0	0	0	0	0	0	1	0	0	0	0	0	0	0	1	0	0	1.8	1.8	1.8	86.849	770	770	NaN						0	11.498
Q86TX2;P49753	Q86TX2;P49753	12;11	12;11	12;11	Acyl-coenzyme A thioesterase 1;Acyl-coenzyme A thioesterase 2, mitochondrial	ACOT1;ACOT2	;	2	12	12	12	5	6	2	6	5	2	6	10	5	6	2	6	5	2	6	10	5	6	2	6	5	2	6	10	31.1	31.1	31.1	46.277	421	421;483	3.32			13	6		0	62.775
Q86U42	Q86U42	3	3	3	Polyadenylate-binding protein 2	PABPN1		1	3	3	3	0	0	0	0	0	3	0	0	0	0	0	0	0	3	0	0	0	0	0	0	0	3	0	0	11.4	11.4	11.4	32.749	306	306	NaN						0	9.967
Q86UW9	Q86UW9	2	2	2	Probable E3 ubiquitin-protein ligase DTX2	DTX2		1	2	2	2	0	1	0	0	1	0	0	1	0	1	0	0	1	0	0	1	0	1	0	0	1	0	0	1	4.2	4.2	4.2	67.246	622	622	2		2				0.00064851	2.1853
Q86V21	Q86V21	3	3	3	Acetoacetyl-CoA synthetase	AACS		1	3	3	3	0	0	0	0	0	3	0	0	0	0	0	0	0	3	0	0	0	0	0	0	0	3	0	0	4	4	4	75.143	672	672	NaN						0	3.768
Q86V81	Q86V81	1	1	1	THO complex subunit 4	ALYREF		1	1	1	1	0	0	0	0	0	1	1	0	0	0	0	0	0	1	1	0	0	0	0	0	0	1	1	0	4.3	4.3	4.3	26.888	257	257	NaN						0	2.8988
Q86VN1	Q86VN1	1	1	1	Vacuolar protein-sorting-associated protein 36	VPS36		1	1	1	1	0	0	0	0	0	1	0	0	0	0	0	0	0	1	0	0	0	0	0	0	0	1	0	0	2.3	2.3	2.3	43.816	386	386	NaN						0.0075802	1.4924
Q86VP6	Q86VP6	18	18	18	Cullin-associated NEDD8-dissociated protein 1	CAND1		1	18	18	18	0	0	0	0	0	18	0	0	0	0	0	0	0	18	0	0	0	0	0	0	0	18	0	0	17.9	17.9	17.9	136.37	1230	1230	NaN						0	135.8
Q86W42	Q86W42	3	3	3	THO complex subunit 6 homolog	THOC6		1	3	3	3	2	2	0	0	0	0	0	0	2	2	0	0	0	0	0	0	2	2	0	0	0	0	0	0	10.3	10.3	10.3	37.535	341	341	3.5			2	2		0	4.6972
Q86X55	Q86X55	3	3	3	Histone-arginine methyltransferase CARM1	CARM1		1	3	3	3	0	0	0	0	0	3	0	0	0	0	0	0	0	3	0	0	0	0	0	0	0	3	0	0	5.1	5.1	5.1	65.853	608	608	NaN						0	8.2615
Q86XF0;P00374	Q86XF0	3;1	3;1	3;1	Dihydrofolate reductase, mitochondrial	DHFRL1		2	3	3	3	0	0	0	0	0	3	0	0	0	0	0	0	0	3	0	0	0	0	0	0	0	3	0	0	9.1	9.1	9.1	21.62	187	187;187	NaN						0	3.3195
Q86Y79	Q86Y79	1	1	1	Probable peptidyl-tRNA hydrolase	PTRH1		1	1	1	1	0	1	0	0	0	0	0	1	0	1	0	0	0	0	0	1	0	1	0	0	0	0	0	1	4.7	4.7	4.7	22.936	214	214	5					1	0	2.4726
Q8IUE6	Q8IUE6	6	1	1	Histone H2A type 2-B	HIST2H2AB		1	6	1	1	5	3	3	4	3	3	3	3	1	1	1	1	0	1	1	1	1	1	1	1	0	1	1	1	63.1	5.4	5.4	13.995	130	130	5					4	0	4.0018
Q8IUH3	Q8IUH3	1	1	1	RNA-binding protein 45	RBM45		1	1	1	1	1	1	0	0	0	0	0	0	1	1	0	0	0	0	0	0	1	1	0	0	0	0	0	0	2.7	2.7	2.7	53.502	476	476	3.5			1	1		0	2.8334
Q8IVS2	Q8IVS2	4	4	4	Malonyl-CoA-acyl carrier protein transacylase, mitochondrial	MCAT		1	4	4	4	1	1	0	1	3	0	3	3	1	1	0	1	3	0	3	3	1	1	0	1	3	0	3	3	11.8	11.8	11.8	42.961	390	390	3.67			1	2		0	13.256
Q8IVT2	Q8IVT2	11	11	11	Mitotic interactor and substrate of PLK1	MISP		1	11	11	11	2	4	2	1	5	0	1	6	2	4	2	1	5	0	1	6	2	4	2	1	5	0	1	6	21.9	21.9	21.9	75.356	679	679	2		10				0	31.85
Q8IWR0	Q8IWR0	3	3	3	Zinc finger CCCH domain-containing protein 7A	ZC3H7A		1	3	3	3	0	1	0	0	0	0	0	2	0	1	0	0	0	0	0	2	0	1	0	0	0	0	0	2	3.9	3.9	3.9	110.54	971	971	1	1					0	3.5903
Q8IWT3	Q8IWT3	2	2	2	Cullin-9	CUL9		1	2	2	2	0	0	0	0	0	1	0	1	0	0	0	0	0	1	0	1	0	0	0	0	0	1	0	1	0.7	0.7	0.7	281.23	2517	2517	NaN						0.0097701	1.3956
Q8IWX8	Q8IWX8	2	2	2	Calcium homeostasis endoplasmic reticulum protein	CHERP		1	2	2	2	0	0	0	0	0	2	0	1	0	0	0	0	0	2	0	1	0	0	0	0	0	2	0	1	2.4	2.4	2.4	103.7	916	916	NaN						0.0024661	1.8142
Q8IX12	Q8IX12	4	4	4	Cell division cycle and apoptosis regulator protein 1	CCAR1		1	4	4	4	1	1	0	1	0	3	0	0	1	1	0	1	0	3	0	0	1	1	0	1	0	3	0	0	2.9	2.9	2.9	132.82	1150	1150	5					7	0	3.592
Q8IXQ5	Q8IXQ5	1	1	1	Kelch-like protein 7	KLHL7		1	1	1	1	0	0	0	0	0	0	1	1	0	0	0	0	0	0	1	1	0	0	0	0	0	0	1	1	2.2	2.2	2.2	65.991	586	586	NaN						1	-2
Q8IY67	Q8IY67	3	3	3	Ribonucleoprotein PTB-binding 1	RAVER1		1	3	3	3	1	1	0	1	0	0	0	0	1	1	0	1	0	0	0	0	1	1	0	1	0	0	0	0	8.7	8.7	8.7	63.876	606	606	2		3				0	57.549
Q8IY81	Q8IY81	1	1	1	pre-rRNA processing protein FTSJ3	FTSJ3		1	1	1	1	0	0	0	0	0	0	0	1	0	0	0	0	0	0	0	1	0	0	0	0	0	0	0	1	1.1	1.1	1.1	96.557	847	847	NaN						0.0012594	1.9374
Q8IYB5	Q8IYB5	1	1	1	Stromal membrane-associated protein 1	SMAP1		1	1	1	1	0	0	0	0	0	1	0	0	0	0	0	0	0	1	0	0	0	0	0	0	0	1	0	0	2.6	2.6	2.6	50.386	467	467	NaN						0	9.2159
Q8IYD1	Q8IYD1	5	1	1	Eukaryotic peptide chain release factor GTP-binding subunit ERF3B	GSPT2		1	5	1	1	1	1	1	2	2	3	1	2	1	1	0	1	0	1	1	1	1	1	0	1	0	1	1	1	8.8	2.7	2.7	68.882	628	628	2		3				0	20.331
Q8IYT4	Q8IYT4	1	1	1	Katanin p60 ATPase-containing subunit A-like 2	KATNAL2		1	1	1	1	0	1	0	1	0	1	0	0	0	1	0	1	0	1	0	0	0	1	0	1	0	1	0	0	2.2	2.2	2.2	61.252	538	538	2.5		1	1			0	2.4475
Q8IZ83	Q8IZ83	5	5	5	Aldehyde dehydrogenase family 16 member A1	ALDH16A1		1	5	5	5	2	2	1	0	1	0	0	3	2	2	1	0	1	0	0	3	2	2	1	0	1	0	0	3	6.1	6.1	6.1	85.126	802	802	2		5				0	7.8346
Q8IZH2	Q8IZH2	32	32	32	5-3 exoribonuclease 1	XRN1		1	32	32	32	6	18	6	15	9	1	10	20	6	18	6	15	9	1	10	20	6	18	6	15	9	1	10	20	19.8	19.8	19.8	194.1	1706	1706	1	48					0	87.878
Q8N0V3	Q8N0V3	1	1	1	Putative ribosome-binding factor A, mitochondrial	RBFA		1	1	1	1	0	0	0	0	0	0	0	1	0	0	0	0	0	0	0	1	0	0	0	0	0	0	0	1	3.2	3.2	3.2	38.359	343	343	NaN						0.0047904	1.5949
Q8N163	Q8N163	5	5	5	Cell cycle and apoptosis regulator protein 2	CCAR2		1	5	5	5	0	3	0	0	1	3	0	1	0	3	0	0	1	3	0	1	0	3	0	0	1	3	0	1	6.5	6.5	6.5	102.9	923	923	1	3					0	20.811
Q8N1F7	Q8N1F7	8	8	8	Nuclear pore complex protein Nup93	NUP93		1	8	8	8	0	0	0	0	0	8	0	0	0	0	0	0	0	8	0	0	0	0	0	0	0	8	0	0	10.5	10.5	10.5	93.487	819	819	NaN						0	57.193
Q8N1G4	Q8N1G4	19	19	19	Leucine-rich repeat-containing protein 47	LRRC47		1	19	19	19	8	10	11	11	5	6	10	17	8	10	11	11	5	6	10	17	8	10	11	11	5	6	10	17	38.3	38.3	38.3	63.472	583	583	2		45				0	128.14
Q8N201	Q8N201	2	2	2	Integrator complex subunit 1	INTS1		1	2	2	2	0	0	0	0	0	2	0	0	0	0	0	0	0	2	0	0	0	0	0	0	0	2	0	0	0.8	0.8	0.8	244.29	2190	2190	NaN						0.0048077	1.6283
Q8N394	Q8N394	1	1	1	Transmembrane and TPR repeat-containing protein 2	TMTC2		1	1	1	1	1	0	0	1	0	0	0	0	1	0	0	1	0	0	0	0	1	0	0	1	0	0	0	0	1.8	1.8	1.8	94.129	836	836	3.33			2	1		1	-2
Q8N5L8	Q8N5L8	1	1	1	Ribonuclease P protein subunit p25-like protein	RPP25L		1	1	1	1	0	0	0	0	0	1	0	0	0	0	0	0	0	1	0	0	0	0	0	0	0	1	0	0	5.5	5.5	5.5	17.631	163	163	NaN						0.0012634	1.9673
Q8N684	Q8N684	3	3	3	Cleavage and polyadenylation specificity factor subunit 7	CPSF7		1	3	3	3	0	0	0	0	0	3	0	0	0	0	0	0	0	3	0	0	0	0	0	0	0	3	0	0	9.3	9.3	9.3	52.049	471	471	NaN						0	10.613
Q8N766	Q8N766	2	2	2	ER membrane protein complex subunit 1	EMC1		1	2	2	2	0	0	0	0	0	2	0	0	0	0	0	0	0	2	0	0	0	0	0	0	0	2	0	0	2.3	2.3	2.3	111.76	993	993	NaN						0.0024465	1.7599
Q8N884	Q8N884	1	1	1	Cyclic GMP-AMP synthase	MB21D1		1	1	1	1	0	0	0	0	0	0	0	1	0	0	0	0	0	0	0	1	0	0	0	0	0	0	0	1	2.3	2.3	2.3	58.814	522	522	NaN						0.00065232	2.2242
Q8N8Q3	Q8N8Q3	1	1	1	Endonuclease V	ENDOV		1	1	1	1	0	0	1	1	0	1	1	1	0	0	1	1	0	1	1	1	0	0	1	1	0	1	1	1	6.4	6.4	6.4	30.791	282	282	3.2	1	1	1		2	0.004799	1.6147
Q8N9Q2	Q8N9Q2	2	2	2	Protein SREK1IP1	SREK1IP1		1	2	2	2	0	0	0	0	2	0	0	0	0	0	0	0	2	0	0	0	0	0	0	0	2	0	0	0	13.5	13.5	13.5	18.177	155	155	NaN						0	3.0847
Q8NBJ5	Q8NBJ5	1	1	1	Procollagen galactosyltransferase 1	COLGALT1		1	1	1	1	0	0	0	0	0	1	0	0	0	0	0	0	0	1	0	0	0	0	0	0	0	1	0	0	1.3	1.3	1.3	71.635	622	622	NaN						0.00063694	2.0322
Q8NBS9	Q8NBS9	1	1	1	Thioredoxin domain-containing protein 5	TXNDC5		1	1	1	1	0	0	0	0	0	1	0	0	0	0	0	0	0	1	0	0	0	0	0	0	0	1	0	0	2.1	2.1	2.1	47.628	432	432	NaN						0.00063452	2.006
Q8NC51	Q8NC51	1	1	1	Plasminogen activator inhibitor 1 RNA-binding protein	SERBP1		1	1	1	1	0	0	0	0	0	1	0	0	0	0	0	0	0	1	0	0	0	0	0	0	0	1	0	0	3.9	3.9	3.9	44.965	408	408	NaN						0	52.036
Q8NC60	Q8NC60	2	2	2	Nitric oxide-associated protein 1	NOA1		1	2	2	2	2	1	0	0	1	0	0	0	2	1	0	0	1	0	0	0	2	1	0	0	1	0	0	0	3.4	3.4	3.4	78.457	698	698	2		3				0	2.9077
Q8NCA5	Q8NCA5	3	3	3	Protein FAM98A	FAM98A		1	3	3	3	2	3	0	2	2	0	0	2	2	3	0	2	2	0	0	2	2	3	0	2	2	0	0	2	9.8	9.8	9.8	55.4	519	519	3.44			5	4		0	24.097
Q8ND30	Q8ND30	1	1	1	Liprin-beta-2	PPFIBP2		1	1	1	1	0	0	1	0	0	0	0	0	0	0	1	0	0	0	0	0	0	0	1	0	0	0	0	0	1.5	1.5	1.5	98.543	876	876	3			1			1	-2
Q8NDV7;Q9HCJ0	Q8NDV7	26;1	26;1	26;1	Trinucleotide repeat-containing gene 6A protein	TNRC6A		2	26	26	26	5	16	2	7	17	1	7	15	5	16	2	7	17	1	7	15	5	16	2	7	17	1	7	15	17.6	17.6	17.6	210.29	1962	1962;1690	1	31					0	121.5
Q8NF91	Q8NF91	2	2	2	Nesprin-1	SYNE1		1	2	2	2	0	1	0	0	0	1	0	0	0	1	0	0	0	1	0	0	0	1	0	0	0	1	0	0	0.2	0.2	0.2	1011.1	8797	8797	5					1	0.0048106	1.6338
Q8NG06	Q8NG06	8	8	8	E3 ubiquitin-protein ligase TRIM58	TRIM58		1	8	8	8	5	4	1	2	1	0	0	2	5	4	1	2	1	0	0	2	5	4	1	2	1	0	0	2	18.9	18.9	18.9	54.766	486	486	3.38			8	5		0	25.704
Q8NHH9	Q8NHH9	1	1	1	Atlastin-2	ATL2		1	1	1	1	0	0	0	0	0	1	0	0	0	0	0	0	0	1	0	0	0	0	0	0	0	1	0	0	1.7	1.7	1.7	66.228	583	583	NaN						0.00065963	2.3712
Q8TAQ2;Q92922	Q8TAQ2;Q92922	3;3	3;3	3;3	SWI/SNF complex subunit SMARCC2;SWI/SNF complex subunit SMARCC1	SMARCC2;SMARCC1	;	2	3	3	3	0	0	0	0	0	3	0	0	0	0	0	0	0	3	0	0	0	0	0	0	0	3	0	0	2.1	2.1	2.1	132.88	1214	1214;1105	NaN						0	6.0392
Q8TB24	Q8TB24	1	1	1	Ras and Rab interactor 3	RIN3		1	1	1	1	0	0	0	0	0	1	0	0	0	0	0	0	0	1	0	0	0	0	0	0	0	1	0	0	1.3	1.3	1.3	107.85	985	985	NaN						1	-2
Q8TB72	Q8TB72	3	1	1	Pumilio homolog 2	PUM2		1	3	1	1	0	0	0	0	2	1	1	2	0	0	0	0	0	0	1	1	0	0	0	0	0	0	1	1	3.6	1.6	1.6	114.21	1066	1066	NaN						0	20.26
Q8TBC3;Q9Y597	Q8TBC3	6;2	6;2	6;2	SH3KBP1-binding protein 1	SHKBP1		2	6	6	6	3	2	3	4	2	1	3	5	3	2	3	4	2	1	3	5	3	2	3	4	2	1	3	5	13.4	13.4	13.4	76.343	707	707;815	2		12				0	52.47
Q8TBC4	Q8TBC4	2	2	2	NEDD8-activating enzyme E1 catalytic subunit	UBA3		1	2	2	2	0	0	0	0	0	2	0	0	0	0	0	0	0	2	0	0	0	0	0	0	0	2	0	0	3.2	3.2	3.2	51.852	463	463	NaN						0.0036342	1.6853
Q8TC07	Q8TC07	4	4	4	TBC1 domain family member 15	TBC1D15		1	4	4	4	0	0	0	0	0	4	0	0	0	0	0	0	0	4	0	0	0	0	0	0	0	4	0	0	6.4	6.4	6.4	79.49	691	691	NaN						0	19.993
Q8TC12;H0YIZ8	Q8TC12	3;1	3;1	3;1	Retinol dehydrogenase 11	RDH11		2	3	3	3	1	1	1	0	1	0	0	0	1	1	1	0	1	0	0	0	1	1	1	0	1	0	0	0	12.3	12.3	12.3	35.386	318	318;118	3.67			1	2		0	2.5211
Q8TCD5	Q8TCD5	7	7	7	5(3)-deoxyribonucleotidase, cytosolic type	NT5C		1	7	7	7	1	3	3	2	0	1	2	3	1	3	3	2	0	1	2	3	1	3	3	2	0	1	2	3	42.3	42.3	42.3	23.382	201	201	4.67				3	6	0	24.881
Q8TCJ2	Q8TCJ2	2	2	2	Dolichyl-diphosphooligosaccharide--protein glycosyltransferase subunit STT3B	STT3B		1	2	2	2	0	0	0	0	0	2	0	0	0	0	0	0	0	2	0	0	0	0	0	0	0	2	0	0	1.9	1.9	1.9	93.673	826	826	NaN						0.00065574	2.2968
Q8TDN6	Q8TDN6	3	3	3	Ribosome biogenesis protein BRX1 homolog	BRIX1		1	3	3	3	0	0	0	0	0	1	2	0	0	0	0	0	0	1	2	0	0	0	0	0	0	1	2	0	8.8	8.8	8.8	41.401	353	353	NaN						0	8.6996
Q8TE68	Q8TE68	3	3	3	Epidermal growth factor receptor kinase substrate 8-like protein 1	EPS8L1		1	3	3	3	0	0	1	2	0	1	0	0	0	0	1	2	0	1	0	0	0	0	1	2	0	1	0	0	3.9	3.9	3.9	80.25	723	723	3			3			0	4.2326
Q8WTW4	Q8WTW4	1	1	1	Nitrogen permease regulator 2-like protein	NPRL2		1	1	1	1	1	0	0	0	0	0	0	0	1	0	0	0	0	0	0	0	1	0	0	0	0	0	0	0	3.4	3.4	3.4	43.658	380	380	4			1		1	0.0053699	1.5844
Q8WUF5	Q8WUF5	26	26	26	RelA-associated inhibitor	PPP1R13L		1	26	26	26	11	12	0	3	14	3	15	19	11	12	0	3	14	3	15	19	11	12	0	3	14	3	15	19	39.7	39.7	39.7	89.09	828	828	2.14		26	2	1		0	134.25
Q8WUM4	Q8WUM4	9	9	9	Programmed cell death 6-interacting protein	PDCD6IP		1	9	9	9	0	0	0	1	0	8	0	0	0	0	0	1	0	8	0	0	0	0	0	1	0	8	0	0	10.4	10.4	10.4	96.022	868	868	3			1			0	18.305
Q8WV41	Q8WV41	2	2	2	Sorting nexin-33	SNX33		1	2	2	2	0	1	0	0	0	0	0	1	0	1	0	0	0	0	0	1	0	1	0	0	0	0	0	1	3.3	3.3	3.3	65.264	574	574	2		1				0	2.7804
Q8WVB6;Q15813	Q8WVB6	9;1	9;1	9;1	Chromosome transmission fidelity protein 18 homolog	CHTF18		2	9	9	9	0	8	0	0	2	0	2	5	0	8	0	0	2	0	2	5	0	8	0	0	2	0	2	5	11.6	11.6	11.6	107.38	975	975;527	1	8					0	18.407
Q8WVC6	Q8WVC6	1	1	1	Dephospho-CoA kinase domain-containing protein	DCAKD		1	1	1	1	0	0	0	0	0	1	0	0	0	0	0	0	0	1	0	0	0	0	0	0	0	1	0	0	5.6	5.6	5.6	26.55	231	231	NaN						0	3.6659
Q8WVJ2	Q8WVJ2	1	1	1	NudC domain-containing protein 2	NUDCD2		1	1	1	1	0	0	0	0	0	1	0	0	0	0	0	0	0	1	0	0	0	0	0	0	0	1	0	0	6.4	6.4	6.4	17.676	157	157	NaN						0.0024845	1.8468
Q8WVM8	Q8WVM8	3	3	3	Sec1 family domain-containing protein 1	SCFD1		1	3	3	3	0	1	0	0	0	2	0	0	0	1	0	0	0	2	0	0	0	1	0	0	0	2	0	0	6.5	6.5	6.5	72.379	642	642	2		1				0	6.8876
Q8WVV4	Q8WVV4	16	16	16	Protein POF1B	POF1B		1	16	16	16	1	0	0	16	0	0	0	0	1	0	0	16	0	0	0	0	1	0	0	16	0	0	0	0	29.7	29.7	29.7	68.064	589	589	3.1			20		1	0	75.395
Q8WVV9	Q8WVV9	6	5	5	Heterogeneous nuclear ribonucleoprotein L-like	HNRNPLL		1	6	5	5	3	3	0	1	1	1	2	3	2	2	0	0	0	1	2	3	2	2	0	0	0	1	2	3	13.8	12.5	12.5	60.082	542	542	3.5			2	2		0	33.481
Q8WVX9	Q8WVX9	2	2	2	Fatty acyl-CoA reductase 1	FAR1		1	2	2	2	0	0	0	0	0	2	0	0	0	0	0	0	0	2	0	0	0	0	0	0	0	2	0	0	4.3	4.3	4.3	59.356	515	515	NaN						0	5.119
Q8WWM7	Q8WWM7	2	2	2	Ataxin-2-like protein	ATXN2L		1	2	2	2	0	0	0	0	0	2	0	0	0	0	0	0	0	2	0	0	0	0	0	0	0	2	0	0	1.7	1.7	1.7	113.37	1075	1075	NaN						0.001868	1.8556
Q8WX93	Q8WX93	5	5	5	Palladin	PALLD		1	5	5	5	0	1	0	0	1	4	1	3	0	1	0	0	1	4	1	3	0	1	0	0	1	4	1	3	4	4	4	150.56	1383	1383	1	1					0	14.359
Q8WXI7	Q8WXI7	2	2	2	Mucin-16	MUC16		1	2	2	2	0	0	0	0	0	2	0	0	0	0	0	0	0	2	0	0	0	0	0	0	0	2	0	0	0.2	0.2	0.2	1519.2	14507	14507	NaN						0	14.72
Q8WXX0	Q8WXX0	2	2	2	Dynein heavy chain 7, axonemal	DNAH7		1	2	2	2	1	0	0	0	0	1	0	0	1	0	0	0	0	1	0	0	1	0	0	0	0	1	0	0	0.9	0.9	0.9	461.15	4024	4024	2		2				0.0030562	1.7431
Q8WXX5	Q8WXX5	1	1	1	DnaJ homolog subfamily C member 9	DNAJC9		1	1	1	1	0	0	0	0	0	1	0	0	0	0	0	0	0	1	0	0	0	0	0	0	0	1	0	0	4.2	4.2	4.2	29.909	260	260	NaN						0.0075713	1.4874
Q8WXX7	Q8WXX7	7	7	7	Autism susceptibility gene 2 protein	AUTS2		1	7	7	7	3	3	0	1	3	0	1	6	3	3	0	1	3	0	1	6	3	3	0	1	3	0	1	6	8	8	8	138.98	1259	1259	2		7				0	18.364
Q8WYA6	Q8WYA6	1	1	1	Beta-catenin-like protein 1	CTNNBL1		1	1	1	1	0	0	0	0	0	1	0	0	0	0	0	0	0	1	0	0	0	0	0	0	0	1	0	0	1.4	1.4	1.4	65.173	563	563	NaN						0.00065746	2.3211
Q8WYK1	Q8WYK1	1	1	1	Contactin-associated protein-like 5	CNTNAP5		1	1	1	1	0	0	0	1	0	0	0	0	0	0	0	1	0	0	0	0	0	0	0	1	0	0	0	0	0.9	0.9	0.9	145.62	1306	1306	5					1	1	-2
Q8WZ42	Q8WZ42	3	3	3	Titin	TTN		1	3	3	3	0	1	1	1	0	1	1	2	0	1	1	1	0	1	1	2	0	1	1	1	0	1	1	2	0.1	0.1	0.1	3816	34350	34350	2.5		2	2			0.0024783	1.8404
Q92499	Q92499	25	25	25	ATP-dependent RNA helicase DDX1	DDX1		1	25	25	25	10	14	9	10	9	9	12	14	10	14	9	10	9	9	12	14	10	14	9	10	9	9	12	14	37.8	37.8	37.8	82.431	740	740	2		44				0	263.36
Q92522	Q92522	4	4	4	Histone H1x	H1FX		1	4	4	4	0	3	0	0	0	1	1	1	0	3	0	0	0	1	1	1	0	3	0	0	0	1	1	1	21.1	21.1	21.1	22.487	213	213	3			3			0	9.8966
Q92526	Q92526	7	1	1	T-complex protein 1 subunit zeta-2	CCT6B		1	7	1	1	4	6	2	5	5	5	4	5	0	0	0	0	1	0	0	0	0	0	0	0	1	0	0	0	12.6	2.3	2.3	57.821	530	530	NaN						0.00064309	2.1281
Q92544	Q92544	1	1	1	Transmembrane 9 superfamily member 4	TM9SF4		1	1	1	1	0	0	0	0	0	1	0	0	0	0	0	0	0	1	0	0	0	0	0	0	0	1	0	0	1.4	1.4	1.4	74.518	642	642	NaN						0.0048135	1.6338
Q92547	Q92547	1	1	1	DNA topoisomerase 2-binding protein 1	TOPBP1		1	1	1	1	0	0	1	1	0	0	0	0	0	0	1	1	0	0	0	0	0	0	1	1	0	0	0	0	0.9	0.9	0.9	170.68	1522	1522	2		2				1	-2
Q92598	Q92598	9	7	7	Heat shock protein 105 kDa	HSPH1		1	9	7	7	0	0	0	0	0	9	0	0	0	0	0	0	0	7	0	0	0	0	0	0	0	7	0	0	12.6	10	10	96.864	858	858	NaN						0	27.043
Q92616	Q92616	13	13	13	Translational activator GCN1	GCN1L1		1	13	13	13	0	0	0	0	0	13	0	0	0	0	0	0	0	13	0	0	0	0	0	0	0	13	0	0	6.5	6.5	6.5	292.75	2671	2671	NaN						0	104.49
Q92621	Q92621	2	2	2	Nuclear pore complex protein Nup205	NUP205		1	2	2	2	0	0	0	0	0	2	0	0	0	0	0	0	0	2	0	0	0	0	0	0	0	2	0	0	0.9	0.9	0.9	227.92	2012	2012	NaN						0	2.4324
Q92626	Q92626	3	3	3	Peroxidasin homolog	PXDN		1	3	3	3	1	2	0	2	0	1	0	0	1	2	0	2	0	1	0	0	1	2	0	2	0	1	0	0	2.1	2.1	2.1	165.27	1479	1479	1	5					0	4.4811
Q92688	Q92688	3	3	3	Acidic leucine-rich nuclear phosphoprotein 32 family member B	ANP32B		1	3	3	3	0	0	0	0	0	3	0	0	0	0	0	0	0	3	0	0	0	0	0	0	0	3	0	0	6.4	6.4	6.4	28.787	251	251	NaN						0	4.3364
Q92734	Q92734	6	6	6	Protein TFG	TFG		1	6	6	6	1	3	0	2	2	2	1	1	1	3	0	2	2	2	1	1	1	3	0	2	2	2	1	1	15	15	15	43.447	400	400	3.5			3	3		0	14.054
Q92804;P35637	Q92804	5;2	5;2	5;2	TATA-binding protein-associated factor 2N	TAF15		2	5	5	5	2	2	1	1	1	1	3	2	2	2	1	1	1	1	3	2	2	2	1	1	1	1	3	2	12.8	12.8	12.8	61.829	592	592;526	2		6				0	14.119
Q92817;A8MZ36	Q92817	22;1	22;1	22;1	Envoplakin	EVPL		2	22	22	22	0	0	0	22	0	0	0	0	0	0	0	22	0	0	0	0	0	0	0	22	0	0	0	0	12.1	12.1	12.1	231.6	2033	2033;301	3.05			21	1		0	46.027
Q92828;Q9UQN3	Q92828	11;1	11;1	11;1	Coronin-2A	CORO2A		2	11	11	11	4	7	2	3	3	0	5	7	4	7	2	3	3	0	5	7	4	7	2	3	3	0	5	7	20	20	20	59.763	525	525;213	3.39			11	7		0	52.935
Q92841	Q92841	39	26	26	Probable ATP-dependent RNA helicase DDX17	DDX17		1	39	26	26	29	30	30	31	30	31	33	33	20	22	22	21	17	22	23	23	20	22	22	21	17	22	23	23	49.9	36.9	36.9	80.272	729	729	2.19	5	135	16	10		0	323.31
Q92871	Q92871	3	2	2	Phosphomannomutase 1	PMM1		1	3	2	2	1	1	1	1	0	1	0	2	0	1	0	0	0	0	0	1	0	1	0	0	0	0	0	1	12.2	9.5	9.5	29.746	262	262	3			1			0.0058997	1.553
Q92879	Q92879	1	1	1	CUGBP Elav-like family member 1	CELF1		1	1	1	1	0	0	0	0	0	1	0	0	0	0	0	0	0	1	0	0	0	0	0	0	0	1	0	0	1.6	1.6	1.6	52.063	486	486	NaN						1	-2
Q92900	Q92900	19	19	19	Regulator of nonsense transcripts 1	UPF1		1	19	19	19	2	10	0	5	1	10	5	9	2	10	0	5	1	10	5	9	2	10	0	5	1	10	5	9	21	21	21	124.34	1129	1129	1	17					0	82.908
Q92905	Q92905	2	2	2	COP9 signalosome complex subunit 5	COPS5		1	2	2	2	0	0	0	0	0	2	0	0	0	0	0	0	0	2	0	0	0	0	0	0	0	2	0	0	5.4	5.4	5.4	37.578	334	334	NaN						0	5.4319
Q92945	Q92945	9	7	7	Far upstream element-binding protein 2	KHSRP		1	9	7	7	0	0	0	0	0	9	0	0	0	0	0	0	0	7	0	0	0	0	0	0	0	7	0	0	14.3	13.1	13.1	73.114	711	711	NaN						0	29.133
Q92973;O14787	Q92973;O14787	8;4	8;4	8;4	Transportin-1;Transportin-2	TNPO1;TNPO2	;	2	8	8	8	0	0	0	0	0	8	0	0	0	0	0	0	0	8	0	0	0	0	0	0	0	8	0	0	9.9	9.9	9.9	102.35	898	898;897	NaN						0	27.175
Q92974	Q92974	2	2	2	Rho guanine nucleotide exchange factor 2	ARHGEF2		1	2	2	2	0	0	0	0	1	2	0	0	0	0	0	0	1	2	0	0	0	0	0	0	1	2	0	0	2.1	2.1	2.1	111.54	986	986	NaN						0	4.1232
Q93008	Q93008	4	4	2	Probable ubiquitin carboxyl-terminal hydrolase FAF-X	USP9X		1	4	4	2	0	0	0	0	0	4	0	0	0	0	0	0	0	4	0	0	0	0	0	0	0	2	0	0	1.4	1.4	0.7	292.28	2570	2570	NaN						0	4.1072
Q93052	Q93052	1	1	1	Lipoma-preferred partner	LPP		1	1	1	1	0	0	0	0	0	0	0	1	0	0	0	0	0	0	0	1	0	0	0	0	0	0	0	1	4.4	4.4	4.4	65.746	612	612	NaN						0	3.3778
Q969G3	Q969G3	2	2	2	SWI/SNF-related matrix-associated actin-dependent regulator of chromatin subfamily E member 1	SMARCE1		1	2	2	2	1	1	0	0	0	1	0	0	1	1	0	0	0	1	0	0	1	1	0	0	0	1	0	0	4.1	4.1	4.1	46.649	411	411	2		2				0.00063371	2.0007
Q969L4	Q969L4	1	1	1	U7 snRNA-associated Sm-like protein LSm10	LSM10		1	1	1	1	0	0	0	0	0	0	1	0	0	0	0	0	0	0	1	0	0	0	0	0	0	0	1	0	8.1	8.1	8.1	14.08	123	123	NaN						1	-2
Q969Q0	Q969Q0	5	1	1	60S ribosomal protein L36a-like	RPL36AL		1	5	1	1	1	2	3	0	3	2	2	3	0	0	1	0	1	1	1	1	0	0	1	0	1	1	1	1	34.9	7.5	7.5	12.469	106	106	5					1	0.003643	1.6951
Q969T7	Q969T7	2	2	2	7-methylguanosine phosphate-specific 5-nucleotidase	NT5C3B		1	2	2	2	0	0	0	0	0	2	0	0	0	0	0	0	0	2	0	0	0	0	0	0	0	2	0	0	5.3	5.3	5.3	34.389	300	300	NaN						0.00065147	2.2166
Q969T9	Q969T9	1	1	1	WW domain-binding protein 2	WBP2		1	1	1	1	0	0	0	0	0	1	0	0	0	0	0	0	0	1	0	0	0	0	0	0	0	1	0	0	3.8	3.8	3.8	28.087	261	261	NaN						0.0075846	1.4956
Q969V3	Q969V3	3	3	3	Nicalin	NCLN		1	3	3	3	0	0	0	0	0	3	0	0	0	0	0	0	0	3	0	0	0	0	0	0	0	3	0	0	5.2	5.2	5.2	62.974	563	563	NaN						0	2.4721
Q96A32	Q96A32	2	2	2	Myosin regulatory light chain 2, skeletal muscle isoform	MYLPF		1	2	2	2	0	2	0	0	0	0	0	0	0	2	0	0	0	0	0	0	0	2	0	0	0	0	0	0	13	13	13	19.014	169	169	4				2		0.0058858	1.5428
Q96A33	Q96A33	2	2	2	Coiled-coil domain-containing protein 47	CCDC47		1	2	2	2	0	0	0	0	0	2	0	0	0	0	0	0	0	2	0	0	0	0	0	0	0	2	0	0	2.1	2.1	2.1	55.873	483	483	NaN						0	2.9628
Q96AC1	Q96AC1	2	2	2	Fermitin family homolog 2	FERMT2		1	2	2	2	0	0	0	0	0	2	0	0	0	0	0	0	0	2	0	0	0	0	0	0	0	2	0	0	2.5	2.5	2.5	77.86	680	680	NaN						0	2.5682
Q96AE4	Q96AE4	10	10	8	Far upstream element-binding protein 1	FUBP1		1	10	10	8	0	0	0	0	0	10	0	0	0	0	0	0	0	10	0	0	0	0	0	0	0	8	0	0	12.3	12.3	10.9	67.56	644	644	NaN						0	15.092
Q96AG4	Q96AG4	2	2	2	Leucine-rich repeat-containing protein 59	LRRC59		1	2	2	2	0	0	0	0	0	2	0	0	0	0	0	0	0	2	0	0	0	0	0	0	0	2	0	0	7.2	7.2	7.2	34.93	307	307	NaN						0	3.9362
Q96AY3	Q96AY3	3	3	3	Peptidyl-prolyl cis-trans isomerase FKBP10	FKBP10		1	3	3	3	0	0	0	0	0	3	0	0	0	0	0	0	0	3	0	0	0	0	0	0	0	3	0	0	5.3	5.3	5.3	64.244	582	582	NaN						0	3.4165
Q96CS3	Q96CS3	7	7	7	FAS-associated factor 2	FAF2		1	7	7	7	2	4	0	1	0	3	2	1	2	4	0	1	0	3	2	1	2	4	0	1	0	3	2	1	20.4	20.4	20.4	52.623	445	445	3.57			3	4		0	27.454
Q96CW1	Q96CW1	13	13	13	AP-2 complex subunit mu	AP2M1		1	13	13	13	5	10	1	4	2	1	5	5	5	10	1	4	2	1	5	5	5	10	1	4	2	1	5	5	30.1	30.1	30.1	49.654	435	435	3.48			12	11		0	17.581
Q96DH6;O43347	Q96DH6	3;1	3;1	3;1	RNA-binding protein Musashi homolog 2	MSI2		2	3	3	3	1	2	1	0	0	0	0	2	1	2	1	0	0	0	0	2	1	2	1	0	0	0	0	2	11.9	11.9	11.9	35.196	328	328;362	3.25			3	1		0	13.832
Q96EE3	Q96EE3	7	7	7	Nucleoporin SEH1	SEH1L		1	7	7	7	6	5	0	0	0	1	0	0	6	5	0	0	0	1	0	0	6	5	0	0	0	1	0	0	23.9	23.9	23.9	39.648	360	360	3.55			5	6		0	20.092
Q96EH5	Q96EH5	1	1	1	60S ribosomal protein L39-like	RPL39L		1	1	1	1	0	0	0	0	0	0	0	1	0	0	0	0	0	0	0	1	0	0	0	0	0	0	0	1	23.5	23.5	23.5	6.2924	51	51	NaN						0	3.7506
Q96EP5	Q96EP5	4	4	4	DAZ-associated protein 1	DAZAP1		1	4	4	4	1	1	0	0	1	1	0	1	1	1	0	0	1	1	0	1	1	1	0	0	1	1	0	1	14.3	14.3	14.3	43.383	407	407	3.5			1	1		0	16.117
Q96EY1	Q96EY1	11	11	11	DnaJ homolog subfamily A member 3, mitochondrial	DNAJA3		1	11	11	11	4	4	2	3	5	2	7	8	4	4	2	3	5	2	7	8	4	4	2	3	5	2	7	8	29.8	29.8	29.8	52.488	480	480	3.53			9	10		0	123.77
Q96FQ6	Q96FQ6	3	3	3	Protein S100-A16	S100A16		1	3	3	3	0	0	0	3	0	0	0	0	0	0	0	3	0	0	0	0	0	0	0	3	0	0	0	0	33	33	33	11.801	103	103	3			4			0	10.864
Q96FW1	Q96FW1	7	7	7	Ubiquitin thioesterase OTUB1	OTUB1		1	7	7	7	2	2	0	2	1	6	0	0	2	2	0	2	1	6	0	0	2	2	0	2	1	6	0	0	26.6	26.6	26.6	31.284	271	271	3.33			4	2		0	36.28
Q96FZ2	Q96FZ2	2	2	2	Embryonic stem cell-specific 5-hydroxymethylcytosine-binding protein	HMCES		1	2	2	2	1	1	0	0	1	0	0	2	1	1	0	0	1	0	0	2	1	1	0	0	1	0	0	2	9.3	9.3	9.3	40.574	354	354	3.5			1	1		0	9.3918
Q96G03	Q96G03	5	5	5	Phosphoglucomutase-2	PGM2		1	5	5	5	0	0	0	4	0	1	0	0	0	0	0	4	0	1	0	0	0	0	0	4	0	1	0	0	10	10	10	68.283	612	612	3			4			0	6.6469
Q96G46;K7EMI3	Q96G46	8;2	8;2	8;2	tRNA-dihydrouridine(47) synthase [NAD(P)(+)]-like	DUS3L		2	8	8	8	1	3	3	2	3	1	1	5	1	3	3	2	3	1	1	5	1	3	3	2	3	1	1	5	14	14	14	72.593	650	650;77	2		9				0	34.711
Q96GD0	Q96GD0	5	5	5	Pyridoxal phosphate phosphatase	PDXP		1	5	5	5	3	2	1	2	1	0	0	2	3	2	1	2	1	0	0	2	3	2	1	2	1	0	0	2	23.3	23.3	23.3	31.698	296	296	3.67			3	6		0	18.964
Q96GK7;Q6P2I3	Q96GK7;Q6P2I3	6;3	6;3	6;3	Fumarylacetoacetate hydrolase domain-containing protein 2A;Fumarylacetoacetate hydrolase domain-containing protein 2B	FAHD2A;FAHD2B	;	2	6	6	6	0	1	1	2	1	0	2	5	0	1	1	2	1	0	2	5	0	1	1	2	1	0	2	5	26.8	26.8	26.8	34.596	314	314;314	3.75			1	3		0	54.189
Q96GQ7	Q96GQ7	2	2	2	Probable ATP-dependent RNA helicase DDX27	DDX27		1	2	2	2	0	0	0	0	0	1	1	0	0	0	0	0	0	1	1	0	0	0	0	0	0	1	1	0	2.3	2.3	2.3	89.834	796	796	NaN						0.0036364	1.6855
Q96H79	Q96H79	3	3	3	Zinc finger CCCH-type antiviral protein 1-like	ZC3HAV1L		1	3	3	3	2	1	0	0	0	0	1	0	2	1	0	0	0	0	1	0	2	1	0	0	0	0	1	0	10	10	10	32.962	300	300	3.67			1	2		0	2.9733
Q96HA1;A8CG34	Q96HA1;A8CG34	2;1	2;1	2;1	Nuclear envelope pore membrane protein POM 121;Nuclear envelope pore membrane protein POM 121C	POM121;POM121C	;	2	2	2	2	0	2	0	0	0	0	0	0	0	2	0	0	0	0	0	0	0	2	0	0	0	0	0	0	2.8	2.8	2.8	127.72	1249	1249;1229	1.5	1	1				0.0053508	1.5755
Q96HC4	Q96HC4	3	3	3	PDZ and LIM domain protein 5	PDLIM5		1	3	3	3	0	1	0	0	0	3	0	1	0	1	0	0	0	3	0	1	0	1	0	0	0	3	0	1	6	6	6	63.944	596	596	2		1				0	5.0588
Q96HE7;Q86YB8	Q96HE7	4;1	4;1	4;1	ERO1-like protein alpha	ERO1L		2	4	4	4	0	0	0	4	0	0	0	0	0	0	0	4	0	0	0	0	0	0	0	4	0	0	0	0	9.6	9.6	9.6	54.392	468	468;467	3			4			0	22.575
Q96HN2;O43865	Q96HN2;O43865	2;1	2;1	2;1	Putative adenosylhomocysteinase 3;Putative adenosylhomocysteinase 2	AHCYL2;AHCYL1	;	2	2	2	2	1	1	0	1	0	1	0	0	1	1	0	1	0	1	0	0	1	1	0	1	0	1	0	0	3.3	3.3	3.3	66.72	611	611;530	3.33			4	2		0	4.7371
Q96HS1	Q96HS1	6	6	6	Serine/threonine-protein phosphatase PGAM5, mitochondrial	PGAM5		1	6	6	6	4	6	0	0	1	0	1	1	4	6	0	0	1	0	1	1	4	6	0	0	1	0	1	1	20.4	20.4	20.4	32.004	289	289	3.4			6	4		0	7.9891
Q96I24	Q96I24	3	1	1	Far upstream element-binding protein 3	FUBP3		1	3	1	1	1	0	0	0	1	2	0	0	1	0	0	0	1	0	0	0	1	0	0	0	1	0	0	0	4	2.4	2.4	61.64	572	572	2		1				1	-2
Q96I25	Q96I25	2	2	2	Splicing factor 45	RBM17		1	2	2	2	1	1	0	0	0	0	0	0	1	1	0	0	0	0	0	0	1	1	0	0	0	0	0	0	4.5	4.5	4.5	44.961	401	401	3.5			1	1		0	2.468
Q96II8	Q96II8	1	1	1	Leucine-rich repeat and calponin homology domain-containing protein 3	LRCH3		1	1	1	1	0	0	0	0	0	0	0	1	0	0	0	0	0	0	0	1	0	0	0	0	0	0	0	1	3.6	3.6	3.6	86.082	777	777	NaN						0	3.0294
Q96IJ6	Q96IJ6	4	4	4	Mannose-1-phosphate guanyltransferase alpha	GMPPA		1	4	4	4	3	1	0	1	2	2	1	1	3	1	0	1	2	2	1	1	3	1	0	1	2	2	1	1	12.1	12.1	12.1	46.291	420	420	3.2			4	1		0	5.7741
Q96IX5	Q96IX5	1	1	1	Up-regulated during skeletal muscle growth protein 5	USMG5		1	1	1	1	0	0	0	0	0	1	0	0	0	0	0	0	0	1	0	0	0	0	0	0	0	1	0	0	17.2	17.2	17.2	6.4575	58	58	NaN						0	2.691
Q96J01	Q96J01	5	5	5	THO complex subunit 3	THOC3		1	5	5	5	2	3	0	0	0	1	0	1	2	3	0	0	0	1	0	1	2	3	0	0	0	1	0	1	13.1	13.1	13.1	38.771	351	351	3.4			3	2		0	5.3676
Q96JB6	Q96JB6	3	3	3	Lysyl oxidase homolog 4	LOXL4		1	3	3	3	1	0	0	0	0	0	1	2	1	0	0	0	0	0	1	2	1	0	0	0	0	0	1	2	4.5	4.5	4.5	84.483	756	756	2		1				0	7.2037
Q96KR1	Q96KR1	1	1	1	Zinc finger RNA-binding protein	ZFR		1	1	1	1	0	0	0	0	1	0	0	0	0	0	0	0	1	0	0	0	0	0	0	0	1	0	0	0	1.6	1.6	1.6	117.01	1074	1074	NaN						0	2.8084
Q96L92	Q96L92	2	2	2	Sorting nexin-27	SNX27		1	2	2	2	0	0	1	1	0	1	0	0	0	0	1	1	0	1	0	0	0	0	1	1	0	1	0	0	4.4	4.4	4.4	61.264	541	541	2.25	1	1	2			0.00063291	1.9951
Q96LD4	Q96LD4	4	4	4	Tripartite motif-containing protein 47	TRIM47		1	4	4	4	0	2	1	0	2	0	0	2	0	2	1	0	2	0	0	2	0	2	1	0	2	0	0	2	6.3	6.3	6.3	69.531	638	638	2		3				0	5.8832
Q96ME1	Q96ME1	2	2	2	F-box/LRR-repeat protein 18	FBXL18		1	2	2	2	1	0	0	0	1	0	0	1	1	0	0	0	1	0	0	1	1	0	0	0	1	0	0	1	2.5	2.5	2.5	88.34	805	805	2		1				0	4.1406
Q96MP5	Q96MP5	1	1	1	Zinc finger SWIM domain-containing protein 3	ZSWIM3		1	1	1	1	0	0	0	0	0	0	0	1	0	0	0	0	0	0	0	1	0	0	0	0	0	0	0	1	3.2	3.2	3.2	79.453	696	696	NaN						0.0097421	1.3802
Q96NR8	Q96NR8	1	1	1	Retinol dehydrogenase 12	RDH12		1	1	1	1	0	0	0	1	0	0	0	0	0	0	0	1	0	0	0	0	0	0	0	1	0	0	0	0	4.1	4.1	4.1	35.093	316	316	3			1			0	2.4923
Q96P11;Q63ZY6	Q96P11	6;1	6;1	6;1	Probable 28S rRNA (cytosine-C(5))-methyltransferase	NSUN5		2	6	6	6	2	2	1	0	1	0	2	1	2	2	1	0	1	0	2	1	2	2	1	0	1	0	2	1	19.1	19.1	19.1	46.691	429	429;315	3.4			3	2		0	7.6128
Q96P63	Q96P63	7	7	7	Serpin B12	SERPINB12		1	7	7	7	4	3	1	6	0	1	0	1	4	3	1	6	0	1	0	1	4	3	1	6	0	1	0	1	21.5	21.5	21.5	46.276	405	405	3.16	1	1	14		3	0	34.422
Q96P70	Q96P70	9	9	9	Importin-9	IPO9		1	9	9	9	0	0	0	0	0	9	0	0	0	0	0	0	0	9	0	0	0	0	0	0	0	9	0	0	11.2	11.2	11.2	115.96	1041	1041	NaN						0	81.733
Q96PK6;A0A0A0MSL8	Q96PK6	39;7	39;7	38;7	RNA-binding protein 14	RBM14		2	39	39	38	30	30	29	31	32	23	30	32	30	30	29	31	32	23	30	32	30	30	29	30	32	22	29	31	51.9	51.9	50.8	69.491	669	669;147	2.11	2	207	11	6	1	0	323.31
Q96PU5	Q96PU5	2	1	1	E3 ubiquitin-protein ligase NEDD4-like	NEDD4L		1	2	1	1	0	0	0	0	0	2	0	0	0	0	0	0	0	1	0	0	0	0	0	0	0	1	0	0	2.1	1	1	111.93	975	975	NaN						0	2.427
Q96QA5	Q96QA5	15	15	15	Gasdermin-A	GSDMA		1	15	15	15	2	3	2	13	0	0	0	0	2	3	2	13	0	0	0	0	2	3	2	13	0	0	0	0	34.8	34.8	34.8	49.364	445	445	2.84	2		23			0	192.12
Q96QK1	Q96QK1	10	10	10	Vacuolar protein sorting-associated protein 35	VPS35		1	10	10	10	0	0	0	1	0	10	0	0	0	0	0	1	0	10	0	0	0	0	0	1	0	10	0	0	15.5	15.5	15.5	91.706	796	796	3			1			0	66.601
Q96RF0	Q96RF0	10	10	10	Sorting nexin-18	SNX18		1	10	10	10	6	7	6	7	5	1	8	9	6	7	6	7	5	1	8	9	6	7	6	7	5	1	8	9	18	18	18	68.894	628	628	2.03		30	1			0	84.44
Q96S44	Q96S44	1	1	1	TP53-regulating kinase	TP53RK		1	1	1	1	1	0	0	0	0	0	0	0	1	0	0	0	0	0	0	0	1	0	0	0	0	0	0	0	4	4	4	28.16	253	253	4				1		0.0053412	1.5665
Q96SU4	Q96SU4	1	1	1	Oxysterol-binding protein-related protein 9	OSBPL9		1	1	1	1	1	1	0	1	0	1	1	1	1	1	0	1	0	1	1	1	1	1	0	1	0	1	1	1	1.4	1.4	1.4	83.184	736	736	2		3				0	3.3156
Q96SZ6	Q96SZ6	1	1	1	CDK5 regulatory subunit-associated protein 1	CDK5RAP1		1	1	1	1	1	0	0	0	0	0	0	0	1	0	0	0	0	0	0	0	1	0	0	0	0	0	0	0	1.7	1.7	1.7	67.688	601	601	3			1			0.0070381	1.5189
Q96TA1	Q96TA1	2	2	2	Niban-like protein 1	FAM129B		1	2	2	2	0	0	0	0	0	2	0	0	0	0	0	0	0	2	0	0	0	0	0	0	0	2	0	0	2.9	2.9	2.9	84.137	746	746	NaN						0	3.2328
Q99426	Q99426	5	5	5	Tubulin-folding cofactor B	TBCB		1	5	5	5	5	1	0	0	1	1	0	1	5	1	0	0	1	1	0	1	5	1	0	0	1	1	0	1	18.9	18.9	18.9	27.325	244	244	3.86			1	6		0	6.7496
Q99436	Q99436	3	3	3	Proteasome subunit beta type-7	PSMB7		1	3	3	3	0	0	0	1	0	2	0	0	0	0	0	1	0	2	0	0	0	0	0	1	0	2	0	0	10.8	10.8	10.8	29.965	277	277	3			1			0	3.1801
Q99439	Q99439	3	2	2	Calponin-2	CNN2		1	3	2	2	0	0	0	0	0	3	0	0	0	0	0	0	0	2	0	0	0	0	0	0	0	2	0	0	9.7	6.1	6.1	33.697	309	309	NaN						0	2.5284
Q99460	Q99460	10	10	10	26S proteasome non-ATPase regulatory subunit 1	PSMD1		1	10	10	10	0	0	0	0	0	10	0	0	0	0	0	0	0	10	0	0	0	0	0	0	0	10	0	0	13.2	13.2	13.2	105.84	953	953	NaN						0	50.006
Q99497	Q99497	7	7	7	Protein deglycase DJ-1	PARK7		1	7	7	7	0	0	0	1	0	7	0	0	0	0	0	1	0	7	0	0	0	0	0	1	0	7	0	0	25.9	25.9	25.9	19.891	189	189	3			1			0	13.568
Q99536	Q99536	4	4	4	Synaptic vesicle membrane protein VAT-1 homolog	VAT1		1	4	4	4	0	0	0	0	0	4	0	0	0	0	0	0	0	4	0	0	0	0	0	0	0	4	0	0	13.7	13.7	13.7	41.92	393	393	NaN						0	28.168
Q99569	Q99569	2	2	2	Plakophilin-4	PKP4		1	2	2	2	0	1	0	0	0	0	0	1	0	1	0	0	0	0	0	1	0	1	0	0	0	0	0	1	2.3	2.3	2.3	131.87	1192	1192	1	1					0.0030488	1.7175
Q99615	Q99615	1	1	1	DnaJ homolog subfamily C member 7	DNAJC7		1	1	1	1	0	0	0	0	0	1	0	0	0	0	0	0	0	1	0	0	0	0	0	0	0	1	0	0	2.2	2.2	2.2	56.44	494	494	NaN						0	3.0676
Q99623	Q99623	12	12	12	Prohibitin-2	PHB2		1	12	12	12	0	0	0	1	0	12	0	0	0	0	0	1	0	12	0	0	0	0	0	1	0	12	0	0	43.8	43.8	43.8	33.296	299	299	3			1			0	51.112
Q99653	Q99653	1	1	1	Calcineurin B homologous protein 1	CHP1		1	1	1	1	0	0	0	0	0	1	0	0	0	0	0	0	0	1	0	0	0	0	0	0	0	1	0	0	5.6	5.6	5.6	22.456	195	195	NaN						0.00065789	2.3264
Q99729	Q99729	4	4	4	Heterogeneous nuclear ribonucleoprotein A/B	HNRNPAB		1	4	4	4	0	0	1	0	0	4	2	0	0	0	1	0	0	4	2	0	0	0	1	0	0	4	2	0	9.3	9.3	9.3	36.224	332	332	3			1			0	14.326
Q99798	Q99798	9	9	9	Aconitate hydratase, mitochondrial	ACO2		1	9	9	9	0	0	0	0	0	9	0	0	0	0	0	0	0	9	0	0	0	0	0	0	0	9	0	0	12.6	12.6	12.6	85.424	780	780	NaN						0	49.585
Q99805	Q99805	1	1	1	Transmembrane 9 superfamily member 2	TM9SF2		1	1	1	1	0	0	0	0	0	1	0	0	0	0	0	0	0	1	0	0	0	0	0	0	0	1	0	0	2.1	2.1	2.1	75.775	663	663	NaN						0	5.4142
Q99816	Q99816	6	6	6	Tumor susceptibility gene 101 protein	TSG101		1	6	6	6	1	2	0	0	0	3	0	0	1	2	0	0	0	3	0	0	1	2	0	0	0	3	0	0	17.4	17.4	17.4	43.944	390	390	3.67			1	2		0	4.683
Q99829	Q99829	4	4	4	Copine-1	CPNE1		1	4	4	4	0	0	0	0	0	4	0	0	0	0	0	0	0	4	0	0	0	0	0	0	0	4	0	0	6.3	6.3	6.3	59.058	537	537	NaN						0	7.8897
Q99832	Q99832	19	19	19	T-complex protein 1 subunit eta	CCT7		1	19	19	19	12	12	5	10	5	18	5	6	12	12	5	10	5	18	5	6	12	12	5	10	5	18	5	6	41.1	41.1	41.1	59.366	543	543	3.18		5	30	14		0	145.84
Q99873;Q9NR22	Q99873	7;2	7;2	7;2	Protein arginine N-methyltransferase 1	PRMT1		2	7	7	7	0	0	0	0	0	7	0	0	0	0	0	0	0	7	0	0	0	0	0	0	0	7	0	0	18.9	18.9	18.9	42.461	371	371;394	NaN						0	18.452
Q99880;Q96A08	Q99880;Q96A08	12;6	1;1	0;0	Histone H2B type 1-L;Histone H2B type 1-A	HIST1H2BL;HIST1H2BA	;	2	12	1	0	8	6	5	5	9	9	8	7	0	0	0	1	0	0	0	0	0	0	0	0	0	0	0	0	63.5	5.6	0	13.952	126	126;127	3			1			1	-2
Q99959	Q99959	10	10	10	Plakophilin-2	PKP2		1	10	10	10	5	5	2	2	5	0	3	7	5	5	2	2	5	0	3	7	5	5	2	2	5	0	3	7	12.5	12.5	12.5	97.414	881	881	2		14				0	24.399
Q9BPX5	Q9BPX5	2	2	2	Actin-related protein 2/3 complex subunit 5-like protein	ARPC5L		1	2	2	2	0	0	0	2	0	0	0	0	0	0	0	2	0	0	0	0	0	0	0	2	0	0	0	0	16.3	16.3	16.3	16.941	153	153	3			2			0	15.861
Q9BPX7	Q9BPX7	1	1	1	UPF0415 protein C7orf25	C7orf25		1	1	1	1	0	0	0	0	0	0	1	0	0	0	0	0	0	0	1	0	0	0	0	0	0	0	1	0	2.9	2.9	2.9	46.45	421	421	NaN						0.0092379	1.4388
Q9BWF3;Q9BQ04	Q9BWF3;Q9BQ04	3;3	2;2	2;2	RNA-binding protein 4;RNA-binding protein 4B	RBM4;RBM4B	;	2	3	2	2	0	2	0	1	0	1	1	1	0	2	0	0	0	0	0	0	0	2	0	0	0	0	0	0	7.1	5.2	5.2	40.313	364	364;359	3			2			0	2.5767
Q9BQ50	Q9BQ50	4	4	4	Three prime repair exonuclease 2	TREX2		1	4	4	4	0	0	0	4	0	0	0	0	0	0	0	4	0	0	0	0	0	0	0	4	0	0	0	0	20.4	20.4	20.4	30.621	279	279	3			5			0	39.68
Q9BQ67	Q9BQ67	2	2	2	Glutamate-rich WD repeat-containing protein 1	GRWD1		1	2	2	2	0	1	0	0	0	1	0	0	0	1	0	0	0	1	0	0	0	1	0	0	0	1	0	0	2.2	2.2	2.2	49.419	446	446	4				1		0	3.1545
Q9BQG0	Q9BQG0	2	2	2	Myb-binding protein 1A	MYBBP1A		1	2	2	2	0	0	0	0	0	2	0	0	0	0	0	0	0	2	0	0	0	0	0	0	0	2	0	0	0.8	0.8	0.8	148.85	1328	1328	NaN						0	2.9843
Q9BRA2	Q9BRA2	2	2	2	Thioredoxin domain-containing protein 17	TXNDC17		1	2	2	2	0	0	1	1	0	0	1	1	0	0	1	1	0	0	1	1	0	0	1	1	0	0	1	1	15.4	15.4	15.4	13.941	123	123	5					2	0	3.2122
Q9BRT9	Q9BRT9	1	1	1	DNA replication complex GINS protein SLD5;DNA replication complex GINS protein SLD5, N-terminally processed	GINS4		1	1	1	1	0	0	0	0	0	1	0	0	0	0	0	0	0	1	0	0	0	0	0	0	0	1	0	0	6.3	6.3	6.3	26.047	223	223	NaN						0	2.4113
Q9BRZ2	Q9BRZ2	3	3	3	E3 ubiquitin-protein ligase TRIM56	TRIM56		1	3	3	3	0	1	0	0	1	0	1	0	0	1	0	0	1	0	1	0	0	1	0	0	1	0	1	0	4.5	4.5	4.5	81.487	755	755	2		1				0.0024555	1.7965
Q9BSH4	Q9BSH4	2	2	2	Translational activator of cytochrome c oxidase 1	TACO1		1	2	2	2	1	0	0	0	0	0	0	1	1	0	0	0	0	0	0	1	1	0	0	0	0	0	0	1	9.4	9.4	9.4	32.477	297	297	4				1		0	3.1291
Q9BSJ8	Q9BSJ8	3	3	3	Extended synaptotagmin-1	ESYT1		1	3	3	3	0	0	0	0	0	3	0	0	0	0	0	0	0	3	0	0	0	0	0	0	0	3	0	0	3.6	3.6	3.6	122.85	1104	1104	NaN						0	31.335
Q9BT78	Q9BT78	3	3	3	COP9 signalosome complex subunit 4	COPS4		1	3	3	3	0	0	0	0	0	3	0	0	0	0	0	0	0	3	0	0	0	0	0	0	0	3	0	0	8.4	8.4	8.4	46.268	406	406	NaN						0	7.2146
Q9BTT0	Q9BTT0	2	2	2	Acidic leucine-rich nuclear phosphoprotein 32 family member E	ANP32E		1	2	2	2	0	0	0	0	0	2	0	0	0	0	0	0	0	2	0	0	0	0	0	0	0	2	0	0	11.2	11.2	11.2	30.692	268	268	NaN						0	25.972
Q9BTW9	Q9BTW9	1	1	1	Tubulin-specific chaperone D	TBCD		1	1	1	1	0	0	0	0	0	1	0	0	0	0	0	0	0	1	0	0	0	0	0	0	0	1	0	0	1	1	1	132.6	1192	1192	NaN						0	6.9019
Q9BUF5	Q9BUF5	23	12	10	Tubulin beta-6 chain	TUBB6		1	23	12	10	13	15	7	15	13	17	18	17	6	7	3	5	6	7	8	8	4	5	2	3	4	5	7	7	59.6	37.9	33.2	49.857	446	446	3.33			20	10		0	152.78
Q9BUJ2	Q9BUJ2	9	9	9	Heterogeneous nuclear ribonucleoprotein U-like protein 1	HNRNPUL1		1	9	9	9	2	4	1	0	5	1	3	5	2	4	1	0	5	1	3	5	2	4	1	0	5	1	3	5	12.7	12.7	12.7	95.737	856	856	1.88	1	7				0	19.218
Q9BUL8	Q9BUL8	2	2	2	Programmed cell death protein 10	PDCD10		1	2	2	2	0	0	0	0	0	2	0	0	0	0	0	0	0	2	0	0	0	0	0	0	0	2	0	0	10.4	10.4	10.4	24.701	212	212	NaN						0	3.219
Q9BUP3	Q9BUP3	1	1	1	Oxidoreductase HTATIP2	HTATIP2		1	1	1	1	0	1	0	0	0	0	0	0	0	1	0	0	0	0	0	0	0	1	0	0	0	0	0	0	4.5	4.5	4.5	27.049	242	242	3			1			0.0024631	1.8104
Q9BUQ8	Q9BUQ8	2	2	2	Probable ATP-dependent RNA helicase DDX23	DDX23		1	2	2	2	0	0	0	0	0	2	0	0	0	0	0	0	0	2	0	0	0	0	0	0	0	2	0	0	2.4	2.4	2.4	95.581	820	820	NaN						0	8.6819
Q9BV38	Q9BV38	2	2	2	WD repeat-containing protein 18	WDR18		1	2	2	2	1	0	0	0	0	0	0	1	1	0	0	0	0	0	0	1	1	0	0	0	0	0	0	1	4.2	4.2	4.2	47.405	432	432	3			1			0	2.6064
Q9BVA1	Q9BVA1	24	4	1	Tubulin beta-2B chain	TUBB2B		1	24	4	1	16	19	13	17	18	23	18	19	3	4	2	2	3	4	3	3	1	1	0	0	1	1	0	0	56	10.8	2.7	49.953	445	445	3.46			13	11		0	30.735
Q9BVC6	Q9BVC6	1	1	1	Transmembrane protein 109	TMEM109		1	1	1	1	0	0	1	1	0	0	0	0	0	0	1	1	0	0	0	0	0	0	1	1	0	0	0	0	4.9	4.9	4.9	26.21	243	243	5					2	0	6.9634
Q9BVG4	Q9BVG4	2	2	2	Protein PBDC1	PBDC1		1	2	2	2	0	0	0	0	0	2	0	0	0	0	0	0	0	2	0	0	0	0	0	0	0	2	0	0	9	9	9	26.056	233	233	NaN						0	3.5142
Q9BVK6	Q9BVK6	2	2	2	Transmembrane emp24 domain-containing protein 9	TMED9		1	2	2	2	0	0	0	2	0	2	0	0	0	0	0	2	0	2	0	0	0	0	0	2	0	2	0	0	7.7	7.7	7.7	27.277	235	235	3			2			0	31.794
Q9BWD1	Q9BWD1	4	4	4	Acetyl-CoA acetyltransferase, cytosolic	ACAT2		1	4	4	4	1	1	1	0	0	2	0	0	1	1	1	0	0	2	0	0	1	1	1	0	0	2	0	0	11.1	11.1	11.1	41.35	397	397	3.25			3	1		0	21.165
Q9BWM7	Q9BWM7	7	7	7	Sideroflexin-3	SFXN3		1	7	7	7	2	4	1	1	1	1	0	2	2	4	1	1	1	1	0	2	2	4	1	1	1	1	0	2	25.5	25.5	25.5	35.503	321	321	3.44			5	4		0	12.556
Q9BXB5;Q9BXB4	Q9BXB5	8;1	8;1	8;1	Oxysterol-binding protein-related protein 10	OSBPL10		2	8	8	8	4	1	0	3	1	1	4	3	4	1	0	3	1	1	4	3	4	1	0	3	1	1	4	3	13	13	13	83.969	764	764;747	2		8				0	20.846
Q9BXJ9;Q6N069	Q9BXJ9	8;1	8;1	8;1	N-alpha-acetyltransferase 15, NatA auxiliary subunit	NAA15		2	8	8	8	0	0	0	0	0	8	0	0	0	0	0	0	0	8	0	0	0	0	0	0	0	8	0	0	8.5	8.5	8.5	101.27	866	866;864	NaN						0	14.917
Q9NS26;Q9NS25;Q9BXN6;Q9NY87	Q9NS26;Q9NS25;Q9BXN6;Q9NY87	1;1;1;1	1;1;1;1	1;1;1;1	Sperm protein associated with the nucleus on the X chromosome A;Sperm protein associated with the nucleus on the X chromosome B/F;Sperm protein associated with the nucleus on the X chromosome D;Sperm protein associated with the nucleus on the X chromosome C	SPANXA1;SPANXB1;SPANXD;SPANXC	;;;	4	1	1	1	0	1	0	0	1	0	0	0	0	1	0	0	1	0	0	0	0	1	0	0	1	0	0	0	11.3	11.3	11.3	11.038	97	97;103;97;97	5					1	0.0006402	2.0667
Q9BXP5	Q9BXP5	24	24	24	Serrate RNA effector molecule homolog	SRRT		1	24	24	24	7	16	7	14	11	10	12	18	7	16	7	14	11	10	12	18	7	16	7	14	11	10	12	18	21.5	21.5	21.5	100.67	876	876	1	48					0	96.018
Q9BXS5;Q9Y6Q5	Q9BXS5	6;1	6;1	6;1	AP-1 complex subunit mu-1	AP1M1		2	6	6	6	2	1	0	0	1	2	2	2	2	1	0	0	1	2	2	2	2	1	0	0	1	2	2	2	16.8	16.8	16.8	48.586	423	423;423	3.33			2	1		0	8.3199
Q9BY32	Q9BY32	2	2	2	Inosine triphosphate pyrophosphatase	ITPA		1	2	2	2	0	1	0	0	0	0	0	1	0	1	0	0	0	0	0	1	0	1	0	0	0	0	0	1	10.8	10.8	10.8	21.445	194	194	5					1	0.0070464	1.5274
Q9BY44	Q9BY44	3	3	3	Eukaryotic translation initiation factor 2A;Eukaryotic translation initiation factor 2A, N-terminally processed	EIF2A		1	3	3	3	0	0	0	0	1	2	0	0	0	0	0	0	1	2	0	0	0	0	0	0	1	2	0	0	6	6	6	64.989	585	585	NaN						0	4.2321
Q9BYD3	Q9BYD3	1	1	1	39S ribosomal protein L4, mitochondrial	MRPL4		1	1	1	1	0	0	0	0	0	0	0	1	0	0	0	0	0	0	0	1	0	0	0	0	0	0	0	1	5.1	5.1	5.1	34.919	311	311	NaN						0	3.5661
Q9BYG3	Q9BYG3	1	1	1	MKI67 FHA domain-interacting nucleolar phosphoprotein	NIFK		1	1	1	1	0	0	0	0	0	0	1	0	0	0	0	0	0	0	1	0	0	0	0	0	0	0	1	0	4.8	4.8	4.8	34.222	293	293	NaN						0.0075406	1.4639
Q9BYT8	Q9BYT8	1	1	1	Neurolysin, mitochondrial	NLN		1	1	1	1	0	0	0	0	0	1	0	0	0	0	0	0	0	1	0	0	0	0	0	0	0	1	0	0	1.4	1.4	1.4	80.651	704	704	NaN						0.0018809	1.9043
Q9BZE4	Q9BZE4	2	2	2	Nucleolar GTP-binding protein 1	GTPBP4		1	2	2	2	0	0	0	0	0	0	2	0	0	0	0	0	0	0	2	0	0	0	0	0	0	0	2	0	3.2	3.2	3.2	73.964	634	634	NaN						0	3.4239
Q9BZG1	Q9BZG1	2	2	2	Ras-related protein Rab-34	RAB34		1	2	2	2	0	1	0	0	0	1	0	0	0	1	0	0	0	1	0	0	0	1	0	0	0	1	0	0	3.5	3.5	3.5	29.044	259	259	3			1			0.0075537	1.4752
Q9BZK7;O60907;Q9BQ87	Q9BZK7;O60907;Q9BQ87	2;1;1	2;1;1	2;1;1	F-box-like/WD repeat-containing protein TBL1XR1;F-box-like/WD repeat-containing protein TBL1X;F-box-like/WD repeat-containing protein TBL1Y	TBL1XR1;TBL1X;TBL1Y	;;	3	2	2	2	0	2	0	1	0	0	0	1	0	2	0	1	0	0	0	1	0	2	0	1	0	0	0	1	6.2	6.2	6.2	55.594	514	514;577;522	3.67			1	2		0	7.1906
Q9BZL6;Q15139;O94806	Q9BZL6	7;1;1	7;1;1	7;1;1	Serine/threonine-protein kinase D2	PRKD2		3	7	7	7	0	1	1	1	2	0	1	6	0	1	1	1	2	0	1	6	0	1	1	1	2	0	1	6	10.6	10.6	10.6	96.721	878	878;912;890	1.67	1	2				0	20.327
Q9BZR8	Q9BZR8	1	1	1	Apoptosis facilitator Bcl-2-like protein 14	BCL2L14		1	1	1	1	0	1	1	1	0	0	0	0	0	1	1	1	0	0	0	0	0	1	1	1	0	0	0	0	3.1	3.1	3.1	36.598	327	327	5					5	0.0076068	1.5091
Q9BZZ5	Q9BZZ5	5	5	5	Apoptosis inhibitor 5	API5		1	5	5	5	0	0	0	0	0	5	0	0	0	0	0	0	0	5	0	0	0	0	0	0	0	5	0	0	9.2	9.2	9.2	59.004	524	524	NaN						0	12.561
Q9C0C7	Q9C0C7	2	2	2	Activating molecule in BECN1-regulated autophagy protein 1	AMBRA1		1	2	2	2	0	2	0	1	0	0	0	0	0	2	0	1	0	0	0	0	0	2	0	1	0	0	0	0	2.5	2.5	2.5	142.51	1298	1298	1	3					0.00063573	2.0167
Q9C0H9	Q9C0H9	1	1	1	SRC kinase signaling inhibitor 1	SRCIN1		1	1	1	1	0	0	0	0	0	1	1	1	0	0	0	0	0	1	1	1	0	0	0	0	0	1	1	1	2	2	2	127.1	1183	1183	NaN						0	3.8004
Q9C0J8	Q9C0J8	24	24	24	pre-mRNA 3 end processing protein WDR33	WDR33		1	24	24	24	6	14	3	7	7	1	4	15	6	14	3	7	7	1	4	15	6	14	3	7	7	1	4	15	21.9	21.9	21.9	145.89	1336	1336	1	30					0	113.26
Q9GZM7	Q9GZM7	2	2	2	Tubulointerstitial nephritis antigen-like	TINAGL1		1	2	2	2	1	0	0	0	0	0	0	1	1	0	0	0	0	0	0	1	1	0	0	0	0	0	0	1	6.2	6.2	6.2	52.387	467	467	3			1			0	8.0653
Q9GZT3	Q9GZT3	5	5	5	SRA stem-loop-interacting RNA-binding protein, mitochondrial	SLIRP		1	5	5	5	3	2	3	0	1	1	3	3	3	2	3	0	1	1	3	3	3	2	3	0	1	1	3	3	40.4	40.4	40.4	12.349	109	109	5					10	0	14.826
Q9GZZ1	Q9GZZ1	4	4	4	N-alpha-acetyltransferase 50	NAA50		1	4	4	4	0	0	0	0	0	4	0	0	0	0	0	0	0	4	0	0	0	0	0	0	0	4	0	0	20.1	20.1	20.1	19.398	169	169	NaN						0	9.0955
Q9H0A0	Q9H0A0	2	2	2	N-acetyltransferase 10	NAT10		1	2	2	2	0	0	0	0	1	1	1	1	0	0	0	0	1	1	1	1	0	0	0	0	1	1	1	1	2	2	2	115.73	1025	1025	NaN						0	4.1491
Q9H0C8	Q9H0C8	3	3	3	Integrin-linked kinase-associated serine/threonine phosphatase 2C	ILKAP		1	3	3	3	2	0	0	0	0	1	0	0	2	0	0	0	0	1	0	0	2	0	0	0	0	1	0	0	7.4	7.4	7.4	42.906	392	392	3			2			0	3.0977
Q9H0D6	Q9H0D6	18	18	18	5-3 exoribonuclease 2	XRN2		1	18	18	18	4	15	4	4	7	1	6	11	4	15	4	4	7	1	6	11	4	15	4	4	7	1	6	11	20.9	20.9	20.9	108.58	950	950	1.18	23	5				0	91.81
Q9H0E2	Q9H0E2	1	1	1	Toll-interacting protein	TOLLIP		1	1	1	1	0	0	0	0	0	1	0	0	0	0	0	0	0	1	0	0	0	0	0	0	0	1	0	0	5.1	5.1	5.1	30.281	274	274	NaN						0	12.004
Q9H0J9	Q9H0J9	5	4	4	Poly [ADP-ribose] polymerase 12	PARP12		1	5	4	4	1	1	1	2	2	1	2	4	1	0	1	1	2	0	1	3	1	0	1	1	2	0	1	3	6.4	5.3	5.3	79.063	701	701	2		3				0	3.4641
Q9H0P0	Q9H0P0	6	6	6	Cytosolic 5-nucleotidase 3A	NT5C3A		1	6	6	6	0	0	0	6	0	0	0	0	0	0	0	6	0	0	0	0	0	0	0	6	0	0	0	0	22	22	22	37.948	336	336	3			7			0	12.698
Q9H0S4	Q9H0S4	2	2	2	Probable ATP-dependent RNA helicase DDX47	DDX47		1	2	2	2	0	1	0	0	0	1	1	0	0	1	0	0	0	1	1	0	0	1	0	0	0	1	1	0	5.1	5.1	5.1	50.646	455	455	4				1		0	3.6689
Q9H0U4	Q9H0U4	6	1	1	Ras-related protein Rab-1B	RAB1B		1	6	1	1	1	0	1	2	0	5	1	0	0	0	0	0	0	1	0	0	0	0	0	0	0	1	0	0	29.9	5	5	22.171	201	201	NaN						0.0075362	1.4604
Q9H190	Q9H190	1	1	1	Syntenin-2	SDCBP2		1	1	1	1	0	0	0	1	0	0	0	0	0	0	0	1	0	0	0	0	0	0	0	1	0	0	0	0	3.8	3.8	3.8	31.593	292	292	3			1			0.00064809	2.1801
Q9H1E1	Q9H1E1	3	3	3	Ribonuclease 7	RNASE7		1	3	3	3	0	0	0	3	0	0	0	0	0	0	0	3	0	0	0	0	0	0	0	3	0	0	0	0	32.7	32.7	32.7	17.419	156	156	3			4			0	18.651
Q9H223	Q9H223	5	4	4	EH domain-containing protein 4	EHD4		1	5	4	4	0	1	0	1	0	3	0	0	0	1	0	0	0	3	0	0	0	1	0	0	0	3	0	0	10.4	8.7	8.7	61.174	541	541	4				1		0	5.6792
Q9H267	Q9H267	21	21	21	Vacuolar protein sorting-associated protein 33B	VPS33B		1	21	21	21	11	6	10	8	5	2	8	12	11	6	10	8	5	2	8	12	11	6	10	8	5	2	8	12	37.3	37.3	37.3	70.584	617	617	2		37				0	69.557
Q9H299	Q9H299	2	2	2	SH3 domain-binding glutamic acid-rich-like protein 3	SH3BGRL3		1	2	2	2	0	0	0	2	0	1	0	0	0	0	0	2	0	1	0	0	0	0	0	2	0	1	0	0	19.4	19.4	19.4	10.438	93	93	3			2			0	2.5242
Q9H2C0	Q9H2C0	1	1	1	Gigaxonin	GAN		1	1	1	1	0	0	0	0	1	0	0	0	0	0	0	0	1	0	0	0	0	0	0	0	1	0	0	0	2.3	2.3	2.3	67.638	597	597	NaN						0.0018785	1.902
Q9H2P0	Q9H2P0	43	43	43	Activity-dependent neuroprotector homeobox protein	ADNP		1	43	43	43	9	27	9	16	25	11	23	31	9	27	9	16	25	11	23	31	9	27	9	16	25	11	23	31	43.1	43.1	43.1	123.56	1102	1102	1.23	67		1	5		0	318.25
Q9H2U1	Q9H2U1	9	9	8	ATP-dependent RNA helicase DHX36	DHX36		1	9	9	8	1	6	0	0	0	0	3	1	1	6	0	0	0	0	3	1	1	5	0	0	0	0	3	1	9.8	9.8	8.9	114.76	1008	1008	1	7					0	10.843
Q9H3S7	Q9H3S7	1	1	1	Tyrosine-protein phosphatase non-receptor type 23	PTPN23		1	1	1	1	0	0	0	0	0	1	0	0	0	0	0	0	0	1	0	0	0	0	0	0	0	1	0	0	0.6	0.6	0.6	178.97	1636	1636	NaN						0.0036496	1.6967
Q9H4M9;Q9NZN3	Q9H4M9	14;5	14;5	12;3	EH domain-containing protein 1	EHD1		2	14	14	12	0	0	0	7	0	10	0	0	0	0	0	7	0	10	0	0	0	0	0	5	0	9	0	0	27.5	27.5	24.2	60.626	534	534;535	3			8			0	47.585
Q9H6Z4	Q9H6Z4	2	2	2	Ran-binding protein 3	RANBP3		1	2	2	2	0	0	0	0	0	2	0	0	0	0	0	0	0	2	0	0	0	0	0	0	0	2	0	0	3.4	3.4	3.4	60.209	567	567	NaN						0	3.3727
Q9H7C9	Q9H7C9	1	1	1	Mth938 domain-containing protein	AAMDC		1	1	1	1	1	1	1	1	0	0	1	0	1	1	1	1	0	0	1	0	1	1	1	1	0	0	1	0	12.3	12.3	12.3	13.332	122	122	4.11		1	1	3	4	1	-2
Q9H832	Q9H832	2	2	2	Ubiquitin-conjugating enzyme E2 Z	UBE2Z		1	2	2	2	0	0	0	0	0	2	0	0	0	0	0	0	0	2	0	0	0	0	0	0	0	2	0	0	4.8	4.8	4.8	38.21	354	354	NaN						0	2.9461
Q9H8M2	Q9H8M2	1	1	1	Bromodomain-containing protein 9	BRD9		1	1	1	1	0	0	0	0	0	0	1	0	0	0	0	0	0	0	1	0	0	0	0	0	0	0	1	0	2.8	2.8	2.8	66.999	597	597	NaN						1	-2
Q9H992	Q9H992	1	1	1	E3 ubiquitin-protein ligase MARCH7	2018-03-07		1	1	1	1	0	0	0	0	0	0	1	0	0	0	0	0	0	0	1	0	0	0	0	0	0	0	1	0	2.6	2.6	2.6	78.05	704	704	NaN						1	-2
Q9H9A6	Q9H9A6	10	10	10	Leucine-rich repeat-containing protein 40	LRRC40		1	10	10	10	3	2	4	1	0	1	1	4	3	2	4	1	0	1	1	4	3	2	4	1	0	1	1	4	20.4	20.4	20.4	68.249	602	602	2		10				0	21.081
Q9H9B4	Q9H9B4	6	6	6	Sideroflexin-1	SFXN1		1	6	6	6	2	4	1	0	1	0	0	1	2	4	1	0	1	0	0	1	2	4	1	0	1	0	0	1	20.2	20.2	20.2	35.619	322	322	3.43			4	3		0	9.7191
Q9H9C1	Q9H9C1	13	13	13	Spermatogenesis-defective protein 39 homolog	VIPAS39		1	13	13	13	5	5	1	0	1	0	3	6	5	5	1	0	1	0	3	6	5	5	1	0	1	0	3	6	26.4	26.4	26.4	57.005	493	493	3.46			7	6		0	39.077
Q9H9G7	Q9H9G7	31	25	20	Protein argonaute-3	AGO3		1	31	25	20	15	16	11	7	13	4	18	22	10	11	7	4	7	1	13	17	9	8	7	4	4	1	11	13	44.5	35.7	28.6	97.359	860	860	2		39				0	112.8
Q9H9Y6	Q9H9Y6	11	11	11	DNA-directed RNA polymerase I subunit RPA2	POLR1B		1	11	11	11	1	8	1	1	3	0	1	3	1	8	1	1	3	0	1	3	1	8	1	1	3	0	1	3	10.7	10.7	10.7	128.23	1135	1135	1	13					0	25.77
Q9HAV7	Q9HAV7	2	2	2	GrpE protein homolog 1, mitochondrial	GRPEL1		1	2	2	2	0	0	0	0	0	2	0	0	0	0	0	0	0	2	0	0	0	0	0	0	0	2	0	0	9.2	9.2	9.2	24.279	217	217	NaN						0	2.4077
Q9HB71	Q9HB71	2	2	2	Calcyclin-binding protein	CACYBP		1	2	2	2	0	0	0	0	0	2	0	0	0	0	0	0	0	2	0	0	0	0	0	0	0	2	0	0	9.6	9.6	9.6	26.21	228	228	NaN						0	13.527
Q9HC38	Q9HC38	1	1	1	Glyoxalase domain-containing protein 4	GLOD4		1	1	1	1	0	0	0	0	0	1	0	0	0	0	0	0	0	1	0	0	0	0	0	0	0	1	0	0	3.2	3.2	3.2	34.793	313	313	NaN						0.0048251	1.6455
Q9HCE1	Q9HCE1	3	3	3	Putative helicase MOV-10	MOV10		1	3	3	3	0	3	0	1	0	0	0	0	0	3	0	1	0	0	0	0	0	3	0	1	0	0	0	0	3	3	3	113.67	1003	1003	1	4					0	4.049
Q9HCN8	Q9HCN8	2	2	2	Stromal cell-derived factor 2-like protein 1	SDF2L1		1	2	2	2	0	1	0	0	1	0	0	1	0	1	0	0	1	0	0	1	0	1	0	0	1	0	0	1	9.5	9.5	9.5	23.598	221	221	5					1	0.0018821	1.9146
Q9HCY8	Q9HCY8	3	3	3	Protein S100-A14	S100A14		1	3	3	3	0	0	0	3	0	0	0	0	0	0	0	3	0	0	0	0	0	0	0	3	0	0	0	0	35.6	35.6	35.6	11.662	104	104	3			3			0	37.961
Q9HDC9	Q9HDC9	2	2	2	Adipocyte plasma membrane-associated protein	APMAP		1	2	2	2	0	0	0	0	0	2	0	0	0	0	0	0	0	2	0	0	0	0	0	0	0	2	0	0	4.6	4.6	4.6	46.48	416	416	NaN						0	2.8751
Q9NNW5	Q9NNW5	3	3	3	WD repeat-containing protein 6	WDR6		1	3	3	3	1	0	0	0	0	1	0	1	1	0	0	0	0	1	0	1	1	0	0	0	0	1	0	1	4.9	4.9	4.9	121.72	1121	1121	2		1				0	2.4613
Q9NP72	Q9NP72	5	5	5	Ras-related protein Rab-18	RAB18		1	5	5	5	0	0	0	0	0	5	0	0	0	0	0	0	0	5	0	0	0	0	0	0	0	5	0	0	25.7	25.7	25.7	22.977	206	206	NaN						0	14.145
Q9NP79	Q9NP79	2	2	2	Vacuolar protein sorting-associated protein VTA1 homolog	VTA1		1	2	2	2	0	0	0	0	0	2	0	0	0	0	0	0	0	2	0	0	0	0	0	0	0	2	0	0	7.2	7.2	7.2	33.879	307	307	NaN						0	5.2516
Q9NP97;Q8TF09	Q9NP97;Q8TF09	2;1	2;1	2;1	Dynein light chain roadblock-type 1;Dynein light chain roadblock-type 2	DYNLRB1;DYNLRB2	;	2	2	2	2	0	0	0	0	0	2	0	0	0	0	0	0	0	2	0	0	0	0	0	0	0	2	0	0	25	25	25	10.921	96	96;96	NaN						0	16.845
Q9NPD3	Q9NPD3	1	1	1	Exosome complex component RRP41	EXOSC4		1	1	1	1	0	0	0	0	0	1	0	0	0	0	0	0	0	1	0	0	0	0	0	0	0	1	0	0	4.9	4.9	4.9	26.383	245	245	NaN						0	7.4283
Q9NQC3	Q9NQC3	4	4	4	Reticulon-4	RTN4		1	4	4	4	0	0	0	4	0	0	2	0	0	0	0	4	0	0	2	0	0	0	0	4	0	0	2	0	3.6	3.6	3.6	129.93	1192	1192	3			4			0	5.2287
Q9NQC7	Q9NQC7	4	4	4	Ubiquitin carboxyl-terminal hydrolase CYLD	CYLD		1	4	4	4	0	2	0	0	1	1	3	3	0	2	0	0	1	1	3	3	0	2	0	0	1	1	3	3	5.1	5.1	5.1	107.31	956	956	1	2					0	15.883
Q9NQT5	Q9NQT5	1	1	1	Exosome complex component RRP40	EXOSC3		1	1	1	1	1	1	0	0	1	0	0	1	1	1	0	0	1	0	0	1	1	1	0	0	1	0	0	1	5.5	5.5	5.5	29.572	275	275	3.5			1	1		0.00063776	2.043
Q9NQW7;O00462	Q9NQW7;O00462	2;1	2;1	2;1	Xaa-Pro aminopeptidase 1;Beta-mannosidase	XPNPEP1;MANBA	;	2	2	2	2	0	0	0	0	0	2	0	0	0	0	0	0	0	2	0	0	0	0	0	0	0	2	0	0	3.7	3.7	3.7	69.917	623	623;879	NaN						0	20.087
Q9NR12	Q9NR12	12	12	12	PDZ and LIM domain protein 7	PDLIM7		1	12	12	12	7	6	1	3	7	4	5	9	7	6	1	3	7	4	5	9	7	6	1	3	7	4	5	9	34.8	34.8	34.8	49.844	457	457	3.35			11	6		0	128.13
Q9NR30;Q9BQ39	Q9NR30	16;2	16;2	16;2	Nucleolar RNA helicase 2	DDX21		2	16	16	16	0	0	1	0	4	5	11	0	0	0	1	0	4	5	11	0	0	0	1	0	4	5	11	0	22.1	22.1	22.1	87.343	783	783;737	2		1				0	52.681
Q9NR31	Q9NR31	5	5	3	GTP-binding protein SAR1a	SAR1A		1	5	5	3	1	0	0	1	0	5	0	0	1	0	0	1	0	5	0	0	0	0	0	0	0	3	0	0	33.3	33.3	23.2	22.367	198	198	5					2	0	17.549
Q9NR45	Q9NR45	4	4	4	Sialic acid synthase	NANS		1	4	4	4	1	1	1	1	0	2	1	1	1	1	1	1	0	2	1	1	1	1	1	1	0	2	1	1	12.8	12.8	12.8	40.307	359	359	3.5			2	2		0	32.043
Q9NR56;Q9NUK0	Q9NR56	7;3	7;3	4;1	Muscleblind-like protein 1	MBNL1		2	7	7	4	3	3	1	2	5	3	4	5	3	3	1	2	5	3	4	5	2	1	1	1	2	1	1	3	24.2	24.2	17.5	41.817	388	388;354	3.5			6	6		0	28.896
Q9NRG9	Q9NRG9	2	2	2	Aladin	AAAS		1	2	2	2	0	2	0	0	0	0	0	0	0	2	0	0	0	0	0	0	0	2	0	0	0	0	0	0	4.2	4.2	4.2	59.573	546	546	4				2		0.00063251	1.9911
Q9NRM6	Q9NRM6	1	1	1	Interleukin-17 receptor B	IL17RB		1	1	1	1	0	0	0	0	0	1	0	0	0	0	0	0	0	1	0	0	0	0	0	0	0	1	0	0	2.8	2.8	2.8	55.884	502	502	NaN						1	-2
Q9NRP0	Q9NRP0	1	1	1	Oligosaccharyltransferase complex subunit OSTC	OSTC		1	1	1	1	0	0	0	0	0	1	0	0	0	0	0	0	0	1	0	0	0	0	0	0	0	1	0	0	8.1	8.1	8.1	16.829	149	149	NaN						0	6.461
Q9NRW1	Q9NRW1	4	4	0	Ras-related protein Rab-6B	RAB6B		1	4	4	0	0	0	0	0	0	4	0	0	0	0	0	0	0	4	0	0	0	0	0	0	0	0	0	0	20.7	20.7	0	23.461	208	208	NaN						0	14.205
Q9NRZ9	Q9NRZ9	1	1	1	Lymphoid-specific helicase	HELLS		1	1	1	1	0	0	0	0	0	1	0	0	0	0	0	0	0	1	0	0	0	0	0	0	0	1	0	0	1.2	1.2	1.2	97.073	838	838	NaN						0	2.5024
Q9NSD9	Q9NSD9	7	7	7	Phenylalanine--tRNA ligase beta subunit	FARSB		1	7	7	7	1	2	0	1	2	5	0	1	1	2	0	1	2	5	0	1	1	2	0	1	2	5	0	1	12.1	12.1	12.1	66.115	589	589	2		4				0	14.994
Q9NTJ3	Q9NTJ3	3	3	3	Structural maintenance of chromosomes protein 4	SMC4		1	3	3	3	0	0	0	0	0	3	0	0	0	0	0	0	0	3	0	0	0	0	0	0	0	3	0	0	2.3	2.3	2.3	147.18	1288	1288	NaN						0	9.9714
Q9NTK5	Q9NTK5	8	8	8	Obg-like ATPase 1	OLA1		1	8	8	8	0	0	0	0	0	8	0	0	0	0	0	0	0	8	0	0	0	0	0	0	0	8	0	0	24	24	24	44.743	396	396	NaN						0	33.613
Q9NUQ8	Q9NUQ8	3	3	3	ATP-binding cassette sub-family F member 3	ABCF3		1	3	3	3	0	2	0	1	0	0	0	1	0	2	0	1	0	0	0	1	0	2	0	1	0	0	0	1	5.4	5.4	5.4	79.744	709	709	2		3				0	5.9564
Q9NUU7;Q9UMR2	Q9NUU7;Q9UMR2	5;4	5;4	4;4	ATP-dependent RNA helicase DDX19A;ATP-dependent RNA helicase DDX19B	DDX19A;DDX19B	;	2	5	5	4	2	3	0	0	0	3	0	0	2	3	0	0	0	3	0	0	2	2	0	0	0	2	0	0	11.5	11.5	9.2	53.974	478	478;479	3.6			2	3		0	19.017
Q9NV29	Q9NV29	1	1	1	Transmembrane protein 100	TMEM100		1	1	1	1	0	1	0	1	0	0	0	0	0	1	0	1	0	0	0	0	0	1	0	1	0	0	0	0	9	9	9	14.386	134	134	3			2			1	-2
Q9NV31	Q9NV31	1	1	1	U3 small nucleolar ribonucleoprotein protein IMP3	IMP3		1	1	1	1	0	0	0	1	0	0	0	0	0	0	0	1	0	0	0	0	0	0	0	1	0	0	0	0	5.4	5.4	5.4	21.85	184	184	5					1	0.0053381	1.5665
Q9NVA2;Q14141;Q92599	Q9NVA2	7;2;1	7;2;1	7;2;1	Septin-11	2018-09-11		3	7	7	7	0	0	0	0	0	7	0	0	0	0	0	0	0	7	0	0	0	0	0	0	0	7	0	0	20.7	20.7	20.7	49.398	429	429;434;483	NaN						0	70.158
Q9NVD7;Q9HBI1	Q9NVD7	3;1	3;1	3;1	Alpha-parvin	PARVA		2	3	3	3	0	1	0	0	0	1	0	2	0	1	0	0	0	1	0	2	0	1	0	0	0	1	0	2	11.6	11.6	11.6	42.243	372	372;364	4				1		0	32.603
Q9NVI7	Q9NVI7	28	28	9	ATPase family AAA domain-containing protein 3A	ATAD3A		1	28	28	9	12	12	12	9	11	1	13	18	12	12	12	9	11	1	13	18	3	4	3	1	6	0	3	6	42.4	42.4	16.7	71.368	634	634	2		45				0	124.79
Q9NVJ2;Q96BM9	Q9NVJ2;Q96BM9	2;1	2;1	2;1	ADP-ribosylation factor-like protein 8B;ADP-ribosylation factor-like protein 8A	ARL8B;ARL8A	;	2	2	2	2	0	1	0	1	0	2	0	0	0	1	0	1	0	2	0	0	0	1	0	1	0	2	0	0	10.2	10.2	10.2	21.539	186	186;186	4			1		1	0	3.7187
Q9NVP1	Q9NVP1	7	7	7	ATP-dependent RNA helicase DDX18	DDX18		1	7	7	7	0	0	0	0	2	1	6	0	0	0	0	0	2	1	6	0	0	0	0	0	2	1	6	0	12.5	12.5	12.5	75.406	670	670	NaN						0	9.3481
Q9NVV4	Q9NVV4	4	4	4	Poly(A) RNA polymerase, mitochondrial	MTPAP		1	4	4	4	2	1	0	0	3	0	0	1	2	1	0	0	3	0	0	1	2	1	0	0	3	0	0	1	6	6	6	66.171	582	582	3.5			2	2		0	4.8927
Q9NW82	Q9NW82	7	7	7	WD repeat-containing protein 70	WDR70		1	7	7	7	4	2	1	1	4	1	2	4	4	2	1	1	4	1	2	4	4	2	1	1	4	1	2	4	13.3	13.3	13.3	73.2	654	654	2		9				0	16.061
Q9NWH9	Q9NWH9	2	2	2	SAFB-like transcription modulator	SLTM		1	2	2	2	0	1	0	1	0	0	2	0	0	1	0	1	0	0	2	0	0	1	0	1	0	0	2	0	3	3	3	117.15	1034	1034	1	2					0	51.62
Q9NX63	Q9NX63	2	2	2	MICOS complex subunit MIC19	CHCHD3		1	2	2	2	0	0	0	0	0	1	1	0	0	0	0	0	0	1	1	0	0	0	0	0	0	1	1	0	8.8	8.8	8.8	26.152	227	227	NaN						0.0006566	2.3141
Q9NXG2	Q9NXG2	2	2	2	THUMP domain-containing protein 1	THUMPD1		1	2	2	2	0	0	0	0	0	2	0	0	0	0	0	0	0	2	0	0	0	0	0	0	0	2	0	0	6.5	6.5	6.5	39.315	353	353	NaN						0	13.547
Q9NXH9	Q9NXH9	3	3	3	tRNA (guanine(26)-N(2))-dimethyltransferase	TRMT1		1	3	3	3	2	1	0	0	0	0	0	0	2	1	0	0	0	0	0	0	2	1	0	0	0	0	0	0	5	5	5	72.233	659	659	2		3				0	2.6142
Q9NXK6	Q9NXK6	1	1	1	Membrane progestin receptor gamma	PAQR5		1	1	1	1	0	1	0	0	0	0	1	1	0	1	0	0	0	0	1	1	0	1	0	0	0	0	1	1	3.3	3.3	3.3	38.013	330	330	5					1	1	-2
Q9NXR7	Q9NXR7	1	1	1	BRCA1-A complex subunit BRE	BRE		1	1	1	1	0	0	0	0	0	1	0	0	0	0	0	0	0	1	0	0	0	0	0	0	0	1	0	0	3.7	3.7	3.7	43.551	383	383	NaN						0	11.639
Q9NXS2	Q9NXS2	3	3	3	Glutaminyl-peptide cyclotransferase-like protein	QPCTL		1	3	3	3	2	2	0	0	0	0	1	2	2	2	0	0	0	0	1	2	2	2	0	0	0	0	1	2	8.6	8.6	8.6	42.924	382	382	3.5			2	2		0	5.2777
Q9NY33	Q9NY33	6	6	6	Dipeptidyl peptidase 3	DPP3		1	6	6	6	0	0	0	0	0	6	0	0	0	0	0	0	0	6	0	0	0	0	0	0	0	6	0	0	10.6	10.6	10.6	82.588	737	737	NaN						0	100.29
Q9NY59	Q9NY59	1	1	1	Sphingomyelin phosphodiesterase 3	SMPD3		1	1	1	1	0	0	0	1	0	0	0	0	0	0	0	1	0	0	0	0	0	0	0	1	0	0	0	0	1.4	1.4	1.4	71.08	655	655	3			1			0.0092325	1.4332
Q9NYF8	Q9NYF8	4	4	4	Bcl-2-associated transcription factor 1	BCLAF1		1	4	4	4	1	1	0	0	0	1	0	1	1	1	0	0	0	1	0	1	1	1	0	0	0	1	0	1	3.7	3.7	3.7	106.12	920	920	1	2					0	2.8834
Q9NYJ8	Q9NYJ8	2	2	2	TGF-beta-activated kinase 1 and MAP3K7-binding protein 2	TAB2		1	2	2	2	0	0	0	0	1	0	0	1	0	0	0	0	1	0	0	1	0	0	0	0	1	0	0	1	3.9	3.9	3.9	76.493	693	693	NaN						0	6.9268
Q9NYL2	Q9NYL2	2	2	2	Mitogen-activated protein kinase kinase kinase MLT	ZAK		1	2	2	2	0	0	0	0	0	1	0	1	0	0	0	0	0	1	0	1	0	0	0	0	0	1	0	1	2.8	2.8	2.8	91.154	800	800	NaN						0	5.2732
Q9NYL9	Q9NYL9	2	2	2	Tropomodulin-3	TMOD3		1	2	2	2	0	0	0	0	0	1	1	0	0	0	0	0	0	1	1	0	0	0	0	0	0	1	1	0	7.4	7.4	7.4	39.594	352	352	NaN						0	3.1549
Q9NYQ8	Q9NYQ8	1	1	1	Protocadherin Fat 2	FAT2		1	1	1	1	0	1	0	0	0	0	0	0	0	1	0	0	0	0	0	0	0	1	0	0	0	0	0	0	0.2	0.2	0.2	479.31	4349	4349	5					1	1	-2
Q9NYU2	Q9NYU2	3	3	3	UDP-glucose:glycoprotein glucosyltransferase 1	UGGT1		1	3	3	3	0	0	0	0	0	3	0	0	0	0	0	0	0	3	0	0	0	0	0	0	0	3	0	0	1.9	1.9	1.9	177.19	1555	1555	NaN						0.0018657	1.8504
Q9NZ01	Q9NZ01	5	5	5	Very-long-chain enoyl-CoA reductase	TECR		1	5	5	5	2	0	0	1	1	1	1	1	2	0	0	1	1	1	1	1	2	0	0	1	1	1	1	1	15.6	15.6	15.6	36.034	308	308	4				3		0	11.588
Q9NZB2;Q5T035	Q9NZB2	37;2	37;2	37;2	Constitutive coactivator of PPAR-gamma-like protein 1	FAM120A		2	37	37	37	21	30	20	22	19	15	26	30	21	30	20	22	19	15	26	30	21	30	20	22	19	15	26	30	37.5	37.5	37.5	121.89	1118	1118;196	1	115					0	323.31
Q9NZD2	Q9NZD2	4	4	4	Glycolipid transfer protein	GLTP		1	4	4	4	0	0	0	4	0	0	0	0	0	0	0	4	0	0	0	0	0	0	0	4	0	0	0	0	20.6	20.6	20.6	23.85	209	209	3			4			0	8.4471
Q9NZH8	Q9NZH8	3	3	3	Interleukin-36 gamma	IL36G		1	3	3	3	0	0	0	3	0	0	0	0	0	0	0	3	0	0	0	0	0	0	0	3	0	0	0	0	21.9	21.9	21.9	18.721	169	169	3			3			0	3.6325
Q9NZL4	Q9NZL4	1	1	1	Hsp70-binding protein 1	HSPBP1		1	1	1	1	0	0	0	0	0	1	0	0	0	0	0	0	0	1	0	0	0	0	0	0	0	1	0	0	2.8	2.8	2.8	39.474	362	362	NaN						0.0053667	1.5815
Q9NZL9	Q9NZL9	2	2	2	Methionine adenosyltransferase 2 subunit beta	MAT2B		1	2	2	2	0	0	0	0	0	2	0	0	0	0	0	0	0	2	0	0	0	0	0	0	0	2	0	0	6.6	6.6	6.6	37.551	334	334	NaN						0	8.8666
Q9NZM1	Q9NZM1	8	8	8	Myoferlin	MYOF		1	8	8	8	0	0	0	0	0	8	0	0	0	0	0	0	0	8	0	0	0	0	0	0	0	8	0	0	4	4	4	234.71	2061	2061	NaN						0	21.849
Q9NZN4	Q9NZN4	2	1	1	EH domain-containing protein 2	EHD2		1	2	1	1	0	0	0	1	0	2	0	0	0	0	0	0	0	1	0	0	0	0	0	0	0	1	0	0	3.7	2	2	61.161	543	543	NaN						0	2.6455
Q9NZT1	Q9NZT1	10	10	10	Calmodulin-like protein 5	CALML5		1	10	10	10	3	2	0	9	0	5	0	2	3	2	0	9	0	5	0	2	3	2	0	9	0	5	0	2	54.8	54.8	54.8	15.892	146	146	3.37			15	1	3	0	323.31
Q9NZU5	Q9NZU5	12	12	12	LIM and cysteine-rich domains protein 1	LMCD1		1	12	12	12	3	4	2	7	4	3	9	12	3	4	2	7	4	3	9	12	3	4	2	7	4	3	9	12	40.3	40.3	40.3	40.832	365	365	3.2			20	5		0	95.005
Q9P0M6	Q9P0M6	5	3	3	Core histone macro-H2A.2	H2AFY2		1	5	3	3	0	1	0	2	1	1	5	1	0	0	0	0	0	0	3	0	0	0	0	0	0	0	3	0	18.3	11.3	11.3	40.058	372	372	NaN						0	4.7992
Q9P0U3	Q9P0U3	1	1	1	Sentrin-specific protease 1	SENP1		1	1	1	1	1	0	0	0	1	0	0	0	1	0	0	0	1	0	0	0	1	0	0	0	1	0	0	0	1.6	1.6	1.6	73.48	644	644	2		1				0	2.5914
Q9P227	Q9P227	2	2	2	Rho GTPase-activating protein 23	ARHGAP23		1	2	2	2	0	1	0	0	0	0	0	1	0	1	0	0	0	0	0	1	0	1	0	0	0	0	0	1	1.5	1.5	1.5	162.19	1491	1491	1	2					0.00064516	2.1528
Q9P258	Q9P258	5	5	5	Protein RCC2	RCC2		1	5	5	5	0	0	0	1	0	4	0	0	0	0	0	1	0	4	0	0	0	0	0	1	0	4	0	0	9.2	9.2	9.2	56.084	522	522	3			1			0	11.343
Q9P2E3	Q9P2E3	1	1	1	NFX1-type zinc finger-containing protein 1	ZNFX1		1	1	1	1	0	1	0	0	1	0	0	0	0	1	0	0	1	0	0	0	0	1	0	0	1	0	0	0	0.7	0.7	0.7	220.22	1918	1918	1	1					0.00063735	2.0417
Q9P2E9	Q9P2E9	11	11	10	Ribosome-binding protein 1	RRBP1		1	11	11	10	0	5	0	0	1	8	0	1	0	5	0	0	1	8	0	1	0	5	0	0	1	7	0	1	8.4	8.4	7.8	152.47	1410	1410	1	6					0	73.628
Q9P2I0	Q9P2I0	6	6	6	Cleavage and polyadenylation specificity factor subunit 2	CPSF2		1	6	6	6	4	4	0	0	1	0	0	2	4	4	0	0	1	0	0	2	4	4	0	0	1	0	0	2	7.9	7.9	7.9	88.486	782	782	2		8				0	7.4672
Q9P2J5	Q9P2J5	11	11	11	Leucine--tRNA ligase, cytoplasmic	LARS		1	11	11	11	0	4	0	2	0	7	0	1	0	4	0	2	0	7	0	1	0	4	0	2	0	7	0	1	10.5	10.5	10.5	134.46	1176	1176	1	6					0	88.475
Q9P2K5	Q9P2K5	2	2	2	Myelin expression factor 2	MYEF2		1	2	2	2	0	0	0	0	0	2	0	0	0	0	0	0	0	2	0	0	0	0	0	0	0	2	0	0	3.7	3.7	3.7	64.121	600	600	NaN						0	2.865
Q9UBB4	Q9UBB4	2	2	2	Ataxin-10	ATXN10		1	2	2	2	0	0	0	0	0	2	0	0	0	0	0	0	0	2	0	0	0	0	0	0	0	2	0	0	4.2	4.2	4.2	53.488	475	475	NaN						0	3.8629
Q9UBE0	Q9UBE0	4	4	4	SUMO-activating enzyme subunit 1;SUMO-activating enzyme subunit 1, N-terminally processed	SAE1		1	4	4	4	0	1	0	0	0	3	0	0	0	1	0	0	0	3	0	0	0	1	0	0	0	3	0	0	11	11	11	38.449	346	346	3			1			0	6.5301
Q9UBH0	Q9UBH0	3	3	3	Interleukin-36 receptor antagonist protein	IL36RN		1	3	3	3	0	0	0	3	0	0	0	0	0	0	0	3	0	0	0	0	0	0	0	3	0	0	0	0	23.9	23.9	23.9	16.962	155	155	3			3			0	3.6735
Q9UBM7	Q9UBM7	2	2	2	7-dehydrocholesterol reductase	DHCR7		1	2	2	2	2	2	0	0	0	1	0	0	2	2	0	0	0	1	0	0	2	2	0	0	0	1	0	0	3.6	3.6	3.6	54.489	475	475	3.5			2	2		0.0018692	1.8562
Q9UBQ0	Q9UBQ0	3	3	3	Vacuolar protein sorting-associated protein 29	VPS29		1	3	3	3	0	1	0	1	0	3	0	0	0	1	0	1	0	3	0	0	0	1	0	1	0	3	0	0	17	17	17	20.505	182	182	4			1		1	0	17.464
Q9UBQ5	Q9UBQ5	2	2	2	Eukaryotic translation initiation factor 3 subunit K	EIF3K		1	2	2	2	0	0	0	0	0	2	0	0	0	0	0	0	0	2	0	0	0	0	0	0	0	2	0	0	11.5	11.5	11.5	25.059	218	218	NaN						0	5.9584
Q9UBQ7	Q9UBQ7	5	5	5	Glyoxylate reductase/hydroxypyruvate reductase	GRHPR		1	5	5	5	2	2	0	1	1	0	0	1	2	2	0	1	1	0	0	1	2	2	0	1	1	0	0	1	20.1	20.1	20.1	35.668	328	328	3.6			2	3		0	13.181
Q9UBR2	Q9UBR2	1	1	1	Cathepsin Z	CTSZ		1	1	1	1	0	0	0	0	0	1	0	0	0	0	0	0	0	1	0	0	0	0	0	0	0	1	0	0	3.3	3.3	3.3	33.868	303	303	NaN						0.0075669	1.4847
Q9UBS4;H7C2Y5	Q9UBS4	7;2	7;2	7;2	DnaJ homolog subfamily B member 11	DNAJB11		2	7	7	7	1	4	1	0	1	2	2	6	1	4	1	0	1	2	2	6	1	4	1	0	1	2	2	6	20.4	20.4	20.4	40.513	358	358;167	3.67			2	4		0	23.858
Q9UBT2	Q9UBT2	1	1	1	SUMO-activating enzyme subunit 2	UBA2		1	1	1	1	0	0	0	0	0	1	0	0	0	0	0	0	0	1	0	0	0	0	0	0	0	1	0	0	1.9	1.9	1.9	71.223	640	640	NaN						0	6.6465
Q9UBU9	Q9UBU9	13	13	13	Nuclear RNA export factor 1	NXF1		1	13	13	13	6	6	4	4	2	2	4	5	6	6	4	4	2	2	4	5	6	6	4	4	2	2	4	5	23.3	23.3	23.3	70.182	619	619	2		20				0	67.358
Q9UBW8	Q9UBW8	3	3	3	COP9 signalosome complex subunit 7a	COPS7A		1	3	3	3	0	0	0	0	0	3	0	0	0	0	0	0	0	3	0	0	0	0	0	0	0	3	0	0	13.5	13.5	13.5	30.276	275	275	NaN						0	22.013
Q9UET6	Q9UET6	1	1	1	Putative tRNA (cytidine(32)/guanosine(34)-2-O)-methyltransferase	FTSJ1		1	1	1	1	0	0	0	0	0	0	1	1	0	0	0	0	0	0	1	1	0	0	0	0	0	0	1	1	5.8	5.8	5.8	36.079	329	329	NaN						0	14.994
Q9UEW8	Q9UEW8	3	2	2	STE20/SPS1-related proline-alanine-rich protein kinase	STK39		1	3	2	2	1	0	0	0	1	0	1	0	0	0	0	0	1	0	1	0	0	0	0	0	1	0	1	0	5.1	3.9	3.9	59.473	545	545	NaN						0	3.4442
Q9UG63	Q9UG63	4	4	4	ATP-binding cassette sub-family F member 2	ABCF2		1	4	4	4	0	0	0	0	0	4	0	0	0	0	0	0	0	4	0	0	0	0	0	0	0	4	0	0	6.9	6.9	6.9	71.289	623	623	NaN						0	6.5192
Q9UGR2	Q9UGR2	3	3	3	Zinc finger CCCH domain-containing protein 7B	ZC3H7B		1	3	3	3	0	1	0	0	0	0	1	1	0	1	0	0	0	0	1	1	0	1	0	0	0	0	1	1	3.5	3.5	3.5	111.58	993	993	1	1					0	6.6524
Q9UGU0	Q9UGU0	11	11	11	Transcription factor 20	TCF20		1	11	11	11	0	4	0	1	2	0	2	10	0	4	0	1	2	0	2	10	0	4	0	1	2	0	2	10	8	8	8	211.77	1960	1960	1	5					0	34.527
Q9UH17;P31941	Q9UH17;P31941	2;1	2;1	2;1	DNA dC->dU-editing enzyme APOBEC-3B;DNA dC->dU-editing enzyme APOBEC-3A	APOBEC3B;APOBEC3A	;	2	2	2	2	0	1	0	0	0	0	1	0	0	1	0	0	0	0	1	0	0	1	0	0	0	0	1	0	7.6	7.6	7.6	45.924	382	382;199	3			1			0	12.007
Q9UHB9	Q9UHB9	8	8	8	Signal recognition particle subunit SRP68	SRP68		1	8	8	8	1	1	0	0	1	6	0	2	1	1	0	0	1	6	0	2	1	1	0	0	1	6	0	2	13.4	13.4	13.4	70.729	627	627	2		2				0	13.377
Q9UHD8	Q9UHD8	4	4	4	Septin-9	2018-09-09		1	4	4	4	0	1	0	0	0	3	0	0	0	1	0	0	0	3	0	0	0	1	0	0	0	3	0	0	6.5	6.5	6.5	65.401	586	586	2		1				0	5.4997
Q9UHD9	Q9UHD9	1	1	1	Ubiquilin-2	UBQLN2		1	1	1	1	0	0	0	0	0	1	0	0	0	0	0	0	0	1	0	0	0	0	0	0	0	1	0	0	3.4	3.4	3.4	65.695	624	624	NaN						0	37.925
Q9UHL0	Q9UHL0	2	1	1	ATP-dependent RNA helicase DDX25	DDX25		1	2	1	1	0	1	0	0	0	2	0	0	0	0	0	0	0	1	0	0	0	0	0	0	0	1	0	0	4.3	2.1	2.1	54.691	483	483	NaN						1	-2
Q9UHV9	Q9UHV9	2	2	2	Prefoldin subunit 2	PFDN2		1	2	2	2	0	0	0	0	0	2	0	0	0	0	0	0	0	2	0	0	0	0	0	0	0	2	0	0	14.9	14.9	14.9	16.648	154	154	NaN						0	16.582
Q9UHX1	Q9UHX1	8	8	8	Poly(U)-binding-splicing factor PUF60	PUF60		1	8	8	8	0	1	0	0	0	7	0	0	0	1	0	0	0	7	0	0	0	1	0	0	0	7	0	0	21.6	21.6	21.6	59.875	559	559	4				1		0	35.099
Q9UHY1	Q9UHY1	1	1	1	Nuclear receptor-binding protein	NRBP1		1	1	1	1	0	0	0	0	0	1	0	0	0	0	0	0	0	1	0	0	0	0	0	0	0	1	0	0	2.1	2.1	2.1	59.844	535	535	NaN						0	4.0542
Q9UI10	Q9UI10	2	2	2	Translation initiation factor eIF-2B subunit delta	EIF2B4		1	2	2	2	0	0	0	0	0	2	0	0	0	0	0	0	0	2	0	0	0	0	0	0	0	2	0	0	4	4	4	57.557	523	523	NaN						0	3.4024
Q9UI15	Q9UI15	3	2	2	Transgelin-3	TAGLN3		1	3	2	2	0	0	0	0	0	3	0	0	0	0	0	0	0	2	0	0	0	0	0	0	0	2	0	0	12.6	5.5	5.5	22.472	199	199	NaN						0	7.0286
Q9UI42	Q9UI42	5	5	5	Carboxypeptidase A4	CPA4		1	5	5	5	0	0	0	4	0	1	0	0	0	0	0	4	0	1	0	0	0	0	0	4	0	1	0	0	11.9	11.9	11.9	47.351	421	421	3			4			0	3.8229
Q9UIG0	Q9UIG0	2	2	2	Tyrosine-protein kinase BAZ1B	BAZ1B		1	2	2	2	0	0	0	0	0	0	2	0	0	0	0	0	0	0	2	0	0	0	0	0	0	0	2	0	1.4	1.4	1.4	170.9	1483	1483	NaN						0	3.1402
Q9UJ70	Q9UJ70	2	2	2	N-acetyl-D-glucosamine kinase	NAGK		1	2	2	2	0	0	0	2	0	0	0	0	0	0	0	2	0	0	0	0	0	0	0	2	0	0	0	0	6.4	6.4	6.4	37.375	344	344	3			2			0	2.5488
Q9UJ98	Q9UJ98	1	1	1	Cohesin subunit SA-3	STAG3		1	1	1	1	0	0	0	0	1	0	0	0	0	0	0	0	1	0	0	0	0	0	0	0	1	0	0	0	0.7	0.7	0.7	139.03	1225	1225	NaN						1	-2
Q9UJF2	Q9UJF2	1	1	1	Ras GTPase-activating protein nGAP	RASAL2		1	1	1	1	0	0	1	1	0	0	0	0	0	0	1	1	0	0	0	0	0	0	1	1	0	0	0	0	1.5	1.5	1.5	128.56	1139	1139	2.88	2	2	1	1	2	1	-2
Q9UJS0	Q9UJS0	8	8	5	Calcium-binding mitochondrial carrier protein Aralar2	SLC25A13		1	8	8	5	6	7	2	2	1	4	2	5	6	7	2	2	1	4	2	5	4	4	1	1	1	2	1	3	14.7	14.7	10.4	74.175	675	675	2		18				0	24.591
Q9UJW0	Q9UJW0	2	2	2	Dynactin subunit 4	DCTN4		1	2	2	2	1	1	0	0	1	0	0	1	1	1	0	0	1	0	0	1	1	1	0	0	1	0	0	1	4.3	4.3	4.3	52.337	460	460	3.5			1	1		0.00064725	2.1737
Q9UJY1	Q9UJY1	2	2	2	Heat shock protein beta-8	HSPB8		1	2	2	2	0	0	0	0	1	0	0	1	0	0	0	0	1	0	0	1	0	0	0	0	1	0	0	1	9.7	9.7	9.7	21.604	196	196	NaN						0	2.4188
Q9UJZ1	Q9UJZ1	2	2	2	Stomatin-like protein 2, mitochondrial	STOML2		1	2	2	2	0	0	0	0	0	2	0	0	0	0	0	0	0	2	0	0	0	0	0	0	0	2	0	0	3.1	3.1	3.1	38.534	356	356	NaN						0.001875	1.8867
Q9UK41	Q9UK41	1	1	1	Vacuolar protein sorting-associated protein 28 homolog	VPS28		1	1	1	1	0	0	0	0	0	1	0	0	0	0	0	0	0	1	0	0	0	0	0	0	0	1	0	0	4.5	4.5	4.5	25.425	221	221	NaN						0.0097198	1.3646
Q9UKM9	Q9UKM9	11	11	11	RNA-binding protein Raly	RALY		1	11	11	11	0	3	1	2	1	1	7	1	0	3	1	2	1	1	7	1	0	3	1	2	1	1	7	1	34	34	34	32.463	306	306	3.5			3	3		0	19.1
Q9UKN8	Q9UKN8	3	3	3	General transcription factor 3C polypeptide 4	GTF3C4		1	3	3	3	0	1	0	0	0	0	1	1	0	1	0	0	0	0	1	1	0	1	0	0	0	0	1	1	4.5	4.5	4.5	91.981	822	822	2		1				0.005354	1.5756
Q9UKQ9	Q9UKQ9	1	1	1	Kallikrein-9	KLK9		1	1	1	1	0	0	0	1	0	0	0	0	0	0	0	1	0	0	0	0	0	0	0	1	0	0	0	0	4.8	4.8	4.8	27.512	250	250	3			2			0.0053476	1.5748
Q9UKV8	Q9UKV8	32	32	24	Protein argonaute-2	AGO2		1	32	32	24	22	23	11	11	21	7	21	24	22	23	11	11	21	7	21	24	15	16	5	7	14	3	15	18	41.8	41.8	31	97.207	859	859	2		87				0	213.63
Q9UL03;Q5JSJ4	Q9UL03;Q5JSJ4	2;1	2;1	2;1	Integrator complex subunit 6;Protein DDX26B	INTS6;DDX26B	;	2	2	2	2	0	0	0	1	1	0	0	0	0	0	0	1	1	0	0	0	0	0	0	1	1	0	0	0	2.1	2.1	2.1	100.39	887	887;861	2		1				0.0030451	1.7027
Q9UL18	Q9UL18	13	2	2	Protein argonaute-1	AGO1		1	13	2	2	7	9	5	4	8	4	6	9	1	1	0	0	0	0	0	1	1	1	0	0	0	0	0	1	17.6	3	3	97.213	857	857	2		2				0	5.4965
Q9UL25	Q9UL25	1	1	1	Ras-related protein Rab-21	RAB21		1	1	1	1	1	1	0	0	0	0	0	0	1	1	0	0	0	0	0	0	1	1	0	0	0	0	0	0	6.7	6.7	6.7	24.347	225	225	3.5			1	1		0	9.2069
Q9UL46	Q9UL46	3	3	3	Proteasome activator complex subunit 2	PSME2		1	3	3	3	0	0	0	2	0	1	0	0	0	0	0	2	0	1	0	0	0	0	0	2	0	1	0	0	13.4	13.4	13.4	27.401	239	239	3			2			0	3.1682
Q9ULG6	Q9ULG6	1	1	1	Cell cycle progression protein 1	CCPG1		1	1	1	1	0	0	0	0	0	1	1	1	0	0	0	0	0	1	1	1	0	0	0	0	0	1	1	1	2.4	2.4	2.4	87.339	757	757	NaN						0	2.9708
Q9ULV4	Q9ULV4	6	6	6	Coronin-1C	CORO1C		1	6	6	6	2	1	0	1	0	1	2	0	2	1	0	1	0	1	2	0	2	1	0	1	0	1	2	0	11.8	11.8	11.8	53.248	474	474	3.25			3	1		0	23.766
Q9ULZ2	Q9ULZ2	1	1	1	Signal-transducing adaptor protein 1	STAP1		1	1	1	1	1	0	0	0	0	0	0	0	1	0	0	0	0	0	0	0	1	0	0	0	0	0	0	0	3.4	3.4	3.4	34.291	295	295	4				1		0.009206	1.4082
Q9UM54	Q9UM54	9	9	9	Unconventional myosin-VI	MYO6		1	9	9	9	1	4	0	3	0	0	2	3	1	4	0	3	0	0	2	3	1	4	0	3	0	0	2	3	7.7	7.7	7.7	149.69	1294	1294	1	8					0	26.774
Q9UM82	Q9UM82	10	10	10	Spermatogenesis-associated protein 2	SPATA2		1	10	10	10	8	6	1	3	1	0	1	2	8	6	1	3	1	0	1	2	8	6	1	3	1	0	1	2	19.8	19.8	19.8	58.427	520	520	3.28		1	11	6		0	13.978
Q9UMS4	Q9UMS4	7	7	7	Pre-mRNA-processing factor 19	PRPF19		1	7	7	7	0	0	0	0	0	6	1	0	0	0	0	0	0	6	1	0	0	0	0	0	0	6	1	0	11.9	11.9	11.9	55.18	504	504	NaN						0	9.725
Q9UMY4	Q9UMY4	3	3	2	Sorting nexin-12	SNX12		1	3	3	2	0	0	0	0	0	3	0	0	0	0	0	0	0	3	0	0	0	0	0	0	0	2	0	0	15.1	15.1	9.9	19.73	172	172	NaN						0	2.5639
Q9UN36	Q9UN36	3	3	3	Protein NDRG2	NDRG2		1	3	3	3	0	0	0	3	0	0	0	0	0	0	0	3	0	0	0	0	0	0	0	3	0	0	0	0	9.2	9.2	9.2	40.798	371	371	3			3			0	2.7667
Q9UNE7	Q9UNE7	2	2	2	E3 ubiquitin-protein ligase CHIP	STUB1		1	2	2	2	0	0	0	0	0	2	0	0	0	0	0	0	0	2	0	0	0	0	0	0	0	2	0	0	7.6	7.6	7.6	34.856	303	303	NaN						0	5.881
Q9UNF0	Q9UNF0	2	2	2	Protein kinase C and casein kinase substrate in neurons protein 2	PACSIN2		1	2	2	2	0	0	0	0	0	2	0	0	0	0	0	0	0	2	0	0	0	0	0	0	0	2	0	0	3.5	3.5	3.5	55.738	486	486	NaN						0.0018832	1.9163
Q9UNH6	Q9UNH6	1	1	1	Sorting nexin-7	SNX7		1	1	1	1	0	0	0	0	0	1	0	0	0	0	0	0	0	1	0	0	0	0	0	0	0	1	0	0	2.3	2.3	2.3	45.302	387	387	NaN						0.0053254	1.5607
Q9UNH7	Q9UNH7	1	1	1	Sorting nexin-6;Sorting nexin-6, N-terminally processed	SNX6		1	1	1	1	0	0	0	0	0	1	0	0	0	0	0	0	0	1	0	0	0	0	0	0	0	1	0	0	2.5	2.5	2.5	46.648	406	406	NaN						0	2.4842
Q9UNM6	Q9UNM6	2	2	2	26S proteasome non-ATPase regulatory subunit 13	PSMD13		1	2	2	2	0	0	0	0	0	2	0	0	0	0	0	0	0	2	0	0	0	0	0	0	0	2	0	0	4.8	4.8	4.8	42.945	376	376	NaN						0	2.7544
Q9UNQ2	Q9UNQ2	3	3	3	Probable dimethyladenosine transferase	DIMT1		1	3	3	3	1	1	0	0	0	0	1	1	1	1	0	0	0	0	1	1	1	1	0	0	0	0	1	1	10.9	10.9	10.9	35.236	313	313	3.5			1	1		0	2.5372
Q9UNS2	Q9UNS2	3	3	3	COP9 signalosome complex subunit 3	COPS3		1	3	3	3	0	0	0	0	0	3	0	0	0	0	0	0	0	3	0	0	0	0	0	0	0	3	0	0	7.3	7.3	7.3	47.873	423	423	NaN						0	61.379
Q9UNZ2	Q9UNZ2	4	4	4	NSFL1 cofactor p47	NSFL1C		1	4	4	4	0	0	0	0	0	4	0	0	0	0	0	0	0	4	0	0	0	0	0	0	0	4	0	0	11.9	11.9	11.9	40.572	370	370	NaN						0	21.831
Q9UNZ5	Q9UNZ5	3	3	3	Leydig cell tumor 10 kDa protein homolog	C19orf53		1	3	3	3	1	0	1	0	1	0	1	2	1	0	1	0	1	0	1	2	1	0	1	0	1	0	1	2	17.2	17.2	17.2	10.576	99	99	5					2	0	2.7594
Q9UPQ9	Q9UPQ9	62	62	62	Trinucleotide repeat-containing gene 6B protein	TNRC6B		1	62	62	62	19	38	15	17	43	11	28	43	19	38	15	17	43	11	28	43	19	38	15	17	43	11	28	43	45.7	45.7	45.7	194	1833	1833	1.01	115	1				0	323.31
Q9UPR0;Q15111	Q9UPR0;Q15111	2;1	2;1	2;1	Inactive phospholipase C-like protein 2;Inactive phospholipase C-like protein 1	PLCL2;PLCL1	;	2	2	2	2	0	0	0	0	0	1	2	0	0	0	0	0	0	1	2	0	0	0	0	0	0	1	2	0	1.4	1.4	1.4	125.86	1127	1127;1095	NaN						0.0053571	1.5759
Q9UQ03	Q9UQ03	5	5	5	Coronin-2B	CORO2B		1	5	5	5	3	2	1	0	0	0	1	2	3	2	1	0	0	0	1	2	3	2	1	0	0	0	1	2	9.4	9.4	9.4	54.953	480	480	3.33			4	2		0	7.4174
Q9UQ35	Q9UQ35	1	1	1	Serine/arginine repetitive matrix protein 2	SRRM2		1	1	1	1	0	0	0	0	0	1	0	0	0	0	0	0	0	1	0	0	0	0	0	0	0	1	0	0	0.5	0.5	0.5	299.61	2752	2752	NaN						0	5.4866
Q9UQ80;H0YIN7	Q9UQ80	20;4	20;4	20;4	Proliferation-associated protein 2G4	PA2G4		2	20	20	20	11	9	1	9	13	18	8	12	11	9	1	9	13	18	8	12	11	9	1	9	13	18	8	12	47	47	47	43.786	394	394;160	3.31			25	11		0	93.745
Q9UQE7	Q9UQE7	3	3	3	Structural maintenance of chromosomes protein 3	SMC3		1	3	3	3	0	2	0	0	0	1	0	0	0	2	0	0	0	1	0	0	0	2	0	0	0	1	0	0	2.2	2.2	2.2	141.54	1217	1217	1	2					0.00064185	2.1131
Q9Y224	Q9Y224	10	10	10	UPF0568 protein C14orf166	C14orf166		1	10	10	10	7	6	6	5	1	3	5	6	7	6	6	5	1	3	5	6	7	6	6	5	1	3	5	6	48.8	48.8	48.8	28.068	244	244	3.73			7	19		0	89.191
Q9Y230	Q9Y230	13	13	13	RuvB-like 2	RUVBL2		1	13	13	13	5	8	0	2	0	10	0	0	5	8	0	2	0	10	0	0	5	8	0	2	0	10	0	0	34.8	34.8	34.8	51.156	463	463	3.53			7	8		0	39.801
Q9Y240	Q9Y240	8	8	8	C-type lectin domain family 11 member A	CLEC11A		1	8	8	8	7	6	1	2	1	0	3	3	7	6	1	2	1	0	3	3	7	6	1	2	1	0	3	3	26.9	26.9	26.9	35.694	323	323	3.53			9	10		0	26.603
Q9Y262	Q9Y262	13	13	13	Eukaryotic translation initiation factor 3 subunit L	EIF3L		1	13	13	13	0	0	0	0	0	13	0	0	0	0	0	0	0	13	0	0	0	0	0	0	0	13	0	0	23.8	23.8	23.8	66.726	564	564	NaN						0	155.16
Q9Y263	Q9Y263	16	16	16	Phospholipase A-2-activating protein	PLAA		1	16	16	16	6	8	0	0	6	2	2	7	6	8	0	0	6	2	2	7	6	8	0	0	6	2	2	7	25.8	25.8	25.8	87.156	795	795	2		15				0	87.1
Q9Y265	Q9Y265	9	9	9	RuvB-like 1	RUVBL1		1	9	9	9	1	3	0	1	1	8	0	0	1	3	0	1	1	8	0	0	1	3	0	1	1	8	0	0	25.2	25.2	25.2	50.227	456	456	3.5			3	3		0	51.855
Q9Y266	Q9Y266	3	3	3	Nuclear migration protein nudC	NUDC		1	3	3	3	0	0	0	0	0	3	0	0	0	0	0	0	0	3	0	0	0	0	0	0	0	3	0	0	8.8	8.8	8.8	38.242	331	331	NaN						0	6.333
Q9Y277	Q9Y277	4	4	4	Voltage-dependent anion-selective channel protein 3	VDAC3		1	4	4	4	0	0	0	0	0	4	0	0	0	0	0	0	0	4	0	0	0	0	0	0	0	4	0	0	15.9	15.9	15.9	30.658	283	283	NaN						0	39.843
Q9Y281	Q9Y281	5	3	3	Cofilin-2	CFL2		1	5	3	3	2	1	1	1	1	5	1	1	0	0	0	0	0	3	0	0	0	0	0	0	0	3	0	0	35.5	24.7	24.7	18.736	166	166	NaN						0	3.791
Q9Y285	Q9Y285	6	6	6	Phenylalanine--tRNA ligase alpha subunit	FARSA		1	6	6	6	2	1	0	3	1	1	3	3	2	1	0	3	1	1	3	3	2	1	0	3	1	1	3	3	15.6	15.6	15.6	57.563	508	508	3.14			6	1		0	26.857
Q9Y295	Q9Y295	3	3	3	Developmentally-regulated GTP-binding protein 1	DRG1		1	3	3	3	0	0	0	0	0	3	0	0	0	0	0	0	0	3	0	0	0	0	0	0	0	3	0	0	10.1	10.1	10.1	40.542	367	367	NaN						0	5.3805
Q9Y2A7	Q9Y2A7	1	1	1	Nck-associated protein 1	NCKAP1		1	1	1	1	0	0	0	0	0	1	0	0	0	0	0	0	0	1	0	0	0	0	0	0	0	1	0	0	0.8	0.8	0.8	128.79	1128	1128	NaN						0.0097645	1.3933
Q9Y2J2	Q9Y2J2	2	1	1	Band 4.1-like protein 3;Band 4.1-like protein 3, N-terminally processed	EPB41L3		1	2	1	1	0	0	0	0	0	2	0	0	0	0	0	0	0	1	0	0	0	0	0	0	0	1	0	0	1.9	1.3	1.3	120.68	1087	1087	NaN						0	14.838
Q9Y2K3	Q9Y2K3	2	2	2	Myosin-15	MYH15		1	2	2	2	0	0	0	0	0	1	0	1	0	0	0	0	0	1	0	1	0	0	0	0	0	1	0	1	1	1	1	224.62	1946	1946	NaN						0.00065359	2.2346
Q9Y2K7	Q9Y2K7	1	1	1	Lysine-specific demethylase 2A	KDM2A		1	1	1	1	0	0	0	0	0	1	0	0	0	0	0	0	0	1	0	0	0	0	0	0	0	1	0	0	1.5	1.5	1.5	132.79	1162	1162	NaN						0	3.2102
Q9Y2L1	Q9Y2L1	2	2	2	Exosome complex exonuclease RRP44	DIS3		1	2	2	2	0	0	0	0	0	2	0	0	0	0	0	0	0	2	0	0	0	0	0	0	0	2	0	0	2.1	2.1	2.1	109	958	958	NaN						0	2.5945
Q9Y2R9	Q9Y2R9	6	6	6	28S ribosomal protein S7, mitochondrial	MRPS7		1	6	6	6	1	2	0	1	3	0	2	4	1	2	0	1	3	0	2	4	1	2	0	1	3	0	2	4	30.2	30.2	30.2	28.134	242	242	4.75				1	3	0	13.829
Q9Y2W1	Q9Y2W1	12	12	12	Thyroid hormone receptor-associated protein 3	THRAP3		1	12	12	12	1	5	0	0	6	4	4	7	1	5	0	0	6	4	4	7	1	5	0	0	6	4	4	7	14.9	14.9	14.9	108.66	955	955	1	6					0	56.85
Q9Y2W2	Q9Y2W2	1	1	1	WW domain-binding protein 11	WBP11		1	1	1	1	0	0	0	0	0	0	1	1	0	0	0	0	0	0	1	1	0	0	0	0	0	0	1	1	1.4	1.4	1.4	69.997	641	641	NaN						1	-2
Q9Y2X3	Q9Y2X3	6	6	6	Nucleolar protein 58	NOP58		1	6	6	6	0	0	0	1	0	0	6	0	0	0	0	1	0	0	6	0	0	0	0	1	0	0	6	0	17.2	17.2	17.2	59.578	529	529	3			1			0	56.896
Q9Y2X9	Q9Y2X9	1	1	1	Zinc finger protein 281	ZNF281		1	1	1	1	0	0	0	0	1	0	0	0	0	0	0	0	1	0	0	0	0	0	0	0	1	0	0	0	1.6	1.6	1.6	96.914	895	895	NaN						0.00063939	2.0607
Q9Y2Z0	Q9Y2Z0	1	1	1	Suppressor of G2 allele of SKP1 homolog	SUGT1		1	1	1	1	1	1	0	0	0	0	0	0	1	1	0	0	0	0	0	0	1	1	0	0	0	0	0	0	3.3	3.3	3.3	41.024	365	365	3.5			1	1		0	7.9867
Q9Y305	Q9Y305	1	1	1	Acyl-coenzyme A thioesterase 9, mitochondrial	ACOT9		1	1	1	1	0	0	0	0	0	1	0	0	0	0	0	0	0	1	0	0	0	0	0	0	0	1	0	0	1.8	1.8	1.8	49.901	439	439	NaN						1	-2
Q9Y315	Q9Y315	2	2	2	Deoxyribose-phosphate aldolase	DERA		1	2	2	2	1	2	1	0	0	0	0	1	1	2	1	0	0	0	0	1	1	2	1	0	0	0	0	1	6.9	6.9	6.9	35.23	318	318	3.5			2	2		0	7.5994
Q9Y316	Q9Y316	8	8	8	Protein MEMO1	MEMO1		1	8	8	8	4	4	2	1	2	1	4	3	4	4	2	1	2	1	4	3	4	4	2	1	2	1	4	3	37.4	37.4	37.4	33.733	297	297	3.6			6	9		0	42.53
Q9Y371;Q9NR46	Q9Y371	3;1	3;1	3;1	Endophilin-B1	SH3GLB1		2	3	3	3	0	0	0	0	0	3	0	0	0	0	0	0	0	3	0	0	0	0	0	0	0	3	0	0	8.5	8.5	8.5	40.796	365	365;395	NaN						0	3.1672
Q9Y383;Q9NQ29	Q9Y383;Q9NQ29	4;2	4;2	4;2	Putative RNA-binding protein Luc7-like 2;Putative RNA-binding protein Luc7-like 1	LUC7L2;LUC7L	;	2	4	4	4	0	0	0	0	0	4	0	0	0	0	0	0	0	4	0	0	0	0	0	0	0	4	0	0	7.9	7.9	7.9	46.513	392	392;371	NaN						0	6.0247
Q9Y3A5	Q9Y3A5	8	8	8	Ribosome maturation protein SBDS	SBDS		1	8	8	8	2	4	2	3	2	2	3	4	2	4	2	3	2	2	3	4	2	4	2	3	2	2	3	4	32	32	32	28.763	250	250	3.64			4	7		0	20.518
Q9Y3D9	Q9Y3D9	4	4	4	28S ribosomal protein S23, mitochondrial	MRPS23		1	4	4	4	1	2	1	0	1	0	0	0	1	2	1	0	1	0	0	0	1	2	1	0	1	0	0	0	21.1	21.1	21.1	21.77	190	190	4.75				1	3	0	3.1959
Q9Y3F4	Q9Y3F4	6	6	6	Serine-threonine kinase receptor-associated protein	STRAP		1	6	6	6	0	0	0	0	0	6	0	0	0	0	0	0	0	6	0	0	0	0	0	0	0	6	0	0	20.6	20.6	20.6	38.438	350	350	NaN						0	8.6874
Q9Y3I0	Q9Y3I0	20	20	20	tRNA-splicing ligase RtcB homolog	RTCB		1	20	20	20	14	17	5	14	14	12	15	16	14	17	5	14	14	12	15	16	14	17	5	14	14	12	15	16	46.9	46.9	46.9	55.21	505	505	3.3			49	21		0	159.69
Q9Y3U8	Q9Y3U8	5	5	4	60S ribosomal protein L36	RPL36		1	5	5	4	1	0	0	0	0	4	0	1	1	0	0	0	0	4	0	1	1	0	0	0	0	4	0	1	36.2	36.2	29.5	12.254	105	105	5					1	0	5.0698
Q9Y3Z3	Q9Y3Z3	19	19	19	Deoxynucleoside triphosphate triphosphohydrolase SAMHD1	SAMHD1		1	19	19	19	5	5	8	11	8	3	6	16	5	5	8	11	8	3	6	16	5	5	8	11	8	3	6	16	32.3	32.3	32.3	72.2	626	626	2		35				0	85.547
Q9Y421	Q9Y421	4	4	4	Protein FAM32A	FAM32A		1	4	4	4	1	2	2	0	0	1	1	2	1	2	2	0	0	1	1	2	1	2	2	0	0	1	1	2	35.7	35.7	35.7	13.178	112	112	5					5	0	13.399
Q9Y446	Q9Y446	4	4	4	Plakophilin-3	PKP3		1	4	4	4	0	0	0	4	0	0	0	0	0	0	0	4	0	0	0	0	0	0	0	4	0	0	0	0	8.4	8.4	8.4	87.081	797	797	3			4			0	20.106
Q9Y490	Q9Y490	36	36	28	Talin-1	TLN1		1	36	36	28	0	0	0	0	0	36	0	0	0	0	0	0	0	36	0	0	0	0	0	0	0	28	0	0	16.2	16.2	13.1	269.76	2541	2541	NaN						0	323.31
Q9Y4E8;P51784;Q13107	Q9Y4E8	3;1;1	3;1;1	3;1;1	Ubiquitin carboxyl-terminal hydrolase 15	USP15		3	3	3	3	0	0	0	0	0	3	0	0	0	0	0	0	0	3	0	0	0	0	0	0	0	3	0	0	3	3	3	112.42	981	981;963;963	NaN						0	2.6451
Q9Y4F1	Q9Y4F1	1	1	1	FERM, RhoGEF and pleckstrin domain-containing protein 1	FARP1		1	1	1	1	0	0	0	0	0	1	0	0	0	0	0	0	0	1	0	0	0	0	0	0	0	1	0	0	1.3	1.3	1.3	118.63	1045	1045	NaN						0	12.807
Q9Y4G6	Q9Y4G6	9	1	1	Talin-2	TLN2		1	9	1	1	0	0	1	0	0	9	0	0	0	0	1	0	0	1	0	0	0	0	1	0	0	1	0	0	3.4	0.3	0.3	271.61	2542	2542	4				1		1	-2
Q9Y4L1	Q9Y4L1	7	7	7	Hypoxia up-regulated protein 1	HYOU1		1	7	7	7	0	0	0	0	0	7	0	0	0	0	0	0	0	7	0	0	0	0	0	0	0	7	0	0	7.2	7.2	7.2	111.33	999	999	NaN						0	17.73
Q9Y580;I3L521	Q9Y580;I3L521	2;1	2;1	2;1	RNA-binding protein 7	RBM7	;	2	2	2	2	1	1	0	0	0	1	0	0	1	1	0	0	0	1	0	0	1	1	0	0	0	1	0	0	7.1	7.1	7.1	30.503	266	266;148	3.67			1	2		0	2.4854
Q9Y5A9	Q9Y5A9	3	3	2	YTH domain-containing family protein 2	YTHDF2		1	3	3	2	0	1	0	0	0	2	0	0	0	1	0	0	0	2	0	0	0	0	0	0	0	2	0	0	5.7	5.7	4.1	62.333	579	579	2		1				0	4.0429
Q9Y5B9	Q9Y5B9	7	7	7	FACT complex subunit SPT16	SUPT16H		1	7	7	7	0	0	0	0	1	7	0	0	0	0	0	0	1	7	0	0	0	0	0	0	1	7	0	0	8.2	8.2	8.2	119.91	1047	1047	NaN						0	29.579
Q9Y5K5	Q9Y5K5	2	2	2	Ubiquitin carboxyl-terminal hydrolase isozyme L5	UCHL5		1	2	2	2	0	0	0	0	0	2	0	0	0	0	0	0	0	2	0	0	0	0	0	0	0	2	0	0	8.2	8.2	8.2	37.606	329	329	NaN						0	4.5498
Q9Y5M8	Q9Y5M8	2	2	2	Signal recognition particle receptor subunit beta	SRPRB		1	2	2	2	0	0	0	0	0	2	0	0	0	0	0	0	0	2	0	0	0	0	0	0	0	2	0	0	10	10	10	29.702	271	271	NaN						0	15.436
Q9Y5P6	Q9Y5P6	3	3	3	Mannose-1-phosphate guanyltransferase beta	GMPPB		1	3	3	3	2	3	0	0	1	0	0	2	2	3	0	0	1	0	0	2	2	3	0	0	1	0	0	2	9.2	9.2	9.2	39.834	360	360	3.4			3	2		0	4.0036
Q9Y5S9	Q9Y5S9	2	2	2	RNA-binding protein 8A	RBM8A		1	2	2	2	0	0	0	0	0	2	0	0	0	0	0	0	0	2	0	0	0	0	0	0	0	2	0	0	10.3	10.3	10.3	19.889	174	174	NaN						0.00064935	2.1856
Q9Y5U9	Q9Y5U9	1	1	1	Immediate early response 3-interacting protein 1	IER3IP1		1	1	1	1	0	0	0	0	0	1	0	0	0	0	0	0	0	1	0	0	0	0	0	0	0	1	0	0	9.8	9.8	9.8	8.9687	82	82	NaN						1	-2
Q9Y5V3;Q9UNF1	Q9Y5V3	8;1	8;1	8;1	Melanoma-associated antigen D1	MAGED1		2	8	8	8	2	3	0	0	5	0	1	5	2	3	0	0	5	0	1	5	2	3	0	0	5	0	1	5	13.9	13.9	13.9	86.16	778	778;606	2		5				0	160.27
Q9Y5X1	Q9Y5X1	4	4	4	Sorting nexin-9	SNX9		1	4	4	4	1	1	0	1	2	2	1	2	1	1	0	1	2	2	1	2	1	1	0	1	2	2	1	2	7.4	7.4	7.4	66.591	595	595	2		3				0	19.3
Q9Y5Y2	Q9Y5Y2	1	1	1	Cytosolic Fe-S cluster assembly factor NUBP2	NUBP2		1	1	1	1	1	0	0	0	0	0	0	0	1	0	0	0	0	0	0	0	1	0	0	0	0	0	0	0	5.2	5.2	5.2	28.825	271	271	4				1		0.0092007	1.4038
Q9Y606	Q9Y606	2	2	2	tRNA pseudouridine synthase A, mitochondrial	PUS1		1	2	2	2	0	0	0	0	0	2	0	0	0	0	0	0	0	2	0	0	0	0	0	0	0	2	0	0	4.9	4.9	4.9	47.47	427	427	NaN						0	3.4581
Q9Y617	Q9Y617	3	3	3	Phosphoserine aminotransferase	PSAT1		1	3	3	3	0	0	0	0	0	3	0	0	0	0	0	0	0	3	0	0	0	0	0	0	0	3	0	0	8.6	8.6	8.6	40.422	370	370	NaN						0	10.608
Q9Y623	Q9Y623	5	4	2	Myosin-4	MYH4		1	5	4	2	1	3	0	0	1	1	0	0	1	3	0	0	1	0	0	0	0	1	0	0	1	0	0	0	2.7	2.2	1.1	223.07	1939	1939	3.5			3		1	0	2.6613
Q9Y625	Q9Y625	2	2	2	Glypican-6;Secreted glypican-6	GPC6		1	2	2	2	0	0	0	0	0	0	2	0	0	0	0	0	0	0	2	0	0	0	0	0	0	0	2	0	5.9	5.9	5.9	62.735	555	555	NaN						0	17.983
Q9Y678	Q9Y678	11	11	10	Coatomer subunit gamma-1	COPG1		1	11	11	10	1	0	0	0	1	10	1	0	1	0	0	0	1	10	1	0	1	0	0	0	1	9	1	0	15.1	15.1	13.7	97.717	874	874	2		1				0	27.54
Q9Y696;O15247;Q9NZA1;Q96NY7	Q9Y696	13;1;1;1	13;1;1;1	13;1;1;1	Chloride intracellular channel protein 4	CLIC4		4	13	13	13	5	4	2	0	2	9	5	5	5	4	2	0	2	9	5	5	5	4	2	0	2	9	5	5	56.5	56.5	56.5	28.772	253	253;247;410;704	3.6			6	9		0	98.546
Q9Y6B6	Q9Y6B6	3	1	1	GTP-binding protein SAR1b	SAR1B		1	3	1	1	1	0	0	1	0	3	0	0	0	0	0	0	0	1	0	0	0	0	0	0	0	1	0	0	15.7	5.6	5.6	22.41	198	198	NaN						0.0075979	1.5052
Q9Y6C9	Q9Y6C9	3	3	3	Mitochondrial carrier homolog 2	MTCH2		1	3	3	3	0	0	0	0	0	3	0	0	0	0	0	0	0	3	0	0	0	0	0	0	0	3	0	0	13.2	13.2	13.2	33.331	303	303	NaN						0	7.663
Q9Y6E2	Q9Y6E2	2	2	2	Basic leucine zipper and W2 domain-containing protein 2	BZW2		1	2	2	2	0	0	0	0	0	2	0	0	0	0	0	0	0	2	0	0	0	0	0	0	0	2	0	0	4.1	4.1	4.1	48.162	419	419	NaN						0.00065617	2.3101
Q9Y6G9	Q9Y6G9	2	2	2	Cytoplasmic dynein 1 light intermediate chain 1	DYNC1LI1		1	2	2	2	0	0	0	0	0	2	0	0	0	0	0	0	0	2	0	0	0	0	0	0	0	2	0	0	6.9	6.9	6.9	56.578	523	523	NaN						0	24.993
Q9Y6J9	Q9Y6J9	5	5	5	TAF6-like RNA polymerase II p300/CBP-associated factor-associated factor 65 kDa subunit 6L	TAF6L		1	5	5	5	1	0	0	0	2	0	1	3	1	0	0	0	2	0	1	3	1	0	0	0	2	0	1	3	9.3	9.3	9.3	67.814	622	622	2		1				0	18.025
Q9Y6M1	Q9Y6M1	2	2	2	Insulin-like growth factor 2 mRNA-binding protein 2	IGF2BP2		1	2	2	2	0	0	0	0	0	2	0	0	0	0	0	0	0	2	0	0	0	0	0	0	0	2	0	0	4.2	4.2	4.2	66.121	599	599	NaN						0	9.7043
[truncated: 220 more columns]

## Sheet: PAC
Significant	-LOG(P-value)	Difference	Protein IDs	Majority protein IDs	Protein names	Gene names	Peptides	Razor + unique peptides	Unique peptides	Sequence coverage [%]	Unique + razor sequence coverage [%]	Unique sequence coverage [%]	Mol. weight [kDa]	Q-value	Score	Intensity	Intensity L	Intensity M	Intensity H	Ratio M/L normalized PAC1	Ratio M/L normalized PAC2	Ratio M/L normalized PAC3	Ratio M/L normalized PAC4	Ratio H/L normalized PAC1	Ratio H/L normalized PAC2	Ratio H/L normalized PAC3	Ratio H/L normalized PAC4
+	1.38119	-3.50507	O43707	O43707	Alpha-actinin-4	ACTN4	51	51	31	63.2	63.2	42	104.85	0	323.31	3631600000	1261400000	434350000	1935800000	1.5202	1.5522	0.69234	0.49231	5.9865	0.79225	6.7782	4.7204
+	1.10933	-3.56601	Q93079;Q99877;P62807;P58876;O60814;Q5QNW6;Q99879;P57053	Q93079;Q99877;P62807;P58876;O60814;Q5QNW6;Q99879;P57053	Histone H2B type 1-H;Histone H2B type 1-N;Histone H2B type 1-C/E/F/G/I;Histone H2B type 1-D;Histone H2B type 1-K;Histone H2B type 2-F;Histone H2B type 1-M;Histone H2B type F-S	HIST1H2BH;HIST1H2BN;HIST1H2BC;HIST1H2BD;HIST1H2BK;HIST2H2BF;HIST1H2BM;H2BFS	13	13	0	63.5	63.5	0	13.892	0	143.22	44049000000	10314000000	6294100000	27441000000	1.3352	3.0066	0.43179	0.38222	5.7153	0.55086	8.0066	5.1471
+	1.48614	3.9859	O95816	O95816	BAG family molecular chaperone regulator 2	BAG2	14	14	14	56.4	56.4	56.4	23.772	0	44.527	1172300000	178930000	788670000	204700000	7.3972	3.4845	NaN	6.6453	1.6873	1.3944	NaN	2.4876
+	1.7151	-1.15294	P02511	P02511	Alpha-crystallin B chain	CRYAB	9	9	9	46.3	46.3	46.3	20.159	0	27.485	1648300000	639170000	277100000	732060000	NaN	1.6266	0.76214	0.73635	NaN	2.3374	2.1981	2.0484
+	2.01897	-0.52383	P04792	P04792	Heat shock protein beta-1	HSPB1	16	16	16	67.8	67.8	67.8	22.782	0	254.89	6347700000	3237000000	1100800000	2009800000	0.76988	1.2355	0.85145	0.80435	1.2943	1.3309	1.6883	1.443
+	1.44082	-4.16376	P06748	P06748	Nucleophosmin	NPM1	10	10	10	36.1	36.1	36.1	32.575	0	75.984	2369100000	776250000	380920000	1212000000	1.1323	1.3405	0.37463	0.5063	5.5564	0.90717	8.3258	5.2194
+	1.37854	-3.03919	P07305	P07305	Histone H1.0;Histone H1.0, N-terminally processed	H1F0	6	6	6	27.8	27.8	27.8	20.863	0	18.061	762020000	260000000	80173000	421850000	0.78946	NaN	0.45918	0.74349	2.6691	NaN	5.7509	2.6897
+	1.63907	0.5743	P0DMV8;P0DMV9	P0DMV8;P0DMV9	Heat shock 70 kDa protein 1A;Heat shock 70 kDa protein 1B	HSPA1A;HSPA1B	31	26	14	54.6	48.2	25.9	70.051	0	129.39	3490700000	1316900000	1174800000	999030000	2.5376	2.069	1.8859	1.9492	1.5703	1.1956	1.6388	1.7398
+	2.98215	0.927645	P11940;Q9H361;Q4VXU2;Q96DU9	P11940;Q9H361	Polyadenylate-binding protein 1;Polyadenylate-binding protein 3	PABPC1;PABPC3	28	28	19	45.1	45.1	27.8	70.67	0	178.52	4776900000	1689100000	1920800000	1167000000	2.1202	1.523	2.1413	2.1397	0.96792	1.0358	1.0698	1.1401
+	1.16895	-2.60105	P16403	P16403	Histone H1.2	HIST1H1C	13	13	5	37.1	37.1	13.1	21.364	0	34.67	6160100000	1673100000	892370000	3594600000	1.1583	1.6383	0.39196	0.69854	3.3348	0.85882	6.4156	3.6821
+	1.21129	-2.83891	P22626	P22626	Heterogeneous nuclear ribonucleoproteins A2/B1	HNRNPA2B1	22	22	21	60.9	60.9	60.9	37.429	0	291.39	4307400000	1638000000	549390000	2119900000	1.4188	1.7205	0.36568	0.65308	3.8672	1.1364	6.9629	3.5472
+	2.03225	0.363208	P23526	P23526	Adenosylhomocysteinase	AHCY	20	20	20	41.7	41.7	41.7	47.716	0	217.62	4324500000	2078800000	1259500000	986200000	0.96167	1.3056	1.1415	1.1301	0.7255	0.96366	0.73327	0.66361
+	1.38751	-3.23288	P35579;REV__Q9UKV3	P35579	Myosin-9	MYH9	118	118	96	54.1	54.1	43.9	226.53	0	323.31	21032000000	6004200000	3083900000	11944000000	1.2877	1.6312	0.60646	0.48507	5.0911	0.79853	6.4896	4.5627
+	3.30486	0.269067	P42694	P42694	Probable helicase with zinc finger domain	HELZ	28	28	28	18.2	18.2	18.2	218.97	0	105.4	889790000	406770000	291680000	191340000	0.98704	NaN	0.93754	1.0122	0.73765	NaN	0.69962	0.69231
+	1.53952	0.496595	P49189	P49189	4-trimethylaminobutyraldehyde dehydrogenase	ALDH9A1	13	13	13	25.9	25.9	25.9	53.801	0	81.631	2011900000	1046300000	568340000	397180000	0.96666	1.7006	1.0696	1.0072	0.64808	0.7228	0.71533	0.67147
+	1.29997	-2.95286	P60660;P14649	P60660	Myosin light polypeptide 6	MYL6	8	8	8	57	57	57	16.93	0	75.365	2637000000	697010000	378360000	1561600000	1.4074	1.8217	0.62084	0.32427	4.9791	0.72714	6.0882	4.1912
+	1.64979	1.6714	P67809;Q9Y2T7	P67809	Nuclease-sensitive element-binding protein 1	YBX1	10	10	6	40.1	40.1	28.7	35.924	0	187.86	970710000	300280000	465060000	205370000	4.3348	1.6969	2.9536	3.0024	1.4176	1.0356	1.4377	1.4112
+	3.53358	0.593055	Q01085	Q01085	Nucleolysin TIAR	TIAL1	10	10	6	32.8	32.8	23.7	41.59	0	28.591	795070000	288300000	310370000	196400000	1.6442	1.6377	1.7137	1.7818	0.96078	1.0267	1.2896	1.1281
+	1.58589	0.954277	Q13310;P0CB38	Q13310	Polyadenylate-binding protein 4	PABPC4	18	10	9	32	15.2	13.8	70.782	0	11.616	362800000	122430000	151120000	89248000	2.3342	1.4705	NaN	2.1626	0.89527	1.0321	NaN	1.1771
+	1.3915	0.646642	Q15717;Q12926;P26378	Q15717	ELAV-like protein 1	ELAVL1	12	12	12	37.4	37.4	37.4	36.091	0	42.92	1246000000	469660000	453710000	322630000	2.2854	1.4237	1.8377	1.9305	1.0368	1.2429	1.7033	0.90773
+	1.14706	-3.37055	Q6FI13;Q16777	Q6FI13;Q16777	Histone H2A type 2-A;Histone H2A type 2-C	HIST2H2AA3;HIST2H2AC	7	7	1	60	60	22.3	14.095	0	95.579	36869000000	10035000000	3528700000	23305000000	1.2552	2.7401	0.42577	0.39032	5.3819	0.4864	7.2413	5.184
+	1.21126	-3.7759	Q71DI3	Q71DI3	Histone H3.2	HIST2H3A	10	10	1	60.3	60.3	23.5	15.388	0	126.66	13993000000	2450700000	1443400000	10099000000	1.3144	2.7856	0.41901	0.39459	5.655	0.71119	8.0903	5.5607
+	1.18878	1.5382	Q92900	Q92900	Regulator of nonsense transcripts 1	UPF1	19	19	19	21	21	21	124.34	0	82.908	546600000	192550000	237830000	116220000	NaN	1.4169	3.2916	3.1664	NaN	0.967	1.1193	1.174
+	3.1317	0.30736	Q9C0J8	Q9C0J8	pre-mRNA 3 end processing protein WDR33	WDR33	24	24	24	21.9	21.9	21.9	145.89	0	113.26	989920000	480060000	296640000	213220000	0.96773	NaN	0.98899	0.93699	0.65313	NaN	0.70993	0.60857
+	2.05513	1.28182	Q9Y5V3;Q9UNF1	Q9Y5V3	Melanoma-associated antigen D1	MAGED1	8	8	8	13.9	13.9	13.9	86.16	0	160.27	262200000	82860000	122590000	56750000	2.1371	NaN	NaN	2.2322	0.79145	NaN	NaN	1.0142
	0.0888157	-0.03127	P18621;A0A0A6YYL6	P18621;A0A0A6YYL6	60S ribosomal protein L17	RPL17;RPL17-C18orf32	7	7	7	36.4	36.4	36.4	21.397	0	39.359	1156800000	550640000	287170000	319010000	1.2452	1.0896	1.05	1.0484	1.0305	0.98598	1.4949	1.0469
	0.0860606	-0.00880003	Q13509;A0A0B4J269	Q13509;A0A0B4J269	Tubulin beta-3 chain	TUBB3	22	5	5	47.6	16.9	16.9	50.432	0	97.955	1359500000	563790000	411460000	384280000	NaN	NaN	1.0885	1.0496	NaN	NaN	1.0499	1.1058
	0.112243	0.0177133	O00116	O00116	Alkyldihydroxyacetonephosphate synthase, peroxisomal	AGPS	10	10	10	22.6	22.6	22.6	72.911	0	79.681	434850000	241730000	91697000	101420000	0.81137	NaN	0.7951	0.84933	0.87081	NaN	0.69263	0.83922
	0.592892	-0.55089	O00148	O00148	ATP-dependent RNA helicase DDX39A	DDX39A	13	13	3	28.3	28.3	7.3	49.129	0	51.952	1423200000	632300000	323500000	467370000	NaN	1.2744	0.93303	1.0438	NaN	1.1497	2.4345	1.3197
	1.95184	0.247605	O00159;Q9UBC5	O00159	Unconventional myosin-Ic	MYO1C	30	30	30	31.8	31.8	31.8	121.68	0	174.2	1606600000	667870000	511580000	427190000	1.2575	1.0617	1.3377	1.2416	1.0526	1.0224	0.93283	0.90025
	0.850019	0.0489233	O00443	O00443	Phosphatidylinositol 4-phosphate 3-kinase C2 domain-containing subunit alpha	PIK3C2A	22	22	22	15.4	15.4	15.4	190.68	0	58.474	681910000	344240000	165510000	172160000	0.79857	NaN	0.87901	0.85752	0.7909	NaN	0.77898	0.81845
	0.233296	0.130495	O00571;O15523;Q9NQI0	O00571;O15523	ATP-dependent RNA helicase DDX3X;ATP-dependent RNA helicase DDX3Y	DDX3X;DDX3Y	58	57	57	73.7	73.7	73.7	73.243	0	323.31	163750000000	69809000000	43366000000	50575000000	0.99792	1.8204	0.91942	0.8791	1.0673	1.0408	0.92656	1.0602
	0.30393	-0.124367	O14639	O14639	Actin-binding LIM protein 1	ABLIM1	14	14	14	19.4	19.4	19.4	87.687	0	33.583	529500000	258970000	119720000	150820000	0.77063	NaN	0.8774	0.86223	0.83202	NaN	1.2852	0.76614
	0.73774	-2.21182	O14950;P19105;P24844	O14950;P19105;P24844	Myosin regulatory light chain 12B;Myosin regulatory light chain 12A;Myosin regulatory light polypeptide 9	MYL12B;MYL12A;MYL9	9	9	9	51.2	51.2	51.2	19.779	0	114.01	927150000	275950000	127500000	523690000	NaN	1.8202	0.50447	0.56127	NaN	0.7587	5.2427	3.52
	0.627406	0.252875	O14979	O14979	Heterogeneous nuclear ribonucleoprotein D-like	HNRNPDL	9	7	7	21.7	19.3	19.3	46.437	0	29.177	1370700000	570280000	442110000	358310000	1.2748	1.7836	1.2588	1.3145	0.96244	1.1265	1.5739	0.95736
	0.29726	0.0469833	O15067	O15067	Phosphoribosylformylglycinamidine synthase	PFAS	22	22	22	19.6	19.6	19.6	144.73	0	104.55	1527800000	650610000	462540000	414680000	0.85816	NaN	1.0545	1.0314	0.90352	NaN	0.93952	0.96007
	0.544642	0.102375	O15143;A0A1W2PNV4;Q92747	O15143;A0A1W2PNV4	Actin-related protein 2/3 complex subunit 1B	ARPC1B	8	8	8	21.8	21.8	21.8	40.949	0	17.551	395800000	178170000	99833000	117800000	0.91103	1.2277	0.90011	1.0871	0.90951	1.0418	0.86435	0.90078
	0.302864	-0.049425	O15160	O15160	DNA-directed RNA polymerases I and III subunit RPAC1	POLR1C	6	6	6	20.5	20.5	20.5	39.249	0	54.189	679560000	264900000	199660000	215000000	1.0927	1.1079	1.0154	1.028	1.0529	0.9877	1.1129	1.2882
	1.29163	-0.03395	O15305	O15305	Phosphomannomutase 2	PMM2	10	10	9	41.5	41.5	38.6	28.082	0	14.206	438620000	199340000	108320000	130960000	1.0142	NaN	NaN	1.03	1.0572	NaN	NaN	1.0549
	0.582473	-0.0585025	O43175	O43175	D-3-phosphoglycerate dehydrogenase	PHGDH	18	18	18	39	39	39	56.65	0	180.57	4103000000	2046500000	867790000	1188700000	0.77622	0.99231	0.83648	0.8546	0.90819	0.95925	0.91176	0.91442
	0.160963	0.055965	O43294	O43294	Transforming growth factor beta-1-induced transcript 1 protein	TGFB1I1	10	10	10	29.1	29.1	29.1	49.814	0	80.204	581050000	317690000	138920000	124450000	NaN	NaN	0.60835	0.79724	NaN	NaN	0.5704	0.72326
	0.409049	0.107272	O43776	O43776	Asparagine--tRNA ligase, cytoplasmic	NARS	19	19	18	33.9	33.9	33.9	62.942	0	124.04	1741200000	765900000	464070000	511230000	1.3014	1.0686	1.2827	1.0772	1.3156	0.84481	1.0992	1.0412
	1.03124	-0.104	O43813	O43813	LanC-like protein 1	LANCL1	9	9	9	26.1	26.1	26.1	45.283	0	31.391	948290000	430620000	248280000	269390000	NaN	NaN	0.93894	0.87076	NaN	NaN	1.011	1.0067
	1.18613	0.17835	O43823	O43823	A-kinase anchor protein 8	AKAP8	7	7	7	13	13	13	76.107	0	83.656	392550000	158000000	121880000	112670000	NaN	NaN	1.1689	1.2638	NaN	NaN	1.0445	1.0315
	0.387379	-2.71143	O60506	O60506	Heterogeneous nuclear ribonucleoprotein Q	SYNCRIP	9	9	6	16.9	16.9	11.9	69.602	0	38.446	276960000	134830000	26535000	115590000	NaN	1.1867	0.67414	NaN	NaN	1.0317	6.252	NaN
	0.303486	0.057185	O60701	O60701	UDP-glucose 6-dehydrogenase	UGDH	12	12	12	26.7	26.7	26.7	55.023	0	85.395	587160000	291870000	138050000	157250000	1.0337	0.77404	1.0328	0.99573	0.76924	0.88974	0.98787	0.96068
	0.0954297	-0.0280325	O60716	O60716	Catenin delta-1	CTNND1	23	23	23	28.5	28.5	28.5	108.17	0	164.72	1747600000	857090000	408830000	481700000	0.81847	1.2768	0.90037	0.87406	0.96286	1.0618	0.95457	1.0026
	0.409893	0.23155	O60762	O60762	Dolichol-phosphate mannosyltransferase subunit 1	DPM1	5	5	5	17.7	17.7	17.7	29.634	0	9.1169	330220000	133410000	94828000	101980000	NaN	1.5596	NaN	1.1422	NaN	1.0809	NaN	1.1578
	0.280631	-0.0450175	O60884	O60884	DnaJ homolog subfamily A member 2	DNAJA2	9	9	9	24.8	24.8	24.8	45.745	0	41.251	656670000	323650000	137800000	195220000	0.98387	1.2095	0.94494	0.93552	1.016	1.0776	1.0706	1.0897
	0.486871	0.0687767	O75131;Q86YQ8;Q96A23;Q9UBL6;Q8IYJ1;Q96FN4;Q9HCH3;O95741	O75131	Copine-3	CPNE3	8	8	8	15.5	15.5	15.5	60.13	0	30.27	788870000	386860000	201160000	200850000	NaN	0.88329	1.0069	0.8934	NaN	0.83229	0.95053	0.79444
	0.226398	-1.15289	O75531	O75531	Barrier-to-autointegration factor;Barrier-to-autointegration factor, N-terminally processed	BANF1	4	4	4	42.7	42.7	42.7	10.058	0	22.897	375810000	110940000	31990000	232880000	NaN	1.9024	0.2797	NaN	NaN	0.59959	3.8883	NaN
	0.411004	0.16831	O94925	O94925	Glutaminase kidney isoform, mitochondrial	GLS	6	6	6	10.6	10.6	10.6	73.46	0	30.974	224990000	109750000	54121000	61114000	NaN	1.1929	NaN	0.90593	NaN	0.93663	NaN	0.82558
	0.157736	0.0257699	O95248;Q86WG5	O95248	Myotubularin-related protein 5	SBF1	36	36	36	24.2	24.2	24.2	208.44	0	191.38	1664300000	745060000	444910000	474310000	1.0343	NaN	0.9514	0.95192	1.0426	NaN	0.85403	0.96368
	0.0486569	0.01427	O95299	O95299	NADH dehydrogenase [ubiquinone] 1 alpha subcomplex subunit 10, mitochondrial	NDUFA10	7	7	7	28.5	28.5	28.5	40.75	0	60.684	218880000	89375000	68143000	61366000	1.1179	NaN	1.114	1.1915	1.2401	NaN	0.93309	1.2074
	0.0976274	0.0681833	O95573;O60488	O95573	Long-chain-fatty-acid--CoA ligase 3	ACSL3	10	10	10	16.1	16.1	16.1	80.419	0	41.619	307500000	144120000	72805000	90575000	NaN	1.4114	0.62196	1.0827	NaN	1.1093	0.77451	1.0277
	1.07981	0.33349	O95602	O95602	DNA-directed RNA polymerase I subunit RPA1	POLR1A	20	20	20	13.5	13.5	13.5	194.81	0	36.005	299330000	134370000	88479000	76476000	1.1157	NaN	1.5497	1.3328	0.88835	NaN	0.97148	1.1379
	0.484123	-0.0623	O95782	O95782	AP-2 complex subunit alpha-1	AP2A1	24	24	17	28.2	28.2	20.7	107.54	0	46.934	1032800000	407690000	305150000	319930000	1.2119	1.1988	1.1936	1.1106	1.2965	1.097	1.2262	1.3444
	0.700529	0.13108	P00558;P07205	P00558	Phosphoglycerate kinase 1	PGK1	22	22	22	57.3	57.3	57.3	44.614	0	190.07	4344000000	2550600000	769410000	1024000000	0.79454	1.0662	0.83689	0.89858	0.7204	0.97243	0.6908	0.68826
	0.333612	-0.173578	P00966	P00966	Argininosuccinate synthase	ASS1	12	12	12	25.7	25.7	25.7	46.53	0	54.545	979090000	457980000	202750000	318360000	0.79706	1.5443	0.67841	0.68186	1.2997	0.92514	1.0734	1.0977
	0.470596	-2.07684	P02545	P02545	Prelamin-A/C;Lamin-A/C	LMNA	40	40	39	50	50	48.8	74.139	0	230.93	2878000000	1594200000	334670000	949120000	NaN	1.0509	0.48171	NaN	NaN	1.2033	4.483	NaN
	0.465929	0.652333	P04350	P04350	Tubulin beta-4A chain	TUBB4A	23	4	0	60.6	9.9	0	49.585	0	73.019	648540000	257440000	195770000	195330000	NaN	3.0982	1.3522	1.2528	NaN	1.3562	1.3145	1.0755
	0.0880907	-0.119325	P04406;O14556	P04406	Glyceraldehyde-3-phosphate dehydrogenase	GAPDH	19	19	19	67.5	67.5	67.5	36.053	0	323.31	5412000000	3665900000	596970000	1149200000	NaN	0.91462	0.20587	NaN	NaN	0.95979	0.39935	NaN
	0.395752	-1.6061	P04899;P08754;P63096;P09471;P19087;A8MTJ3;P11488;P38405	P04899;P08754;P63096	Guanine nucleotide-binding protein G(i) subunit alpha-2;Guanine nucleotide-binding protein G(k) subunit alpha;Guanine nucleotide-binding protein G(i) subunit alpha-1	GNAI2;GNAI3;GNAI1	7	7	6	20.8	20.8	17.7	40.45	0	18.818	260230000	124110000	45538000	90583000	NaN	0.85146	0.82261	NaN	NaN	0.92097	3.9653	NaN
	0.379761	0.047575	P05141;Q9H0C2	P05141	ADP/ATP translocase 2;ADP/ATP translocase 2, N-terminally processed	SLC25A5	12	12	4	35.2	35.2	14.4	32.852	0	30.39	9043900000	3894500000	2364800000	2784700000	1.2562	1.1792	1.0526	1.0461	1.1435	1.0695	1.0689	1.0619
	1.99704	0.227095	P05198	P05198	Eukaryotic translation initiation factor 2 subunit 1	EIF2S1	20	20	20	53.3	53.3	53.3	36.112	0	190.28	3157900000	1479600000	900960000	777320000	1.0587	1.1921	0.99407	0.96759	0.84891	0.90253	0.81932	0.73332
	0.170837	0.19047	P05783;CON__H-INV:HIT000015463	P05783	Keratin, type I cytoskeletal 18	KRT18	39	38	22	84.2	82.6	59.3	48.057	0	323.31	14380000000	6031300000	4134300000	4214900000	0.92984	2.5389	1.0273	1.0163	1.2057	0.79276	1.7006	1.0514
	1.12235	0.369445	P06733	P06733	Alpha-enolase	ENO1	21	21	20	58.3	58.3	58.3	47.168	0	323.31	5462900000	3431700000	1142400000	888770000	0.87671	1.5119	0.90505	1.013	0.61859	0.9682	0.65002	0.59207
	0.539644	-0.48462	P07355;A6NMY6	P07355;A6NMY6	Annexin A2;Putative annexin A2-like protein	ANXA2;ANXA2P2	25	25	25	71.1	71.1	71.1	38.604	0	323.31	5657800000	3718100000	702290000	1237300000	NaN	0.90382	0.32205	NaN	NaN	0.92431	1.2708	NaN
	0.3998	0.0754675	P07437;A6NNZ2;Q9H4B7;CON__ENSEMBL:ENSBTAP00000025008	P07437	Tubulin beta chain	TUBB	27	6	5	62.2	19.6	16.2	49.67	0	266.83	27043000000	11746000000	7414900000	7881500000	1.0569	1.3438	1.0544	0.99321	0.97444	1.0863	1.075	1.0107
	1.14341	0.326222	P07737	P07737	Profilin-1	PFN1	11	11	8	85	85	52.9	15.054	0	128.43	27678000000	12124000000	8631500000	6922300000	0.97775	1.6168	1.099	1.0835	0.8334	0.98331	0.87111	0.78434
	0.901854	-2.28361	P07910;O60812;B7ZW38;B2RXH8;P0DMR1;A0A0G2JPF8	P07910;O60812;B7ZW38;B2RXH8;P0DMR1;A0A0G2JPF8	Heterogeneous nuclear ribonucleoproteins C1/C2;Heterogeneous nuclear ribonucleoprotein C-like 1;Heterogeneous nuclear ribonucleoprotein C-like 3;Heterogeneous nuclear ribonucleoprotein C-like 2;Heterogeneous nuclear ribonucleoprotein C-like 4	HNRNPC;HNRNPCL1;HNRNPCL3;HNRNPCL2;HNRNPCL4	13	13	13	31.7	31.7	31.7	33.67	0	45.542	1811900000	505070000	352830000	953980000	1.5119	2.0498	0.73286	1.2062	2.6547	1.314	7.1662	3.5003
	0.202212	0.04428	P08237	P08237	ATP-dependent 6-phosphofructokinase, muscle type	PFKM	14	14	12	21	21	18.7	85.182	0	35.189	2002700000	612050000	835560000	555110000	NaN	NaN	0.97081	0.97202	NaN	NaN	0.84907	1.0052
	0.733655	-0.135455	P08238;Q58FF7	P08238	Heat shock protein HSP 90-beta	HSP90AB1	38	38	23	48.9	48.9	29.1	83.263	0	323.31	14307000000	7596200000	2492800000	4217700000	1.0745	0.86388	1.0457	1.0273	1.0618	1.005	1.3562	1.1302
	0.00561181	0.000866652	P08243	P08243	Asparagine synthetase [glutamine-hydrolyzing]	ASNS	15	15	15	27.5	27.5	27.5	64.369	0	29.589	1243200000	598760000	269470000	374990000	0.92969	0.96151	NaN	0.86626	0.97601	0.9427	NaN	0.83615
	1.07537	0.0649733	P08559;P29803	P08559	Pyruvate dehydrogenase E1 component subunit alpha, somatic form, mitochondrial	PDHA1	13	13	13	26.9	26.9	26.9	43.295	0	30.761	821970000	376640000	221840000	223490000	NaN	0.99024	0.96921	0.93478	NaN	0.9455	0.88512	0.86869
	0.771054	-2.05328	P08670;P17661;P41219;Q16352;P07196	P08670	Vimentin	VIM	64	64	57	91	91	83	53.651	0	323.31	109500000000	30153000000	24378000000	54965000000	1.1111	3.0807	0.87823	0.9146	3.8611	0.48457	6.3556	3.4965
	0.213175	-0.0673275	P08708;H3BNC9	P08708	40S ribosomal protein S17	RPS17	8	8	8	45.9	45.9	45.9	15.55	0	210.69	1537200000	685100000	380010000	472130000	1.056	1.1482	0.90961	1.0059	1.4393	0.95417	0.95715	1.0384
	0.0647818	-0.0277	P09382	P09382	Galectin-1	LGALS1	8	8	8	67.4	67.4	67.4	14.716	0	64.097	5141500000	2344400000	1329100000	1468100000	0.92149	1.071	1.0928	1.0561	0.83977	0.95994	1.4961	0.95638
	0.741576	-3.08079	P09651;Q32P51	P09651;Q32P51	Heterogeneous nuclear ribonucleoprotein A1;Heterogeneous nuclear ribonucleoprotein A1, N-terminally processed;Heterogeneous nuclear ribonucleoprotein A1-like 2	HNRNPA1;HNRNPA1L2	17	16	15	42.5	40.1	40.1	38.746	0	138.96	1852700000	763030000	224120000	865550000	NaN	1.3631	0.35508	0.68506	NaN	1.1527	7.4931	2.9998
	0.858746	0.536163	P09661	P09661	U2 small nuclear ribonucleoprotein A	SNRPA1	27	27	27	69.4	69.4	69.4	28.415	0	323.31	27549000000	11778000000	8585300000	7185900000	0.94603	2.3152	1.2593	1.1422	0.7152	1.0347	0.91535	0.85283
	0.169845	-1.78169	Q71UI9;P0C0S5	Q71UI9;P0C0S5	Histone H2A.V;Histone H2A.Z	H2AFV;H2AFZ	6	4	4	53.9	46.9	46.9	13.509	0	112.34	1280600000	257880000	217260000	805420000	NaN	3.6078	0.4846	NaN	NaN	0.49259	7.1632	NaN
	1.29483	0.325283	Q01081;P0DN76;Q8WU68;M0R2N4	Q01081;P0DN76	Splicing factor U2AF 35 kDa subunit	U2AF1	5	5	5	25	25	25	27.872	0	44.054	1693600000	646840000	568790000	478000000	1.329	1.5402	NaN	1.1516	1.0845	0.99128	NaN	0.96917
	0.409154	-0.398557	P0DP25;P0DP24;P0DP23	P0DP25;P0DP24;P0DP23			6	4	4	38.9	28.9	28.9	16.837	0	17.208	782590000	334080000	216600000	231900000	1.1009	1.2302	0.99131	NaN	1.5661	0.77158	2.1804	NaN
	1.38458	-0.148678	P10809	P10809	60 kDa heat shock protein, mitochondrial	HSPD1	29	29	29	52.5	52.5	52.5	61.054	0	323.31	3477700000	1688000000	693360000	1096400000	0.93111	1.0599	0.86643	0.98805	1.0729	1.0204	1.1438	1.2031
	0.391497	-0.0800525	P11021	P11021	78 kDa glucose-regulated protein	HSPA5	32	31	31	45.9	45.9	45.9	72.332	0	205.15	5095300000	2446000000	1125100000	1524200000	0.85551	1.1748	0.93845	1.013	0.98227	0.9671	1.1874	1.1652
	0.63927	0.585875	P11142;P54652	P11142	Heat shock cognate 71 kDa protein	HSPA8	41	41	33	61	61	53.3	70.897	0	323.31	40320000000	11883000000	15249000000	13189000000	3.2062	1.4178	2.5185	2.4994	1.958	1.1315	2.0376	2.1713
	0.343624	-2.73068	P11387;Q969P6	P11387	DNA topoisomerase 1	TOP1	15	15	15	22.5	22.5	22.5	90.725	0	47.188	209980000	29933000	15855000	164200000	NaN	1.6133	0.79174	NaN	NaN	1.0046	6.8618	NaN
	0.520245	0.14085	P11413	P11413	Glucose-6-phosphate 1-dehydrogenase	G6PD	17	17	17	33.6	33.6	33.6	59.256	0	64.459	562030000	311180000	124140000	126710000	NaN	0.94481	1.1813	1.0091	NaN	0.91209	1.0659	0.73467
	0.576081	0.30095	P11586	P11586	C-1-tetrahydrofolate synthase, cytoplasmic;Methylenetetrahydrofolate dehydrogenase;Methenyltetrahydrofolate cyclohydrolase;Formyltetrahydrofolate synthetase;C-1-tetrahydrofolate synthase, cytoplasmic, N-terminally processed	MTHFD1	49	49	48	53.5	53.5	52.7	101.56	0	313.98	11673000000	5361600000	3281700000	3029800000	0.87225	1.8959	0.98511	0.94417	0.80335	0.98989	0.86465	0.83574
	0.0154324	0.00432666	P12004	P12004	Proliferating cell nuclear antigen	PCNA	13	13	13	57.1	57.1	57.1	28.768	0	264.84	2640700000	1251700000	622160000	766800000	NaN	0.85152	1.1027	1.1248	NaN	0.97624	1.0091	1.0807
	0.93431	-3.9144	P12814;P35609;Q08043	P12814	Alpha-actinin-1	ACTN1	45	26	26	58.1	37.7	37.7	103.06	0	314.3	1596400000	447360000	204170000	944870000	NaN	1.2617	0.76612	0.56541	NaN	0.97434	7.4066	5.9555
	0.756498	-2.51863	P12956	P12956	X-ray repair cross-complementing protein 6	XRCC6	19	19	19	32.8	32.8	32.8	69.842	0	92.865	583610000	145860000	90632000	347120000	NaN	NaN	1.0206	0.78234	NaN	NaN	4.6351	2.2051
	0.923829	-2.92147	P13010	P13010	X-ray repair cross-complementing protein 5	XRCC5	16	16	16	27.9	27.9	27.9	82.704	0	114.89	669210000	170030000	92351000	406840000	NaN	NaN	0.97998	0.85397	NaN	NaN	4.947	2.7299
	0.0293238	-0.0121667	P13489	P13489	Ribonuclease inhibitor	RNH1	7	7	7	19.7	19.7	19.7	49.973	0	57.788	880400000	370130000	258220000	252040000	1.5819	NaN	1.2643	1.2073	1.4617	NaN	1.4162	1.2121
	0.0440707	-0.0250925	P14174	P14174	Macrophage migration inhibitory factor	MIF	3	3	3	23.5	23.5	23.5	12.476	0	17.935	2019600000	882650000	533050000	603930000	0.90265	1.6885	1.0191	0.85598	1.0305	1.1185	1.1964	1.2212
	0.652506	0.215635	P14618	P14618	Pyruvate kinase PKM	PKM	48	48	47	73.1	73.1	71	57.936	0	323.31	163550000000	71041000000	48289000000	44220000000	0.92796	1.5925	1.0284	0.9753	0.8804	1.0064	0.91425	0.86057
	0.355442	-0.90754	P14678;P63162	P14678;P63162	Small nuclear ribonucleoprotein-associated proteins B and B;Small nuclear ribonucleoprotein-associated protein N	SNRPB;SNRPN	5	5	5	15.8	15.8	15.8	24.61	0	7.6279	220530000	106520000	41644000	72371000	NaN	1.1084	0.87582	NaN	NaN	0.9546	2.8447	NaN
	0.546701	0.369335	P14866;M0QYT0	P14866	Heterogeneous nuclear ribonucleoprotein L	HNRNPL	31	31	30	61.6	61.6	60.4	64.132	0	323.31	28602000000	12127000000	8374700000	8100800000	0.98177	2.2851	1.0855	1.0411	0.92024	1.0408	0.98591	0.96918
	0.22921	0.065	P15880	P15880	40S ribosomal protein S2	RPS2	14	14	14	45.7	45.7	45.7	31.324	0	51.473	2777000000	1248300000	702160000	826550000	1.2743	1.1762	1.3033	1.2512	1.0562	1.0482	1.5149	1.1257
	0.657233	0.15597	P17655	P17655	Calpain-2 catalytic subunit	CAPN2	9	9	9	13	13	13	79.994	0	15.227	521940000	246570000	127870000	147500000	NaN	1.0699	NaN	1.2079	NaN	1.0384	NaN	0.92746
	0.114214	0.020845	P17812;Q9NRF8	P17812	CTP synthase 1	CTPS1	23	23	23	39.4	39.4	39.4	66.69	0	165.08	1826100000	792360000	487400000	546300000	1.0268	1.2048	1.1669	0.98352	1.1553	0.95944	1.1063	1.0776
	0.445134	0.239615	P17844	P17844	Probable ATP-dependent RNA helicase DDX5	DDX5	62	62	49	73.6	73.6	59.9	69.147	0	323.31	162330000000	69254000000	46265000000	46809000000	0.95144	1.9226	0.98014	0.96501	1.029	0.97151	0.88537	0.97485
	0.601147	0.05275	P17987	P17987	T-complex protein 1 subunit alpha	TCP1	26	26	26	51.6	51.6	51.6	60.343	0	323.31	9470700000	3827900000	2714500000	2928300000	1.0742	1.1665	1.2029	1.234	1.1229	1.0652	1.1034	1.1751
	0.381697	-0.584755	P18077	P18077	60S ribosomal protein L35a	RPL35A	8	8	8	35.5	35.5	35.5	12.538	0	11.563	692820000	337800000	125000000	230020000	NaN	0.98719	1.0278	NaN	NaN	1.019	2.1655	NaN
	0.228444	-0.043205	P18085	P18085	ADP-ribosylation factor 4	ARF4	9	5	5	56.7	27.8	27.8	20.511	0	18.164	583160000	266610000	149190000	167350000	NaN	0.90289	NaN	1.0031	NaN	0.95	NaN	1.0424
	0.64783	-0.596133	P18124	P18124	60S ribosomal protein L7	RPL7	10	10	10	35.5	35.5	35.5	29.225	0	37.046	1038600000	493100000	211770000	333780000	1.0788	1.1365	0.9477	NaN	1.4893	1.0311	2.431	NaN
	0.308007	0.0363933	P19367;P52789;Q2TB90;P52790	P19367	Hexokinase-1	HK1	17	17	17	18.8	18.8	18.8	102.48	0	23.027	435160000	204890000	110160000	120110000	1.0076	0.97686	NaN	0.98272	1.0142	0.984	NaN	0.8598
	0.486777	-0.198685	P19474	P19474	E3 ubiquitin-protein ligase TRIM21	TRIM21	8	8	8	17.3	17.3	17.3	54.169	0	39.776	292210000	140230000	79032000	72947000	NaN	NaN	1.0469	0.77843	NaN	NaN	1.1868	1.0359
	0.0895229	0.16395	P20042	P20042	Eukaryotic translation initiation factor 2 subunit 2	EIF2S2	9	9	9	26.1	26.1	26.1	38.388	0	17.117	330850000	137060000	78586000	115210000	NaN	1.0997	NaN	2.0637	NaN	1.0415	NaN	1.794
	0.462172	-1.38516	P20700	P20700	Lamin-B1	LMNB1	26	25	24	42.8	41.5	39.9	66.408	0	92.642	648670000	196620000	58283000	393760000	NaN	1.3137	NaN	0.67039	NaN	1.294	NaN	3.4604
	0.925757	-1.50563	P21333	P21333	Filamin-A	FLNA	94	94	82	46.3	46.3	42.1	280.74	0	323.31	10608000000	3787800000	2274500000	4545500000	2.7305	1.062	1.5413	1.7135	3.9458	1.0692	4.4063	3.6485
	0.40616	0.288267	P22061	P22061	Protein-L-isoaspartate(D-aspartate) O-methyltransferase	PCMT1	16	16	16	68.7	68.7	68.7	24.636	0	323.31	14279000000	6024300000	4091100000	4163800000	0.88389	2.2028	1.1326	0.98485	0.87745	1.1954	1.0477	0.93052
	1.02635	-0.319423	P23246	P23246	Splicing factor, proline- and glutamine-rich	SFPQ	14	12	12	18.1	16	16	76.149	0	48.754	937360000	430370000	207550000	299440000	0.71435	1.0841	0.84839	0.95227	1.0497	1.0346	1.6317	1.1608
	0.820477	0.350183	P23258;Q9NRH3	P23258;Q9NRH3	Tubulin gamma-1 chain;Tubulin gamma-2 chain	TUBG1;TUBG2	13	13	13	27.3	27.3	27.3	51.169	0	95.645	1274500000	636940000	342230000	295320000	NaN	1.5643	0.98149	1.008	NaN	0.93875	0.80995	0.75454
	0.13964	0.045175	P23284	P23284	Peptidyl-prolyl cis-trans isomerase B	PPIB	5	5	5	25	25	25	23.742	0	22.177	697970000	361150000	158750000	178070000	NaN	0.98582	NaN	0.8043	NaN	0.91499	NaN	0.78478
	1.64095	0.147705	P23381	P23381	Tryptophan--tRNA ligase, cytoplasmic;T1-TrpRS;T2-TrpRS	WARS	10	10	10	23.4	23.4	23.4	53.165	0	50.564	545950000	280930000	148600000	116420000	NaN	NaN	0.93002	0.92124	NaN	NaN	0.75563	0.80022
	0.040573	-0.00655499	P23396	P23396	40S ribosomal protein S3	RPS3	27	27	27	84	84	84	26.688	0	173.72	15102000000	6496100000	4050000000	4556100000	1.0462	1.1956	0.96073	0.99854	1.093	1.0658	0.99219	1.0763
	0.124042	-0.024075	P23528	P23528	Cofilin-1	CFL1	14	14	12	67.5	67.5	56.6	18.502	0	166.23	4151700000	2217300000	767400000	1167000000	0.84955	0.90984	0.85702	0.96983	0.8627	0.99963	1.0587	0.76151
	0.217662	-0.140737	P23921	P23921	Ribonucleoside-diphosphate reductase large subunit	RRM1	7	7	7	9.6	9.6	9.6	90.069	0	12.455	235960000	119980000	48226000	67757000	NaN	0.36503	1.1223	1.1084	NaN	1.0572	0.99768	0.96306
	0.0463189	0.01079	P24666	P24666	Low molecular weight phosphotyrosine protein phosphatase	ACP1	5	5	5	27.2	27.2	27.2	18.042	0	14.047	520350000	228620000	133960000	157780000	NaN	1.0958	NaN	0.97626	NaN	0.97988	NaN	1.0706
	0.1105	0.02722	P24752	P24752	Acetyl-CoA acetyltransferase, mitochondrial	ACAT1	7	7	7	20.8	20.8	20.8	45.199	0	20.661	236280000	106200000	63053000	67025000	0.98031	NaN	NaN	1.0403	0.90517	NaN	NaN	1.061
	0.927291	-0.267557	P24928	P24928	DNA-directed RNA polymerase II subunit RPB1	POLR2A	15	15	15	10	10	10	217.17	0	58.6	256580000	118950000	62815000	74816000	0.82277	NaN	0.8031	0.80343	0.92751	NaN	1.3461	0.95836
	0.822123	0.23827	P25705	P25705	ATP synthase subunit alpha, mitochondrial	ATP5A1	26	26	26	50.3	50.3	50.3	59.75	0	317.52	3852700000	2077800000	696500000	1078400000	NaN	0.96671	1.0417	1.1002	NaN	0.99312	0.84535	0.55533
	0.938484	0.121963	P25786;B4DEV8	P25786;B4DEV8	Proteasome subunit alpha type-1;Proteasome subunit alpha type	PSMA1	10	10	10	41.4	41.4	41.4	29.555	0	12.054	615390000	309330000	144720000	161330000	NaN	0.96009	0.89689	0.8808	NaN	0.85952	0.83211	0.68026
	1.90322	0.360143	P26368	P26368	Splicing factor U2AF 65 kDa subunit	U2AF2	8	8	8	22.1	22.1	22.1	53.5	0	78.783	2478700000	976830000	819500000	682330000	1.3966	1.6421	1.217	1.3423	0.95612	1.0192	1.1843	0.99781
	0.722891	-0.32243	P26373	P26373	60S ribosomal protein L13	RPL13	11	11	11	44.5	44.5	44.5	24.261	0	41.58	2874400000	1290100000	537550000	1046800000	1.1024	1.0582	1.1388	1.1831	1.3463	0.98842	2.0292	1.4083
	0.00930173	-0.00320497	P26639;A2RTX5	P26639	Threonine--tRNA ligase, cytoplasmic	TARS	12	12	12	15.4	15.4	15.4	83.434	0	51.19	433630000	240100000	73831000	119700000	NaN	1.0073	0.83189	NaN	NaN	0.98396	0.86164	NaN
	2.34608	0.11715	P26640	P26640	Valine--tRNA ligase	VARS	20	20	20	17.9	17.9	17.9	140.47	0	125.4	663300000	338720000	155920000	168660000	0.98059	1.0084	NaN	1.0123	0.8929	0.90801	NaN	0.84893
	1.52052	0.183433	P26641	P26641	Elongation factor 1-gamma	EEF1G	18	18	18	39.1	39.1	39.1	50.118	0	85.192	3934600000	1949000000	956700000	1029000000	1.0846	1.0757	1.2722	1.1287	0.90507	1.0576	1.0091	0.8557
	0.160762	0.24685	P26651	P26651	Tristetraprolin	ZFP36	13	13	13	40.2	40.2	40.2	34.003	0	210.38	10494000000	1944400000	4813100000	3736100000	3.5306	5.1082	2.6066	2.757	2.8747	3.4289	3.1884	3.523
	0.20852	-0.4078	P27482	P27482	Calmodulin-like protein 3	CALML3	8	8	6	53.7	53.7	43.6	16.891	0	121.57	322710000	229930000	36059000	56722000	NaN	1.1171	0.91147	NaN	NaN	0.73057	2.1136	NaN
	0.335141	0.036905	P27635;Q96L21	P27635	60S ribosomal protein L10	RPL10	8	8	8	34.6	34.6	34.6	24.604	0	29.112	1783000000	771130000	478190000	533720000	1.1727	1.1612	1.0989	1.0924	1.1638	0.98428	1.157	1.0725
	0.375444	0.16305	P27694	P27694	Replication protein A 70 kDa DNA-binding subunit;Replication protein A 70 kDa DNA-binding subunit, N-terminally processed	RPA1	11	11	11	20.8	20.8	20.8	68.137	0	29.057	271230000	114890000	68668000	87674000	1.4033	NaN	NaN	1.0784	1.08	NaN	NaN	1.0756
	1.01104	-0.202052	P27708;P31327	P27708	CAD protein;Glutamine-dependent carbamoyl-phosphate synthase;Aspartate carbamoyltransferase;Dihydroorotase	CAD	75	75	75	41.4	41.4	41.4	242.98	0	323.31	17023000000	6255200000	4438200000	6330000000	1.0977	1.3399	1.0613	0.98289	1.446	1.1621	1.2556	1.4263
	0.283763	0.04652	P28340;M0R3H8	P28340	DNA polymerase delta catalytic subunit	POLD1	18	18	18	17.3	17.3	17.3	123.63	0	50.78	406300000	177610000	118450000	110240000	0.87891	NaN	NaN	0.9887	0.91191	NaN	NaN	0.86266
	0.986461	0.23846	P29692	P29692	Elongation factor 1-delta	EEF1D	19	19	17	64.4	64.4	58	31.121	0	143.94	5683700000	2870100000	1557600000	1255900000	0.74982	1.0351	1.0447	1.0095	0.50766	0.97924	0.77785	0.62053
	0.38086	0.047455	P30050	P30050	60S ribosomal protein L12	RPL12	7	7	7	52.1	52.1	52.1	17.818	0	128.94	3011600000	1341200000	816950000	853440000	1.0617	1.1503	0.98352	1.1196	0.9153	1.0406	1.0889	1.0805
	0.611619	0.10247	P30837	P30837	Aldehyde dehydrogenase X, mitochondrial	ALDH1B1	8	7	7	19.1	17.4	17.4	57.206	0	20.663	195790000	92295000	53693000	49798000	NaN	NaN	0.86493	0.99047	NaN	NaN	0.82828	0.82218
	0.854073	-0.194293	P30876	P30876	DNA-directed RNA polymerase II subunit RPB2	POLR2B	22	22	22	22.2	22.2	22.2	133.9	0	78.426	491970000	214550000	123920000	153500000	0.93421	NaN	0.98416	0.9585	0.98715	NaN	1.3468	1.1258
	0.315562	-0.0742475	P31689	P31689	DnaJ homolog subfamily A member 1	DNAJA1	14	14	14	39.5	39.5	39.5	44.868	0	165.84	1866200000	816530000	496220000	553480000	0.76194	1.2283	0.90183	0.93392	0.98618	1.0688	1.036	1.032
	0.266613	0.151188	P31943	P31943	Heterogeneous nuclear ribonucleoprotein H;Heterogeneous nuclear ribonucleoprotein H, N-terminally processed	HNRNPH1	26	26	15	65.5	65.5	41.6	49.229	0	323.31	58547000000	24133000000	16737000000	17677000000	0.97485	1.9311	1.019	1.0232	1.0097	1.1467	1.0741	1.1129
	1.32722	0.137743	P32969	P32969	60S ribosomal protein L9	RPL9	9	9	9	58.3	58.3	58.3	21.863	0	198.45	3430300000	1448700000	1013200000	968380000	1.1712	1.2295	1.2467	1.0328	1.0769	1.0357	1.0597	0.95693
	0.190129	0.047275	P33991	P33991	DNA replication licensing factor MCM4	MCM4	14	14	14	19.5	19.5	19.5	96.557	0	71.806	412530000	216050000	77593000	118880000	NaN	1.1392	NaN	1.0413	NaN	0.96965	NaN	1.1163
	0.0106633	-0.00578749	P33992	P33992	DNA replication licensing factor MCM5	MCM5	35	35	35	53.1	53.1	53.1	82.285	0	214.96	7439300000	2942500000	1993100000	2503800000	1.0532	1.7101	0.97389	0.96176	1.2386	1.1208	1.1258	1.2369
	0.237474	-0.071355	P33993	P33993	DNA replication licensing factor MCM7	MCM7	31	31	31	45.3	45.3	45.3	81.307	0	239.74	7991100000	3264200000	2135700000	2591200000	1.0714	1.4396	0.97127	0.99721	1.2768	1.1236	1.0733	1.2912
	0.73222	-0.280025	P35250	P35250	Replication factor C subunit 2	RFC2	7	7	7	22.3	22.3	22.3	39.157	0	17.953	249780000	96278000	56249000	97250000	NaN	0.9955	NaN	0.92245	NaN	1.1029	NaN	1.3751
	0.414031	0.0346125	P35268	P35268	60S ribosomal protein L22	RPL22	4	4	3	25.8	25.8	19.5	14.787	0	16.527	1806300000	813640000	461610000	531090000	1.0087	1.1034	0.98475	0.96537	0.96928	1.042	0.94924	0.96325
	0.309861	-2.39998	P35580	P35580	Myosin-10	MYH10	32	19	16	18.8	12.2	10.9	229	0	120.27	203640000	22090000	12605000	168940000	NaN	1.8704	0.63288	NaN	NaN	0.85754	6.4457	NaN
	0.381367	0.0326987	P35908	P35908	Keratin, type II cytoskeletal 2 epidermal	KRT2	69	69	1	95.8	95.8	4.7	65.432	0	323.31	172760000000	170700000000	934000000	1122300000	NaN	0.20646	0.1248	0.12455	NaN	0.075554	0.15643	0.12573
	0.664048	-0.074765	P35998	P35998	26S protease regulatory subunit 7	PSMC2	17	17	17	40	40	40	48.633	0	56.27	747770000	375170000	149800000	222790000	NaN	0.99517	NaN	1.0355	NaN	1.0533	NaN	1.1269
	0.935402	-0.491305	P36578	P36578	60S ribosomal protein L4	RPL4	17	17	17	41.5	41.5	41.5	47.697	0	90.503	1575300000	809710000	289540000	476080000	1.2038	1.1165	0.88642	1.0122	1.6176	0.96844	2.2092	1.3889
	0.783294	-1.83602	P38159;O75526;Q8N7X1	P38159	RNA-binding motif protein, X chromosome;RNA-binding motif protein, X chromosome, N-terminally processed	RBMX	10	10	4	26.9	26.9	9.7	42.331	0	34.231	718070000	227090000	123550000	367430000	0.99115	2.3302	0.71189	1.0558	2.286	1.0692	6.2232	2.8547
	0.387294	-0.0721525	P38646	P38646	Stress-70 protein, mitochondrial	HSPA9	30	29	29	46.1	45.1	45.1	73.68	0	200.73	3137000000	1511600000	668360000	957060000	0.89614	1.1163	1.0084	1.0648	1.0314	0.94565	1.2491	1.1481
	0.425878	-0.291033	P38919	P38919	Eukaryotic initiation factor 4A-III;Eukaryotic initiation factor 4A-III, N-terminally processed	EIF4A3	19	14	14	34.3	28.2	28.2	46.871	0	57.601	652230000	273200000	162750000	216280000	1.0889	1.3606	1.0327	NaN	1.2021	1.1547	1.9985	NaN
	0.315765	-0.058785	P39019	P39019	40S ribosomal protein S19	RPS19	10	10	10	52.4	52.4	52.4	16.06	0	26.831	1277800000	579730000	287810000	410260000	0.82777	1.094	0.86857	0.83708	1.065	1.0221	0.91521	0.86025
	0.497861	-0.281875	P39023;Q92901	P39023	60S ribosomal protein L3	RPL3	17	17	17	41.4	41.4	41.4	46.108	0	60.669	1511900000	770060000	284130000	457750000	1.3646	1.0499	1.1692	1.3257	1.3512	1.0401	2.209	1.4366
	0.106272	0.0318625	P39748	P39748	Flap endonuclease 1	FEN1	10	10	10	28.7	28.7	28.7	42.592	0	46.692	725790000	328720000	185780000	211290000	0.83523	1.275	0.94427	1.0274	0.88229	0.95609	1.1575	0.95857
	0.452601	0.04235	P40227	P40227	T-complex protein 1 subunit zeta	CCT6A	23	23	17	42.9	42.9	32.6	58.024	0	179.23	5242800000	2267400000	1381600000	1593800000	1.0298	1.2263	1.1106	1.0995	1.0748	1.0445	1.0911	1.0864
	0.856564	-0.265503	P40937	P40937	Replication factor C subunit 5	RFC5	10	10	10	37.6	37.6	37.6	38.496	0	30.722	367220000	164290000	85306000	117620000	NaN	1.3463	0.87909	1.1728	NaN	1.3592	1.3446	1.4909
	1.288	0.302965	P40938	P40938	Replication factor C subunit 3	RFC3	6	6	6	16.9	16.9	16.9	40.556	0	19.747	252390000	110390000	71589000	70414000	NaN	NaN	1.2558	1.3407	NaN	NaN	0.93767	1.0529
	1.25657	-0.0837075	P40939	P40939	Trifunctional enzyme subunit alpha, mitochondrial;Long-chain enoyl-CoA hydratase;Long chain 3-hydroxyacyl-CoA dehydrogenase	HADHA	25	25	25	39.6	39.6	39.6	82.999	0	169.71	1840800000	872080000	457070000	511630000	0.93676	0.85843	0.89411	0.9028	0.98528	0.98123	1.0571	0.90332
	0.0857073	0.0801	P42677	P42677	40S ribosomal protein S27	RPS27	4	1	1	40.5	13.1	13.1	9.461	0	4.1659	259400000	113490000	63053000	82864000	NaN	1.6688	1.1761	NaN	NaN	1.1523	1.5324	NaN
	0.740432	-0.36878	P42765	P42765	3-ketoacyl-CoA thiolase, mitochondrial	ACAA2	11	11	11	35	35	35	41.924	0	80.665	768400000	304220000	189070000	275110000	0.65948	NaN	0.95681	0.96505	1.6278	NaN	0.94548	1.1144
	0.772814	-0.214275	P42766	P42766	60S ribosomal protein L35	RPL35	5	5	5	33.3	33.3	33.3	14.551	0	7.3438	1446300000	616550000	334690000	495030000	1.1979	1.0838	0.92797	0.98393	1.1893	1.0666	1.624	1.1708
	0.317173	0.210992	P43243	P43243	Matrin-3	MATR3	35	35	35	49	49	49	94.622	0	323.31	8159300000	3659500000	2263400000	2236400000	0.92579	2.0238	1.0114	1.0367	0.85416	1.0511	1.3424	0.90606
	0.0139429	0.011385	P43686	P43686	26S protease regulatory subunit 6B	PSMC4	13	13	13	34.9	34.9	34.9	47.366	0	41.342	594610000	273820000	127720000	193060000	1.3826	0.97377	NaN	NaN	1.3187	1.0149	NaN	NaN
	1.53872	-0.123967	P46063	P46063	ATP-dependent DNA helicase Q1	RECQL	17	17	17	31.4	31.4	31.4	73.457	0	58.903	711140000	291960000	194570000	224610000	1.0084	NaN	1.0057	1.0196	1.2065	NaN	1.083	1.1161
	1.28838	0.293022	P46776	P46776	60S ribosomal protein L27a	RPL27A	5	5	5	28.4	28.4	28.4	16.561	0	18.154	2343700000	1067800000	667910000	608010000	1.1244	1.5731	1.2161	1.0777	0.90559	0.9649	1.0765	0.87222
	0.0405247	-0.0105	P46778	P46778	60S ribosomal protein L21	RPL21	7	7	7	43.8	43.8	43.8	18.565	0	20.046	332900000	105880000	88621000	138390000	1.1238	1.0678	NaN	1.2244	1.2802	1.0194	NaN	1.1479
	0.18906	0.04104	P46779	P46779	60S ribosomal protein L28	RPL28	9	9	9	46	46	46	15.747	0	12.691	1180900000	576840000	213380000	390650000	1.2192	1.0366	NaN	1.1342	1.1882	0.96898	NaN	1.1097
	0.50174	-0.30695	P46781	P46781	40S ribosomal protein S9	RPS9	17	17	17	45.9	45.9	45.9	22.591	0	34.561	3435600000	1656400000	722040000	1057100000	1.2925	1.051	1.1647	1.5572	1.4053	1.0525	2.2796	1.5558
	0.303526	-0.151507	P46782	P46782	40S ribosomal protein S5;40S ribosomal protein S5, N-terminally processed	RPS5	13	13	13	52	52	52	22.876	0	81.129	1343100000	621550000	349930000	371630000	0.94221	1.3836	0.84356	0.89772	0.98583	1.0141	1.6754	0.99779
	0.169523	-0.0591334	P46783;A0A1W2PQS6;Q9NQ39	P46783;A0A1W2PQS6;Q9NQ39	40S ribosomal protein S10;Putative 40S ribosomal protein S10-like	RPS10;RPS10P5	11	10	10	54.5	50.3	50.3	18.898	0	50.172	2071500000	1067700000	407430000	596370000	0.9381	1.1083	1.1621	NaN	1	1.0317	1.3542	NaN
	0.258399	-2.35097	P46940;Q86VI3;Q13576	P46940	Ras GTPase-activating-like protein IQGAP1	IQGAP1	46	46	46	34.9	34.9	34.9	189.25	0	323.31	1653100000	330860000	202010000	1120200000	NaN	1.9741	0.84059	NaN	NaN	0.49364	7.023	NaN
	0.922246	0.11409	P48059;Q7Z4I7	P48059	LIM and senescent cell antigen-like-containing domain protein 1	LIMS1	7	7	7	19.4	19.4	19.4	37.251	0	9.6664	739060000	363480000	189670000	185910000	0.84989	NaN	NaN	0.83152	0.76909	NaN	NaN	0.68414
	0.465158	0.08855	P48643	P48643	T-complex protein 1 subunit epsilon	CCT5	26	26	26	42.7	42.7	42.7	59.67	0	92.531	1724600000	898130000	362100000	464330000	0.80092	1.1021	1.1142	1.0353	0.84485	1.0087	0.99841	0.84636
	0.104149	-0.0178	P49207	P49207	60S ribosomal protein L34	RPL34	6	6	6	29.9	29.9	29.9	13.293	0	12.411	908580000	459780000	165290000	283520000	1.1874	1.0303	NaN	1.0666	1.1832	1.048	NaN	1.1065
	0.339539	0.21249	P49327	P49327	Fatty acid synthase;[Acyl-carrier-protein] S-acetyltransferase;[Acyl-carrier-protein] S-malonyltransferase;3-oxoacyl-[acyl-carrier-protein] synthase;3-oxoacyl-[acyl-carrier-protein] reductase;3-hydroxyacyl-[acyl-carrier-protein] dehydratase;Enoyl-[acyl-carrier-protein] reductase;Oleoyl-[acyl-carrier-protein] hydrolase	FASN	124	124	124	58.3	58.3	58.3	273.42	0	323.31	141320000000	62290000000	38857000000	40168000000	0.92064	2.0008	0.95882	0.92857	0.98656	1.063	0.93233	0.97698
	0.638512	0.04276	P49368	P49368	T-complex protein 1 subunit gamma	CCT3	28	28	28	48.8	48.8	48.8	60.533	0	147.26	4329700000	2219400000	943180000	1167100000	0.95504	1.0481	1.0609	1.0555	0.95046	1.0316	1.0095	0.95694
	0.229868	0.02843	P49411	P49411	Elongation factor Tu, mitochondrial	TUFM	17	17	17	42.5	42.5	42.5	49.541	0	95.338	1880800000	838970000	534560000	507270000	0.98621	1.0565	1.1468	1.098	0.98879	1.0284	1.15	1.0066
	0.424015	0.30249	P49750	P49750	YLP motif-containing protein 1	YLPM1	54	54	54	31.4	31.4	31.4	241.64	0	323.31	4666600000	2108300000	1320500000	1237800000	0.79333	2.1512	1.071	1.0341	0.69972	1.1355	1.0488	0.95565
	0.095934	0.030265	P49915	P49915	GMP synthase [glutamine-hydrolyzing]	GMPS	15	15	15	29.1	29.1	29.1	76.715	0	116.89	351870000	182030000	70795000	99040000	NaN	1.2039	NaN	0.99703	NaN	1.0926	NaN	1.0478
	0.197945	-0.0504425	P50454	P50454	Serpin H1	SERPINH1	16	16	16	49.3	49.3	49.3	46.44	0	152.22	1730000000	883340000	319860000	526810000	1.2125	0.89733	0.83859	0.8871	0.95271	0.9492	1.1679	0.96748
	0.566822	-0.377323	P50914	P50914	60S ribosomal protein L14	RPL14	5	5	5	27	27	27	23.432	0	13.693	590630000	283240000	119510000	187880000	NaN	1.1161	0.99653	1.2552	NaN	1.0649	2.0396	1.3953
	0.344799	0.0321625	P50990	P50990	T-complex protein 1 subunit theta	CCT8	31	31	31	58.2	58.2	58.2	59.62	0	92.639	3534400000	1758400000	787560000	988470000	0.97544	1.1335	1.026	1.0346	1.0609	1.0353	0.97579	0.9689
	0.418594	0.0317625	P50991	P50991	T-complex protein 1 subunit delta	CCT4	27	27	27	55.8	55.8	55.8	57.924	0	185.45	4588200000	2238500000	1096000000	1253700000	0.97587	1.0631	1.0544	1.0208	0.91922	1.0332	1.0359	0.9988
	0.386354	-0.16018	P51570	P51570	Galactokinase	GALK1	6	6	6	16.3	16.3	16.3	42.272	0	15.405	197310000	90520000	43501000	63293000	NaN	1.0406	NaN	0.91716	NaN	0.99652	NaN	1.2816
	1.09911	-0.09272	P51659	P51659	Peroxisomal multifunctional enzyme type 2;(3R)-hydroxyacyl-CoA dehydrogenase;Enoyl-CoA hydratase 2	HSD17B4	18	18	18	27.3	27.3	27.3	79.685	0	106.35	917240000	478420000	206650000	232170000	NaN	0.89862	0.89899	0.79324	NaN	0.95301	0.98958	0.92642
	0.408789	-3.25105	P51991	P51991	Heterogeneous nuclear ribonucleoprotein A3	HNRNPA3	12	11	11	33.3	31.5	31.5	39.594	0	150.76	752720000	281850000	116310000	354560000	NaN	1.428	0.4137	NaN	NaN	1.228	7.1158	NaN
	0.503245	0.255455	P52272	P52272	Heterogeneous nuclear ribonucleoprotein M	HNRNPM	55	55	55	75.5	75.5	75.5	77.515	0	323.31	57873000000	23819000000	17188000000	16866000000	1.1151	1.987	0.98297	1.1141	1.0798	0.98535	1.0881	1.0241
	0.519021	0.093375	P52597	P52597	Heterogeneous nuclear ribonucleoprotein F;Heterogeneous nuclear ribonucleoprotein F, N-terminally processed	HNRNPF	16	14	14	50.8	44.3	44.3	45.671	0	304.79	4769000000	1944900000	1433700000	1390400000	1.214	1.4457	1.1446	1.1458	1.0528	1.0973	1.2388	1.1877
	0.155501	0.059745	P53007	P53007	Tricarboxylate transport protein, mitochondrial	SLC25A1	5	5	5	16.7	16.7	16.7	34.012	0	9.382	175970000	68779000	44946000	62241000	NaN	1.2316	NaN	0.9964	NaN	1.1182	NaN	0.99031
	1.46052	0.502003	P53396	P53396	ATP-citrate synthase	ACLY	62	62	62	55.3	55.3	55.3	120.84	0	323.31	42931000000	22768000000	12822000000	7341500000	0.72903	1.5397	1.0017	1.0505	0.45042	0.78906	0.57507	0.49837
	0.391199	0.09702	P53621	P53621	Coatomer subunit alpha;Xenin;Proxenin	COPA	48	48	48	42.8	42.8	42.8	138.34	0	248.3	5627100000	2765100000	1426500000	1435500000	0.74196	1.2099	0.91938	0.95891	0.84783	1.0057	0.79718	0.79136
	0.56982	-0.0920175	P53992	P53992	Protein transport protein Sec24C	SEC24C	15	15	15	16.6	16.6	16.6	118.32	0	84.573	1240700000	480110000	337010000	423570000	1.1066	1.2474	1.0142	0.95953	1.163	1.142	1.098	1.2928
	0.255009	0.102378	P55084	P55084	Trifunctional enzyme subunit beta, mitochondrial;3-ketoacyl-CoA thiolase	HADHB	17	17	17	34.8	34.8	34.8	51.294	0	54.384	1791800000	887340000	431300000	473190000	0.73231	1.4355	0.854	0.80229	0.82473	0.91434	0.88522	0.7903
	0.337274	0.22847	P55265	P55265	Double-stranded RNA-specific adenosine deaminase	ADAR	25	25	25	21.5	21.5	21.5	136.06	0	127.85	1671200000	726270000	485710000	459260000	1.1309	2.051	0.97659	0.99326	0.96073	1.459	0.90369	0.91445
	0.186448	0.177925	P55795	P55795	Heterogeneous nuclear ribonucleoprotein H2	HNRNPH2	19	9	9	54.8	34.7	34.7	49.263	0	255.27	5094100000	2119400000	1397100000	1577600000	1.0512	2.4767	0.93703	0.98747	1.1868	1.2361	1.0779	1.2399
	0.163507	0.028825	P56545	P56545	C-terminal-binding protein 2	CTBP2	11	11	7	24.5	24.5	17.5	48.944	0	75.868	693640000	338650000	170350000	184640000	0.96405	1.0899	0.88137	0.84451	0.87924	1.0379	0.88191	0.86548
	1.61177	0.244515	P57737	P57737	Coronin-7	CORO7	9	9	9	12.8	12.8	12.8	100.6	0	63.081	282940000	134630000	80340000	67971000	NaN	NaN	0.98677	0.96819	NaN	NaN	0.77079	0.69514
	0.969727	-1.66568	P60709;Q9BYX7	P60709	Actin, cytoplasmic 1;Actin, cytoplasmic 1, N-terminally processed	ACTB	27	27	1	80.5	80.5	4.5	41.736	0	323.31	64290000000	27236000000	13155000000	23898000000	1.1368	1.3206	0.80656	1.0336	2.7057	0.96157	5.1207	2.1723
	0.447944	0.055115	P60842	P60842	Eukaryotic initiation factor 4A-I	EIF4A1	26	26	13	59.1	59.1	33.3	46.153	0	317.09	9977500000	4780700000	2380100000	2816600000	0.94344	1.1383	1.062	1.0101	0.91294	1.0401	1.0531	0.92724
	0.382798	0.074525	P60866	P60866	40S ribosomal protein S20	RPS20	5	5	5	30.3	30.3	30.3	13.373	0	33.758	2484800000	1120900000	667470000	696430000	1.0538	1.2827	0.95018	0.90667	0.94953	0.97686	1.0085	0.96036
	0.716373	-0.87414	P60953	P60953	Cell division control protein 42 homolog	CDC42	5	5	5	29.8	29.8	29.8	21.258	0	56.207	354280000	145890000	75076000	133310000	NaN	1.1423	0.9631	0.89003	NaN	0.97485	2.8801	1.7629
	0.266378	0.03051	P61204;P84077;F5H423;H0YGG7	P61204;P84077;F5H423	ADP-ribosylation factor 3;ADP-ribosylation factor 1	ARF3;ARF1	10	10	5	58.6	58.6	29.8	20.601	0	142.58	2242500000	1140500000	482300000	619700000	NaN	1.1125	0.95833	1.0183	NaN	0.98425	1.0155	0.99785
	0.593656	0.242375	P61221	P61221	ATP-binding cassette sub-family E member 1	ABCE1	17	17	17	31.2	31.2	31.2	67.314	0	82.268	407220000	215490000	82444000	109280000	NaN	1.2787	NaN	1.0961	NaN	1.0683	NaN	0.82175
	0.0458765	-0.011775	P61247	P61247	40S ribosomal protein S3a	RPS3A	18	18	18	55.7	55.7	55.7	29.945	0	108.61	3555400000	1507900000	913430000	1134100000	1.259	1.2028	1.0509	1.1393	1.1804	1.0038	1.136	1.3789
	0.49399	-0.48591	P61254;J3QQQ9;Q9UNX3	P61254;J3QQQ9;Q9UNX3	60S ribosomal protein L26;60S ribosomal protein L26-like 1	RPL26;RPL26L1	10	10	10	48.3	48.3	48.3	17.258	0	18.928	881550000	392600000	166930000	322030000	1.2895	1.1096	0.98477	NaN	1.3928	1.023	2.4258	NaN
	0.585508	-0.31472	P61313	P61313	60S ribosomal protein L15	RPL15	9	9	9	40.7	40.7	40.7	24.146	0	31.799	1036800000	548980000	190670000	297180000	NaN	1.1349	0.95404	1.0322	NaN	1.0304	1.8095	1.2254
	0.36275	-0.445765	P61353	P61353	60S ribosomal protein L27	RPL27	7	7	7	45.6	45.6	45.6	15.798	0	28.936	1248600000	613940000	239230000	395460000	NaN	1.0449	0.94408	NaN	NaN	0.98421	1.8963	NaN
	0.611326	0.045725	P61513;A6NKH3	P61513	60S ribosomal protein L37a	RPL37A	6	6	6	53.3	53.3	53.3	10.275	0	20.16	964900000	356670000	306080000	302150000	1.1838	1.1693	1.0905	1.1389	1.1178	1.0141	1.1346	1.1331
	0.502009	0.16927	P61978	P61978	Heterogeneous nuclear ribonucleoprotein K	HNRNPK	28	28	28	55.3	55.3	55.3	50.976	0	323.31	59650000000	25400000000	17929000000	16321000000	0.93153	1.5833	1.0313	1.0224	0.87201	1.0434	1.0359	0.94014
	0.191126	-0.0247425	P62136	P62136	Serine/threonine-protein phosphatase PP1-alpha catalytic subunit	PPP1CA	13	13	4	40.9	40.9	14.5	37.512	0	125.5	2011600000	927400000	519290000	564920000	0.85399	1.0518	0.99654	0.95348	0.98453	1.013	1.0467	0.91055
	0.38776	-0.0885467	P62195;Q8NB90	P62195	26S protease regulatory subunit 8	PSMC5	14	14	14	39.9	39.9	39.9	45.626	0	55.47	564150000	270300000	113520000	180330000	1.1192	0.99296	NaN	1.0143	1.2991	1.0025	NaN	1.0905
	0.405969	-0.154775	P62241	P62241	40S ribosomal protein S8	RPS8	11	11	11	48.6	48.6	48.6	24.205	0	85.906	2228900000	1021500000	498020000	709460000	1.171	1.079	1.1389	1.2544	1.2932	0.9974	1.7716	1.2002
	0.236628	-0.11189	P62244;H3BN98	P62244;H3BN98	40S ribosomal protein S15a	RPS15A	8	8	8	58.5	58.5	58.5	14.839	0	35.834	1730000000	808850000	414960000	506150000	NaN	1.1505	1.0106	0.99633	NaN	0.97965	1.5231	0.99035
	0.0077578	-0.00122499	P62249	P62249	40S ribosomal protein S16	RPS16	16	16	16	76	76	76	16.445	0	45.696	14877000000	6143800000	4102000000	4631600000	1.0575	1.2221	1.0387	1.0626	1.1672	1.0165	1.1158	1.0863
	0.446665	-0.108325	P62263	P62263	40S ribosomal protein S14	RPS14	6	6	6	39.1	39.1	39.1	16.273	0	72.64	2991000000	1289100000	763000000	938940000	1.1466	1.038	1.1291	1.0977	1.2386	1.007	1.4957	1.1034
	0.935663	0.370618	P62266	P62266	40S ribosomal protein S23	RPS23	6	6	6	30.1	30.1	30.1	15.807	0	19.358	6504000000	2579700000	2041100000	1883300000	1.2327	1.9837	1.2697	1.0875	1.056	0.98	1.0641	0.99103
	0.842018	0.186503	P62269	P62269	40S ribosomal protein S18	RPS18	18	18	18	60.5	60.5	60.5	17.718	0	85.284	21252000000	9064000000	6021500000	6166400000	1.1281	1.4897	1.0339	1.0188	1.0011	0.95948	0.95351	1.0104
	0.00875018	-0.00520502	P62273	P62273	40S ribosomal protein S29	RPS29	4	4	4	44.6	44.6	44.6	6.6767	0	48.462	2113700000	943020000	564550000	606150000	0.87542	1.6599	0.84066	0.8983	1.0018	1.1054	1.0506	1.1373
	0.338759	-0.178652	P62277	P62277	40S ribosomal protein S13	RPS13	9	9	9	45.7	45.7	45.7	17.222	0	39.189	3083700000	1300500000	835080000	948090000	1.2952	1.1212	1.2465	1.4765	1.3567	0.98281	2.0123	1.5022
	0.378248	0.065725	P62280	P62280	40S ribosomal protein S11	RPS11	15	15	15	58.2	58.2	58.2	18.431	0	51.391	4021600000	1631200000	1157800000	1232700000	1.2718	1.252	1.0817	1.0143	1.1835	1.042	1.1301	1.0013
	0.0378792	-0.0104234	P62333	P62333	26S protease regulatory subunit 10B	PSMC6	11	11	11	30.6	30.6	30.6	44.172	0	47.794	676670000	313210000	155380000	208070000	NaN	0.99998	1.1005	1.2183	NaN	0.98365	1.2137	1.1527
	1.00073	-0.470615	P62424	P62424	60S ribosomal protein L7a	RPL7A	14	14	14	39.5	39.5	39.5	29.995	0	94.951	2442300000	1274000000	426770000	741560000	1.0021	1.0905	0.87484	1.0334	1.2839	1.018	2.1323	1.4491
	0.771232	0.145623	P62701;Q8TD47;P22090	P62701	40S ribosomal protein S4, X isoform	RPS4X	23	23	23	65.4	65.4	65.4	29.597	0	132.67	14970000000	6416500000	4222200000	4331700000	1.2007	1.325	1.0193	0.91713	1.0082	0.95817	0.99272	0.92055
	0.338928	-0.153475	P62750	P62750	60S ribosomal protein L23a	RPL23A	7	7	7	42.3	42.3	42.3	17.695	0	16.237	1434700000	629740000	346780000	458220000	1.1611	1.0772	1.1247	1.1888	1.205	0.99	1.8524	1.1183
	0.366719	-0.182775	P62753	P62753	40S ribosomal protein S6	RPS6	12	12	12	33.3	33.3	33.3	28.68	0	46.01	1159100000	588440000	214040000	356650000	1.2896	1.1409	1.2616	1.2986	1.3137	1.05	2.0408	1.3173
	0.741198	-9.05402	P62805	P62805	Histone H4	HIST1H4A	19	19	19	68.9	68.9	68.9	11.367	0	133.08	49393000000	13195000000	5854800000	30344000000	1.6251	3.0275	1.1984	0.44893	8.0241	0.59809	27.9	5.9938
	0.813324	0.18818	P62826	P62826	GTP-binding nuclear protein Ran	RAN	11	11	11	45.4	45.4	45.4	24.423	0	83.024	5857600000	2657600000	1679100000	1520900000	1.3108	1.0661	0.87618	0.99265	0.98894	0.98563	0.70363	0.81481
	0.745347	-0.179907	P62829	P62829	60S ribosomal protein L23	RPL23	7	7	7	46.4	46.4	46.4	14.865	0	59.421	2766600000	1118200000	749250000	899150000	1.2236	1.1613	0.9809	0.84727	1.3558	1.0365	1.379	1.1614
	0.34513	-0.3283	P62847	P62847	40S ribosomal protein S24	RPS24	5	5	5	39.8	39.8	39.8	15.423	0	27.042	758630000	395440000	117950000	245230000	NaN	1.0162	1.1421	NaN	NaN	1.059	1.7559	NaN
	0.652067	0.31531	P62851	P62851	40S ribosomal protein S25	RPS25	8	8	8	42.4	42.4	42.4	13.742	0	24.328	30654000000	12410000000	9549800000	8694200000	1.0151	1.9933	1.1045	1.112	0.98332	1.0561	0.91664	1.0076
	0.154772	-0.0843	P62854;Q5JNZ5	P62854;Q5JNZ5	40S ribosomal protein S26;Putative 40S ribosomal protein S26-like 1	RPS26;RPS26P11	4	4	4	28.7	28.7	28.7	13.015	0	17.418	1080100000	469300000	274270000	336550000	NaN	1.139	1.2799	1.3863	NaN	1.0545	1.7077	1.2959
	1.00649	-0.218905	P62875	P62875	DNA-directed RNA polymerases I, II, and III subunit RPABC5	POLR2L	2	2	2	29.9	29.9	29.9	7.645	0	3.6981	100720000	40888000	26127000	33704000	NaN	NaN	1.0249	0.89989	NaN	NaN	1.2215	1.1411
	0.179937	0.06373	P62879;Q9HAV0;Q9BRK4	P62879;Q9HAV0	Guanine nucleotide-binding protein G(I)/G(S)/G(T) subunit beta-2;Guanine nucleotide-binding protein subunit beta-4	GNB2;GNB4	8	8	3	18.5	18.5	4.1	37.331	0	84.011	584660000	299870000	118750000	166050000	NaN	0.96547	NaN	1.158	NaN	1.0777	NaN	0.91831
	0.639992	-0.48223	P62906	P62906	60S ribosomal protein L10a	RPL10A	7	7	7	30.9	30.9	30.9	24.831	0	20.792	1072200000	516780000	204150000	351300000	NaN	1.1176	0.94011	1.0556	NaN	1.0252	2.1612	1.3736
	0.99372	0.12447	P62913	P62913	60S ribosomal protein L11	RPL11	6	6	6	25.8	25.8	25.8	20.252	0	40.103	3374600000	1628500000	833210000	912910000	1.0585	1.1404	0.91876	0.95618	0.8764	0.98602	0.91973	0.79381
	0.526496	-0.197133	P62917	P62917	60S ribosomal protein L8	RPL8	11	11	11	31.5	31.5	31.5	28.024	0	48.239	1450800000	685510000	276590000	488660000	NaN	1.0497	1.1236	1.191	NaN	1.0718	1.6173	1.2666
	0.160825	0.0555166	P62937;F5H284;Q9Y536;P0DN26;A0A0B4J2A2;A0A075B767;A0A075B759;P0DN37	P62937	Peptidyl-prolyl cis-trans isomerase A;Peptidyl-prolyl cis-trans isomerase A, N-terminally processed	PPIA	9	9	9	63.6	63.6	63.6	18.012	0	138.38	5774000000	3204500000	972620000	1596900000	NaN	0.97428	0.66567	0.92423	NaN	0.96683	0.7591	0.6717
	1.03919	-1.21458	P62979;P0CG48;P0CG47;P62987	P62979;P0CG48;P0CG47;P62987	Ubiquitin-40S ribosomal protein S27a;Ubiquitin;40S ribosomal protein S27a;Polyubiquitin-C;Ubiquitin;Polyubiquitin-B;Ubiquitin;Ubiquitin-60S ribosomal protein L40;Ubiquitin;60S ribosomal protein L40	RPS27A;UBC;UBB;UBA52	5	5	5	33.3	33.3	33.3	17.965	0	42.346	12788000000	4963900000	2858700000	4965400000	1.6926	0.81875	1.0241	1.2277	2.4806	0.89515	3.6946	2.5511
	0.187727	-0.0442001	P63010;Q10567	P63010;Q10567	AP-2 complex subunit beta;AP-1 complex subunit beta-1	AP2B1;AP1B1	16	16	16	17.5	17.5	17.5	104.55	0	62.457	776110000	337250000	184300000	254550000	NaN	1.1932	1.2231	1.0861	NaN	1.054	1.269	1.312
	1.02873	-0.126413	P63173	P63173	60S ribosomal protein L38	RPL38	3	3	3	38.6	38.6	38.6	8.2178	0	4.8455	601490000	289670000	125850000	185970000	0.80265	1.0029	0.85703	0.91924	0.89807	1.0025	1.0827	1.1042
	0.0954536	-0.027215	P63241;Q6IS14;Q9GZV4	P63241;Q6IS14	Eukaryotic translation initiation factor 5A-1;Eukaryotic translation initiation factor 5A-1-like	EIF5A;EIF5AL1	7	7	7	64.9	64.9	64.9	16.832	0	152.85	1367800000	729840000	258470000	379520000	NaN	1.0107	NaN	0.85056	NaN	1.0101	NaN	0.90559
	0.310398	-2.20193	P63261	P63261	Actin, cytoplasmic 2;Actin, cytoplasmic 2, N-terminally processed	ACTG1	27	1	1	80.5	4.5	4.5	41.792	0	70.911	470750000	150370000	101580000	218810000	NaN	1.6709	0.76575	NaN	NaN	0.83821	6.0023	NaN
	0.346471	-1.28714	P68133;P68032;P62736;P63267	P68133;P68032;P62736;P63267	Actin, alpha skeletal muscle;Actin, alpha cardiac muscle 1;Actin, aortic smooth muscle;Actin, gamma-enteric smooth muscle	ACTA1;ACTC1;ACTA2;ACTG2	17	3	3	40.8	11.7	11.7	42.051	0	25.926	2003500000	584100000	397760000	1021600000	NaN	2.5304	0.89018	1.0552	NaN	0.5744	5.5109	2.2519
	0.675212	-0.113617	P68104;Q5VTE0;Q05639	P68104;Q5VTE0	Elongation factor 1-alpha 1;Putative elongation factor 1-alpha-like 3	EEF1A1;EEF1A1P5	21	21	21	48.7	48.7	48.7	50.14	0	323.31	23173000000	12537000000	4194100000	6441900000	0.85149	0.95655	0.84789	0.85141	0.89353	0.9757	1.2118	0.88078
	0.715741	0.113125	P68363;A6NHL2;Q9H853	P68363	Tubulin alpha-1B chain	TUBA1B	26	26	0	62.3	62.3	0	50.151	0	323.31	96484000000	36133000000	31318000000	29033000000	1.4566	1.1889	1.353	1.2921	1.1881	1.0821	1.3377	1.2302
	0.03001	0.00895333	P68366	P68366	Tubulin alpha-4A chain	TUBA4A	24	3	3	57.1	7.6	7.6	49.924	0	23.583	765000000	397460000	185320000	182230000	NaN	1.2113	0.99296	1.0536	NaN	0.9283	1.1204	1.1823
	1.27412	0.105323	P68371;Q3ZCM7	P68371	Tubulin beta-4B chain	TUBB4B	28	28	1	65.8	65.8	2.7	49.83	0	323.31	96589000000	41270000000	27653000000	27667000000	1.0958	1.264	1.135	1.0841	0.99591	1.0504	1.0644	1.0469
	1.23128	0.1549	P68400;Q8NEV1	P68400;Q8NEV1	Casein kinase II subunit alpha;Casein kinase II subunit alpha 3	CSNK2A1;CSNK2A3	6	6	6	18.7	18.7	18.7	45.143	0	24.414	214670000	109620000	48757000	56298000	NaN	1.0241	NaN	1.0897	NaN	0.92362	NaN	0.88038
	0.185201	-0.08763	P78344	P78344	Eukaryotic translation initiation factor 4 gamma 2	EIF4G2	40	40	40	44.5	44.5	44.5	102.36	0	297.83	4531900000	2019300000	1072600000	1440100000	0.78896	1.5368	0.77242	0.8357	1.0786	1.0673	1.0453	1.0932
	0.115797	-0.05903	P78346	P78346	Ribonuclease P protein subunit p30	RPP30	5	5	5	20.9	20.9	20.9	29.321	0	12.84	185850000	89011000	46459000	50377000	NaN	1.2698	0.92549	0.65987	NaN	0.90425	1.0333	1.0947
	0.21235	-0.02085	P78417	P78417	Glutathione S-transferase omega-1	GSTO1	3	3	3	13.3	13.3	13.3	27.566	0	7.964	231570000	106620000	55875000	69077000	NaN	NaN	1.1035	1.0905	NaN	NaN	1.1524	1.0833
	0.11198	-0.0414075	P83731	P83731	60S ribosomal protein L24	RPL24	7	7	7	36.3	36.3	36.3	17.779	0	24.327	1536200000	641300000	388690000	506200000	1.2135	1.2737	1.1221	1.1917	1.246	0.99473	1.6111	1.1148
	1.1877	0.214663	P83881;H7BZ11	P83881;H7BZ11	60S ribosomal protein L36a	RPL36A;RPL36A-HNRNPH2	6	6	2	35.8	35.8	8.5	12.441	0	8.0424	1166600000	515250000	356330000	295040000	1.1972	NaN	1.1174	0.91786	0.84315	NaN	0.89844	0.84688
	0.259977	0.24559	P84090	P84090	Enhancer of rudimentary homolog	ERH	3	3	3	27.9	27.9	27.9	12.259	0	28.285	455350000	195550000	121280000	138530000	NaN	1.9222	1.1169	0.68597	NaN	0.89156	1.1994	0.89734
	0.276258	-0.317	P84098	P84098	60S ribosomal protein L19	RPL19	5	5	5	21.4	21.4	21.4	23.466	0	39.876	466500000	226740000	95286000	144480000	NaN	1.2174	1.0191	NaN	NaN	1.0269	1.8436	NaN
	0.119923	0.04819	P98160	P98160	Basement membrane-specific heparan sulfate proteoglycan core protein;Endorepellin;LG3 peptide	HSPG2	24	24	24	7.4	7.4	7.4	468.83	0	111.9	471620000	273270000	112240000	86105000	NaN	NaN	0.76134	0.7622	NaN	NaN	0.85063	0.57653
	0.032196	-0.012825	Q00325	Q00325	Phosphate carrier protein, mitochondrial	SLC25A3	9	9	9	23.5	23.5	23.5	40.094	0	21.038	1548000000	566380000	447250000	534380000	1.5321	1.0343	1.2124	1.3214	1.3664	1.0204	1.3889	1.3758
	0.492108	-0.152367	Q00610;P53675	Q00610	Clathrin heavy chain 1	CLTC	43	43	43	29.8	29.8	29.8	191.61	0	323.31	1724700000	916510000	311680000	496470000	NaN	1.0356	1.0855	1.057	NaN	1.0354	1.4751	1.1247
	0.844979	-1.47933	Q00839	Q00839	Heterogeneous nuclear ribonucleoprotein U	HNRNPU	19	19	19	27.2	27.2	27.2	90.583	0	258.37	3390300000	1225400000	663590000	1501300000	1.2866	1.4094	0.82047	1.0878	2.1068	1.1107	5.1312	2.1729
	0.395002	-2.37064	Q01082;P11277;O15020	Q01082	Spectrin beta chain, non-erythrocytic 1	SPTBN1	40	40	40	20.8	20.8	20.8	274.61	0	167.26	883530000	267730000	98801000	517000000	NaN	0.92555	0.77835	NaN	NaN	0.97288	5.4723	NaN
	0.0189151	-0.032405	Q01469;A8MUU1	Q01469	Fatty acid-binding protein, epidermal	FABP5	10	10	10	72.6	72.6	72.6	15.164	0	97.946	1758200000	1599300000	66538000	92335000	NaN	1.1069	0.30001	NaN	NaN	1.0905	0.38122	NaN
	1.50592	-0.145535	Q01813	Q01813	ATP-dependent 6-phosphofructokinase, platelet type	PFKP	11	10	9	16.1	14.9	12.5	85.595	0	56.462	192050000	78412000	54923000	58713000	NaN	NaN	0.90033	0.9326	NaN	NaN	1.0412	1.0828
	0.263548	-0.1057	Q02543	Q02543	60S ribosomal protein L18a	RPL18A	5	5	5	26.7	26.7	26.7	20.762	0	14.309	518150000	265350000	96492000	156310000	NaN	1.0661	NaN	1.0488	NaN	1.0171	NaN	1.3092
	0.720531	-0.588747	Q02878	Q02878	60S ribosomal protein L6	RPL6	15	15	15	37.2	37.2	37.2	32.728	0	33.496	1033300000	526060000	174760000	332500000	NaN	1.0682	0.87836	1.0224	NaN	1.0165	2.2746	1.4441
	0.915443	0.800115	Q05048	Q05048	Cleavage stimulation factor subunit 1	CSTF1	9	9	9	26.9	26.9	26.9	48.357	0	81.069	741580000	402090000	229950000	109540000	NaN	1.7619	NaN	1.1729	NaN	0.75632	NaN	0.57825
	1.6164	-0.049715	Q05655	Q05655	Protein kinase C delta type;Protein kinase C delta type regulatory subunit;Protein kinase C delta type catalytic subunit	PRKCD	7	7	7	9.6	9.6	9.6	77.504	0	23.332	278500000	139180000	67361000	71959000	NaN	NaN	0.83574	0.83515	NaN	NaN	0.87729	0.89303
	0.680863	0.100798	Q06210;O94808	Q06210	Glutamine--fructose-6-phosphate aminotransferase [isomerizing] 1	GFPT1	23	23	23	39.2	39.2	39.2	78.806	0	147.95	1420300000	613230000	417910000	389130000	1.0307	1.3106	1.0264	1.0443	1.0394	1.0177	0.99546	0.95625
	0.135562	-0.07889	Q06830	Q06830	Peroxiredoxin-1	PRDX1	8	8	6	34.2	34.2	24.6	22.11	0	19.22	2960600000	1761800000	422050000	776750000	NaN	0.92792	0.41975	0.50542	NaN	0.96337	0.66743	0.45896
	0.438578	-0.444267	Q07020	Q07020	60S ribosomal protein L18	RPL18	6	6	6	29.3	29.3	29.3	21.634	0	27.859	988300000	493590000	170360000	324350000	NaN	1.0307	0.877	1.5761	NaN	1.0283	2.3199	1.4684
	0.118531	0.080025	Q08211	Q08211	ATP-dependent RNA helicase A	DHX9	52	52	52	43.4	43.4	43.4	140.96	0	323.31	13025000000	5103000000	3704900000	4216800000	1.1841	2.0112	1.05	1.0345	1.2399	1.0331	1.4923	1.1944
	0.537133	-0.0813	Q08380	Q08380	Galectin-3-binding protein	LGALS3BP	9	9	9	19.5	19.5	19.5	65.33	0	38.865	238290000	108180000	57353000	72766000	NaN	NaN	0.86119	0.91201	NaN	NaN	0.9168	1.019
	0.116189	-0.036775	Q08J23	Q08J23	tRNA (cytosine(34)-C(5))-methyltransferase	NSUN2	22	22	22	32.7	32.7	32.7	86.47	0	250.62	1455000000	623910000	401490000	429580000	0.9795	1.5022	1.1396	1.0732	1.136	1.257	1.1994	1.2492
	0.126373	-0.04437	Q09472;Q92793	Q09472	Histone acetyltransferase p300	EP300	13	13	13	5.7	5.7	5.7	264.16	0	24.453	448610000	203880000	113870000	130860000	NaN	NaN	0.75954	0.87873	NaN	NaN	0.75907	0.96794
	0.180772	0.144678	Q13049	Q13049	E3 ubiquitin-protein ligase TRIM32	TRIM32	24	24	24	44.3	44.3	44.3	71.988	0	215.13	7046800000	2849700000	1956900000	2240200000	0.94251	2.2374	1.058	1.0079	1.1608	1.2146	1.0525	1.2392
	0.241127	-0.0894625	Q13148	Q13148	TAR DNA-binding protein 43	TARDBP	7	7	7	18.6	18.6	18.6	44.739	0	118.7	806850000	365730000	190460000	250660000	1.035	1.3011	1.039	1.1246	1.1177	0.97765	1.6095	1.1527
	0.937479	-1.59617	Q13151	Q13151	Heterogeneous nuclear ribonucleoprotein A0	HNRNPA0	7	7	7	31.8	31.8	31.8	30.84	0	39.017	920230000	357680000	150310000	412240000	NaN	1.4799	0.82922	0.68396	NaN	1.198	2.7812	3.8024
	0.143986	-0.064275	Q13200	Q13200	26S proteasome non-ATPase regulatory subunit 2	PSMD2	19	19	19	25.4	25.4	25.4	100.2	0	131.99	958220000	481670000	177130000	299420000	NaN	0.938	NaN	1.1398	NaN	0.98615	NaN	1.2202
	0.392305	0.04476	Q13263	Q13263	Transcription intermediary factor 1-beta	TRIM28	11	11	11	16	16	16	88.549	0	77.511	599010000	292440000	125660000	180900000	1.1147	1.0665	NaN	1.017	1.0981	0.99502	NaN	0.9708
	0.684583	-0.51946	Q13268	Q13268	Dehydrogenase/reductase SDR family member 2, mitochondrial	DHRS2	11	11	11	37.9	37.9	37.9	29.926	0	40.437	1767100000	636220000	396200000	734720000	1.2236	1.8068	0.71533	0.72203	1.3274	1.3008	2.4038	1.5136
	0.337982	0.213952	Q13418	Q13418	Integrin-linked protein kinase	ILK	17	17	17	35.8	35.8	35.8	51.419	0	81.47	5049900000	2326600000	1407100000	1316200000	0.90953	1.8886	0.91852	0.87776	0.84693	1.265	0.83856	0.78811
	0.247183	-0.0303	Q13555	Q13555	Calcium/calmodulin-dependent protein kinase type II subunit gamma	CAMK2G	11	7	5	21.9	13.4	9	62.606	0	19.754	315890000	117430000	87186000	111270000	1.1278	NaN	NaN	1.0575	1.0957	NaN	NaN	1.1502
	0.716013	0.238033	Q13557;Q9UQM7	Q13557	Calcium/calmodulin-dependent protein kinase type II subunit delta	CAMK2D	12	12	7	26.1	26.1	14.4	56.369	0	51.115	805960000	350140000	244830000	210990000	NaN	1.6399	1.1931	1.1825	NaN	1.1385	1.0867	1.0762
	0.0116018	-0.00774997	Q13642	Q13642	Four and a half LIM domains protein 1	FHL1	3	3	3	9.6	9.6	9.6	36.263	0	11.078	173840000	88188000	34880000	50769000	NaN	0.85133	NaN	0.74624	NaN	1.0076	NaN	0.60547
	0.384536	0.1307	Q13748;Q6PEY2	Q13748;Q6PEY2	Tubulin alpha-3C/D chain;Tubulin alpha-3E chain	TUBA3C;TUBA3E	23	2	2	57.6	5.3	5.3	49.959	0	28.247	1405400000	510110000	460040000	435250000	NaN	NaN	1.2424	1.2728	NaN	NaN	1.2533	1.0005
	2.52408	-0.09904	Q13751	Q13751	Laminin subunit beta-3	LAMB3	34	34	34	35.5	35.5	35.5	129.57	0	323.31	1693200000	849560000	384230000	459450000	0.75417	NaN	0.77988	0.74609	0.84402	NaN	0.85152	0.88172
	0.713561	-0.0870967	Q13753	Q13753	Laminin subunit gamma-2	LAMC2	29	29	29	28.2	28.2	28.2	130.97	0	181.03	1699200000	812360000	412830000	474050000	0.69129	NaN	0.8625	0.80603	0.82596	NaN	0.90083	0.89432
	0.86353	-2.9099	Q13813	Q13813	Spectrin alpha chain, non-erythrocytic 1	SPTAN1	52	52	52	25.2	25.2	25.2	284.54	0	254.35	1189200000	324330000	116580000	748280000	NaN	0.97494	0.76699	0.55086	NaN	1.0374	6.4449	3.5402
	0.93822	0.158718	Q14103	Q14103	Heterogeneous nuclear ribonucleoprotein D0	HNRNPD	14	14	12	34.9	34.9	32.1	38.434	0	45.988	3974300000	1765700000	1130500000	1078100000	1.0188	1.161	1.0768	1.0103	0.83192	1.032	1.046	0.72211
	1.22174	0.264855	Q14192	Q14192	Four and a half LIM domains protein 2	FHL2	4	4	4	12.9	12.9	12.9	32.193	0	7.4209	602480000	262210000	189480000	150780000	NaN	NaN	1.0927	1.0866	NaN	NaN	0.89271	0.75688
	0.340295	-0.189375	Q14315	Q14315	Filamin-C	FLNC	89	80	75	38.8	35.8	33.4	291.02	0	323.31	5198300000	2240400000	1219700000	1738300000	1.5884	1.1273	1.4965	1.453	1.5293	1.0604	2.0943	1.7387
	0.160529	0.0161251	Q14566	Q14566	DNA replication licensing factor MCM6	MCM6	24	24	24	28.6	28.6	28.6	92.888	0	55.354	625100000	330510000	110390000	184200000	NaN	1.0145	NaN	1.0505	NaN	0.98625	NaN	1.0465
	0.647108	1.22279	Q14671	Q14671	Pumilio homolog 1	PUM1	5	5	3	5.1	5.1	3.4	126.47	0	6.1323	89636000	29619000	37571000	22446000	2.8723	1.4605	NaN	NaN	0.94398	0.94323	NaN	NaN
	0.851415	-0.11941	Q15084	Q15084	Protein disulfide-isomerase A6	PDIA6	13	13	13	39.1	39.1	39.1	48.121	0	201.86	6044800000	2873900000	1481800000	1689100000	0.7665	1.0523	0.92708	0.85045	0.91897	1.054	1.0826	1.0184
	0.51819	-0.834783	Q15149;Q9UPN3;REV__Q8IWV8	Q15149	Plectin	PLEC	345	345	334	66.5	66.5	64.5	531.78	0	323.31	65799000000	21596000000	14308000000	29896000000	1.0577	2.4361	0.85225	0.95663	2.2894	0.65911	3.7741	1.9192
	0.216571	0.0332667	Q15185	Q15185	Prostaglandin E synthase 3	PTGES3	5	5	5	23.8	23.8	23.8	18.697	0	14.521	1455900000	615110000	376620000	464220000	1.1277	1.2179	1.0185	NaN	1.1182	1.0807	1.0654	NaN
	1.15038	-0.17125	Q15233	Q15233	Non-POU domain-containing octamer-binding protein	NONO	19	19	15	40.8	40.8	34.8	54.231	0	94.359	1172600000	580630000	251240000	340760000	0.82427	1.0364	0.91298	0.96845	1.0445	1.034	1.2982	1.0504
	0.263472	-0.03746	Q15365;P57723	Q15365	Poly(rC)-binding protein 1	PCBP1	15	15	10	52.5	52.5	39.3	37.497	0	258.84	5231700000	2365800000	1308000000	1558000000	0.95194	1.0175	1.0546	0.96914	0.95366	0.96886	1.1881	1.0324
	1.11076	-0.1251	Q15366;P57721	Q15366	Poly(rC)-binding protein 2	PCBP2	11	6	6	40	24.9	24.9	38.58	0	89.109	2322100000	1053500000	584470000	684130000	NaN	0.96948	0.96232	1.0111	NaN	1.0121	1.1199	1.1862
	0.614776	-0.063965	Q15404	Q15404	Ras suppressor protein 1	RSU1	3	3	3	9	9	9	31.54	0	4.0865	128610000	64173000	26076000	38356000	NaN	0.83857	NaN	0.91644	NaN	0.94397	NaN	0.93897
	0.968978	0.300828	Q15434	Q15434	RNA-binding motif, single-stranded-interacting protein 2	RBMS2	8	8	6	23.3	23.3	18.7	43.958	0	92.832	2416600000	1041400000	737810000	637430000	1.1848	1.7009	1.0792	1.0591	0.85169	1.0931	0.93019	0.94571
	1.26794	0.37864	Q15654	Q15654	Thyroid receptor-interacting protein 6	TRIP6	7	7	7	22.7	22.7	22.7	50.287	0	75.588	393130000	187620000	122320000	83188000	NaN	NaN	1.0544	1.1851	NaN	NaN	0.67677	0.80545
	0.0512091	0.0204767	Q16658	Q16658	Fascin	FSCN1	15	15	15	30.6	30.6	30.6	54.529	0	120.49	1621500000	845910000	296770000	478840000	NaN	0.915	0.98686	0.867	NaN	1.1355	0.89689	0.67504
	0.199077	0.07853	Q16822;P35558	Q16822	Phosphoenolpyruvate carboxykinase [GTP], mitochondrial	PCK2	24	24	24	37	37	37	70.698	0	157.28	3756500000	1578700000	1125500000	1052300000	0.873	1.514	0.91656	0.89498	0.98426	0.96464	0.93062	1.0049
	1.91707	0.126625	Q17RY0;Q8NE35;Q7Z5Q1	Q17RY0	Cytoplasmic polyadenylation element-binding protein 4	CPEB4	8	8	8	13.2	13.2	13.2	80.151	0	27.451	324160000	168150000	92009000	64001000	NaN	NaN	0.79252	0.81506	NaN	NaN	0.68557	0.66876
	0.907644	0.13494	Q52LJ0	Q52LJ0	Protein FAM98B	FAM98B	3	3	3	10.9	10.9	10.9	37.19	0	28.858	226920000	126380000	55634000	44904000	NaN	NaN	1.0474	0.96241	NaN	NaN	0.90072	0.83921
	0.712702	0.509693	Q5JSZ5;Q9Y520;P48634;Q8NE71	Q5JSZ5	Protein PRRC2B	PRRC2B	66	66	66	32.3	32.3	32.3	242.96	0	323.31	7138600000	3118900000	2192100000	1827600000	0.99004	2.4363	1.1228	1.0589	0.81986	1.0102	0.84701	0.8922
	0.51664	-0.818655	Q5SSJ5	Q5SSJ5	Heterochromatin protein 1-binding protein 3	HP1BP3	5	5	5	9.6	9.6	9.6	61.206	0	10.151	71935000	31698000	10666000	29571000	NaN	1.0355	0.47969	NaN	NaN	1.047	2.1055	NaN
	1.01926	-0.160185	Q6P1X6	Q6P1X6	UPF0598 protein C8orf82	C8orf82	5	5	5	23.6	23.6	23.6	23.889	0	65.27	545430000	196300000	157370000	191760000	NaN	NaN	0.95957	0.90826	NaN	NaN	1.0472	1.141
	0.0848898	-0.0171725	Q6UB35	Q6UB35	Monofunctional C1-tetrahydrofolate synthase, mitochondrial	MTHFD1L	20	19	19	23.1	22.4	22.4	105.79	0	68.555	895680000	436240000	209580000	249850000	0.83195	1.1746	0.95196	0.92958	1.0181	0.99168	0.98346	0.96354
	1.16478	0.267305	Q6UN15;A0A0B4J203	Q6UN15;A0A0B4J203	Pre-mRNA 3-end-processing factor FIP1	FIP1L1	4	4	4	9.3	9.3	9.3	66.526	0	18.541	126620000	42455000	48104000	36057000	NaN	NaN	1.1417	1.0871	NaN	NaN	0.91562	0.77857
	1.54143	-0.09968	Q6UXA7	Q6UXA7	Uncharacterized protein C6orf15	C6orf15	4	4	4	23.4	23.4	23.4	34.195	0	67.548	202510000	114490000	40813000	47207000	NaN	NaN	0.61629	0.59751	NaN	NaN	0.69208	0.72108
	0.933103	-0.16076	Q70EL1	Q70EL1	Inactive ubiquitin carboxyl-terminal hydrolase 54	USP54	28	28	28	20.3	20.3	20.3	187.39	0	157.14	1794400000	813020000	429900000	551470000	0.84272	NaN	0.73965	0.83218	0.98986	NaN	0.82777	1.0792
	0.330892	-0.059535	Q71RC2	Q71RC2	La-related protein 4	LARP4	10	10	10	18.2	18.2	18.2	80.595	0	38.646	282310000	128950000	71593000	81762000	1.0179	NaN	NaN	0.99743	1.0012	NaN	NaN	1.1332
	0.0840376	0.0283	Q71UM5	Q71UM5	40S ribosomal protein S27-like	RPS27L	4	4	1	40.5	40.5	13.1	9.4771	0	16.438	831780000	396520000	174120000	261140000	NaN	1.2898	1.2238	1.1823	NaN	1.0241	1.4181	1.1688
	0.452613	0.22144	Q7Z2W4	Q7Z2W4	Zinc finger CCCH-type antiviral protein 1	ZC3HAV1	38	38	37	43.8	43.8	42.9	101.43	0	323.31	3854000000	1699300000	1051400000	1103200000	1.0501	1.8545	0.98859	0.93765	1.0669	0.93327	0.91701	1.0279
	0.701192	0.33589	Q86TX2;P49753	Q86TX2;P49753	Acyl-coenzyme A thioesterase 1;Acyl-coenzyme A thioesterase 2, mitochondrial	ACOT1;ACOT2	12	12	12	31.1	31.1	31.1	46.277	0	62.775	1133900000	522240000	314470000	297210000	0.9379	1.8975	1.0198	0.96319	0.83207	0.83093	0.92184	0.88999
	0.042118	0.02312	Q8IVT2	Q8IVT2	Mitotic interactor and substrate of PLK1	MISP	11	11	11	21.9	21.9	21.9	75.356	0	31.85	290590000	135250000	84339000	70998000	0.73911	NaN	NaN	1.0742	0.93783	NaN	NaN	0.82924
	0.0482107	-0.01106	Q8IZH2	Q8IZH2	5-3 exoribonuclease 1	XRN1	32	32	32	19.8	19.8	19.8	194.1	0	87.878	1437000000	631850000	401320000	403850000	0.76326	NaN	0.89091	0.98265	0.85227	NaN	0.83581	0.98192
	1.72827	0.305448	Q8N1G4	Q8N1G4	Leucine-rich repeat-containing protein 47	LRRC47	19	19	19	38.3	38.3	38.3	63.472	0	128.14	1771600000	844240000	531700000	395690000	1.2015	1.3438	0.94158	1.0176	0.86869	0.87053	0.79551	0.74796
	2.39341	0.291667	Q8NDV7;Q9HCJ0	Q8NDV7	Trinucleotide repeat-containing gene 6A protein	TNRC6A	26	26	26	17.6	17.6	17.6	210.29	0	121.5	1333500000	560700000	417890000	354890000	1.26	NaN	1.1547	1.1162	0.93185	NaN	0.85308	0.87097
	1.12913	0.08417	Q8TBC3;Q9Y597	Q8TBC3	SH3KBP1-binding protein 1	SHKBP1	6	6	6	13.4	13.4	13.4	76.343	0	52.47	436320000	240510000	107660000	88146000	NaN	NaN	0.82195	0.87058	NaN	NaN	0.76232	0.76187
	0.0132216	0.014245	Q8WUF5	Q8WUF5	RelA-associated inhibitor	PPP1R13L	26	26	26	39.7	39.7	39.7	89.09	0	134.25	1372800000	632170000	351060000	389570000	0.76845	2.1141	0.96279	0.9233	0.91356	1.7409	1.0361	1.0211
	0.228895	-0.037245	Q8WVV9	Q8WVV9	Heterogeneous nuclear ribonucleoprotein L-like	HNRNPLL	6	5	5	13.8	12.5	12.5	60.082	0	33.481	156090000	67863000	44611000	43616000	NaN	NaN	1.0696	0.96811	NaN	NaN	1.0267	1.0855
	0.227612	0.121275	Q8WX93	Q8WX93	Palladin	PALLD	5	5	5	4	4	4	150.56	0	14.359	148010000	80282000	27417000	40313000	NaN	0.94727	NaN	0.94124	NaN	1.0149	NaN	0.63106
	2.13296	0.186685	Q8WXX7	Q8WXX7	Autism susceptibility gene 2 protein	AUTS2	7	7	7	8	8	8	138.98	0	18.364	206410000	108260000	54196000	43962000	0.80595	NaN	NaN	0.81644	0.60928	NaN	NaN	0.63974
	0.800298	0.14571	Q92499	Q92499	ATP-dependent RNA helicase DDX1	DDX1	25	25	25	37.8	37.8	37.8	82.431	0	263.36	2219700000	932140000	672380000	615190000	1.164	1.423	1.1813	1.0565	0.95806	1.1334	1.1465	1.004
	0.130143	-0.14347	Q92804;P35637	Q92804	TATA-binding protein-associated factor 2N	TAF15	5	5	5	12.8	12.8	12.8	61.829	0	14.119	267090000	119790000	64883000	82418000	NaN	NaN	1.0222	1.1292	NaN	NaN	1.5938	0.84454
	1.79783	0.30382	Q92828;Q9UQN3	Q92828	Coronin-2A	CORO2A	11	11	11	20	20	20	59.763	0	52.935	717630000	300540000	238800000	178300000	1.0212	NaN	1.1957	1.2594	0.83045	NaN	0.82822	0.90617
	0.459073	0.239737	Q92841	Q92841	Probable ATP-dependent RNA helicase DDX17	DDX17	39	26	26	49.9	36.9	36.9	80.272	0	323.31	30170000000	12506000000	8870800000	8793500000	1.0306	1.9879	1.0654	1.0518	1.0635	1.0565	0.99945	1.0573
	0.453987	-0.0683	Q96CW1	Q96CW1	AP-2 complex subunit mu	AP2M1	13	13	13	30.1	30.1	30.1	49.654	0	17.581	633490000	283340000	172500000	177650000	1.2452	NaN	1.043	1.189	1.2626	NaN	1.1817	1.2378
	0.399975	0.24887	Q96EY1	Q96EY1	DnaJ homolog subfamily A member 3, mitochondrial	DNAJA3	11	11	11	29.8	29.8	29.8	52.488	0	123.77	1301000000	567850000	366830000	366280000	0.96979	2.0749	0.97634	1.0179	0.95096	1.0677	0.96629	1.0585
	0.580837	-0.14406	Q96G46;K7EMI3	Q96G46	tRNA-dihydrouridine(47) synthase [NAD(P)(+)]-like	DUS3L	8	8	8	14	14	14	72.593	0	34.711	253510000	121760000	59785000	71963000	0.86946	NaN	NaN	0.76478	0.88396	NaN	NaN	1.0384
	0.360221	-0.04594	Q96GK7;Q6P2I3	Q96GK7;Q6P2I3	Fumarylacetoacetate hydrolase domain-containing protein 2A;Fumarylacetoacetate hydrolase domain-containing protein 2B	FAHD2A;FAHD2B	6	6	6	26.8	26.8	26.8	34.596	0	54.189	190810000	104200000	45431000	41182000	NaN	NaN	0.95707	0.89811	NaN	NaN	1.0109	0.93616
	0.659617	0.372888	Q96PK6;A0A0A0MSL8	Q96PK6	RNA-binding protein 14	RBM14	39	39	38	51.9	51.9	50.8	69.491	0	323.31	37495000000	15588000000	11399000000	10508000000	0.94421	2.1393	1.0917	1.2019	0.89409	1.0264	0.97312	0.99195
	1.74315	-0.26365	Q96RF0	Q96RF0	Sorting nexin-18	SNX18	10	10	10	18	18	18	68.894	0	84.44	1554700000	673950000	375810000	504950000	0.89533	NaN	0.76517	0.78555	1.1631	NaN	0.9757	1.0982
	1.00518	0.07256	Q99832	Q99832	T-complex protein 1 subunit eta	CCT7	19	19	19	41.1	41.1	41.1	59.366	0	145.84	2628400000	1286200000	571530000	770730000	1.0394	1.0297	1.0547	1.083	1.0361	1.0346	0.957	0.88886
	0.379508	0.0791999	Q99959	Q99959	Plakophilin-2	PKP2	10	10	10	12.5	12.5	12.5	97.414	0	24.399	431750000	174870000	134370000	122520000	1.1975	NaN	1.2281	1.2304	1.3113	NaN	1.0297	1.0774
	2.79688	0.23035	Q9BUF5	Q9BUF5	Tubulin beta-6 chain	TUBB6	23	12	10	59.6	37.9	33.2	49.857	0	152.78	4144400000	1606000000	1309900000	1228500000	1.2301	1.3444	1.3767	1.3912	1.1236	1.05	1.097	1.1504
	0.268052	-0.0715333	Q9BUJ2	Q9BUJ2	Heterogeneous nuclear ribonucleoprotein U-like protein 1	HNRNPUL1	9	9	9	12.7	12.7	12.7	95.737	0	19.218	303460000	116210000	90170000	97083000	1.3627	NaN	1.2747	1.0664	1.4244	NaN	1.2701	1.2239
	0.575705	0.105228	Q9BVA1	Q9BVA1	Tubulin beta-2B chain	TUBB2B	24	4	1	56	10.8	2.7	49.953	0	30.735	1828100000	868520000	443270000	516270000	1.0681	1.0075	1.0614	0.95931	0.99889	1.0104	0.99257	0.67354
	0.513748	0.04435	Q9BXB5;Q9BXB4	Q9BXB5	Oxysterol-binding protein-related protein 10	OSBPL10	8	8	8	13	13	13	83.969	0	20.846	312400000	139360000	87404000	85636000	NaN	NaN	0.8595	0.87931	NaN	NaN	0.79403	0.85608
	0.680297	0.267388	Q9BXP5	Q9BXP5	Serrate RNA effector molecule homolog	SRRT	24	24	24	21.5	21.5	21.5	100.67	0	96.018	3223900000	1491600000	865670000	866600000	0.87444	1.7134	1.0494	1.0548	0.79647	1.0051	0.92658	0.89434
	0.863987	-0.21456	Q9GZT3	Q9GZT3	SRA stem-loop-interacting RNA-binding protein, mitochondrial	SLIRP	5	5	5	40.4	40.4	40.4	12.349	0	14.826	340910000	145280000	88175000	107450000	NaN	NaN	0.82895	0.85244	NaN	NaN	1.1432	0.96731
	0.7853	0.13368	Q9H0D6	Q9H0D6	5-3 exoribonuclease 2	XRN2	18	18	18	20.9	20.9	20.9	108.58	0	91.81	1053700000	496780000	305780000	251180000	0.93566	NaN	0.90382	0.94124	0.63962	NaN	0.89004	0.85002
	1.53739	-0.422353	Q9H267	Q9H267	Vacuolar protein sorting-associated protein 33B	VPS33B	21	21	21	37.3	37.3	37.3	70.584	0	69.557	1177600000	489060000	274010000	414520000	1.0261	NaN	0.83972	0.80352	1.3932	NaN	1.1014	1.4418
	0.960731	0.572957	Q9H2P0	Q9H2P0	Activity-dependent neuroprotector homeobox protein	ADNP	43	43	43	43.1	43.1	43.1	123.56	0	318.25	4468100000	2169500000	1349000000	949540000	0.87997	2.199	1.0524	1.0726	0.63969	0.83395	0.72873	0.70977
	1.16645	-0.443295	Q9H9C1	Q9H9C1	Spermatogenesis-defective protein 39 homolog	VIPAS39	13	13	13	26.4	26.4	26.4	57.005	0	39.077	824780000	662590000	67411000	94783000	NaN	NaN	0.84936	0.90915	NaN	NaN	1.2042	1.4409
	1.50113	0.142657	Q9H9G7	Q9H9G7	Protein argonaute-3	AGO3	31	25	20	44.5	35.7	28.6	97.359	0	112.8	1508800000	705440000	433340000	369970000	1.0148	NaN	1.148	1.0405	0.89776	NaN	0.95446	0.92311
	1.14428	-0.18107	Q9H9Y6	Q9H9Y6	DNA-directed RNA polymerase I subunit RPA2	POLR1B	11	11	11	10.7	10.7	10.7	128.23	0	25.77	242160000	105240000	64266000	72648000	1.001	NaN	NaN	0.93186	1.1854	NaN	NaN	1.1096
	0.563653	0.16205	Q9NQC7	Q9NQC7	Ubiquitin carboxyl-terminal hydrolase CYLD	CYLD	4	4	4	5.1	5.1	5.1	107.31	0	15.883	148940000	68883000	40742000	39315000	NaN	NaN	1.0578	1.0651	NaN	NaN	0.7912	1.0076
	0.00306694	-0.000699997	Q9NR12	Q9NR12	PDZ and LIM domain protein 7	PDLIM7	12	12	12	34.8	34.8	34.8	49.844	0	128.13	1134800000	517660000	305280000	311850000	0.89979	NaN	1.0138	0.96497	0.90648	NaN	1.0932	0.88098
	0.421763	-2.88068	Q9NR30;Q9BQ39	Q9NR30	Nucleolar RNA helicase 2	DDX21	16	16	16	22.1	22.1	22.1	87.343	0	52.681	387020000	112570000	38277000	236170000	NaN	1.0013	0.49763	NaN	NaN	1.0739	6.1864	NaN
[truncated: 24 more rows]

## Sheet: In-gel
Significant	-LOG(P-value)	Difference	Protein IDs	Majority protein IDs	Protein names	Gene names	Symbol color	Peptides	Razor + unique peptides	Unique peptides	Sequence coverage [%]	Unique + razor sequence coverage [%]	Unique sequence coverage [%]	Mol. weight [kDa]	Q-value	Score	Intensity	Intensity L	Intensity M	Intensity H	Ratio M/L normalized Ingel_1	Ratio M/L normalized Ingel_2	Ratio M/L normalized Ingel_3	Ratio M/L normalized Ingel_4	Ratio H/L normalized Ingel_1	Ratio H/L normalized Ingel_2	Ratio H/L normalized Ingel_3	Ratio H/L normalized Ingel_4
[truncated: 382 more rows]
