# Supplementary material for: Protein Aggregation Capture on Microparticles Enables Multipurpose Proteomics Sample Preparation
Source: Mol Cell Proteomics. 2019 Mar 4;18(5):1027–35. doi: 10.1074/mcp.TIR118.001270 (PMC6495262; doi:10.1074/mcp.TIR118.001270)
Supplement: Supplementary table 5 [file 142488_2_supp_292075_pnj48d.xlsx]

## Sheet: Info
Supplementary table 5
	This contains list of protein identifications produced from the MaxQuant output protein.txt.
	Reverse hits and potential contaminants were removed.
	Data analysis was perfromed using Perseus 1.5.2.6.
	Statistically regulated protein between two preparation methods were determined by t-test with permutation-based FDR of 0.05 with 250 randomizations and s0 of 0.1.

## Sheet: Secretome analysis
iBAQ secretome_FASP_1	iBAQ secretome_FASP_2	iBAQ secretome_FASP_3	iBAQ secretome_FASP_4	iBAQ secretome_PAC_1	iBAQ secretome_PAC_2	iBAQ secretome_PAC_3	iBAQ secretome_PAC_4	iBAQ secretome_Urea_1	iBAQ secretome_Urea_2	iBAQ secretome_Urea_3	iBAQ secretome_Urea_4	LFQ intensity raw294_proteome_1	LFQ intensity raw294_proteome_2	LFQ intensity raw294_proteome_3	LFQ intensity secretome_FASP_1	LFQ intensity secretome_FASP_2	LFQ intensity secretome_FASP_3	LFQ intensity secretome_FASP_4	LFQ intensity secretome_PAC_1	LFQ intensity secretome_PAC_2	LFQ intensity secretome_PAC_3	LFQ intensity secretome_PAC_4	LFQ intensity secretome_Urea_1	LFQ intensity secretome_Urea_2	LFQ intensity secretome_Urea_3	LFQ intensity secretome_Urea_4	Only identified by site	GOCC name	Keywords	Secretion	Peptides	Razor + unique peptides	Unique peptides	Sequence coverage [%]	Unique + razor sequence coverage [%]	Unique sequence coverage [%]	Mol. weight [kDa]	Q-value	Score	Intensity	MS/MS count	Protein IDs	Majority protein IDs	Protein names	Gene names
6.26248	6.11879	6.49875	6.70572	7.07416	7.06711	7.31203	7.39192	7.00091	7.07485	7.23203	7.26668						7.55619	7.74287	7.68926	7.71682	7.7256	7.69154	7.81743	7.77384	7.77789	7.78362		cell part;external side of plasma membrane;extracellular membrane-bounded organelle;extracellular organelle;extracellular region part;extracellular vesicular exosome;membrane part;membrane-bounded organelle;membrane-bounded vesicle;organelle;plasma membrane part;vesicle	Completeproteome;Receptor;Referenceproteome	NC II	7	7	7	25.7	25.7	25.7	28.398	0	23.883	1860700000	48	A0A0B4J1G0	A0A0B4J1G0		Fcgr4
7.03723	7.1707	7.44289	7.42957	7.81737	7.88441	7.83321	7.8856	7.60243	7.76757	7.79116	7.83699	8.83948	8.83432	8.81895	8.7158	8.83264	8.81772	8.81062	8.73235	8.6488	8.62599	8.63805	8.8573	8.87472	8.80836	8.82413		catalytic step 2 spliceosome;cell part;chromatin;chromosomal part;cytoplasmic part;euchromatin;extracellular membrane-bounded organelle;extracellular organelle;extracellular region part;extracellular vesicular exosome;intracellular membrane-bounded organelle;intracellular non-membrane-bounded organelle;intracellular organelle;intracellular organelle part;intracellular part;macromolecular complex;…	Acetylation;Coiledcoil;Completeproteome;mRNAprocessing;mRNAsplicing;Nucleus;Phosphoprotein;Proteomicsidentification;Proto-oncogene;Referenceproteome;Repeat;Repressor;Ribonucleoprotein;RNA-binding;Transcription;Transcriptionregulation	NC II	25	25	8	53.1	53.1	18.8	42.161	0	133.11	36223000000	314	Q91VM5;A0A2I3BRL8;Q9ESC8;Q9DAE2;Q8C796	Q91VM5;A0A2I3BRL8	RNA binding motif protein, X-linked-like-1	Rbmxl1
			5.37242	6.61968	6.38027	6.66432	6.63087				5.28974	8.09632	8.0267	8.00835					8.052	7.98107	7.96028	7.88877						cell part;CUL4 RING ubiquitin ligase complex;Cul4B-RING ubiquitin ligase complex;cullin-RING ubiquitin ligase complex;cytoplasm;extracellular membrane-bounded organelle;extracellular organelle;extracellular region part;extracellular vesicular exosome;intracellular organelle part;intracellular part;macromolecular complex;membrane;membrane-bounded organelle;membrane-bounded vesicle;nuclear part;nuc…	Alternativesplicing;Cellcycle;Completeproteome;DNAdamage;DNArepair;Isopeptidebond;Nucleus;Phosphoprotein;Referenceproteome;Ublconjugation;Ublconjugationpathway	NC II	25	25	12	27.4	27.4	15.5	110.7	0	85.521	3602100000	94	A2A432	A2A432	Cullin-4B	Cul4b
												6.68559															+	cell part;cytoplasm;extracellular membrane-bounded organelle;extracellular organelle;extracellular region part;extracellular vesicular exosome;intracellular part;membrane-bounded organelle;membrane-bounded vesicle;organelle;vesicle	Completeproteome;Cytoplasm;Referenceproteome;Repeat;RNA-binding	NC II	5	1	1	9.1	2.3	2.3	67.433	1	-2	22551000	1	A2A5N3	A2A5N3	Polyadenylate-binding protein	Pabpc1l
	5.0237	4.95272	5.74553	6.53366	6.81538	6.73314	6.73308	6.00173	6.19629	6.22144	6.1876							7.8297	7.88219	7.92056	7.87081	7.90809	7.75916	7.81389	7.72319	7.73819		basal lamina;basement membrane;cell junction;cell part;cell surface;cytoplasm;cytoplasmic part;extracellular matrix;extracellular matrix part;extracellular membrane-bounded organelle;extracellular organelle;extracellular region;extracellular region part;extracellular space;extracellular vesicular exosome;Golgi apparatus part;Golgi lumen;integral to membrane;intracellular organelle lumen;intracell…	3D-structure;Alternativesplicing;Calcium;Celljunction;Cellmembrane;Completeproteome;Developmentalprotein;Differentiation;Disulfidebond;EGF-likedomain;Glycoprotein;Heparansulfate;LamininEGF-likedomain;Membrane;Polymorphism;Proteoglycan;Referenceproteome;Repeat;Signal-anchor;Synapse;Transmembrane;Transmembranehelix	NC II	18	18	18	11.5	11.5	11.5	207.54	0	96.375	2402800000	56	A2ASQ1	A2ASQ1	Agrin;Agrin N-terminal 110 kDa subunit;Agrin C-terminal 110 kDa subunit;Agrin C-terminal 90 kDa fragment;Agrin C-terminal 22 kDa fragment	Agrn
										5.64595	5.56394		7.31892															cell part;cytoplasmic part;extracellular membrane-bounded organelle;extracellular organelle;extracellular region part;extracellular vesicular exosome;integral to membrane;intracellular membrane-bounded organelle;intracellular organelle;intracellular organelle part;intracellular part;intrinsic to membrane;membrane;membrane part;membrane-bounded organelle;membrane-bounded vesicle;mitochondrial inne…	Alternativesplicing;Calcium;Completeproteome;Membrane;Metal-binding;Mitochondrion;Mitochondrioninnermembrane;Referenceproteome;Repeat;Transmembrane;Transmembranehelix;Transport	NC II	3	3	3	5.5	5.5	5.5	52.62	0.0029464	2.3655	388560000	4	A2ASZ8;Q6GQS1	A2ASZ8	Calcium-binding mitochondrial carrier protein SCaMC-2	Slc25a25
6.21474	6.10483	6.58615	6.64869	7.13485	7.33676	7.3372	7.31633	6.61102	6.70667	6.65865	6.81339	9.00847	8.98849	8.98937	8.49656	8.419	8.59689	8.6484	8.71108	8.69033	8.68271	8.68412	8.54511	8.56324	8.49581	8.53691		axon part;cell body;cell part;cell projection part;cytoplasm;cytoplasmic part;cytosol;extracellular membrane-bounded organelle;extracellular organelle;extracellular region part;extracellular vesicular exosome;intracellular membrane-bounded organelle;intracellular organelle;intracellular organelle part;intracellular part;macromolecular complex;membrane;membrane-bounded organelle;membrane-bounded v…	Acetylation;Allostericenzyme;Alternativesplicing;ATP-binding;Completeproteome;Cytoplasm;Hydrolase;Ligase;Metal-binding;Multifunctionalenzyme;Nucleotide-binding;Nucleus;Phosphoprotein;Pyrimidinebiosynthesis;Referenceproteome;Repeat;Transferase;Zinc	NC II	81	81	78	47.5	47.5	46.8	243.24	0	323.31	34467000000	625	B2RQC6	B2RQC6	CAD protein;Glutamine-dependent carbamoyl-phosphate synthase;Aspartate carbamoyltransferase;Dihydroorotase	Cad
				8.35328	8.36459	8.25698	8.14569							6.71653														cell part;chromosomal part;extracellular membrane-bounded organelle;extracellular organelle;extracellular region part;extracellular vesicular exosome;intracellular membrane-bounded organelle;intracellular organelle;intracellular organelle part;intracellular part;macromolecular complex;membrane-bounded organelle;membrane-bounded vesicle;nuclear chromosome part;nuclear nucleosome;nuclear part;nucle…	3D-structure;Acetylation;Chromosome;Citrullination;Completeproteome;DNA-binding;Isopeptidebond;Methylation;Nucleosomecore;Nucleus;Phosphoprotein;Referenceproteome;Ublconjugation	NC II	9	3	1	43.1	19.2	5.4	14.161	0	9.9921	3918000000	3	Q8CGP5;Q8CGP7;Q8BFU2;Q8CGP6;C0HKE9;C0HKE8;C0HKE7;C0HKE6;C0HKE5;C0HKE4;C0HKE3;C0HKE2;C0HKE1;Q8CGP4	Q8CGP5;Q8CGP7;Q8BFU2;Q8CGP6;C0HKE9;C0HKE8;C0HKE7;C0HKE6;C0HKE5;C0HKE4;C0HKE3;C0HKE2;C0HKE1;Q8CGP4	Histone H2A type 1-F;Histone H2A type 1-K;Histone H2A type 3;Histone H2A type 1-H;Histone H2A	Hist1h2af;Hist1h2ak;Hist3h2a;Hist1h2ah;Hist1h2aa
				5.97032	6.27434	6.33969	6.23588					8.19064	8.17452	8.14934														cell part;cytoplasmic part;endoplasmic reticulum;endoplasmic reticulum-Golgi intermediate compartment;extracellular membrane-bounded organelle;extracellular organelle;extracellular region part;extracellular vesicular exosome;Golgi apparatus;integral to membrane;intracellular membrane-bounded organelle;intracellular organelle;intracellular part;intrinsic to membrane;membrane part;membrane-bounded …	Completeproteome;Membrane;Proteomicsidentification;Referenceproteome;Transmembrane;Transmembranehelix	NC II	6	6	6	33	33	33	25.2	0	18.98	2402300000	38	D3YZZ5	D3YZZ5		Tmed7
5.21793		5.40097		6.04794	5.85202	6.21561	6.4841	5.75839	5.88593	6.01161	6.28405	8.20052	8.19706	8.16708					7.36059		7.36851	7.86386				7.47208		catalytic step 2 spliceosome;cell part;cytoplasm;cytoplasmic part;extracellular membrane-bounded organelle;extracellular organelle;extracellular region part;extracellular vesicular exosome;intracellular membrane-bounded organelle;intracellular non-membrane-bounded organelle;intracellular organelle;intracellular organelle part;intracellular part;macromolecular complex;membrane;membrane-bounded org…	ATP-binding;Completeproteome;Helicase;Hydrolase;Nucleotide-binding;Proteomicsidentification;Referenceproteome	NC II	20	20	20	25.5	25.5	25.5	95.493	0	51.283	3268800000	106	D3Z0M9	D3Z0M9		Ddx23
8.5002	8.42692	8.64105	8.64733	8.79587	8.80265	8.89034	8.91319	8.76992	8.84878	8.83763	8.83832	9.69831	9.67986	9.64038	9.93084	9.85334	9.8622	9.81597	9.59671	9.47841	9.49552	9.46501	9.70902	9.66894	9.65222	9.65392		actin filament bundle;actomyosin;cell part;cytoskeletal part;extracellular membrane-bounded organelle;extracellular organelle;extracellular region part;extracellular vesicular exosome;intracellular organelle part;intracellular part;membrane-bounded organelle;membrane-bounded vesicle;organelle;organelle part;stress fiber;vesicle	Coiledcoil;Completeproteome;Referenceproteome	NC II	36	36	17	69.4	69.4	42.3	28.991	0	323.31	273170000000	695	D3Z2H9	D3Z2H9		Tpm3-rs7
6.30296	6.38391	6.54539	6.51598	6.87577	6.72432	6.91881						7.24455	7.30358	7.6451														extracellular membrane-bounded organelle;extracellular organelle;extracellular region part;extracellular vesicular exosome;membrane-bounded organelle;membrane-bounded vesicle;organelle;vesicle	Completeproteome;Hydrolase;Referenceproteome	NC II	5	5	5	60	60	60	16.037	0	65.001	694250000	24	D3Z4S3	D3Z4S3	Putative peptidyl-tRNA hydrolase PTRHD1	Ptrhd1
												8.20914	8.20566	8.18344														cell part;cytoplasmic part;early endosome membrane;endosomal part;endosome membrane;extracellular membrane-bounded organelle;extracellular organelle;extracellular region part;extracellular vesicular exosome;intracellular organelle part;intracellular part;lysosomal membrane;membrane;membrane-bounded organelle;membrane-bounded vesicle;organelle;organelle membrane;organelle part;vacuolar membrane;va…	Completeproteome;Proteomicsidentification;Receptor;Referenceproteome	NC II	32	32	32	18.6	18.6	18.6	255.06	0	116.03	2474400000	83	D4AFX7	D4AFX7		Dnajc13
												7.27082	7.25921	7.21125														cell part;cytoplasm;cytoskeletal part;extracellular membrane-bounded organelle;extracellular organelle;extracellular region part;extracellular vesicular exosome;intracellular membrane-bounded organelle;intracellular non-membrane-bounded organelle;intracellular organelle;intracellular organelle part;intracellular part;macromolecular complex;membrane;membrane-bounded organelle;membrane-bounded vesi…	Completeproteome;Proteomicsidentification;Referenceproteome	NC II	6	6	6	5.6	5.6	5.6	216.13	0	11.306	274420000	13	E9PYK3	E9PYK3		Parp4
7.07478	7.05511	7.31907	7.41895	7.87981	8.02317	8.05846	8.08945	7.74196	7.63799	7.95701	7.94657	9.10975	9.11518	9.0505	8.37411	8.37295	8.42024	8.46114	8.55885	8.54032	8.52942	8.59023	8.64159	8.57828	8.72481	8.73373		cell part;cytoplasm;cytoplasmic part;cytosolic large ribosomal subunit;extracellular membrane-bounded organelle;extracellular organelle;extracellular region part;extracellular vesicular exosome;intracellular non-membrane-bounded organelle;intracellular organelle;intracellular organelle part;intracellular part;large ribosomal subunit;macromolecular complex;membrane;membrane-bounded organelle;membr…	Acetylation;Completeproteome;Nucleus;Phosphoprotein;Proteomicsidentification;Referenceproteome;Ribonucleoprotein;Ribosomalprotein;RNA-binding;rRNA-binding	NC II	7	7	7	34.3	34.3	34.3	20.252	0	39.113	36794000000	88	Q9CXW4;E9PYL9;E9PZB3	Q9CXW4;E9PYL9;E9PZB3	60S ribosomal protein L11	Rpl11;Gm10036;Gm5093
8.38803	8.31802	8.58458	7.81479	8.91383	8.89189	9.07405	8.85224	8.69387	8.68757	8.85893	8.87652	9.50013	9.50473	9.59269	9.64063	9.68306	9.53395	9.2849	9.58461	9.59963	9.59789	9.58064	9.75827	9.66343	9.69488	9.70396		cell part;cell periphery;cell projection;cytoplasm;cytoplasmic part;cytosol;extracellular membrane-bounded organelle;extracellular organelle;extracellular region part;extracellular vesicular exosome;intracellular membrane-bounded organelle;intracellular organelle;intracellular part;lamellipodium;membrane;membrane-bounded organelle;membrane-bounded vesicle;mitochondrion;myelin sheath;nucleus;organ…	Acetylation;ATP-binding;Cellmembrane;Cellprojection;Completeproteome;Cytoplasm;Directproteinsequencing;Kinase;Magnesium;Membrane;Metal-binding;Nucleotide-binding;Nucleotidemetabolism;Referenceproteome;Transferase	NC II	19	19	9	82.8	82.8	30.3	30.2	0	280.03	219640000000	486	E9PZF0;Q01768	E9PZF0;Q01768	Nucleoside diphosphate kinase;Nucleoside diphosphate kinase B	Gm20390;Nme2
												7.46491	7.35247	7.31679														extracellular membrane-bounded organelle;extracellular organelle;extracellular region part;extracellular vesicular exosome;membrane-bounded organelle;membrane-bounded vesicle;organelle;vesicle	Completeproteome;Proteomicsidentification;Referenceproteome	NC II	3	3	3	19.4	19.4	19.4	33.589	0	34.619	376180000	13	E9Q137	E9Q137		Tex264
												7.08077	7.1229	7.07507														adherens junction;anchoring junction;cell junction;cell part;cell-substrate adherens junction;cell-substrate junction;cytoplasm;extracellular membrane-bounded organelle;extracellular organelle;extracellular region part;extracellular vesicular exosome;focal adhesion;intracellular part;membrane;membrane-bounded organelle;membrane-bounded vesicle;organelle;plasma membrane;vesicle	Completeproteome;Kinase;Proteomicsidentification;Referenceproteome;Transferase	NC II	7	7	7	4.6	4.6	4.6	237.04	0	17.327	190090000	14	E9Q3L2	E9Q3L2		Pi4ka
5.31363	5.31402	5.31492	5.82805	5.33167	5.36086	5.93827	5.59922	4.87664	6.04871	5.64203	6.3694				7.51859	7.5502		7.63742	7.31294	7.20216	7.55724	7.14107		7.99222	7.36444	8.01089		adherens junction;anchoring junction;basolateral plasma membrane;cell junction;cell part;cell-cell adherens junction;cell-cell contact zone;cell-cell junction;cornified envelope;cytoplasm;cytoskeleton;desmosome;extracellular membrane-bounded organelle;extracellular organelle;extracellular region part;extracellular vesicular exosome;fascia adherens;intercalated disc;intracellular membrane-bounded …	Cardiomyopathy;Celljunction;Coiledcoil;Completeproteome;Cytoplasm;Cytoskeleton;Lipoprotein;Phosphoprotein;Referenceproteome;Repeat	NC II	20	20	20	8.2	8.2	8.2	332.91	0	100.22	1150700000	47	E9Q557	E9Q557	Desmoplakin	Dsp
												8.09272	8.12723	8.05316														adherens junction;anchoring junction;cell junction;cell part;cell-substrate adherens junction;cell-substrate junction;centralspindlin complex;centrosome;cytoplasm;cytoplasmic part;cytoskeletal part;extracellular region part;focal adhesion;intercellular bridge;intracellular membrane-bounded organelle;intracellular non-membrane-bounded organelle;intracellular organelle;intracellular organelle part;…	ATP-binding;Cellcycle;Celldivision;Coiledcoil;Completeproteome;Cytoplasm;Cytoskeleton;Microtubule;Mitosis;Motorprotein;Nucleotide-binding;Nucleus;Phosphoprotein;Referenceproteome;Ublconjugation	NC II	16	16	16	23.1	23.1	23.1	108.77	0	44.772	1970000000	50	E9Q5G3	E9Q5G3	Kinesin-like protein KIF23	Kif23
6.10285	6.06028	6.59507	6.71554	6.97954	7.18789	7.16116	7.19537	6.87411	7.08704	7.05671	7.12782	10.278	10.315	10.271	9.04926	9.00087	9.24413	9.29673	9.17047	9.21675	9.19479	9.17073	9.35168	9.47906	9.42941	9.43122		actin cytoskeleton;adherens junction;anchoring junction;cell junction;cell part;cell-cell contact zone;cell-cell junction;cell-substrate adherens junction;cell-substrate junction;contractile fiber part;costamere;cytoplasm;cytoplasmic part;cytoskeleton;cytosol;extracellular membrane-bounded organelle;extracellular organelle;extracellular region part;extracellular vesicular exosome;focal adhesion;i…	Completeproteome;Proteomicsidentification;Referenceproteome	NC II	258	258	258	75.3	75.3	75.3	604.25	0	323.31	406600000000	3297	E9Q616	E9Q616		Ahnak
5.6044	5.59346	5.55861		5.84352	6.43012	6.40758	6.28883	6.12756	6.4131	5.31412	6.10493	9.00911	9.05869	9.04712	7.47985	7.48821			7.22352	7.51355	7.54245	7.26633	7.64274	7.85402		7.35238		adherens junction;anchoring junction;brush border;cell junction;cell part;cell projection;cell-cell junction;clathrin-coated endocytic vesicle;clathrin-coated vesicle;coated vesicle;cytoplasm;cytoplasmic membrane-bounded vesicle;cytoplasmic part;cytoplasmic vesicle;cytoskeletal part;cytoskeleton;endocytic vesicle;extracellular membrane-bounded organelle;extracellular organelle;extracellular regio…	3D-structure;Actin-binding;ATP-binding;Calmodulin-binding;Celljunction;Completeproteome;Cytoplasm;Cytoplasmicvesicle;Cytoskeleton;Lipid-binding;Motorprotein;Myosin;Nucleotide-binding;Phosphoprotein;Referenceproteome;SH3domain	NC II	43	43	38	42.8	42.8	37.9	126.82	0	187.9	18148000000	288	E9Q634	E9Q634	Unconventional myosin-Ie	Myo1e
							5.75145				4.58178	7.45033	7.55319	7.62006														cell part;cell projection;cell projection membrane;cell projection part;contractile fiber;contractile ring;cytoplasm;cytoplasmic part;dystrophin-associated glycoprotein complex;extracellular membrane-bounded organelle;extracellular organelle;extracellular region part;extracellular vesicular exosome;filopodium;filopodium membrane;intracellular non-membrane-bounded organelle;intracellular organelle…	Actin-binding;Calcium;Completeproteome;Proteomicsidentification;Referenceproteome;Repeat	NC II	5	5	5	1.7	1.7	1.7	392.7	0.00042132	3.8068	638440000	8	E9Q6R7	E9Q6R7		Utrn
6.46598	6.62598	6.87868	6.84312	7.15616	7.29143	7.21854	7.25698	6.94727	7.13564	7.14696	7.15479	8.92007	8.87823	8.9062	8.78434	8.79516	8.90531	8.83034	8.81323	8.77258	8.79157	8.7902	8.89383	8.93262	8.88638	8.87142		apical part of cell;cell body;cell part;cell projection;cytoplasm;cytoplasmic part;cytoskeletal part;dendrite;extracellular membrane-bounded organelle;extracellular organelle;extracellular region part;extracellular vesicular exosome;Golgi apparatus part;Golgi membrane;intracellular membrane-bounded organelle;intracellular organelle;intracellular organelle part;intracellular part;macromolecular co…	Completeproteome;Proteomicsidentification;Referenceproteome	NC II	107	107	107	58	58	58	235.63	0	323.31	41899000000	921	E9Q7G0	E9Q7G0		Numa1
			5.87554	6.91376	7.18356	7.14653	7.1778		5.0325		6.10493	7.6768	7.72184	7.70796				7.315	7.99264	8.0463	8.02686	8.05968						cell part;cytoplasmic part;cytosol;endoplasmic reticulum;extracellular membrane-bounded organelle;extracellular organelle;extracellular region part;extracellular vesicular exosome;intracellular membrane-bounded organelle;intracellular organelle;intracellular part;membrane-bounded organelle;membrane-bounded vesicle;mitochondrion;organelle;vesicle	Completeproteome;Proteomicsidentification;Referenceproteome	NC II	17	17	17	33.1	33.1	33.1	66.076	0	89.534	2984800000	88	E9Q912	E9Q912		Rap1gds1
7.36129	7.37183	7.48468	7.59741	8.40367	8.41967	8.45921	8.38335	7.93065	8.17088	8.14251	8.27857	9.46247	9.48914	9.42192	8.60042	8.6929	8.61139	8.61077	9.01932	8.8427	8.84436	8.84844	8.9881	8.98081	8.92866	8.91092		adherens junction;anchoring junction;cell junction;cell part;cell-substrate adherens junction;cell-substrate junction;cytoplasm;cytoplasmic part;cytosol;cytosolic small ribosomal subunit;extracellular membrane-bounded organelle;extracellular organelle;extracellular region part;extracellular vesicular exosome;focal adhesion;intracellular membrane-bounded organelle;intracellular organelle;intracell…	Acetylation;Completeproteome;Cytoplasm;Referenceproteome;Ribonucleoprotein;Ribosomalprotein;RNA-binding;rRNA-binding	NC II	14	14	14	58.6	58.6	58.6	17.718	0	61.522	80469000000	205	P62270;F6YVP7;A0A1Y7VKY1	P62270;F6YVP7;A0A1Y7VKY1	40S ribosomal protein S18	Rps18;Gm10260
7.32552	7.3162	7.4723	7.44889	7.74097	7.8217	7.8329	7.93446	7.72676	7.88335	7.79479	7.40763												7.87829	7.99028	7.82757			cell part;cytoplasm;extracellular membrane-bounded organelle;extracellular organelle;extracellular region part;extracellular vesicular exosome;intracellular membrane-bounded organelle;intracellular organelle;intracellular organelle part;intracellular part;membrane-bounded organelle;membrane-bounded vesicle;nuclear body;nuclear part;nucleoplasm part;nucleus;organelle;organelle part;PML body;vesicle	Alternativesplicing;Completeproteome;Cytoplasm;Isopeptidebond;Nucleus;Proteomicsidentification;Referenceproteome;Ublconjugation;Ublconjugationpathway	NC II	4	2	2	29.1	11.8	11.8	12.43	0	30.422	2067900000	19	Q9Z172;G3UZ60	Q9Z172;G3UZ60	Small ubiquitin-related modifier 3	Sumo3
											5.84666															6.5449		cell part;cytoplasm;extracellular membrane-bounded organelle;extracellular organelle;extracellular region part;extracellular vesicular exosome;intracellular part;membrane-bounded organelle;membrane-bounded vesicle;organelle;vesicle	Completeproteome;Cytoplasm;Referenceproteome	NC II	1	1	1	4.1	4.1	4.1	30.407	0.0093668	1.7501	10538000	1	G3X9C2	G3X9C2	F-box only protein 50	Nccrp1
							5.67448	5.96323	6.23877	6.05427	6.02616	8.80307	8.81707	8.78868									7.62735	7.70491	7.59456	7.53747		apical plasma membrane;cell body;cell junction;cell part;cell projection;cilium;cytoplasm;cytoplasmic part;endoplasmic reticulum;extracellular membrane-bounded organelle;extracellular organelle;extracellular region part;extracellular vesicular exosome;integral to membrane;integral to plasma membrane;intracellular membrane-bounded organelle;intracellular organelle;intracellular part;intrinsic to m…	Acetylation;ATP-binding;Calcium;Calciumtransport;Calmodulin-binding;Celljunction;Cellmembrane;Completeproteome;Directproteinsequencing;Diseasemutation;Hydrolase;Iontransport;Magnesium;Membrane;Metal-binding;Nucleotide-binding;Phosphoprotein;Polymorphism;Referenceproteome;Synapse;Transmembrane;Transmembranehelix;Transport	NC II	34	34	23	34	34	24.5	134.75	0	195.28	10549000000	191	G5E829;Q9R0K7	G5E829	Plasma membrane calcium-transporting ATPase 1	Atp2b1
												6.78421																cell part;centrosome;cytoplasmic part;cytoskeletal part;extracellular membrane-bounded organelle;extracellular organelle;extracellular region part;extracellular vesicular exosome;gamma-tubulin complex;gamma-tubulin large complex;gamma-tubulin ring complex;intracellular non-membrane-bounded organelle;intracellular organelle;intracellular organelle part;intracellular part;macromolecular complex;mem…	Completeproteome;Proteomicsidentification;Referenceproteome	NC II	1	1	1	2.4	2.4	2.4	197.19	0.00061112	3.074	45768000	4	G5E8P0	G5E8P0		Tubgcp6
											6.66967															7.30574		extracellular membrane-bounded organelle;extracellular organelle;extracellular region part;extracellular vesicular exosome;membrane-bounded organelle;membrane-bounded vesicle;organelle;vesicle	Completeproteome;Proteomicsidentification;Referenceproteome	NC II	2	2	2	7.5	7.5	7.5	29.144	0	11.931	60759000	2	G5E8Z3	G5E8Z3		2310050C09Rik
			5.31858	6.09833	6.84302	6.86726	6.89934		5.74712	5.72428	5.73768	8.88865	8.81988	8.78759					7.56571	7.84009	7.84677	7.87636						adherens junction;anchoring junction;cell junction;cell part;cell projection;cell-substrate adherens junction;cell-substrate junction;chromatin;chromosomal part;cytoplasm;cytoplasmic part;cytosol;dendrite;endoplasmic reticulum;endoplasmic reticulum part;extracellular membrane-bounded organelle;extracellular organelle;extracellular region part;extracellular vesicular exosome;focal adhesion;Golgi a…	Acetylation;Calcium;Cellmembrane;Completeproteome;Cytoplasm;Hydrolase;Membrane;Metal-binding;Protease;Referenceproteome;Repeat;Thiolprotease	NC II	28	28	28	43.7	43.7	43.7	79.871	0	177.14	12016000000	190	O08529	O08529	Calpain-2 catalytic subunit	Capn2
7.10092	7.03113	7.30728	7.31708	7.82995	7.98205	8.02731	8.01883	7.63446	7.62956	7.76835	7.77433	8.95502	8.95098	8.93849	8.75748	8.66881	8.66279	8.70072	8.86007	8.88054	8.84165	8.85228	8.89398	8.87429	8.91959	8.92536		axon;axon part;cell body;cell part;cell projection;cell projection part;cytoplasm;cytoplasmic membrane-bounded vesicle;cytoplasmic part;cytoplasmic vesicle;cytoskeletal part;cytosol;dendrite;exocytic vesicle;extracellular membrane-bounded organelle;extracellular organelle;extracellular region part;extracellular space;extracellular vesicular exosome;filamentous actin;growth cone;intracellular memb…	3D-structure;Cellprojection;Completeproteome;Cytoplasm;Cytoskeleton;Developmentalprotein;Differentiation;Directproteinsequencing;Membrane;Neurogenesis;Nitration;Phosphoprotein;Referenceproteome;S-nitrosylation	NC II	32	32	32	70.5	70.5	70.5	62.277	0	323.31	43962000000	498	O08553;Q62188;P97427	O08553	Dihydropyrimidinase-related protein 2	Dpysl2
		5.37833		6.49535	6.28952	6.47175	6.58051		5.99434		5.84802	8.30181	8.32921	8.25916					7.52127		7.43748	7.52724		7.1175				cell part;cytoplasm;cytoplasmic membrane-bounded vesicle;cytoplasmic part;cytoplasmic vesicle;cytosol;extracellular membrane-bounded organelle;extracellular organelle;extracellular region part;extracellular vesicular exosome;intracellular membrane-bounded organelle;intracellular organelle;intracellular organelle part;intracellular part;macromolecular complex;membrane;membrane-bounded organelle;me…	Alternativesplicing;Completeproteome;Cytoplasm;Directproteinsequencing;Membrane;Proteintransport;Referenceproteome;Transport	NC II	19	19	19	43.8	43.8	43.8	67.568	0	91.986	3648100000	94	O08599	O08599	Syntaxin-binding protein 1	Stxbp1
							5.07958							6.7905														adherens junction;anchoring junction;cell junction;cell part;cell surface;cell-substrate adherens junction;cell-substrate junction;cytoplasm;extracellular membrane-bounded organelle;extracellular organelle;extracellular region part;extracellular vesicular exosome;focal adhesion;intracellular part;membrane-bounded organelle;membrane-bounded vesicle;organelle;vesicle	Completeproteome;Hydrolase;Polymorphism;Protease;Referenceproteome;Thiolprotease	NC II	2	2	2	3.6	3.6	3.6	72.954	0.0010132	2.9501	74255000	2	O08688	O08688	Calpain-5	Capn5
7.3707	7.33045	7.87595	7.98516	8.46258	8.5158	8.55392	8.50006	8.25602	8.35541	8.48911	8.56039	8.76637	8.75998	8.76392	8.66744	8.70202	8.94253	9.01982	9.05858	9.04587	9.04234	8.98913	9.23935	9.17252	9.1936	9.25849		cell part;cytoplasm;cytoplasmic membrane-bounded vesicle;cytoplasmic part;cytoplasmic vesicle;cytosol;extracellular membrane-bounded organelle;extracellular organelle;extracellular region part;extracellular space;extracellular vesicular exosome;intracellular membrane-bounded organelle;intracellular organelle;intracellular part;lysosome;lytic vacuole;membrane;membrane-bounded organelle;membrane-bo…	Acetylation;Antioxidant;Completeproteome;Cytoplasm;Cytoplasmicvesicle;Directproteinsequencing;Disulfidebond;Hydrolase;Lipiddegradation;Lipidmetabolism;Lysosome;Multifunctionalenzyme;Oxidoreductase;Peroxidase;Phosphoprotein;Proteomicsidentification;Redox-activecenter;Referenceproteome	NC II	22	22	22	80.4	80.4	80.4	24.87	0	323.31	56413000000	402	O08709;Q8BG37	O08709	Peroxiredoxin-6	Prdx6
	5.42807	5.73842	5.79566	6.21096	6.48987	6.62852	6.5875					8.89181	8.89709	8.97488					7.19504	7.06198	7.44948	7.3137						cell part;cytoplasm;cytoplasmic part;cytosol;extracellular membrane-bounded organelle;extracellular organelle;extracellular region part;extracellular space;extracellular vesicular exosome;intracellular;intracellular membrane-bounded organelle;intracellular organelle;intracellular part;membrane;membrane-bounded organelle;membrane-bounded vesicle;nucleus;organelle;vesicle	Completeproteome;Proteomicsidentification;Referenceproteome	NC II	17	17	15	51.3	51.3	46.5	42.259	0	82.743	13643000000	79	O08797;Q8VHQ1;Q8BMT0;Q80UK5;O08806;F6V5V4	O08797		Serpinb9
												7.12908	7.08059	7.07063														cell part;cytoplasm;cytoplasmic part;cytosol;extracellular membrane-bounded organelle;extracellular organelle;extracellular region part;extracellular space;extracellular vesicular exosome;intracellular part;membrane-bounded organelle;membrane-bounded vesicle;organelle;vesicle	Completeproteome;Cytoplasm;Proteaseinhibitor;Referenceproteome;Serineproteaseinhibitor	NC II	2	2	2	6.1	6.1	6.1	42.15	0.00022212	5.2479	193550000	12	O08800	O08800	Serpin B8	Serpinb8
6.64431	6.63326	6.72367	6.8919	6.94355	7.21885	7.22339	7.28047	6.8018	6.85508	6.96239	7.18969	8.92059	8.86044	8.874	8.28362	8.23696	8.21405	8.23124	8.07074	8.1125	8.10707	8.126	8.10541	8.07828	8.12323	8.2411		cell part;cytoplasm;extracellular region part;extracellular space;intracellular;intracellular part	Completeproteome;Proteomicsidentification;Referenceproteome	NC II	19	18	15	55.4	53.8	51.5	42.535	0	184.93	19088000000	204	O08804;I7HJI3	O08804		Serpinb6b
7.52065	7.3227	7.32019	7.47339	8.0204	8.24751	8.13615	8.16002	7.47584	7.6703	7.74878	7.81066	7.83095	7.7414	7.78098	8.54307	8.50785	8.28794	8.39326	8.29321	8.2913	8.19673	8.20022	8.11644	8.14607	8.15839	8.19089		blood microparticle;cell part;cytoplasm;cytoplasmic membrane-bounded vesicle;cytoplasmic part;cytoplasmic vesicle;extracellular membrane-bounded organelle;extracellular organelle;extracellular region part;extracellular space;extracellular vesicular exosome;interleukin-5 receptor complex;intracellular membrane-bounded organelle;intracellular organelle;intracellular part;macromolecular complex;mela…	Acetylation;Completeproteome;Membrane;Phosphoprotein;Referenceproteome;Repeat	NC II	9	9	9	35.1	35.1	35.1	32.379	0	233.59	10028000000	165	O08992	O08992	Syntenin-1	Sdcbp
												7.25773	7.28673	7.23032														cell part;cytoplasm;extracellular membrane-bounded organelle;extracellular organelle;extracellular region part;extracellular vesicular exosome;intracellular membrane-bounded organelle;intracellular organelle;intracellular organelle part;intracellular part;membrane-bounded organelle;membrane-bounded vesicle;nuclear part;nucleoplasm;nucleus;organelle;organelle part;vesicle	Acetylation;Activator;Acyltransferase;Completeproteome;Cytoplasm;Methylation;Nucleus;Phosphoprotein;Referenceproteome;Repeat;Transcription;Transcriptionregulation;Transferase	NC II	4	4	4	5.2	5.2	5.2	151.57	0	17.173	283560000	10	O09000	O09000	Nuclear receptor coactivator 3	Ncoa3
												8.07111	8.04171	8.03491														adherens junction;anchoring junction;axon;axon part;axonal growth cone;azurophil granule;BLOC complex;BLOC-1 complex;cell junction;cell part;cell projection;cell projection part;cell-substrate adherens junction;cell-substrate junction;cytoplasm;cytoplasmic membrane-bounded vesicle;cytoplasmic part;cytoplasmic vesicle;cytosolic part;extracellular membrane-bounded organelle;extracellular organelle;…	3D-structure;Acetylation;Alternativesplicing;Celljunction;Cellmembrane;Coiledcoil;Completeproteome;Cytoplasm;Directproteinsequencing;Lipoprotein;Membrane;Palmitate;Phosphoprotein;Proteintransport;Referenceproteome;Repeat;Synapse;Synaptosome;Transport	NC II	10	10	10	68.6	68.6	68.6	23.261	0	170.6	1756800000	57	O09044;P60879	O09044	Synaptosomal-associated protein 23	Snap23
7.928	8.05084	7.97716	7.92782	8.21588	8.23744	8.24883	8.30326	7.39003	7.5514	7.57034	7.4501	8.64997	8.63991	8.57984	9.15008	9.20599	8.94751	8.90262	8.69531	8.65479	8.71409	8.6919	8.29912	8.3512	8.28988	8.27612		cell part;cytoplasm;cytoplasmic part;cytosol;extracellular membrane-bounded organelle;extracellular organelle;extracellular region part;extracellular vesicular exosome;intracellular membrane-bounded organelle;intracellular organelle;intracellular part;macromolecular complex;membrane-bounded organelle;membrane-bounded vesicle;nucleus;organelle;proteasome complex;proteasome core complex;protein com…	3D-structure;Acetylation;Completeproteome;Cytoplasm;Directproteinsequencing;Glycoprotein;Hydrolase;Nucleus;Phosphoprotein;Protease;Proteasome;Referenceproteome;Threonineprotease	NC II	14	14	14	59.2	59.2	59.2	26.372	0	200.43	29264000000	233	O09061	O09061	Proteasome subunit beta type-1	Psmb1
												7.78472	7.80628	7.82415														cell part;clathrin-coated vesicle;coated vesicle;cytoplasmic membrane-bounded vesicle;cytoplasmic part;cytoplasmic vesicle;cytoplasmic vesicle membrane;cytoplasmic vesicle part;extracellular membrane-bounded organelle;extracellular organelle;extracellular region part;extracellular vesicular exosome;integral to membrane;integral to organelle membrane;integral to synaptic vesicle membrane;intracell…	Alternativesplicing;Completeproteome;Cytoplasmicvesicle;Directproteinsequencing;Glycoprotein;Membrane;Referenceproteome;Transmembrane;Transmembranehelix	NC II	3	3	3	13.8	13.8	13.8	28.899	0	22.989	998900000	18	O09117	O09117	Synaptophysin-like protein 1	Sypl1
6.89675	6.91361	7.19849	7.00839	7.69165	7.84762	7.90814	7.95803	7.4215	7.39012	7.61355	7.53149	8.49894	8.44705	8.34165	8.31721	8.36346	8.35139	8.2796	8.57939	8.56763	8.5081	8.55163	8.56352	8.41112	8.43884	8.40961		cell part;cytoplasm;cytoplasmic part;cytosol;extracellular membrane-bounded organelle;extracellular organelle;extracellular region part;extracellular vesicular exosome;intracellular part;membrane-bounded organelle;membrane-bounded vesicle;organelle;vesicle	Acetylation;Completeproteome;Cytoplasm;Oxidoreductase;Phosphoprotein;Referenceproteome;Transferase	NC II	16	16	16	52.9	52.9	52.9	27.497	0	78.156	17976000000	172	O09131;Q8K2Q2	O09131	Glutathione S-transferase omega-1	Gsto1
														6.63274													+	cell part;cell surface;cytoplasmic part;endoplasmic reticulum;endoplasmic reticulum exit site;endoplasmic reticulum part;extracellular membrane-bounded organelle;extracellular organelle;extracellular region part;extracellular vesicular exosome;Golgi apparatus;Golgi apparatus part;Golgi cisterna;Golgi medial cisterna;integral to membrane;intracellular membrane-bounded organelle;intracellular organ…	Completeproteome;Disulfidebond;Immunity;Membrane;MHCI;Referenceproteome;Transmembrane;Transmembranehelix	NC II	4	1	1	11.4	2.4	2.4	41.322	1	-2	32337000	3	O19441	O19441		H2-Q1
												8.04813	8.07471	8.09885														adherens junction;anchoring junction;cell junction;cell part;cell-substrate adherens junction;cell-substrate junction;cytoplasmic part;extracellular membrane-bounded organelle;extracellular organelle;extracellular region part;extracellular vesicular exosome;focal adhesion;integral to membrane;intracellular organelle lumen;intracellular organelle part;intracellular part;intrinsic to membrane;lysos…	Completeproteome;Directproteinsequencing;Disulfidebond;Glycoprotein;Lipoprotein;Lysosome;Membrane;Palmitate;Receptor;Referenceproteome;Transmembrane;Transmembranehelix	NC II	6	6	6	16.1	16.1	16.1	54.043	0	37.39	1859500000	39	O35114	O35114	Lysosome membrane protein 2	Scarb2
												9.25419	9.24925	9.19218														cell part;cell surface;cytoplasmic part;extracellular membrane-bounded organelle;extracellular organelle;extracellular region part;extracellular vesicular exosome;intracellular membrane-bounded organelle;intracellular organelle;intracellular organelle part;intracellular part;macromolecular complex;membrane;membrane-bounded organelle;membrane-bounded vesicle;mitochondrial inner membrane;mitochondr…	Acetylation;Coiledcoil;Completeproteome;Cytoplasm;Directproteinsequencing;Membrane;Mitochondrion;Mitochondrioninnermembrane;Nucleus;Phosphoprotein;Receptor;Referenceproteome;Repressor;Transcription;Transcriptionregulation	NC II	17	17	17	63.2	63.2	63.2	33.296	0	240.52	26585000000	152	O35129	O35129	Prohibitin-2	Phb2
7.77441	7.57779	7.6772	7.86297					6.26996	6.2634	6.51131	6.40439	8.05242	8.22768	7.92414	8.68696	8.63615	8.50759	8.6273										cell part;cytoplasm;extracellular membrane-bounded organelle;extracellular organelle;extracellular region part;extracellular vesicular exosome;intracellular part;membrane-bounded organelle;membrane-bounded vesicle;organelle;vesicle	3D-structure;Acetylation;Completeproteome;Cytoplasm;Directproteinsequencing;Lyase;Melaninbiosynthesis;Referenceproteome	NC II	11	11	11	99.2	99.2	99.2	13.077	0	51.867	4555700000	69	O35215;G3UYJ7	O35215;G3UYJ7	D-dopachrome decarboxylase	Ddt;Gm20441
												7.35199	7.26517	7.24378														cell part;centrosome;chromatin;chromosomal part;chromosome;chromosome, telomeric region;condensed chromosome;condensed nuclear chromosome;cytoplasm;cytoplasmic part;cytoskeletal part;extracellular region part;extracellular space;intracellular membrane-bounded organelle;intracellular non-membrane-bounded organelle;intracellular organelle;intracellular organelle part;intracellular part;membrane-bou…	Alternativesplicing;ATP-binding;Cellcycle;Completeproteome;Cytoplasm;Cytoskeleton;DNAdamage;DNArepair;Isopeptidebond;Kinase;Nucleotide-binding;Nucleus;Phosphoprotein;Referenceproteome;Serine/threonine-proteinkinase;Transferase;Ublconjugation	NC II	6	6	6	14.7	14.7	14.7	54.381	0	9.8587	307550000	6	O35280	O35280	Serine/threonine-protein kinase Chk1	Chek1
5.65458				6.12668		6.07317	6.14897					7.83126	7.79114	7.69309														axon;cell body;cell part;cell projection;cell surface;extracellular membrane-bounded organelle;extracellular organelle;extracellular region part;extracellular vesicular exosome;integral to membrane;integral to plasma membrane;intrinsic to membrane;intrinsic to plasma membrane;membrane;membrane part;membrane raft;membrane-bounded organelle;membrane-bounded vesicle;neuron projection;neuronal cell b…	Alternativesplicing;Cellmembrane;Completeproteome;Disulfidebond;Glycoprotein;Iontransport;Membrane;Neurotransmittertransport;Phosphoprotein;Referenceproteome;Sodium;Sodiumtransport;Symport;Transmembrane;Transmembranehelix;Transport	NC II	6	6	5	10	10	8.9	69.855	0	15.897	998040000	30	O35316;P31649;Q8VBW1;Q61327;O55192	O35316	Sodium- and chloride-dependent taurine transporter	Slc6a6
		6.12824	6.11691	6.61948	6.81046	6.93806	6.80938					7.33736	7.40492	7.60335														cell part;cytoplasm;extracellular membrane-bounded organelle;extracellular organelle;extracellular region part;extracellular vesicular exosome;intracellular membrane-bounded organelle;intracellular organelle;intracellular part;membrane-bounded organelle;membrane-bounded vesicle;nucleus;organelle;vesicle	Acetylation;Completeproteome;Cytoplasm;Nucleus;Phosphoprotein;Proteintransport;Referenceproteome;Repeat;Transport	NC II	12	7	7	37.2	26.1	26.1	57.922	0	74.829	913050000	29	O35343	O35343	Importin subunit alpha-3	Kpna4
												7.78036	7.73989	7.67888														adherens junction;anchoring junction;cell junction;cell part;cell-substrate adherens junction;cell-substrate junction;cytoplasm;cytoplasmic part;cytosol;extracellular membrane-bounded organelle;extracellular organelle;extracellular region part;extracellular vesicular exosome;focal adhesion;intracellular membrane-bounded organelle;intracellular organelle;intracellular part;lysosome;lytic vacuole;m…	Autocatalyticcleavage;Calcium;Cellmembrane;Completeproteome;Cytoplasm;Hydrolase;Membrane;Metal-binding;Protease;Referenceproteome;Repeat;Thiolprotease	NC II	12	12	12	18.7	18.7	18.7	82.105	0	15.609	846220000	26	O35350	O35350	Calpain-1 catalytic subunit	Capn1
												8.17618	8.1733	8.14082														basolateral plasma membrane;cell part;extracellular membrane-bounded organelle;extracellular organelle;extracellular region part;extracellular vesicular exosome;integral to membrane;integral to plasma membrane;intrinsic to membrane;intrinsic to plasma membrane;membrane;membrane part;membrane-bounded organelle;membrane-bounded vesicle;organelle;plasma membrane;plasma membrane part;vesicle	ATP-binding;Cellmembrane;Completeproteome;Glycoprotein;Hydrolase;Membrane;Nucleotide-binding;Phosphoprotein;Referenceproteome;Repeat;Transmembrane;Transmembranehelix;Transport	NC II	20	20	19	16.2	16.2	15.7	171.18	0	64.535	2284300000	76	O35379	O35379	Multidrug resistance-associated protein 1	Abcc1
6.0306		6.27473	6.3471	6.71545	7.05358	6.94578	7.1051		6.09174	6.14922	6.21519	7.96392	7.92954	7.92849	7.4133		7.48491	7.53585	7.60366	7.73342	7.68184	7.75985						cell part;cytoplasmic part;endoplasmic reticulum membrane;endoplasmic reticulum part;extracellular membrane-bounded organelle;extracellular organelle;extracellular region part;extracellular vesicular exosome;integral to membrane;intracellular organelle part;intracellular part;intrinsic to membrane;membrane;membrane part;membrane-bounded organelle;membrane-bounded vesicle;organelle;organelle membr…	Completeproteome;Endoplasmicreticulum;Glycoprotein;Hydrolase;Lipiddegradation;Lipidmetabolism;Membrane;Referenceproteome;Repeat;Signal-anchor;Transmembrane;Transmembranehelix	NC II	11	11	11	19.9	19.9	19.9	54.388	0	33.027	2696900000	70	O35405	O35405	Phospholipase D3	Pld3
												7.81977	7.80119	7.79815														cell part;cytoplasmic part;extracellular membrane-bounded organelle;extracellular organelle;extracellular region part;extracellular vesicular exosome;intracellular membrane-bounded organelle;intracellular organelle;intracellular part;membrane;membrane-bounded organelle;membrane-bounded vesicle;microbody;mitochondrion;organelle;peroxisome;vesicle	Acetylation;Completeproteome;Fattyacidmetabolism;Isomerase;Lipidmetabolism;Mitochondrion;Peroxisome;Phosphoprotein;Referenceproteome;Transitpeptide	NC II	6	6	6	22.6	22.6	22.6	36.118	0	16.063	1014400000	20	O35459	O35459	Delta(3,5)-Delta(2,4)-dienoyl-CoA isomerase, mitochondrial	Ech1
												7.39881	7.42854	7.40594														cell part;cyclin-dependent protein kinase holoenzyme complex;cytoplasm;cytoplasmic cyclin-dependent protein kinase holoenzyme complex;cytoplasmic part;cytosol;extracellular region part;extracellular space;Golgi apparatus;intracellular membrane-bounded organelle;intracellular organelle;intracellular organelle part;intracellular part;macromolecular complex;membrane;membrane-bounded organelle;nuclea…	Acetylation;Alternativesplicing;ATP-binding;Cellcycle;Celldivision;Cellmembrane;Completeproteome;Cytoplasm;Kinase;Magnesium;Membrane;Metal-binding;mRNAprocessing;mRNAsplicing;Nucleotide-binding;Nucleus;Phosphoprotein;Referenceproteome;Serine/threonine-proteinkinase;Transferase;Wntsignalingpathway	NC II	6	5	5	14.3	12.6	12.6	52.995	0	9.5551	398180000	16	O35495;Q69ZA1;Q3V3A1	O35495	Cyclin-dependent kinase 14	Cdk14
6.31496	6.24284	6.51647	6.84137	7.09677	7.59126	7.54458	7.67222	6.95866	7.50447	7.16447	6.96452	8.65363	8.61714	8.65845	7.83302	7.78121	7.83716	7.87319	8.01254	8.16803	8.09001	8.18179	7.88976	8.01199	7.99939	7.72628		cell part;extracellular membrane-bounded organelle;extracellular organelle;extracellular region part;extracellular vesicular exosome;intracellular membrane-bounded organelle;intracellular organelle;intracellular part;macromolecular complex;membrane-bounded organelle;membrane-bounded vesicle;nucleus;organelle;proteasome accessory complex;proteasome complex;proteasome regulatory particle, lid subco…	Completeproteome;Directproteinsequencing;DNAdamage;DNArepair;Hydrolase;Metal-binding;Metalloprotease;Phosphoprotein;Protease;Proteasome;Referenceproteome;Ublconjugationpathway;Zinc	NC II	15	15	15	57.4	57.4	57.4	34.577	0	108.14	11414000000	138	O35593	O35593	26S proteasome non-ATPase regulatory subunit 14	Psmd14
									6.42948	6.49329	6.5844	8.51376	8.51546	8.4627										7.43463	7.43872	7.47331		cell part;cytoplasmic part;extracellular membrane-bounded organelle;extracellular organelle;extracellular region part;extracellular vesicular exosome;Golgi apparatus part;Golgi membrane;integral to membrane;intracellular organelle part;intracellular part;intrinsic to membrane;membrane;membrane part;membrane-bounded organelle;membrane-bounded vesicle;organelle;organelle membrane;organelle part;ves…	Completeproteome;Membrane;Phosphoprotein;Proteintransport;Referenceproteome;Transmembrane;Transmembranehelix;Transport;Ublconjugation	NC II	10	10	10	33.8	33.8	33.8	38.458	0	98.147	5229200000	75	O35609	O35609	Secretory carrier-associated membrane protein 3	Scamp3
5.49171	5.88673	5.95009	5.63217	6.70134	6.40176	6.61548	6.60287	5.73667	6.53554	6.26114	6.24415	8.79812	8.70792	8.71468		7.07324	6.7695		7.47408	7.07551	7.25849	7.32689		7.45778	7.02243	6.97558		cell part;cytoplasm;cytoplasmic membrane-bounded vesicle;cytoplasmic part;cytoplasmic vesicle;cytoplasmic vesicle membrane;cytoplasmic vesicle part;endocytic vesicle membrane;extracellular membrane-bounded organelle;extracellular organelle;extracellular region part;extracellular vesicular exosome;intracellular membrane-bounded organelle;intracellular organelle;intracellular organelle part;intrace…	Acetylation;Annexin;Calcium;Calcium/phospholipid-binding;Completeproteome;PhospholipaseA2inhibitor;Referenceproteome;Repeat	NC II	24	24	24	65.9	65.9	65.9	36.384	0	138.95	9104100000	162	O35639	O35639	Annexin A3	Anxa3
												7.72132	7.72843	7.73122														cell cortex part;cell junction;cell part;cell projection;cell-cell junction;cortical actin cytoskeleton;cortical cytoskeleton;cytoplasmic part;cytoskeletal part;cytoskeleton;extracellular membrane-bounded organelle;extracellular organelle;extracellular region part;extracellular vesicular exosome;integral to membrane;intracellular non-membrane-bounded organelle;intracellular organelle;intracellula…	Completeproteome;Membrane;Referenceproteome;Repeat;Transmembrane;Transmembranehelix	NC II	5	5	5	15.9	15.9	15.9	35.284	0	35.073	833780000	27	O35682	O35682	Myeloid-associated differentiation marker	Myadm
					7.29506	7.21843	7.19888		6.97471					6.7803														cell part;centrosome;chromosomal part;chromosome;condensed chromosome;condensed chromosome kinetochore;condensed nuclear chromosome;cytoplasm;cytoplasmic part;cytoskeletal part;extracellular region part;intercellular bridge;interleukin-1 receptor complex;intracellular membrane-bounded organelle;intracellular non-membrane-bounded organelle;intracellular organelle;intracellular organelle part;intra…	Alternativesplicing;ATP-binding;Cellcycle;Celldivision;Centromere;Chromosome;Chromosomepartition;Coiledcoil;Completeproteome;Cytoplasm;Cytoskeleton;Immunity;Innateimmunity;Isopeptidebond;Kinase;Kinetochore;Lipiddroplet;Magnesium;Meiosis;Metal-binding;Microtubule;Mitosis;Nucleotide-binding;Nucleus;Phosphoprotein;Referenceproteome;Serine/threonine-proteinkinase;Transferase;Ublconjugation	NC II	2	2	2	4.1	4.1	4.1	51.242	0.002751	2.3713	1440500000	10	O35942;Q62406	O35942;Q62406	Serine/threonine-protein kinase Nek2;Interleukin-1 receptor-associated kinase 1	Nek2;Irak1
												7.50523	7.50492	7.58609														cell part;cell projection;extracellular membrane-bounded organelle;extracellular organelle;extracellular region part;extracellular vesicular exosome;membrane-bounded organelle;membrane-bounded vesicle;microvillus;organelle;vesicle	Acetylation;Alternativesplicing;Cellprojection;Completeproteome;Methyltransferase;Referenceproteome;S-adenosyl-L-methionine;Transferase	NC II	3	3	3	19.5	19.5	19.5	26.336	0	10.404	532110000	16	O35969	O35969	Guanidinoacetate N-methyltransferase	Gamt
					5.84633	6.23073						7.77719	7.79774	7.70227														AMP-activated protein kinase complex;cell part;cytoplasmic part;cytosol;extracellular membrane-bounded organelle;extracellular organelle;extracellular region part;extracellular space;extracellular vesicular exosome;intracellular membrane-bounded organelle;intracellular organelle;intracellular organelle part;intracellular part;macromolecular complex;membrane;membrane-bounded organelle;membrane-bou…	Alternativesplicing;ATP-binding;CBSdomain;Completeproteome;Fattyacidbiosynthesis;Fattyacidmetabolism;Lipidbiosynthesis;Lipidmetabolism;Nucleotide-binding;Phosphoprotein;Referenceproteome;Repeat	NC II	8	8	8	29.1	29.1	29.1	37.52	0	13.261	954450000	19	O54950;Q91WG5	O54950	5-AMP-activated protein kinase subunit gamma-1	Prkag1
8.0038	8.05242	8.09538	8.20809	8.35428	8.54002	8.61754	8.50931	8.23032	8.25897	8.33921	8.41722	8.5355	8.5881	8.56043	8.96484	9.00612	8.84389	8.83857	8.53051	8.54522	8.61289	8.4696	8.61181	8.67497	8.77603	8.65508		cell part;chromosome;cytoplasm;extracellular membrane-bounded organelle;extracellular organelle;extracellular region part;extracellular vesicular exosome;intracellular membrane-bounded organelle;intracellular non-membrane-bounded organelle;intracellular organelle;intracellular organelle part;intracellular part;membrane-bounded organelle;membrane-bounded vesicle;non-membrane-bounded organelle;nucl…	Acetylation;Chromosome;Completeproteome;Cytoplasm;DNA-binding;Nucleus;Phosphoprotein;Referenceproteome	NC II	14	14	14	71.9	71.9	71.9	10.102	0	158.14	27715000000	230	O54962	O54962	Barrier-to-autointegration factor;Barrier-to-autointegration factor, N-terminally processed	Banf1
5.60446	6.00954	6.29605	6.49707	7.13548	7.52177	7.36534	7.36944	6.47953	6.94608	6.99217	6.71789	8.26823	8.27667	8.34167		7.54658	7.62817	7.71892	7.98537	8.03763	7.99596	7.97364	7.66866	7.86033	7.81062	7.75034		cell part;cytoplasmic part;endoplasmic reticulum;extracellular membrane-bounded organelle;extracellular organelle;extracellular region part;extracellular vesicular exosome;intracellular membrane-bounded organelle;intracellular non-membrane-bounded organelle;intracellular organelle;intracellular organelle part;intracellular part;membrane-bounded organelle;membrane-bounded vesicle;non-membrane-boun…	Acetylation;ATP-binding;Completeproteome;Cytoplasm;Directproteinsequencing;Endoplasmicreticulum;Hydrolase;Metal-binding;Nucleotide-binding;Nucleus;Referenceproteome;Transport;Zinc	NC II	14	14	14	49.7	49.7	49.7	38.822	0	81.254	6542100000	118	O54984	O54984	ATPase Asna1	Asna1
6.17502	6.14802	6.4839	6.36314	6.50655	6.25587	6.55272	6.68897	6.67407	6.81009	6.69957	6.69282	8.55031	8.52701	8.50463	7.98538	8.05782	8.1865	7.976	7.88125	7.57653	7.83857	7.89627	8.27994	8.36322	8.25135	8.15791		cell part;cytoplasm;extracellular membrane-bounded organelle;extracellular organelle;extracellular region part;extracellular vesicular exosome;intracellular part;membrane-bounded organelle;membrane-bounded vesicle;organelle;vesicle	Alternativesplicing;Apoptosis;ATP-binding;Coiledcoil;Completeproteome;Cytoplasm;Kinase;Nucleotide-binding;Phosphoprotein;Referenceproteome;Serine/threonine-proteinkinase;Transferase	NC II	39	39	37	41.7	41.7	40.1	141.46	0	323.31	10226000000	271	O54988	O54988	STE20-like serine/threonine-protein kinase	Slk
								6.37497	6.52508	6.83598	6.84147	8.07954	8.08077	8.00484									7.44891	7.51767	7.57804	7.5877		cell part;cytoplasmic part;endomembrane system;endoplasmic reticulum;endoplasmic reticulum membrane;endoplasmic reticulum part;extracellular membrane-bounded organelle;extracellular organelle;extracellular region part;extracellular vesicular exosome;integral to membrane;intracellular membrane-bounded organelle;intracellular non-membrane-bounded organelle;intracellular organelle;intracellular orga…	Completeproteome;Directproteinsequencing;Endoplasmicreticulum;Lipid-binding;Membrane;Microsome;Phosphoprotein;Receptor;Referenceproteome;Steroid-binding;Transmembrane;Transmembranehelix	NC II	9	9	8	51.3	51.3	46.7	21.694	0	74.89	2356400000	53	O55022	O55022	Membrane-associated progesterone receptor component 1	Pgrmc1
7.02057	6.90353	7.28807	7.45171	7.55311	7.81025	7.90427	7.79942	7.14445	7.1642	7.24204	7.31264	8.13207	8.14211	8.11491	8.38459	8.30948	8.48666	8.49367	8.346	8.35422	8.38691	8.25438	8.06707	8.13072	8.14308	8.18884		cell part;cytoplasm;extracellular membrane-bounded organelle;extracellular organelle;extracellular region part;extracellular vesicular exosome;intracellular part;membrane-bounded organelle;membrane-bounded vesicle;organelle;vesicle	3D-structure;Completeproteome;Cytoplasm;Hydrolase;Lithium;Magnesium;Metal-binding;Referenceproteome	NC II	15	15	15	47.3	47.3	47.3	30.436	0	56.849	10682000000	145	O55023	O55023	Inositol monophosphatase 1	Impa1
									5.75536	5.76046	5.52493	7.77912	7.78151	7.69282														cell part;cytoplasm;extracellular membrane-bounded organelle;extracellular organelle;extracellular region part;extracellular vesicular exosome;intracellular part;membrane;membrane-bounded organelle;membrane-bounded vesicle;organelle;plasma membrane;vesicle	ATP-binding;Cellcycle;Cellmembrane;Coiledcoil;Completeproteome;Kinase;Membrane;Nucleotide-binding;Phosphoprotein;Referenceproteome;Serine/threonine-proteinkinase;Transferase	NC II	13	11	11	17.6	15.5	15.5	111.9	0	25.424	949590000	34	O55098	O55098	Serine/threonine-protein kinase 10	Stk10
												7.1972	7.17064	7.121														BLOC complex;BLOC-1 complex;cell part;cytoplasmic part;cytosol;cytosolic part;early endosome;endosome;extracellular membrane-bounded organelle;extracellular organelle;extracellular region part;extracellular space;extracellular vesicular exosome;intracellular membrane-bounded organelle;intracellular organelle;intracellular organelle lumen;intracellular organelle part;intracellular part;macromolecu…	Coiledcoil;Completeproteome;Cytoplasm;Mitochondrion;Referenceproteome	NC II	2	2	2	17.6	17.6	17.6	14.281	0.00022492	5.7078	226120000	12	O55102	O55102	Biogenesis of lysosome-related organelles complex 1 subunit 1	Bloc1s1
6.35873	7.00316	7.12879	6.98812	7.57667	7.57887	7.82433	7.8374	7.11694	7.26797	7.24373	7.29495	8.59109	8.60706	8.58326	8.02412	8.4029	8.41491	8.28863	8.50751	8.42849	8.50361	8.45627	8.28646	8.40121	8.39531	8.44422		actin cytoskeleton;actin filament bundle;actomyosin;axon part;axon terminus;axoneme;cell cortex;cell cortex part;cell division site part;cell part;cell projection;cell projection part;chromosomal part;cilium;cleavage furrow;condensed chromosome kinetochore;cytoplasm;cytoplasmic part;cytoskeletal part;cytoskeleton;extracellular membrane-bounded organelle;extracellular organelle;extracellular regio…	Acetylation;Alternativesplicing;Cellcycle;Celldivision;Cellprojection;Centromere;Chromosome;Cilium;Coiledcoil;Completeproteome;Cytoplasm;Cytoskeleton;Directproteinsequencing;GTP-binding;Kinetochore;Mitochondrion;Mitosis;Nucleotide-binding;Phosphoprotein;Referenceproteome	NC II	28	28	27	54.8	54.8	52.8	50.549	0	243.76	18247000000	269	O55131;P28661;Q9DA97	O55131	Septin-7	2018-09-07
5.86901		6.02694	6.50656	7.59596	7.77147	7.81472	7.70104	6.8621	6.89033	7.12339	6.71362	8.35738	8.34602	8.39891				7.48257	8.23447	8.26022	8.24719	8.28807	7.8948	7.92917	8.1175	7.65366		cell part;cytoplasm;cytoskeletal part;extracellular membrane-bounded organelle;extracellular organelle;extracellular region part;extracellular vesicular exosome;intermediate filament;intracellular membrane-bounded organelle;intracellular non-membrane-bounded organelle;intracellular organelle;intracellular organelle part;intracellular part;lamin filament;macromolecular complex;membrane-bounded org…	Completeproteome;Cytoplasm;Initiationfactor;Nucleus;Phosphoprotein;Proteinbiosynthesis;Referenceproteome;Ribosomebiogenesis	NC II	10	10	10	56.7	56.7	56.7	26.511	0	260.26	8769600000	109	O55135	O55135	Eukaryotic translation initiation factor 6	Eif6
	6.28908	6.87971	6.90888	7.86313	8.23065	8.27135	8.27805	7.38455	7.44237	7.51198	7.40646	9.36847	9.38808	9.33114			7.98404	7.97558	8.32664	8.63628	8.63262	8.63095	8.26545	8.20491	8.28614	8.22799		cell part;cytoplasmic part;cytosolic large ribosomal subunit;extracellular membrane-bounded organelle;extracellular organelle;extracellular region part;extracellular vesicular exosome;intracellular membrane-bounded organelle;intracellular organelle;intracellular organelle part;intracellular part;large ribosomal subunit;macromolecular complex;membrane;membrane-bounded organelle;membrane-bounded ve…	Acetylation;Completeproteome;Referenceproteome;Ribonucleoprotein;Ribosomalprotein	NC II	12	12	12	70	70	70	12.554	0	45.91	47269000000	125	O55142	O55142	60S ribosomal protein L35a	Rpl35a
7.79752	7.79072	7.93321	7.9193	7.89554	8.10151	8.03072	8.03822	6.90374	7.01161	7.09304	7.26411	8.64205	8.61391	8.55368	8.76134	8.91008	8.70169	8.81398	8.7915	8.79059	8.81046	8.83291	8.19128	8.19731	8.13786	8.2464		cell part;centrosome;cytoplasm;cytoplasmic part;cytoskeletal part;cytosol;extracellular membrane-bounded organelle;extracellular organelle;extracellular region part;extracellular vesicular exosome;intracellular membrane-bounded organelle;intracellular non-membrane-bounded organelle;intracellular organelle;intracellular organelle part;intracellular part;macromolecular complex;membrane-bounded orga…	3D-structure;Completeproteome;Cytoplasm;Directproteinsequencing;Hydrolase;Nucleus;Protease;Proteasome;Referenceproteome;Threonineprotease;Zymogen	NC II	16	16	16	56.1	56.1	56.1	28.532	0	173.63	20106000000	214	O55234	O55234	Proteasome subunit beta type-5	Psmb5
				7.61466	6.99651	7.03723	7.62332	6.9419	6.83068	7.06393	6.50924								8.17961			8.07628	7.83614					cell part;cytoplasmic part;cytosol;extracellular membrane-bounded organelle;extracellular organelle;extracellular region part;extracellular vesicular exosome;intracellular membrane-bounded organelle;intracellular organelle;intracellular part;membrane-bounded organelle;membrane-bounded vesicle;nucleus;organelle;vesicle	Completeproteome;Glycolysis;Hydrolase;Isomerase;Isopeptidebond;Referenceproteome;Ublconjugation	NC II	7	2	2	18.6	4	4	28.827	0	13.302	1880700000	14	O70250	O70250	Phosphoglycerate mutase 2	Pgam2
												7.63255	7.70131	7.59224														cell part;cytoplasm;cytoplasmic part;cytoskeletal part;early endosome;endoplasmic reticulum;endosome;extracellular membrane-bounded organelle;extracellular organelle;extracellular region part;extracellular vesicular exosome;internal side of plasma membrane;intracellular membrane-bounded organelle;intracellular non-membrane-bounded organelle;intracellular organelle;intracellular organelle part;int…	Cellcycle;Cellmembrane;Completeproteome;Cytoplasm;Cytoskeleton;Developmentalprotein;Disulfidebond;Endoplasmicreticulum;Endosome;Hydrolase;Lipoprotein;Membrane;Methylation;Prenylation;Proteinphosphatase;Referenceproteome	NC II	6	6	6	36.5	36.5	36.5	19.127	0	13.2	680470000	19	O70274;Q63739	O70274;Q63739	Protein tyrosine phosphatase type IVA 2;Protein tyrosine phosphatase type IVA 1	Ptp4a2;Ptp4a1
5.70589	5.69214	6.31321	6.39113	6.99166	6.94093	7.00449	6.95729	6.86557	6.92504	6.99802	7.01812	8.47885	8.43666	8.44358	7.69523	7.70083	7.94752	8.1214	8.3311	8.2017	8.24714	8.238	8.4666	8.42988	8.46465	8.43974		actin cytoskeleton;adherens junction;anchoring junction;cell junction;cell part;cell-substrate adherens junction;cell-substrate junction;cytoplasm;cytoskeleton;extracellular membrane-bounded organelle;extracellular organelle;extracellular region part;extracellular vesicular exosome;extrinsic to membrane;focal adhesion;intracellular membrane-bounded organelle;intracellular non-membrane-bounded org…	Acetylation;Actin-binding;Cellmembrane;Completeproteome;Cytoplasm;Cytoskeleton;Membrane;Phosphoprotein;Referenceproteome	NC II	44	44	40	50.9	50.9	46.9	109.94	0	323.31	12500000000	302	O70318	O70318	Band 4.1-like protein 2	Epb41l2
						5.95575	5.95451					7.12574	7.14082	7.20303														cell part;cytoplasmic part;cytosol;envelope;extracellular membrane-bounded organelle;extracellular organelle;extracellular region part;extracellular vesicular exosome;intracellular membrane-bounded organelle;intracellular organelle;intracellular organelle part;intracellular part;membrane;membrane-bounded organelle;membrane-bounded vesicle;mitochondrial inner membrane;mitochondrial membrane;mitoch…	Alternativeinitiation;Alternativesplicing;Completeproteome;Cytoplasm;Developmentalprotein;Mitochondrion;Oxidoreductase;Peroxidase;Referenceproteome;Selenocysteine;Transitpeptide	NC II	2	2	2	12.7	12.7	12.7	22.228	0.00042799	4.3004	246370000	11	O70325	O70325	Phospholipid hydroperoxide glutathione peroxidase, mitochondrial	Gpx4
								6.73995	6.51009	6.70132	6.64844	8.43345	8.40297	8.33502									7.7674					azurophil granule membrane;cell part;cell surface;cytoplasm;cytoplasmic membrane-bounded vesicle;cytoplasmic part;cytoplasmic vesicle;cytoplasmic vesicle membrane;cytoplasmic vesicle part;cytosol;early endosome;endosomal part;endosome;endosome membrane;extracellular membrane-bounded organelle;extracellular organelle;extracellular region part;extracellular vesicular exosome;integral to membrane;in…	3D-structure;Acetylation;Autophagy;Cellmembrane;Coiledcoil;Completeproteome;Endosome;Lysosome;Membrane;Phosphoprotein;Proteintransport;Referenceproteome;Transmembrane;Transmembranehelix;Transport	NC II	7	7	7	54.5	54.5	54.5	11.451	0	20.872	4175000000	48	O70404	O70404	Vesicle-associated membrane protein 8	Vamp8
8.22298	8.13056	8.27538	8.29704	8.51077	8.42382	8.54705	8.48613	7.31879	7.44748	7.63067	7.59727	8.82015	8.75853	8.7258	9.37036	9.31178	9.20426	9.1344	8.97606	8.99104	8.98674	8.99539	8.3411	8.44902	8.33642	8.41492		cell part;cytoplasm;cytoplasmic part;cytosol;extracellular membrane-bounded organelle;extracellular organelle;extracellular region part;extracellular vesicular exosome;intracellular membrane-bounded organelle;intracellular organelle;intracellular part;macromolecular complex;membrane-bounded organelle;membrane-bounded vesicle;nucleus;organelle;proteasome complex;proteasome core complex;proteasome …	3D-structure;Acetylation;Completeproteome;Cytoplasm;Directproteinsequencing;Hydrolase;Nucleus;Phosphoprotein;Protease;Proteasome;Referenceproteome;Threonineprotease	NC II	15	15	15	51	51	51	28.405	0	110.3	41457000000	234	O70435	O70435	Proteasome subunit alpha type-3	Psma3
6.43596	5.8801	6.72977	6.87912	7.03981	7.28219	7.19204	6.90913	6.98629	7.26212	7.03902	7.2036	7.94619	7.87437	7.87732	7.732		7.70603	7.84043	7.68467	7.69757	7.71928	7.86995	7.87356	7.89037	7.90785	7.90923		azurophil granule;cell part;cytoplasmic membrane-bounded vesicle;cytoplasmic part;cytoplasmic vesicle;early endosome;early endosome membrane;endocytic vesicle;endomembrane system;endosomal part;endosome;endosome membrane;extracellular membrane-bounded organelle;extracellular organelle;extracellular region part;extracellular vesicular exosome;immunological synapse;integral to membrane;intracellula…	3D-structure;Acetylation;Coiledcoil;Completeproteome;Endosome;Iron;Membrane;Phosphoprotein;Referenceproteome;Transmembrane;Transmembranehelix	NC II	8	8	8	39.1	39.1	39.1	29.82	0	86.288	3716600000	92	O70439	O70439	Syntaxin-7	Stx7
					5.84471	5.64623	6.06752					7.9322	7.94398	7.90885														cell part;extracellular membrane-bounded organelle;extracellular organelle;extracellular region part;extracellular vesicular exosome;intracellular organelle part;intracellular part;membrane-bounded organelle;membrane-bounded vesicle;nuclear part;nucleoplasm;organelle;organelle part;vesicle	Acetylation;Allostericenzyme;Completeproteome;NAD;Oxidoreductase;Phosphoprotein;Referenceproteome	NC II	13	13	13	36.5	36.5	36.5	54.831	0	73.585	1392300000	54	O70475	O70475	UDP-glucose 6-dehydrogenase	Ugdh
		6.06655	6.48397	7.40341	7.71867	7.72052	7.78801	7.09153	7.2026	7.34543	7.25118	8.51753	8.49446	8.43867				7.72883	8.20898	8.25186	8.30131	8.23208	7.9963	8.1506	8.16746	8.14139		cell part;clathrin-coated vesicle;coated vesicle;cytoplasm;cytoplasmic membrane-bounded vesicle;cytoplasmic part;cytoplasmic vesicle;cytosol;early endosome;early endosome membrane;early phagosome;endocytic vesicle;endosomal part;endosome;endosome membrane;extracellular membrane-bounded organelle;extracellular organelle;extracellular region part;extracellular vesicular exosome;extrinsic to membran…	Acetylation;Completeproteome;Cytoplasmicvesicle;Endosome;Lipid-binding;Phosphoprotein;Proteintransport;Referenceproteome;Transport;Ublconjugation	NC II	14	14	12	75.3	75.3	71	18.757	0	76.142	10519000000	132	O70492	O70492	Sorting nexin-3	Snx3
				7.27809	7.39261	7.49372	7.2707		6.47616	6.35991	6.50656	8.15311	8.25115	8.14839					8.21569	8.08615	8.09395	7.96718						cell part;cytoplasmic part;early endosome;endosome;extracellular membrane-bounded organelle;extracellular organelle;extracellular region part;extracellular vesicular exosome;extrinsic to membrane;intracellular membrane-bounded organelle;intracellular organelle;intracellular part;membrane part;membrane-bounded organelle;membrane-bounded vesicle;organelle;vesicle	Acetylation;Completeproteome;Lipid-binding;Membrane;Phosphoprotein;Proteintransport;Referenceproteome;Transport	NC II	11	9	9	66.1	61.8	61.8	19.116	0	51.729	4979200000	77	O70493	O70493	Sorting nexin-12	Snx12
												8.73341	8.75215	8.72277														cell part;cytoplasmic part;endoplasmic reticulum membrane;endoplasmic reticulum part;extracellular matrix;extracellular region part;integral to membrane;intracellular organelle part;intracellular part;intrinsic to membrane;membrane;membrane part;organelle membrane;organelle part;proteinaceous extracellular matrix	Alternativesplicing;Completeproteome;Endoplasmicreticulum;Lipidbiosynthesis;Lipidmetabolism;Membrane;NADP;Oxidoreductase;Referenceproteome;Steroidbiosynthesis;Transmembrane;Transmembranehelix	NC II	12	12	12	44.9	44.9	44.9	34.741	0	41.072	8499200000	73	O70503	O70503	Very-long-chain 3-oxoacyl-CoA reductase	Hsd17b12
													6.99171														+	cell part;chromosomal part;chromosome;chromosome, centromeric region;cohesin complex;condensed chromosome;condensed nuclear chromosome;extracellular region part;extracellular space;germ cell nucleus;intracellular membrane-bounded organelle;intracellular non-membrane-bounded organelle;intracellular organelle;intracellular organelle part;intracellular part;lateral element;macromolecular complex;mal…	Cellcycle;Centromere;Chromosome;Chromosomepartition;Completeproteome;Meiosis;Nucleus;Phosphoprotein;Referenceproteome	NC II	2	1	1	1.3	0.6	0.6	141.17	1	-2	123360000	5	O70576	O70576	Cohesin subunit SA-3	Stag3
6.55479	6.41644	6.92227	6.9681	7.44182	7.67607	7.65769	7.66103	7.24445	7.45051	7.58585	7.42256	8.05755	8.0083	7.9746	7.79288	7.65553	7.90494	7.97299	7.91583	8.04234	8.00992	8.06367	7.99712	8.19526	8.14001	8.16664		cell part;cytoplasm;cytoplasmic part;cytosol;cytosolic part;extracellular membrane-bounded organelle;extracellular organelle;extracellular region part;extracellular vesicular exosome;intracellular membrane-bounded organelle;intracellular non-membrane-bounded organelle;intracellular organelle;intracellular organelle part;intracellular part;macromolecular complex;membrane-bounded organelle;membrane…	Chaperone;Completeproteome;Cytoplasm;Mitochondrion;Nucleus;Referenceproteome	NC II	6	6	6	40.9	40.9	40.9	16.534	0	51.64	6084100000	74	O70591	O70591	Prefoldin subunit 2	Pfdn2
6.61293	6.60945	6.8512	6.86821	7.06729	7.22894	7.28409	7.20317	7.29605	7.34628	7.44567	7.51556	7.9855	8.02991	7.94315					7.84321	7.84624	7.90461	7.80599	8.2306	8.17921	8.20984	8.29221		basement membrane;cell part;chromosomal part;condensed chromosome kinetochore;extracellular matrix part;extracellular region part;intracellular non-membrane-bounded organelle;intracellular organelle;intracellular organelle part;intracellular part;kinetochore;macromolecular complex;non-membrane-bounded organelle;organelle;organelle part;protein complex	Centromere;Chromosome;Completeproteome;Developmentalprotein;Kinetochore;Phosphoprotein;Referenceproteome	NC II	10	10	10	33.6	33.6	33.6	32.921	0	189.26	5383000000	85	O88271	O88271	Craniofacial development protein 1	Cfdp1
												7.37328	7.33335	7.20949														cell part;extracellular membrane-bounded organelle;extracellular organelle;extracellular region part;extracellular vesicular exosome;intracellular membrane-bounded organelle;intracellular organelle;intracellular part;membrane-bounded organelle;membrane-bounded vesicle;nucleus;organelle;vesicle	Alternativesplicing;Completeproteome;Metal-binding;Methylation;Nucleus;Phosphoprotein;Polymorphism;Referenceproteome;Repeat;Zinc;Zinc-finger	NC II	5	5	5	5.2	5.2	5.2	184.29	0	13.022	316420000	17	O88286	O88286	Protein Wiz	Wiz
7.47975	7.43082	7.66774	7.56846	7.83527	7.91596	7.90615	7.98917	7.7568	7.81583	7.85585	7.97532	8.12985	8.178	8.11912	8.97936	9.00061	8.97575	8.88667	8.72308	8.7321	8.70788	8.70655	8.91349	8.91559	8.96734	8.92378		extracellular membrane-bounded organelle;extracellular organelle;extracellular region part;extracellular vesicular exosome;membrane-bounded organelle;membrane-bounded vesicle;organelle;vesicle	Completeproteome;Proteomicsidentification;Referenceproteome	NC II	24	24	24	39.4	39.4	39.4	82.595	0	313.48	27110000000	325	O88325	O88325		Naglu
6.83619	6.74445	7.23945	7.26086	8.04669	8.16838	8.11257	8.16498	7.64766	7.79532	7.85008	7.82703	9.1611	9.1396	9.08629	8.56081	8.55308	8.75664	8.74217	9.04556	9.09444	9.04462	9.03822	8.99268	9.02251	9.00621	9.06487		actin cytoskeleton;actin filament;cell junction;cell part;cell projection;cytoplasm;cytoskeletal part;cytoskeleton;extracellular membrane-bounded organelle;extracellular organelle;extracellular region part;extracellular vesicular exosome;intracellular non-membrane-bounded organelle;intracellular organelle;intracellular organelle part;intracellular part;macromolecular complex;membrane-bounded orga…	Acetylation;Actin-binding;Celljunction;Cellprojection;Completeproteome;Cytoplasm;Cytoskeleton;Directproteinsequencing;Phosphoprotein;Referenceproteome;Repeat;WDrepeat	NC II	32	32	32	64.9	64.9	64.9	66.406	0	323.31	63099000000	471	O88342	O88342	WD repeat-containing protein 1	Wdr1
		6.24165	6.25777	6.55479	6.29723							8.35463	8.35683	8.39604														cell part;cytoplasm;cytoplasmic part;cytosol;extracellular membrane-bounded organelle;extracellular organelle;extracellular region part;extracellular vesicular exosome;intracellular part;membrane;membrane-bounded organelle;membrane-bounded vesicle;organelle;plasma membrane;vesicle	Acetylation;Calcium;Cellmembrane;Completeproteome;Cytoplasm;Membrane;Metal-binding;Referenceproteome;Repeat	NC II	12	12	12	75.1	75.1	75.1	28.463	0	110.32	3868300000	81	O88456;Q9D7J7	O88456	Calpain small subunit 1	Capns1
6.18608	6.28169	6.48019	6.4347	7.40456	7.52013	7.53439	7.63018	6.66247	6.84496	6.78514	6.77355	8.42155	8.42622	8.47981	7.77328	7.75834	7.87552	7.91437	8.38554	8.30542	8.38003	8.4483	7.98837	7.9993	7.99944	7.97749		cell junction;cell part;clathrin-coated vesicle;coated vesicle;cytoplasmic membrane-bounded vesicle;cytoplasmic part;cytoplasmic vesicle;extracellular membrane-bounded organelle;extracellular organelle;extracellular region part;extracellular vesicular exosome;intracellular membrane-bounded organelle;intracellular organelle;intracellular organelle part;intracellular part;macromolecular complex;mem…	3D-structure;Acetylation;Celljunction;Completeproteome;Cytoplasm;Cytoplasmicvesicle;Directproteinsequencing;Nucleus;Referenceproteome;Signalosome;Synapse	NC II	27	27	27	80.3	80.3	80.3	46.284	0	156.06	11202000000	213	O88544	O88544	COP9 signalosome complex subunit 4	Cops4
			6.14148	7.33339	7.40116	7.30827	7.31311	6.162	6.15803	6.15008		8.36575	8.34537	8.29021					7.93293	7.82381	7.82017	7.8087						cell part;cytoplasm;extracellular membrane-bounded organelle;extracellular organelle;extracellular region part;extracellular vesicular exosome;intracellular organelle part;intracellular part;macromolecular complex;membrane-bounded organelle;membrane-bounded vesicle;nuclear part;nucleoplasm;organelle;organelle part;protein complex;signalosome;vesicle	Completeproteome;Cytoplasm;Nucleus;Referenceproteome;Signalosome	NC II	11	11	11	43.8	43.8	43.8	35.88	0	71.771	5035100000	87	O88545	O88545	COP9 signalosome complex subunit 6	Cops6
				6.27708		6.53116	6.56115			5.92199	6.56457	7.76002	7.87128	7.84029												7.65281		axon;cell body;cell part;cell projection;cell projection part;cytoplasmic part;cytosol;dendritic spine;extracellular membrane-bounded organelle;extracellular organelle;extracellular region part;extracellular vesicular exosome;integral to membrane;intracellular membrane-bounded organelle;intracellular organelle;intracellular part;intrinsic to membrane;membrane;membrane part;membrane-bounded organe…	3D-structure;Alternativeinitiation;Catecholaminemetabolism;Cellmembrane;Completeproteome;Cytoplasm;Magnesium;Membrane;Metal-binding;Methyltransferase;Neurotransmitterdegradation;Phosphoprotein;Referenceproteome;S-adenosyl-L-methionine;Signal-anchor;Transferase;Transmembrane;Transmembranehelix	NC II	7	7	7	45.3	45.3	45.3	29.486	0	32.351	1402200000	31	O88587	O88587	Catechol O-methyltransferase	Comt
	5.46532	5.63555	5.98251	6.23644	6.3378	6.11661	6.35734		6.14248	6.22045	6.03635	7.85233	7.92402	7.90116				7.37515	7.17682	7.13069	7.05469			7.6258				cell part;cytoplasm;cytoplasmic part;cytosol;early endosome;endosome;extracellular membrane-bounded organelle;extracellular organelle;extracellular region part;extracellular vesicular exosome;intracellular membrane-bounded organelle;intracellular organelle;intracellular part;membrane;membrane-bounded organelle;membrane-bounded vesicle;organelle;vesicle	Acetylation;Alternativesplicing;Completeproteome;Cytoplasm;Membrane;Phosphoprotein;Proteintransport;Referenceproteome;Transport	NC II	11	11	11	34.6	34.6	34.6	54.325	0	90.091	1807300000	64	O88746	O88746	Target of Myb protein 1	Tom1
7.53523	7.51487	7.7684	7.75187	8.2847	8.34484	8.34963	8.3605	8.11859	8.14283	8.16325	8.26385	8.84972	8.82807	8.78321	9.08728	9.09985	9.06726	9.05507	9.02666	9.047	9.03105	9.01891	9.16044	9.05442	9.13767	9.17499		cell part;cytoplasm;cytoplasmic part;cytosol;extracellular membrane-bounded organelle;extracellular organelle;extracellular region part;extracellular vesicular exosome;intracellular membrane-bounded organelle;intracellular organelle;intracellular part;membrane-bounded organelle;membrane-bounded vesicle;microbody;mitochondrion;organelle;peroxisome;vesicle	3D-structure;Acetylation;Completeproteome;Cytoplasm;Directproteinsequencing;Glyoxylatebypass;Magnesium;Manganese;Metal-binding;NADP;Oxidoreductase;Phosphoprotein;Referenceproteome;Tricarboxylicacidcycle	NC II	31	31	30	69.1	69.1	66.9	46.674	0	323.31	59915000000	539	O88844	O88844	Isocitrate dehydrogenase [NADP] cytoplasmic	Idh1
												7.38337	7.42103	7.29068														axonemal microtubule;axoneme;axoneme part;cell part;cell projection;cell projection membrane;cell projection part;cilium;cilium membrane;cilium part;cytoplasm;cytoplasmic part;cytoskeletal part;cytosol;extracellular membrane-bounded organelle;extracellular organelle;extracellular region part;extracellular vesicular exosome;intracellular organelle part;intracellular part;macromolecular complex;mem…	Alternativesplicing;Cellmembrane;Cellprojection;Ciliumbiogenesis/degradation;Completeproteome;Cytoplasm;Cytoskeleton;GTP-binding;Lipoprotein;Magnesium;Membrane;Metal-binding;Myristate;Nucleotide-binding;Proteintransport;Referenceproteome;Transport	NC II	6	6	6	29.6	29.6	29.6	20.959	0	9.3688	365740000	17	O88848	O88848	ADP-ribosylation factor-like protein 6	Arl6
		6.05215	6.05919	6.53799	6.72264	6.63719	6.79684	6.41332		6.68144		7.40355	7.31107	7.39307														cell part;cytoplasm;extracellular membrane-bounded organelle;extracellular organelle;extracellular region part;extracellular vesicular exosome;intracellular membrane-bounded organelle;intracellular non-membrane-bounded organelle;intracellular organelle;intracellular organelle part;intracellular part;membrane-bounded organelle;membrane-bounded vesicle;non-membrane-bounded organelle;nuclear part;nu…	Completeproteome;Cytoplasm;Directproteinsequencing;Hydrolase;Nucleus;Phosphoprotein;Referenceproteome	NC II	3	3	3	31.2	31.2	31.2	20.911	0	14.814	660120000	22	O88851	O88851	Putative hydrolase RBBP9	Rbbp9
												6.83268	6.89274	7.05767														apoptosome;cell part;cytoplasmic part;cytosol;cytosolic part;extracellular membrane-bounded organelle;extracellular organelle;extracellular region part;extracellular vesicular exosome;intracellular membrane-bounded organelle;intracellular organelle;intracellular part;macromolecular complex;membrane-bounded organelle;membrane-bounded vesicle;nucleus;organelle;protein complex;vesicle	3D-structure;Alternativesplicing;Apoptosis;ATP-binding;Calcium;Completeproteome;Cytoplasm;Nucleotide-binding;Referenceproteome;Repeat;WDrepeat	NC II	3	3	3	3.8	3.8	3.8	141	0	11.039	138700000	12	O88879	O88879	Apoptotic protease-activating factor 1	Apaf1
				6.30657					6.37641		6.45291	8.06718	7.94795	7.92124														basolateral plasma membrane;cell junction;cell part;cell projection;cell-cell junction;cytoplasm;cytoskeletal part;extracellular membrane-bounded organelle;extracellular organelle;extracellular region part;extracellular vesicular exosome;intracellular organelle part;intracellular part;macromolecular complex;membrane;membrane part;membrane-bounded organelle;membrane-bounded vesicle;MPP7-DLG1-LIN7 …	3D-structure;Acetylation;Celljunction;Cellmembrane;Completeproteome;Directproteinsequencing;Exocytosis;Membrane;Postsynapticcellmembrane;Proteintransport;Referenceproteome;Synapse;Synaptosome;Tightjunction;Transport	NC II	8	8	8	49.7	49.7	49.7	21.834	0	16.156	1590300000	44	O88952;Q8JZS0;O88951	O88952	Protein lin-7 homolog C	Lin7c
7.01267	7.09882	7.1784	7.21463	7.72366	7.97191	7.81345	7.97124	7.89806	7.96625	8.06149	8.10151	8.21354	8.22717	8.18213	8.45646	8.52478	8.41429	8.36793	8.2655	8.37954	8.34161	8.35771	8.5783	8.59159	8.6851	8.66242		cell part;cytoplasm;extracellular membrane-bounded organelle;extracellular organelle;extracellular region part;extracellular vesicular exosome;intracellular part;membrane-bounded organelle;membrane-bounded vesicle;organelle;vesicle	Carbohydratemetabolism;Completeproteome;Cytoplasm;Hydrolase;Referenceproteome	NC II	16	16	14	83.7	83.7	75.8	32.549	0	323.31	15636000000	255	O88958	O88958	Glucosamine-6-phosphate isomerase 1	Gnpda1
7.64907	7.53764	7.80634	7.74422	8.30608	8.377	8.45206	8.49333	8.09788	8.26597	8.26545	8.22801	9.28816	9.22081	9.22079	9.10981	9.00898	9.01828	8.98233	9.18236	9.28097	9.18924	9.12697	9.23583	9.26564	9.24165	9.21421		actin filament;axon;cell cortex part;cell junction;cell leading edge;cell part;cell projection;cell-cell junction;cortical actin cytoskeleton;cortical cytoskeleton;cytoplasm;cytoplasmic membrane-bounded vesicle;cytoplasmic part;cytoplasmic vesicle;cytoplasmic vesicle membrane;cytoplasmic vesicle part;cytoskeletal part;cytoskeleton;early endosome;endocytic vesicle;endocytic vesicle membrane;endoso…	3D-structure;Acetylation;Actin-binding;Coiledcoil;Completeproteome;Cytoplasm;Cytoplasmicvesicle;Cytoskeleton;Directproteinsequencing;Membrane;Phosphoprotein;Referenceproteome;Repeat;Ublconjugation;WDrepeat	NC II	30	30	29	56.8	56.8	55.3	50.989	0	204.53	92618000000	365	O89053	O89053	Coronin-1A	Coro1a
			5.80308	6.38856	6.07335					6.05154	6.12937	7.33864	7.25854	7.26788														cell part;cytoplasm;extracellular membrane-bounded organelle;extracellular organelle;extracellular region part;extracellular vesicular exosome;intracellular membrane-bounded organelle;intracellular organelle;intracellular part;membrane;membrane-bounded organelle;membrane-bounded vesicle;nucleus;organelle;vesicle	Acetylation;Completeproteome;Cytoplasm;Membrane;Metal-binding;Nucleus;Referenceproteome;Zinc	NC II	4	4	4	14.5	14.5	14.5	45.341	0	9.6264	422250000	15	O89112	O89112	LanC-like protein 1	Lancl1
												8.62341	8.63993	8.99138														cell part;cytoplasmic part;extracellular membrane-bounded organelle;extracellular organelle;extracellular region part;extracellular vesicular exosome;integral to membrane;intracellular membrane-bounded organelle;intracellular organelle;intracellular organelle part;intracellular part;intrinsic to membrane;macromolecular complex;membrane;membrane part;membrane-bounded organelle;membrane-bounded ves…	Completeproteome;Copper;Directproteinsequencing;Electrontransport;Membrane;Metal-binding;Mitochondrion;Mitochondrioninnermembrane;Referenceproteome;Respiratorychain;Transmembrane;Transmembranehelix;Transport	NC II	6	6	6	44.9	44.9	44.9	25.976	0	155.31	9905600000	42	P00405	P00405	Cytochrome c oxidase subunit 2	Mtco2
7.8929	7.77821	8.04883	8.07092	8.20474	8.2733	8.33395	8.39113	7.72053	7.81227	7.98156	7.96481	8.77196	8.71212	8.61683	9.11113	8.98575	9.03631	9.01553	8.6726	8.73132	8.71312	8.72308	8.51012	8.44932	8.58174	8.54425		cell part;cytoplasm;cytoplasmic part;cytosol;extracellular membrane-bounded organelle;extracellular organelle;extracellular region part;extracellular vesicular exosome;intracellular part;membrane-bounded organelle;membrane-bounded vesicle;organelle;vesicle	Acetylation;Completeproteome;Cytoplasm;Directproteinsequencing;Glycosyltransferase;Magnesium;Metal-binding;Nucleotide-binding;Purinesalvage;Referenceproteome;Transferase	NC II	13	13	13	74.8	74.8	74.8	24.57	0	207.17	31053000000	267	P00493	P00493	Hypoxanthine-guanine phosphoribosyltransferase	Hprt1
7.91214	7.93499	7.84791	7.90529	8.28488	8.59011	8.57928	8.53768	8.16394	8.06703	8.13789	8.05408	7.97802	7.92979	7.92712	9.03941	9.06707	8.86717	8.86854	8.78265	8.8362	8.82478	8.79347	8.91496	8.80975	8.92352	8.80932		apical part of cell;axon;basolateral plasma membrane;cell part;cell projection;cytoplasm;cytoplasmic part;cytosol;extracellular membrane-bounded organelle;extracellular organelle;extracellular region part;extracellular space;extracellular vesicular exosome;intracellular part;membrane;membrane part;membrane-bounded organelle;membrane-bounded vesicle;microvillus;myelin sheath;neuron projection;orga…	Acetylation;Cellmembrane;Completeproteome;Cytoplasm;Directproteinsequencing;Lyase;Membrane;Metal-binding;Phosphoprotein;Referenceproteome;Zinc	NC II	13	13	13	64.6	64.6	64.6	29.032	0	234.34	29989000000	225	P00920	P00920	Carbonic anhydrase 2	Ca2
7.01013	6.9404	7.05461	7.12701	7.01787	7.30705	7.31218	7.27855	6.72235	6.88775	6.97949	7.05664	7.72788	7.72207	7.65043	8.33802	8.32917	8.30903	8.29265	7.9556	8.00813	7.95259	7.96952	7.9769	7.9193	7.95245	7.97054		cell body;cell junction;cell part;cell projection cytoplasm;cell projection part;cell surface;cytoplasm;cytoplasmic membrane-bounded vesicle lumen;cytoplasmic part;cytoplasmic vesicle part;cytosol;dendrite cytoplasm;external side of plasma membrane;extracellular region part;extracellular space;intracellular membrane-bounded organelle;intracellular organelle;intracellular organelle part;intracellu…	3D-structure;Acetylation;Celladhesion;Celljunction;Cellmembrane;Completeproteome;Cytoplasm;Cytoplasmicvesicle;Hydrolase;Membrane;Metal-binding;Nucleotidemetabolism;Referenceproteome;Zinc	NC II	17	17	17	50.6	50.6	50.6	39.991	0	143.96	5115000000	164	P03958	P03958	Adenosine deaminase	Ada
6.69135	6.66624	7.38543	7.01753	7.93083	8.10479	7.90764	8.12261	7.60728	7.68132	7.64961	7.54125	8.16551	8.13868	8.11042	8.02383	8.04524	8.30557	8.19056	8.30257	8.25419	8.18949	8.2333	8.20645	8.18193	8.13075	8.11889		cell part;cytoplasm;extracellular membrane-bounded organelle;extracellular organelle;extracellular region part;extracellular vesicular exosome;intracellular organelle part;intracellular part;membrane-bounded organelle;membrane-bounded vesicle;nuclear part;nucleoplasm;organelle;organelle part;vesicle	3D-structure;Acetylation;Completeproteome;Cytoplasm;Directproteinsequencing;Lipid-binding;Nucleus;Phosphoprotein;Referenceproteome;Transport	NC II	9	9	9	67.4	67.4	67.4	14.65	0	30.339	9599000000	118	P04117;P24526;O08716;A0A0A6YW05	P04117	Fatty acid-binding protein, adipocyte	Fabp4
				6.44871				6.37103	6.92031	6.81296	6.72715	7.36146	7.3719	7.43634									7.56519	7.65333	7.68215	7.53108		cell part;cell surface;cytoplasmic part;endoplasmic reticulum;endosome;external side of plasma membrane;extracellular membrane-bounded organelle;extracellular organelle;extracellular region part;extracellular vesicular exosome;Golgi apparatus;integral to membrane;integral to plasma membrane;intracellular membrane-bounded organelle;intracellular organelle;intracellular part;intrinsic to membrane;i…	Adaptiveimmunity;Alternativesplicing;Chaperone;Completeproteome;Disulfidebond;Glycoprotein;Immunity;Membrane;Phosphoprotein;Proteoglycan;Referenceproteome;Signal-anchor;Transmembrane;Transmembranehelix	NC II	9	9	9	39.8	39.8	39.8	31.557	0	25.658	966730000	41	P04441	P04441	H-2 class II histocompatibility antigen gamma chain	Cd74
7.33003	7.3792	7.58128	7.51468	8.13881	8.14903	8.2334	8.29758	7.7813	7.93494	8.0782	7.96748	8.51274	8.53633	8.47838	8.86347	8.90656	8.83561	8.78623	8.90377	8.85666	8.94369	8.87984	8.98759	8.90288	8.9805	8.96606		axon;cell part;cell projection;cytoplasmic part;extracellular membrane-bounded organelle;extracellular organelle;extracellular region part;extracellular vesicular exosome;intracellular membrane-bounded organelle;intracellular organelle;intracellular part;membrane-bounded organelle;membrane-bounded vesicle;mitochondrion;neuron projection;organelle;vesicle	Acetylation;Completeproteome;Directproteinsequencing;Glycolysis;Lyase;Phosphoprotein;Referenceproteome;Schiffbase	NC II	32	25	25	78.8	66.9	66.9	39.394	0	323.31	39885000000	399	P05063	P05063	Fructose-bisphosphate aldolase C	Aldoc
5.98809	6.00847	6.42251	6.46455	6.72006	6.99796	6.91589	7.42542	6.3788	6.50398	6.33015	6.57552	8.34821	8.30773	8.33411		7.45518	7.64742	7.66144		7.72323	7.63791	8.03403	7.56664	7.61814	7.41179	7.56751		AMP-activated protein kinase complex;cell part;centrosome;cytoplasm;cytoplasmic part;cytoskeletal part;cytosol;extracellular membrane-bounded organelle;extracellular organelle;extracellular region part;extracellular vesicular exosome;intracellular membrane-bounded organelle;intracellular non-membrane-bounded organelle;intracellular organelle;intracellular organelle part;intracellular part;macromo…	3D-structure;Alternativesplicing;ATP-binding;cAMP;Cellmembrane;Cellprojection;Cilium;Completeproteome;Cytoplasm;Flagellum;Kinase;Lipoprotein;Membrane;Mitochondrion;Myristate;Nucleotide-binding;Nucleus;Phosphoprotein;Referenceproteome;Serine/threonine-proteinkinase;Transferase	NC II	15	15	5	34.5	34.5	13.4	40.57	0	70.41	5337800000	95	P05132	P05132	cAMP-dependent protein kinase catalytic subunit alpha	Prkaca
8.46876	8.40934	8.53584	8.47676	7.92659	8.12431	8.19921	8.16185	6.9546	6.99059	6.91785	6.91575	8.64611	8.65974	8.68958	9.81226	9.82901	9.72072	9.68243	8.84463	8.87265	8.91068	8.87178	8.35793	8.17137	8.20788	8.1285		axon part;axon terminus;cell part;cell projection part;cytoplasm;cytoplasmic part;cytosol;extracellular membrane-bounded organelle;extracellular organelle;extracellular region part;extracellular vesicular exosome;intracellular membrane-bounded organelle;intracellular organelle;intracellular part;lysosome;lytic vacuole;membrane-bounded organelle;membrane-bounded vesicle;neuron projection terminus;…	Amino-acidbiosynthesis;Aminotransferase;Completeproteome;Cytoplasm;Directproteinsequencing;Pyridoxalphosphate;Referenceproteome;Transferase	NC II	23	23	23	70	70	70	46.247	0	323.31	56580000000	344	P05201	P05201	Aspartate aminotransferase, cytoplasmic	Got1
8.34056	8.12133	8.39342	8.3707	8.09576	8.11521	8.25191	7.9961	7.3437	7.14576	6.93384	7.13459	9.39738	9.36922	9.44929	9.80017	9.76145	9.57038	9.5388	8.91122	8.93367	8.91074	8.86975	8.5085	8.32852	8.24888	8.32058		cell part;cytoplasmic part;extracellular membrane-bounded organelle;extracellular organelle;extracellular region part;extracellular vesicular exosome;intracellular membrane-bounded organelle;intracellular organelle;intracellular organelle lumen;intracellular organelle part;intracellular part;membrane;membrane-bounded organelle;membrane-bounded vesicle;membrane-enclosed lumen;mitochondrial inner m…	3D-structure;Acetylation;Aminotransferase;Cellmembrane;Completeproteome;Directproteinsequencing;Lipidtransport;Membrane;Mitochondrion;Nitration;Phosphoprotein;Pyridoxalphosphate;Referenceproteome;Transferase;Transitpeptide;Transport	NC II	32	32	32	72.3	72.3	72.3	47.411	0	323.31	93385000000	513	P05202	P05202	Aspartate aminotransferase, mitochondrial	Got2
7.67558	7.70842	8.0655	8.14239	8.54743	8.74749	8.76873	8.79639	8.16882	8.315	8.39695	8.42259	9.9766	9.93732	9.94369	9.28454	9.27483	9.40685	9.45312	9.45226	9.45679	9.44004	9.44464	9.29715	9.35075	9.36342	9.3611		cell part;cytoplasmic microtubule;cytoplasmic part;cytoskeletal part;cytosol;extracellular membrane-bounded organelle;extracellular organelle;extracellular region part;extracellular vesicular exosome;intracellular organelle part;intracellular part;macromolecular complex;membrane-bounded organelle;membrane-bounded vesicle;microtubule;myelin sheath;organelle;organelle part;protein complex;vesicle	Acetylation;Completeproteome;Cytoplasm;Cytoskeleton;Directproteinsequencing;GTP-binding;Isopeptidebond;Methylation;Microtubule;Nitration;Nucleotide-binding;Phosphoprotein;Referenceproteome;Ublconjugation	NC II	28	28	0	60.5	60.5	0	50.151	0	323.31	258570000000	856	P05213;A0A2R8VHF3	P05213	Tubulin alpha-1B chain	Tuba1b
8.9767	8.87819	9.06781	9.15978	9.56015	9.63181	9.63416	9.66122	9.0735	9.10684	9.18735	9.26635	9.86298	9.8901	9.87202	10.2704	10.1796	10.1123	10.2112	10.1972	10.1846	10.1924	10.1517	10.0043	9.9331	10.0045	10.0822		cell part;cell projection;cell projection part;cilium;cytoplasm;cytoplasmic part;cytosol;extracellular membrane-bounded organelle;extracellular organelle;extracellular region part;extracellular vesicular exosome;flagellar fibrous sheath;flagellum part;intracellular membrane-bounded organelle;intracellular organelle;intracellular organelle part;intracellular part;membrane;membrane-bounded organell…	3D-structure;Acetylation;Completeproteome;Cytoplasm;Directproteinsequencing;NAD;Oxidoreductase;Phosphoprotein;Referenceproteome;Ublconjugation	NC II	34	34	31	89.8	89.8	85.8	36.498	0	323.31	697850000000	879	P06151;P00342	P06151	L-lactate dehydrogenase A chain	Ldha
		5.47129										7.96803	7.96454	7.90508														apical part of cell;cell junction;cell part;cell surface;cell-cell junction;cytoplasmic part;extracellular membrane-bounded organelle;extracellular organelle;extracellular region part;extracellular vesicular exosome;integral to membrane;intercellular canaliculus;intracellular membrane-bounded organelle;intracellular organelle;intracellular part;intrinsic to membrane;membrane;membrane part;membran…	3D-structure;ATP-binding;Cellmembrane;Completeproteome;Directproteinsequencing;Glycoprotein;Hydrolase;Membrane;Nucleotide-binding;Phosphoprotein;Referenceproteome;Repeat;Transmembrane;Transmembranehelix;Transport	NC II	17	17	17	16.3	16.3	16.3	140.99	0	53.365	1392700000	48	P06795;P21447;P21440	P06795;P21447	Multidrug resistance protein 1B;Multidrug resistance protein 1A	Abcb1b;Abcb1a
9.43891	9.52316	9.70559	9.6596	9.82977	10.0237	10.002	10.045	9.95242	9.79495	9.88989	10.008	9.48474	9.43654	9.45933	10.3211	10.353	10.2794	10.2383	10.0634	10.041	10.0132	10.1724	10.1724	10.0955	10.0991	10.0194		cell part;cell projection;cytoplasmic part;extracellular membrane-bounded organelle;extracellular organelle;extracellular region part;extracellular space;extracellular vesicular exosome;intracellular membrane-bounded organelle;intracellular organelle;intracellular part;membrane-bounded organelle;membrane-bounded vesicle;neuron projection;nucleus;organelle;perinuclear region of cytoplasm;vesicle	Acetylation;Calcium;Completeproteome;Directproteinsequencing;Metal-binding;Referenceproteome;Repeat	NC II	11	11	11	64.4	64.4	64.4	11.721	0	168.43	557950000000	255	P07091	P07091	Protein S100-A4	S100a4
				6.147	6.37024	6.44193	6.32885		5.53446			8.71471	8.65132	8.71779					7.53043	7.61079	7.60358	7.53612						cell body;cell part;cell projection;cytoplasm;envelope;extracellular membrane-bounded organelle;extracellular organelle;extracellular region part;extracellular vesicular exosome;intracellular organelle part;intracellular part;membrane-bounded organelle;membrane-bounded vesicle;neuronal cell body;nuclear envelope;nuclear part;organelle;organelle envelope;organelle part;vesicle	Acetylation;Allostericenzyme;ATP-binding;Completeproteome;Cytoplasm;Disulfidebond;DNAreplication;Nucleotide-binding;Oxidoreductase;Referenceproteome	NC II	32	32	32	52	52	52	90.209	0	246.2	8524200000	179	P07742	P07742	Ribonucleoside-diphosphate reductase large subunit	Rrm1
7.5876	7.59301	7.93442	8.04875	8.66972	8.80953	8.81939	8.81953	8.27793	8.19934	8.365	8.41576	9.60437	9.57995	9.54339	9.26451	9.2897	9.37654	9.45312	9.62128	9.65095	9.67791	9.65406	9.54316	9.47722	9.55452	9.54494		apical plasma membrane;basolateral plasma membrane;brush border membrane;cell body;cell part;cell projection;cell projection membrane;cell projection part;cell surface;cytoplasm;cytoplasmic membrane-bounded vesicle;cytoplasmic part;cytoplasmic vesicle;cytosol;extracellular matrix;extracellular membrane-bounded organelle;extracellular organelle;extracellular region part;extracellular vesicular exo…	Acetylation;ATP-binding;Cellmembrane;Chaperone;Completeproteome;Cytoplasm;Directproteinsequencing;Membrane;Nucleotide-binding;Phosphoprotein;Referenceproteome;S-nitrosylation;Stressresponse;Ublconjugation	NC II	63	44	44	68.6	52	52	84.787	0	323.31	215890000000	938	P07901;REV__Q8BL66	P07901	Heat shock protein HSP 90-alpha	Hsp90aa1
	5.87634	6.50415		7.35162	7.73181	7.60247	7.49053	7.1503		7.30458		8.49372	8.54352	8.74299			7.74704		8.25435	8.37367	8.33921	8.25281	7.97586					cell part;cytoplasm;extracellular membrane-bounded organelle;extracellular organelle;extracellular region part;extracellular vesicular exosome;intracellular organelle part;intracellular part;membrane-bounded organelle;membrane-bounded vesicle;nuclear part;nucleoplasm;organelle;organelle part;vesicle	Acetylation;Completeproteome;Cytoplasm;Glycosyltransferase;Phosphoprotein;Purinesalvage;Referenceproteome;Transferase	NC II	12	12	12	74.4	74.4	74.4	19.724	0	109.99	11116000000	109	P08030	P08030	Adenine phosphoribosyltransferase	Aprt
				7.94238	8.00719	8.07438	7.93114	7.45401	7.86289	7.93795	7.92018	8.77922	8.81391	8.89823					8.09785	8.07943	8.03583	8.02098	8.10938	8.19123	8.16897	8.15403		cell part;extracellular membrane-bounded organelle;extracellular organelle;extracellular region part;extracellular vesicular exosome;extrinsic to membrane;extrinsic to plasma membrane;membrane part;membrane raft;membrane-bounded organelle;membrane-bounded vesicle;organelle;plasma membrane part;vesicle	Acetylation;Completeproteome;Referenceproteome;Repeat	NC II	5	5	5	54.6	54.6	54.6	11.186	0	86.876	15434000000	149	P08207	P08207	Protein S100-A10	S100a10
9.09847	8.93169	9.13893	9.1529	8.6317	8.73611	8.71588	8.66048	8.34768	8.42384	8.57376	8.53769	9.225	9.26792	9.21522	10.0711	10.041	9.87768	9.86197	9.14383	9.06874	9.0013	8.98868	9.06648	9.00582	9.06168	9.03056		cell body;cell part;cell projection cytoplasm;cell projection part;cytoplasm;cytoplasmic membrane-bounded vesicle;cytoplasmic part;cytoplasmic vesicle;cytosol;dendrite cytoplasm;dense core granule;extracellular matrix;extracellular membrane-bounded organelle;extracellular organelle;extracellular region part;extracellular space;extracellular vesicular exosome;intracellular membrane-bounded organel…	3D-structure;Acetylation;Antioxidant;Completeproteome;Copper;Cytoplasm;Directproteinsequencing;Disulfidebond;Lipoprotein;Metal-binding;Nucleus;Oxidoreductase;Palmitate;Phosphoprotein;Referenceproteome;Zinc	NC II	17	17	17	63	63	63	15.942	0	323.31	120510000000	258	P08228	P08228	Superoxide dismutase [Cu-Zn]	Sod1
7.91997	7.94392	8.10274	8.1383	8.74939	8.90906	8.90267	8.8772	8.74948	8.76257	8.82814	8.86867	9.54094	9.57501	9.56092	9.38419	9.27228	9.26114	9.22178	9.48986	9.53275	9.52684	9.54322	9.83161	9.73305	9.81719	9.83045		cell part;cytoplasmic part;extracellular membrane-bounded organelle;extracellular organelle;extracellular region part;extracellular vesicular exosome;intracellular membrane-bounded organelle;intracellular organelle;intracellular organelle lumen;intracellular organelle part;intracellular part;membrane;membrane-bounded organelle;membrane-bounded vesicle;membrane-enclosed lumen;mitochondrial inner m…	Acetylation;Completeproteome;Directproteinsequencing;Glycoprotein;Mitochondrion;NAD;Oxidoreductase;Referenceproteome;Transitpeptide;Tricarboxylicacidcycle	NC II	20	20	20	66.6	66.6	66.6	35.611	0	323.31	213400000000	544	P08249	P08249	Malate dehydrogenase, mitochondrial	Mdh2
				6.57087	6.79146	6.59966	6.64022					7.93978	7.97051	7.96314														cell part;cytoplasmic part;extracellular membrane-bounded organelle;extracellular organelle;extracellular region part;extracellular vesicular exosome;Golgi apparatus;Golgi apparatus part;Golgi membrane;intracellular membrane-bounded organelle;intracellular organelle;intracellular organelle part;intracellular part;membrane;membrane-bounded organelle;membrane-bounded vesicle;organelle;organelle mem…	Acetylation;Alternativesplicing;Cellmembrane;Completeproteome;Directproteinsequencing;Golgiapparatus;GTP-binding;Lipoprotein;Membrane;Methylation;Nucleotide-binding;Palmitate;Prenylation;Proto-oncogene;Referenceproteome;S-nitrosylation	NC II	7	7	4	45	45	19	21.199	0	24.504	1603800000	26	P08556;Q61411	P08556;Q61411	GTPase NRas;GTPase HRas;GTPase HRas, N-terminally processed	Nras;Hras
6.09694	6.16953	6.1322	6.24047	6.78886	6.96545	7.12662	7.14351	6.73884	6.90621	6.96408	6.9547	9.08686	9.07864	9.02837	7.80344	7.81952	7.63087	7.70429	7.5752	7.70037	7.71588	7.73188	7.87019	7.86731	7.87254	7.81419		acrosomal vesicle;apical plasma membrane;axoneme;cell body;cell part;cell projection;cell projection part;centrosome;cilium;cytoplasm;cytoplasmic membrane-bounded vesicle;cytoplasmic part;cytoplasmic vesicle;cytoskeletal part;cytosol;dendrite;extracellular membrane-bounded organelle;extracellular organelle;extracellular region part;extracellular vesicular exosome;extrinsic to internal side of pla…	3D-structure;Alternativesplicing;Cellcycle;Celldivision;Cellmembrane;Completeproteome;Cytoplasm;Cytoskeleton;Directproteinsequencing;GTP-binding;Lipoprotein;Magnesium;Membrane;Metal-binding;Myristate;Nucleotide-binding;Nucleus;Palmitate;Phosphoprotein;Referenceproteome;Sensorytransduction;Transducer;Vision	NC II	20	20	14	63.1	63.1	45.6	40.489	0	323.31	21176000000	236	P08752;B2RSH2;P18872;P20612;P50149;Q3V3I2	P08752	Guanine nucleotide-binding protein G(i) subunit alpha-2	Gnai2
													7.1823	7.09202														cell part;cell projection;cell projection part;cilium;cytoplasm;extracellular membrane-bounded organelle;extracellular organelle;extracellular region part;extracellular vesicular exosome;flagellar fibrous sheath;flagellum part;intracellular membrane-bounded organelle;intracellular organelle;intracellular organelle part;intracellular part;membrane-bounded organelle;membrane-bounded vesicle;microtu…	3D-structure;Acetylation;ATP-binding;Completeproteome;Cytoplasm;Glycolysis;Kinase;Nucleotide-binding;Phosphoprotein;Referenceproteome;Transferase	NC II	9	2	2	20.4	6	6	44.852	0	13.87	183940000	6	P09041	P09041	Phosphoglycerate kinase 2	Pgk2
7.65206	7.64548	7.93748	8.1364	8.81121	8.88687	8.95939	8.92945	8.55275	8.58878	8.70345	8.78072	9.68237	9.68854	9.65205	9.45232	9.49758	9.55146	9.58932	9.80879	9.77524	9.80963	9.76914	9.92236	9.91044	9.91715	9.92317		cell cortex;cell part;cytoplasmic part;extracellular membrane-bounded organelle;extracellular organelle;extracellular region part;extracellular vesicular exosome;intracellular membrane-bounded organelle;intracellular non-membrane-bounded organelle;intracellular organelle;intracellular organelle part;intracellular part;macromolecular complex;membrane;membrane-bounded organelle;membrane-bounded ves…	Acetylation;Completeproteome;Cytoplasm;Directproteinsequencing;DNA-binding;Methylation;Nucleus;Phosphoprotein;Referenceproteome;Repeat;RNA-binding	NC II	41	41	41	45.5	45.5	45.5	76.722	0	323.31	340840000000	699	P09405	P09405	Nucleolin	Ncl
7.6337	7.60105	7.65911	7.82059	7.83999	7.88748	7.86557	7.82599	7.29166	7.31599	7.36818	7.47222	9.23047	9.21895	9.21743	8.91138	8.94248	8.71929	8.75452	8.52076	8.61274	8.57032	8.40875	8.25486	8.17295	8.22835	8.23099		cell part;cytoplasmic membrane-bounded vesicle lumen;cytoplasmic part;cytoplasmic vesicle part;endocytic vesicle lumen;extracellular membrane-bounded organelle;extracellular organelle;extracellular region;extracellular region part;extracellular vesicular exosome;intracellular membrane-bounded organelle;intracellular organelle;intracellular organelle part;intracellular part;membrane-bounded organe…	3D-structure;Acetylation;Completeproteome;Directproteinsequencing;Iron;Ironstorage;Metal-binding;Oxidoreductase;Referenceproteome	NC II	16	16	16	72	72	72	21.066	0	185.63	44440000000	277	P09528	P09528	Ferritin heavy chain;Ferritin heavy chain, N-terminally processed	Fth1
6.21854	6.18977	6.77898	7.23142	7.79615	7.92154	7.97365	7.98794	7.43851	7.54816	7.62059	7.63183	8.47465	8.41085	8.45932			7.92902	8.3958	8.39981	8.43696	8.44885	8.48136	8.38895	8.37317	8.379	8.38083		cell part;cytoplasmic part;extracellular membrane-bounded organelle;extracellular organelle;extracellular region part;extracellular vesicular exosome;intracellular membrane-bounded organelle;intracellular non-membrane-bounded organelle;intracellular organelle;intracellular organelle part;intracellular part;membrane;membrane-bounded organelle;membrane-bounded vesicle;mitochondrial inner membrane;m…	Acetylation;Completeproteome;Directproteinsequencing;Manganese;Metal-binding;Mitochondrion;Nitration;Oxidoreductase;Referenceproteome;Transitpeptide	NC II	10	10	10	54.5	54.5	54.5	24.603	0	223.29	14691000000	153	P09671	P09671	Superoxide dismutase [Mn], mitochondrial	Sod2
												7.5231	7.59153	7.59997														cell part;cytoplasmic part;endosomal part;endosome membrane;ESCRT III complex;extracellular membrane-bounded organelle;extracellular organelle;extracellular region part;extracellular vesicular exosome;intracellular organelle part;intracellular part;late endosome membrane;macromolecular complex;membrane;membrane part;membrane-bounded organelle;membrane-bounded vesicle;organelle;organelle membrane;…	Coiledcoil;Completeproteome;Endosome;Lipoprotein;Membrane;Myristate;Proteintransport;Referenceproteome;Transport;Ublconjugation	NC II	4	4	4	17	17	17	23.415	0.00022129	5.0995	588430000	9	P0C0A3	P0C0A3	Charged multivesicular body protein 6	Chmp6
7.32066	6.69168	7.07221	7.47702	8.28628	8.26564	8.44476	8.6906	7.61708	7.75053	7.99377	7.77247	8.76007	8.82655	8.95841	8.16319			8.11992	8.59589	8.44381	8.44881	8.6493	8.53096	8.62212	8.68814	8.54837		cell part;chromatin;chromosomal part;euchromatin;extracellular membrane-bounded organelle;extracellular organelle;extracellular region part;extracellular vesicular exosome;heterochromatin;intracellular membrane-bounded organelle;intracellular organelle;intracellular organelle part;intracellular part;macromolecular complex;membrane-bounded organelle;membrane-bounded vesicle;nuclear chromatin;nucle…	Acetylation;Chromosome;Completeproteome;Developmentalprotein;DNA-binding;Isopeptidebond;Nucleosomecore;Nucleus;Referenceproteome;Ublconjugation	NC II	6	4	4	53.9	46.9	46.9	13.509	0	62.628	25936000000	89	Q3THW5;P0C0S6	Q3THW5;P0C0S6	Histone H2A.V;Histone H2A.Z	H2afv;H2afz
9.15643	9.31213	9.45171	9.46153	8.38945	8.6062	8.65534	8.80299	8.54995	8.71144	8.7749	8.79987	9.38924	9.35581	9.22316	9.99376	10.1969	10.0887	10.2955	8.94972	9.02057	9.2513	9.34038	9.3692	9.29504	9.39199	9.39639		extracellular membrane-bounded organelle;extracellular organelle;extracellular region part;extracellular vesicular exosome;membrane-bounded organelle;membrane-bounded vesicle;organelle;vesicle	Calcium;Completeproteome;Metal-binding;Referenceproteome;Repeat	NC II	16	16	15	91.3	91.3	86.6	16.837	0	323.31	162270000000	411	P0DP28;P0DP27;P0DP26;Q9D6P8	P0DP28;P0DP27;P0DP26
6.79272	6.35761	6.85783	6.57272	7.39037	7.46991	7.52319	7.50852	7.58861	7.73547	7.88276	7.90255	9.83852	9.86652	9.80275	8.35963	7.98969	8.2393	7.99169	8.63415	8.51919	8.5395	8.54672	8.7941	8.79341	8.83283	8.7788		adherens junction;anchoring junction;basolateral plasma membrane;cell junction;cell part;cell projection;cell surface;cell-substrate adherens junction;cell-substrate junction;cilium;cornified envelope;cytoplasm;cytoplasmic part;cytoskeleton;cytosol;endosome;extracellular membrane-bounded organelle;extracellular organelle;extracellular region part;extracellular space;extracellular vesicular exosom…	Acetylation;Annexin;Calcium;Calcium/phospholipid-binding;Cellmembrane;Cellprojection;Cilium;Completeproteome;Cytoplasm;Isopeptidebond;Membrane;Nucleus;PhospholipaseA2inhibitor;Phosphoprotein;Referenceproteome;Repeat	NC II	37	37	37	78.3	78.3	78.3	38.734	0	323.31	125530000000	550	P10107	P10107	Annexin A1	Anxa1
8.33746	8.22825	8.44165	8.63966	8.978	9.08257	9.14965	9.17017	8.68445	8.80862	8.85828	8.88478	10.2453	10.2682	10.2967	9.68433	9.6919	9.70303	9.82046	9.91131	9.94584	9.97028	9.98079	9.78975	9.79105	9.78239	9.81831		cell body;cell cortex part;cell part;cell projection membrane;cell projection part;cortical actin cytoskeleton;cortical cytoskeleton;cytoplasm;cytoplasmic part;cytoskeletal part;cytoskeleton;cytosol;eukaryotic translation elongation factor 1 complex;extracellular membrane-bounded organelle;extracellular organelle;extracellular region part;extracellular space;extracellular vesicular exosome;intrac…	Acetylation;Completeproteome;Cytoplasm;Directproteinsequencing;Elongationfactor;GTP-binding;Methylation;Nucleotide-binding;Nucleus;Phosphoprotein;Proteinbiosynthesis;Referenceproteome;Ublconjugation	NC II	30	30	30	71	71	71	50.113	0	323.31	637660000000	1381	P10126;P62631	P10126	Elongation factor 1-alpha 1	Eef1a1
7.20957	7.31687	7.53252	7.39735	6.988	7.33411	7.35363	7.16587		5.95634	6.00817	6.10663	8.0443	8.08253	8.00676	8.56555	8.59927	8.50051	8.4558	7.85419	8.01498	8.03774	7.80778						cell part;cytoplasmic part;cytosol;extracellular membrane-bounded organelle;extracellular organelle;extracellular region part;extracellular vesicular exosome;intracellular membrane-bounded organelle;intracellular organelle;intracellular part;membrane-bounded organelle;membrane-bounded vesicle;nucleus;organelle;vesicle	3D-structure;Allostericenzyme;Completeproteome;Hemebiosynthesis;Lyase;Metal-binding;Phosphoprotein;Porphyrinbiosynthesis;Referenceproteome;Zinc	NC II	17	17	17	53.6	53.6	53.6	36.023	0	164.41	6422800000	163	P10518	P10518	Delta-aminolevulinic acid dehydratase	Alad
7.82794	7.85906	8.03427	8.00617	8.53496	8.73218	8.70375	8.78347	8.24726	8.3349	8.36543	8.50376	9.18384	9.17895	9.13555	9.16462	9.1685	9.2132	9.16867	9.21595	9.25518	9.23497	9.25074	9.23847	9.21261	9.18684	9.25188		cell part;cell projection part;cytoplasm;extracellular membrane-bounded organelle;extracellular organelle;extracellular region part;extracellular vesicular exosome;flagellar fibrous sheath;flagellum part;intracellular membrane-bounded organelle;intracellular organelle;intracellular organelle part;intracellular part;membrane-bounded organelle;membrane-bounded vesicle;microtubule-based flagellum pa…	Completeproteome;Cytoplasm;Directproteinsequencing;Referenceproteome;Transferase	NC II	24	24	16	78.9	78.9	45	25.97	0	297.64	95036000000	432	P10649;P48774	P10649	Glutathione S-transferase Mu 1	Gstm1
6.7235	6.72751	6.62181	6.96582	7.24932	7.51716	7.52822	7.38382	7.14142	7.24252	7.2704	7.26975	8.5602	8.51194	8.45192	8.33173	8.31399	8.08261	8.33407	8.20879	8.30494	8.33403	8.26505	8.37267	8.41596	8.36446	8.35719		apical plasma membrane;cell part;cell surface;cytoplasm;cytoplasmic membrane-bounded vesicle;cytoplasmic part;cytoplasmic vesicle;extracellular membrane-bounded organelle;extracellular organelle;extracellular region part;extracellular vesicular exosome;integral to membrane;intracellular membrane-bounded organelle;intracellular organelle;intracellular organelle part;intracellular part;intrinsic to…	Alternativesplicing;Amino-acidtransport;Cellmembrane;Completeproteome;Directproteinsequencing;Disulfidebond;Glycoprotein;Isopeptidebond;Membrane;Phosphoprotein;Referenceproteome;Signal-anchor;Transmembrane;Transmembranehelix;Transport;Ublconjugation	NC II	24	24	24	42.8	42.8	42.8	58.336	0	128.28	13534000000	228	P10852	P10852	4F2 cell-surface antigen heavy chain	Slc3a2
8.96457	8.9761	9.04614	9.12998	9.78694	9.91148	9.93891	9.99683	9.04175	9.19838	9.3648	9.2399	10.1319	10.1648	10.2639	9.93051	9.93392	9.82244	9.84576	10.1262	10.0997	10.1319	10.1262	9.71735	9.85637	9.89378	9.83579		cell part;chromosomal part;extracellular membrane-bounded organelle;extracellular organelle;extracellular region part;extracellular space;extracellular vesicular exosome;extrinsic to membrane;extrinsic to plasma membrane;intracellular membrane-bounded organelle;intracellular organelle;intracellular organelle part;intracellular part;macromolecular complex;membrane part;membrane-bounded organelle;m…	3D-structure;Acetylation;Alternativesplicing;Chromosome;Completeproteome;DNA-binding;Glycoprotein;Isopeptidebond;Methylation;Nucleosomecore;Nucleus;Phosphoprotein;Referenceproteome;Ublconjugation	NC II	14	14	14	77.8	77.8	77.8	13.906	0	135.21	713810000000	493	Q6ZWY9;Q64478;P10853;P10854;Q64475;Q64525;Q8CGP1;Q8CGP2;P70696;Q9D2U9;Q8CGP0;Q64524	Q6ZWY9;Q64478;P10853;P10854;Q64475;Q64525;Q8CGP1;Q8CGP2;P70696;Q9D2U9;Q8CGP0;Q64524	Histone H2B type 1-C/E/G;Histone H2B type 1-H;Histone H2B type 1-F/J/L;Histone H2B type 1-M;Histone H2B type 1-B;Histone H2B type 2-B;Histone H2B type 1-K;Histone H2B type 1-P;Histone H2B type 1-A;Histone H2B type 3-A;Histone H2B type 3-B;Histone H2B type 2-E	Hist1h2bc;Hist1h2bh;Hist1h2bf;Hist1h2bm;Hist1h2bb;Hist2h2bb;Hist1h2bk;Hist1h2bp;Hist1h2ba;Hist3h2ba;Hist3h2bb;Hist2h2be
7.26364	7.3102	7.57134	7.60054	7.58965	6.8406	8.0746	8.11767	7.94194	8.03567	8.10312	8.10418	7.85962	7.8795	7.84623	8.1494	8.1117	8.1359	8.19725	7.90629		8.15269	8.13941	8.33542	8.33147	8.28199	8.2572		cell part;extracellular membrane-bounded organelle;extracellular organelle;extracellular region part;extracellular vesicular exosome;intracellular membrane-bounded organelle;intracellular non-membrane-bounded organelle;intracellular organelle;intracellular organelle part;intracellular part;macromolecular complex;membrane-bounded organelle;membrane-bounded vesicle;non-membrane-bounded organelle;nu…	Acetylation;Activator;Completeproteome;Directproteinsequencing;DNA-binding;Nucleus;Phosphoprotein;Referenceproteome;Transcription;Transcriptionregulation	NC II	11	11	11	65.4	65.4	65.4	14.427	0	75.344	6770200000	121	P11031	P11031	Activated RNA polymerase II transcriptional coactivator p15	Sub1
					6.07265		6.29197	5.6269	5.78145	5.77176		8.60195	8.61471	8.28567								7.38284						cell part;cytoplasm;cytoplasmic part;extracellular membrane-bounded organelle;extracellular organelle;extracellular region part;extracellular vesicular exosome;intracellular membrane-bounded organelle;intracellular organelle;intracellular organelle part;intracellular part;membrane-bounded organelle;membrane-bounded vesicle;mitochondrion;nuclear part;nucleoplasm;nucleus;organelle;organelle part;ve…	3D-structure;Completeproteome;Cytoplasm;DNAdamage;DNArepair;DNAreplication;Iron;Metal-binding;Nucleus;Oxidoreductase;Phosphoprotein;Referenceproteome	NC II	18	18	18	53.1	53.1	53.1	45.095	0	141.45	5444000000	93	P11157;Q6PEE3	P11157	Ribonucleoside-diphosphate reductase subunit M2	Rrm2
					6.45294	6.53528	6.47675	6.57794	6.57138	6.58983	6.46886	6.88289	6.88478	6.79876														cell part;cytoplasmic part;cytosol;extracellular membrane-bounded organelle;extracellular organelle;extracellular region part;extracellular space;extracellular vesicular exosome;intracellular part;membrane-bounded organelle;membrane-bounded vesicle;organelle;vesicle	Acetylation;Completeproteome;Cytoplasm;Directproteinsequencing;Lipid-binding;Phosphoprotein;Referenceproteome;Transport	NC II	3	3	3	24.1	24.1	24.1	14.819	0.00021901	4.8407	348560000	15	P11404	P11404	Fatty acid-binding protein, heart	Fabp3
		5.49653	5.94995	6.74509	6.95258	7.11687	6.67349	6.29006	6.61606	6.5717	6.62697	8.84322	8.83	8.83672				7.27834	7.70458	7.67676	7.84069	7.26505	7.46752	7.61873	7.54063	7.64881		cell part;centrosome;cytoplasm;cytoplasmic part;cytoskeletal part;extracellular membrane-bounded organelle;extracellular organelle;extracellular region part;extracellular vesicular exosome;intracellular membrane-bounded organelle;intracellular non-membrane-bounded organelle;intracellular organelle;intracellular organelle part;intracellular part;macromolecular complex;membrane;membrane-bounded org…	Acetylation;Apoptosis;ATP-binding;Cellcycle;Celldivision;Completeproteome;Cytoplasm;Cytoskeleton;Directproteinsequencing;Isopeptidebond;Kinase;Mitochondrion;Mitosis;Nucleotide-binding;Nucleus;Phosphoprotein;Referenceproteome;Serine/threonine-proteinkinase;Transferase;Ublconjugation	NC II	18	18	16	63.6	63.6	57.2	34.106	0	151.42	12508000000	190	P11440	P11440	Cyclin-dependent kinase 1	Cdk1
7.8704	7.90811	8.27628	8.37467	8.97244	9.09251	9.07631	9.08789	8.53131	8.57778	8.61673	8.63078	10.088	10.1311	10.0926	9.60173	9.65478	9.76157	9.827	10.01	10.0129	9.99786	9.99564	9.88088	9.85054	9.86174	9.86584		apical plasma membrane;basolateral plasma membrane;brush border membrane;cell part;cell projection membrane;cell projection part;cell surface;cytoplasm;cytoplasmic membrane-bounded vesicle;cytoplasmic part;cytoplasmic vesicle;cytosol;extracellular membrane-bounded organelle;extracellular organelle;extracellular region part;extracellular vesicular exosome;inclusion body;intracellular;intracellular…	Acetylation;ATP-binding;Chaperone;Completeproteome;Cytoplasm;Directproteinsequencing;Glycoprotein;Nucleotide-binding;Phosphoprotein;Referenceproteome;Stressresponse;Ublconjugation	NC II	65	63	44	72.8	71.1	54.3	83.28	0	323.31	575750000000	1533	P11499	P11499	Heat shock protein HSP 90-beta	Hsp90ab1
6.8805	6.7886	7.23892	7.3761	7.93297	8.22047	8.19951	8.08994	7.54398	7.67952	7.63152	7.70072	9.15503	9.17173	9.19882	8.72534	8.71367	8.86856	8.90372	9.07056	9.0778	9.08686	9.04489	8.93791	8.97888	8.89968	8.90207		acrosomal vesicle;cell body;cell part;centrosome;chaperonin-containing T-complex;chromatin;chromosomal part;cytoplasmic membrane-bounded vesicle;cytoplasmic part;cytoplasmic vesicle;cytoskeletal part;cytosolic part;extracellular membrane-bounded organelle;extracellular organelle;extracellular region part;extracellular vesicular exosome;Golgi apparatus;heterochromatin;intracellular membrane-bounde…	Acetylation;Alternativesplicing;ATP-binding;Chaperone;Completeproteome;Cytoplasm;Cytoskeleton;Directproteinsequencing;Nucleotide-binding;Phosphoprotein;Referenceproteome	NC II	37	37	37	74.8	74.8	74.8	60.448	0	323.31	70090000000	557	P11983	P11983	T-complex protein 1 subunit alpha	Tcp1
				5.89635	6.09923	6.12697	6.04614	5.88383	5.9367	6.00992		7.8951	7.88448	7.97157						6.88444								adherens junction;AMP-activated protein kinase complex;anchoring junction;cAMP-dependent protein kinase complex;cell junction;cell part;cell-substrate adherens junction;cell-substrate junction;centrosome;cytoplasm;cytoplasmic part;cytoskeletal part;extracellular membrane-bounded organelle;extracellular organelle;extracellular region part;extracellular vesicular exosome;focal adhesion;intracellula…	3D-structure;Acetylation;cAMP;cAMP-binding;Cellmembrane;Completeproteome;Cytoplasm;Membrane;Nucleotide-binding;Phosphoprotein;Referenceproteome;Repeat	NC II	11	11	9	31.4	31.4	24.2	45.389	0	70.617	1474800000	59	P12367	P12367	cAMP-dependent protein kinase type II-alpha regulatory subunit	Prkar2a
6.25346	5.98039	7.19703	6.86068	7.72572	7.84275	7.82057	7.87403	7.18865	7.39247	7.3966	7.39289	8.47728	8.51107	8.52926	8.0077	7.70805	8.47258	8.36534	8.67794	8.71696	8.68072	8.699	8.61064	8.64549	8.66574	8.62145		6-phosphofructokinase complex;cell part;cytoplasmic part;cytosol;cytosolic part;extracellular membrane-bounded organelle;extracellular organelle;extracellular region part;extracellular vesicular exosome;intracellular part;macromolecular complex;membrane;membrane-bounded organelle;membrane-bounded vesicle;organelle;protein complex;vesicle	Acetylation;Allostericenzyme;ATP-binding;Completeproteome;Cytoplasm;Directproteinsequencing;Glycolysis;Glycoprotein;Kinase;Magnesium;Metal-binding;Nucleotide-binding;Phosphoprotein;Referenceproteome;Transferase	NC II	32	29	27	44.4	39.6	37.1	85.359	0	323.31	22816000000	325	P12382	P12382	ATP-dependent 6-phosphofructokinase, liver type	Pfkl
												8.72787	8.77734	8.72935														cell part;cytoplasmic part;extracellular membrane-bounded organelle;extracellular organelle;extracellular region part;extracellular vesicular exosome;intracellular membrane-bounded organelle;intracellular organelle;intracellular organelle part;intracellular part;membrane;membrane-bounded organelle;membrane-bounded vesicle;mitochondrial inner membrane;mitochondrial membrane;mitochondrial part;mito…	Acetylation;Completeproteome;Directproteinsequencing;Heme;Iron;Membrane;Metal-binding;Mitochondrion;Mitochondrioninnermembrane;Phosphoprotein;Referenceproteome;Transitpeptide	NC II	5	5	5	28.8	28.8	28.8	16.101	0	33.994	8839300000	54	P12787	P12787	Cytochrome c oxidase subunit 5A, mitochondrial	Cox5a
			5.94658	6.46401	7.13258	6.71993	6.92345	5.79204		6.07613		8.10462	8.11394	8.16729						7.71395		7.97314						cell part;cytoplasm;cytoplasmic part;cytoplasmic vesicle;endoplasmic reticulum;endoplasmic reticulum exit site;endoplasmic reticulum membrane;endoplasmic reticulum part;endosome;extracellular membrane-bounded organelle;extracellular organelle;extracellular region part;extracellular vesicular exosome;intracellular membrane-bounded organelle;intracellular organelle;intracellular organelle part;intr…	3D-structure;Acetylation;Alternativesplicing;Angiogenesis;Apoptosis;Calcium;Completeproteome;Endoplasmicreticulum;Endosome;Membrane;Metal-binding;Nucleus;Referenceproteome;Repeat	NC II	10	10	10	67	67	67	21.867	0	91.976	2994000000	68	P12815	P12815	Programmed cell death protein 6	Pdcd6
7.41634	6.74878	7.10336	7.74047	8.20954	8.35816	8.39442	8.29475	8.23236	8.27235	8.35837	8.24615	9.65949	9.63272	9.57687	8.67974	8.27316	8.41115	8.7926	8.85206	8.8544	8.87049	8.87547	9.03774	8.98234	8.96087	9.00458		adherens junction;anchoring junction;cell junction;cell part;cell-substrate adherens junction;cell-substrate junction;cytoplasm;cytoplasmic part;cytosolic large ribosomal subunit;extracellular membrane-bounded organelle;extracellular organelle;extracellular region part;extracellular vesicular exosome;focal adhesion;intracellular membrane-bounded organelle;intracellular non-membrane-bounded organe…	Acetylation;Completeproteome;Referenceproteome;Ribonucleoprotein;Ribosomalprotein	NC II	21	21	21	48.5	48.5	48.5	29.976	0	281.78	96223000000	363	P12970;A0A140T8L3;V9GX35	P12970;A0A140T8L3	60S ribosomal protein L7a	Rpl7a
								5.66607	5.33276	6.02991	5.55587														7.59024			cell part;contractile fiber;cytoplasmic part;cytoskeletal part;extracellular membrane-bounded organelle;extracellular organelle;extracellular region part;extracellular vesicular exosome;intracellular non-membrane-bounded organelle;intracellular organelle;intracellular organelle part;intracellular part;macromolecular complex;membrane-bounded organelle;membrane-bounded vesicle;myofibril;myosin comp…	Actin-binding;ATP-binding;Calmodulin-binding;Coiledcoil;Completeproteome;Cytoplasm;Methylation;Motorprotein;Muscleprotein;Myosin;Nucleotide-binding;Referenceproteome;Thickfilament	NC II	24	2	1	12.7	1.1	0.7	223.79	0.0068272	1.8979	215180000	5	P13541	P13541	Myosin-3	Myh3
8.5724	8.52698	8.91039	8.93975	8.88351	8.52128	9.13024	8.2913	8.96325	8.957	8.93438	8.94613	9.15266	9.17423	9.14352	9.31256	9.28767	9.4479	9.44044	8.9408	9.63973	9.04289	9.21272	9.21977	9.15284	9.07857	9.05607		cell part;cell projection;cytoplasm;cytoplasmic part;cytosol;envelope;extracellular membrane-bounded organelle;extracellular organelle;extracellular region part;extracellular vesicular exosome;extrinsic to internal side of plasma membrane;extrinsic to membrane;extrinsic to plasma membrane;intracellular membrane-bounded organelle;intracellular organelle;intracellular organelle part;intracellular p…	3D-structure;Acetylation;Calcium;Cellmembrane;Completeproteome;Cytoplasm;Directproteinsequencing;Membrane;Metal-binding;Nucleus;Referenceproteome;Repeat	NC II	8	8	8	88.8	88.8	88.8	10.051	0	51.099	91797000000	83	P14069	P14069	Protein S100-A6	S100a6
6.92423	7.78459	7.38778	7.92269	8.19896	8.3171	8.27635	8.40773	7.61771	7.45249	7.99571	7.66337	9.57959	9.5249	9.43808	8.43462	8.77029	8.70482	8.9809	8.84024	8.86551	8.84995	8.88909	8.63141	8.53818	8.64405	8.69954		adherens junction;anchoring junction;cell junction;cell part;cell-substrate adherens junction;cell-substrate junction;cytosolic small ribosomal subunit;extracellular membrane-bounded organelle;extracellular organelle;extracellular region part;extracellular vesicular exosome;focal adhesion;intracellular organelle part;intracellular part;macromolecular complex;membrane;membrane-bounded organelle;me…	Completeproteome;Referenceproteome;Ribonucleoprotein;Ribosomalprotein	NC II	15	15	15	69.2	69.2	69.2	16.445	0	69.29	78371000000	245	P14131	P14131	40S ribosomal protein S16	Rps16
7.18907	7.29181	7.02849	7.25559	7.91669	8.11687	8.20992	8.06247	8.18537	8.15488	8.39033	8.40062	9.59777	9.59323	9.47848	8.63591	8.77121	8.3483	8.57853	8.85713	8.77442	8.90294	8.76226	9.28684	9.16259	9.29835	9.23032		adherens junction;anchoring junction;cell junction;cell part;cell-substrate adherens junction;cell-substrate junction;cytoplasm;cytosolic large ribosomal subunit;extracellular membrane-bounded organelle;extracellular organelle;extracellular region part;extracellular vesicular exosome;focal adhesion;intracellular membrane-bounded organelle;intracellular non-membrane-bounded organelle;intracellular…	Acetylation;Completeproteome;Phosphoprotein;Referenceproteome;Repeat;Ribonucleoprotein;Ribosomalprotein;RNA-binding	NC II	30	30	30	65.9	65.9	65.9	31.419	0	230.27	102610000000	356	P14148	P14148	60S ribosomal protein L7	Rpl7
8.18107	8.10951	8.11787	8.16941	8.76115	8.94056	8.91398	8.86203	8.84228	8.86354	8.99197	9.00715	9.25015	9.25174	9.18873	9.43049	9.41204	9.30276	9.22873	9.377	9.41765	9.40259	9.34092	9.64492	9.60728	9.66539	9.69279		cell part;centrosome;cytoplasm;cytoplasmic part;cytoskeletal part;cytosol;extracellular membrane-bounded organelle;extracellular organelle;extracellular region part;extracellular space;extracellular vesicular exosome;intracellular membrane-bounded organelle;intracellular non-membrane-bounded organelle;intracellular organelle;intracellular organelle part;intracellular part;membrane-bounded organel…	Acetylation;Completeproteome;Cytoplasm;Directproteinsequencing;NAD;Oxidoreductase;Phosphoprotein;Referenceproteome;Tricarboxylicacidcycle;Ublconjugation	NC II	14	14	14	41.3	41.3	41.3	36.511	0	323.31	140720000000	315	P14152	P14152	Malate dehydrogenase, cytoplasmic	Mdh1
7.0202	7.32315	7.43095	7.53224	7.9868	8.44725	8.43724	8.41885	7.75628	7.90447	7.85997	8.01586	9.51598	9.517	9.54946	8.61184	8.76583	8.72585	8.74405	8.90989	9.05104	9.023	8.9929	8.67084	8.73364	8.75322	8.79415		90S preribosome;cell part;cytoplasm;cytosolic small ribosomal subunit;extracellular membrane-bounded organelle;extracellular organelle;extracellular region part;extracellular vesicular exosome;intracellular membrane-bounded organelle;intracellular organelle;intracellular organelle part;intracellular part;macromolecular complex;membrane;membrane-bounded organelle;membrane-bounded vesicle;nucleus;o…	Acetylation;Cellmembrane;Completeproteome;Cytoplasm;Directproteinsequencing;Membrane;Nucleus;Phosphoprotein;Receptor;Referenceproteome;Repeat;Ribonucleoprotein;Ribosomalprotein	NC II	21	21	21	64.1	64.1	64.1	32.838	0	323.31	90991000000	389	P14206	P14206	40S ribosomal protein SA	Rpsa
												7.48518	7.43705	7.34868														cell part;cell projection membrane;cell projection part;cytoplasmic part;cytoskeleton;cytosol;extracellular membrane-bounded organelle;extracellular organelle;extracellular region part;extracellular vesicular exosome;extrinsic to internal side of plasma membrane;extrinsic to membrane;extrinsic to plasma membrane;intracellular non-membrane-bounded organelle;intracellular organelle;intracellular or…	ATP-binding;Cellmembrane;Cellprojection;Completeproteome;Cytoplasm;Cytoskeleton;Immunity;Innateimmunity;Kinase;Lipoprotein;Membrane;Mitochondrion;Mitochondrioninnermembrane;Myristate;Nucleotide-binding;Palmitate;Phosphoprotein;Proto-oncogene;Referenceproteome;SH2domain;SH3domain;Transferase;Tyrosine-proteinkinase;Ublconjugation	NC II	6	6	6	12.8	12.8	12.8	58.866	0.00022578	5.8231	416890000	14	P14234	P14234	Tyrosine-protein kinase Fgr	Fgr
6.76374	6.81847	7.0242	7.21331	7.65016	7.8329	7.84587	7.78553	7.00165	7.13178	7.21013	7.16259	8.74694	8.75765	8.74542	8.54062	8.53574	8.58281	8.64307	8.68362	8.71363	8.73079	8.71695	8.49543	8.46322	8.48752	8.43993		cell part;cytoplasm;extracellular membrane-bounded organelle;extracellular organelle;extracellular region part;extracellular vesicular exosome;intracellular membrane-bounded organelle;intracellular organelle;intracellular organelle part;intracellular part;macromolecular complex;membrane;membrane-bounded organelle;membrane-bounded vesicle;nuclear part;nucleoplasm;nucleus;organelle;organelle part;p…	Completeproteome;Proteasome;Referenceproteome;Tumorantigen	NC II	38	38	38	62.6	62.6	62.6	60.718	0	300.1	27076000000	398	P14685	P14685	26S proteasome non-ATPase regulatory subunit 3	Psmd3
												8.36371	8.37678	8.30876														adherens junction;anchoring junction;cell junction;cell part;cell-substrate adherens junction;cell-substrate junction;cytoplasmic membrane-bounded vesicle;cytoplasmic part;cytoplasmic vesicle;cytosol;endosomal part;endosome membrane;extracellular membrane-bounded organelle;extracellular organelle;extracellular region part;extracellular vesicular exosome;focal adhesion;intracellular membrane-bound…	Acetylation;Annexin;Calcium;Calcium/phospholipid-binding;Completeproteome;Cytoplasm;Directproteinsequencing;Phosphoprotein;Referenceproteome;Repeat	NC II	28	27	27	44.7	43.7	43.7	75.884	0	96.553	3495400000	120	P14824	P14824	Annexin A6	Anxa6
6.9719	7.07911	7.31817	7.38824	8.36655	8.40863	8.39099	8.47195	7.69571	7.85404	7.72475	7.85703	9.4765	9.5429	9.4647	8.43944	8.55212	8.60126	8.65272	9.09332	8.99569	9.06633	9.0496	8.75483	8.80358	8.69482	8.82232		adherens junction;anchoring junction;cell junction;cell part;cell projection;cell-substrate adherens junction;cell-substrate junction;cytoplasm;cytosolic large ribosomal subunit;dendrite;extracellular membrane-bounded organelle;extracellular organelle;extracellular region part;extracellular vesicular exosome;focal adhesion;intracellular membrane-bounded organelle;intracellular organelle;intracell…	Completeproteome;Cytoplasm;Directproteinsequencing;Nucleus;Phosphoprotein;Referenceproteome;Ribonucleoprotein;Ribosomalprotein	NC II	16	16	16	52.7	52.7	52.7	34.216	0	323.31	85149000000	278	P14869	P14869	60S acidic ribosomal protein P0	Rplp0
				6.50788	7.08257	7.0849	7.10178	6.37352	6.5061	6.64478	6.52074								7.39865	7.55548	7.59363	7.58164						axon part;axon terminus;cell body;cell part;cell projection part;cytoplasm;cytoplasmic part;endoplasmic reticulum;extracellular membrane-bounded organelle;extracellular organelle;extracellular region part;extracellular vesicular exosome;intracellular membrane-bounded organelle;intracellular organelle;intracellular part;macromolecular complex;membrane-bounded organelle;membrane-bounded vesicle;mit…	Acetylation;ATP-binding;Completeproteome;Cytoplasm;Directproteinsequencing;Ligase;Lyase;Mitochondrion;Nucleotide-binding;Phosphoprotein;Referenceproteome;Ublconjugation	NC II	4	4	4	12.3	12.3	12.3	42.119	0	10.543	908060000	18	P15105	P15105	Glutamine synthetase	Glul
7.0244	7.2544	6.79383	7.1211	6.88761	7.16242	7.13376	6.92519	7.82074	7.61588	7.65356	7.68615	7.69008	7.69451	7.87653	8.26112	8.48746		8.03177					8.33181	8.52004	8.52296	8.535		cell part;cell projection membrane;cell projection part;cytoplasmic part;cytosol;extracellular membrane-bounded organelle;extracellular organelle;extracellular region part;extracellular vesicular exosome;intracellular membrane-bounded organelle;intracellular organelle;intracellular part;leading edge membrane;membrane;membrane part;membrane-bounded organelle;membrane-bounded vesicle;mitochondrion;…	Acetylation;ATP-binding;Completeproteome;Cytoplasm;Differentiation;Directproteinsequencing;Endocytosis;Isopeptidebond;Kinase;Magnesium;Metal-binding;Neurogenesis;Nucleotide-binding;Nucleotidemetabolism;Nucleus;Referenceproteome;Transferase;Ublconjugation	NC II	13	3	3	83.6	22.4	22.4	17.208	0	33.724	7095800000	32	P15532	P15532	Nucleoside diphosphate kinase A	Nme1
6.46788	6.74288	6.77149	6.66398	7.5448	7.65868	7.6446	7.77341	6.80048	6.89902	6.921	6.8253	7.41404	7.39426	7.51661		7.67525	7.48217		7.87029	7.8322	7.84002	7.91919						cell part;cytoplasm;cytoplasmic part;extracellular membrane-bounded organelle;extracellular organelle;extracellular region part;extracellular vesicular exosome;intercellular bridge;intracellular membrane-bounded organelle;intracellular non-membrane-bounded organelle;intracellular organelle;intracellular organelle part;intracellular part;macromolecular complex;membrane-bounded organelle;membrane-b…	3D-structure;Completeproteome;Cytoplasm;Directproteinsequencing;Phosphoprotein;Referenceproteome;Ribonucleoprotein;RNA-binding;Signalrecognitionparticle	NC II	4	4	4	40	40	40	12.51	0	63.871	2260100000	38	P16254	P16254	Signal recognition particle 14 kDa protein;Signal recognition particle 14 kDa protein, N-terminally processed	Srp14
		5.03028	4.90372	5.6587	5.96559	5.973	5.94235	4.91887	5.67839	5.5897	5.60949	8.33127	8.30916	7.94225					7.26783	7.81401	7.62915	7.48018		7.45245	7.54101	7.27444		adherens junction;anchoring junction;axon part;cell cortex part;cell junction;cell part;cell projection part;cell-cell adherens junction;cell-cell junction;contractile fiber part;cortical cytoskeleton;cuticular plate;cytoplasmic part;cytoskeletal part;cytoskeleton;extracellular membrane-bounded organelle;extracellular organelle;extracellular region part;extracellular vesicular exosome;fascia adhe…	Acetylation;Actin-binding;Actincapping;Alternativesplicing;Calcium;Calmodulin-binding;Cellshape;Completeproteome;Cytoplasm;Cytoskeleton;Directproteinsequencing;Metal-binding;Phosphoprotein;Referenceproteome;Repeat;SH3domain	NC II	37	37	37	19.2	19.2	19.2	284.59	0	148.4	3617600000	101	P16546;P08032	P16546	Spectrin alpha chain, non-erythrocytic 1	Sptan1
6.45333	6.38261	6.74582	6.77721	7.30559	7.23696	7.36498	7.31311	6.9569	6.9022	6.98095	7.06569		6.64777	6.90402	7.92094	7.86001	7.90845	7.89115	7.86698	7.89896	7.95319	7.93068	7.9509	7.86395	7.86983	7.88078		cell body;cell part;cytoplasm;cytoplasmic part;cytosolic part;extracellular membrane-bounded organelle;extracellular organelle;extracellular region part;extracellular space;extracellular vesicular exosome;intracellular;intracellular part;macromolecular complex;membrane;membrane-bounded organelle;membrane-bounded vesicle;myelin sheath;neuronal cell body;organelle;perikaryon;phosphopyruvate hydrata…	Acetylation;Cellmembrane;Completeproteome;Cytoplasm;Directproteinsequencing;Glycolysis;Lyase;Magnesium;Membrane;Metal-binding;Phosphoprotein;Referenceproteome	NC II	16	10	10	55.3	36.9	36.9	47.296	0	75.362	2970500000	68	P17183	P17183	Gamma-enolase	Eno2
6.49311	6.37548	7.06393	7.11737	7.61828	7.62771	7.86992	7.80108	7.12274	7.41969	7.44086	7.48382	8.94857	8.92998	9.01334	8.17728	8.09293	8.48596	8.52337	8.41642	8.51643	8.44657	8.4696	8.49298	8.60636	8.59588	8.53933		cell part;extracellular membrane-bounded organelle;extracellular organelle;extracellular region part;extracellular vesicular exosome;intracellular membrane-bounded organelle;intracellular organelle;intracellular part;membrane;membrane-bounded organelle;membrane-bounded vesicle;nucleus;organelle;vesicle	Acetylation;Activator;Completeproteome;Directproteinsequencing;mRNAprocessing;mRNAsplicing;Nucleus;Phosphoprotein;Referenceproteome;Repeat;Repressor;RNA-binding	NC II	16	16	14	49.9	49.9	46.5	56.477	0	323.31	29322000000	219	P17225	P17225	Polypyrimidine tract-binding protein 1	Ptbp1
7.15381	7.06528	7.29999	7.35466	7.6401	7.94054	7.96402	7.98921	7.5739	7.65372	7.73534	7.72585				8.72038	8.71471	8.68395	8.66568	8.61243	8.68239	8.64878	8.67281	8.70197	8.71026	8.72843	8.72464		cell part;cytoplasmic part;cytosol;extracellular membrane-bounded organelle;extracellular organelle;extracellular region part;extracellular space;extracellular vesicular exosome;intracellular non-membrane-bounded organelle;intracellular organelle;intracellular organelle part;intracellular part;membrane;membrane-bounded organelle;membrane-bounded vesicle;non-membrane-bounded organelle;nuclear part…	Acetylation;Completeproteome;Cytoplasm;Directproteinsequencing;Membrane;Nucleus;Phosphoprotein;Proteintransport;Referenceproteome;Selenium;Transport	NC II	29	29	29	79.9	79.9	79.9	52.513	0	323.31	18009000000	234	P17563;Q63836	P17563;Q63836	Selenium-binding protein 1;Selenium-binding protein 2	Selenbp1;Selenbp2
8.45102	8.48817	8.77593	8.62272	9.12558	9.36573	9.25693	9.33975	9.19318	9.20839	9.3307	9.34078	9.6481	9.63407	9.66532	9.71742	9.74322	9.7391	9.59136	9.84088	9.87654	9.8621	9.86489	10.2194	10.2191	10.2507	10.2067		cell part;extracellular membrane-bounded organelle;extracellular organelle;extracellular region part;extracellular space;extracellular vesicular exosome;intracellular membrane-bounded organelle;intracellular organelle;intracellular part;membrane-bounded organelle;membrane-bounded vesicle;nucleus;organelle;vesicle	Acetylation;Completeproteome;Directproteinsequencing;Gluconeogenesis;Glycolysis;Isomerase;Nitration;Pentoseshunt;Phosphoprotein;Referenceproteome	NC II	22	22	22	75.6	75.6	75.6	32.191	0	323.31	448180000000	720	P17751	P17751	Triosephosphate isomerase	Tpi1
5.81303	5.87528	5.96584	6.01732			6.48028	6.06239	6.59385	6.72526	6.78	6.78382	8.1823	8.1495	8.05265							7.1602		7.77676	7.80289	7.80657	7.78289		basolateral plasma membrane;blood microparticle;caveola;cell cortex part;cell junction;cell part;cell-cell junction;cortical actin cytoskeleton;cortical cytoskeleton;cytoplasm;cytoplasmic membrane-bounded vesicle;cytoplasmic part;cytoplasmic vesicle;cytoskeletal part;cytoskeleton;cytosol;extracellular membrane-bounded organelle;extracellular organelle;extracellular region part;extracellular vesic…	Acetylation;Cellmembrane;Completeproteome;Glycoprotein;Membrane;Phosphoprotein;Referenceproteome;Sugartransport;Transmembrane;Transmembranehelix;Transport	NC II	6	6	6	10.8	10.8	10.8	53.984	0	38.603	3252700000	45	P17809	P17809	Solute carrier family 2, facilitated glucose transporter member 1	Slc2a1
7.19287	7.24022	7.68902	7.72844	8.43944	8.62011	8.56734	8.64937	7.79079	8.02833	7.92716	8.04918	9.29217	9.28863	9.25921	8.71408	8.80879	9.04352	9.07496	9.15652	9.1583	9.1656	9.17412	8.96167	8.98605	8.91415	8.96812		cell part;centrosome;chromosomal part;cyclin-dependent protein kinase holoenzyme complex;cytoplasm;cytoplasmic part;cytoskeletal part;extracellular membrane-bounded organelle;extracellular organelle;extracellular region part;extracellular vesicular exosome;intracellular;intracellular membrane-bounded organelle;intracellular non-membrane-bounded organelle;intracellular organelle;intracellular orga…	Acetylation;Completeproteome;DNA-binding;DNAdamage;DNArepair;DNAreplication;Isopeptidebond;Methylation;Nucleus;Phosphoprotein;Referenceproteome;Ublconjugation	NC II	19	19	19	76.6	76.6	76.6	28.785	0	323.31	86189000000	332	P17918;A0A140T8V5	P17918;A0A140T8V5	Proliferating cell nuclear antigen	Pcna
									5.68564		5.6878	8.25852	8.29314	8.29285														cell part;cytoplasmic part;extracellular region part;extracellular space;intracellular membrane-bounded organelle;intracellular organelle;intracellular part;membrane-bounded organelle;mitochondrion;organelle	Acetylation;Completeproteome;Directproteinsequencing;Hydrolase;Magnesium;Mitochondrion;Multifunctionalenzyme;NAD;One-carbonmetabolism;Oxidoreductase;Referenceproteome;Transitpeptide	NC II	16	16	16	54	54	54	37.863	0	122.7	3054100000	70	P18155	P18155	Bifunctional methylenetetrahydrofolate dehydrogenase/cyclohydrolase, mitochondrial;NAD-dependent methylenetetrahydrofolate dehydrogenase;Methenyltetrahydrofolate cyclohydrolase	Mthfd2
8.30135	8.1282	8.63739	8.75155	9.29667	9.28957	9.37111	9.40384	9.18444	9.15719	9.22285	9.27598	9.7159	9.70249	9.71455	9.49511	9.28454	9.56691	9.66644	9.74487	9.75249	9.71926	9.7519	9.88941	9.91069	9.90302	9.85394		adherens junction;anchoring junction;cell cortex part;cell junction;cell part;cell projection membrane;cell projection part;cell-cell junction;cell-substrate adherens junction;cell-substrate junction;cortical actin cytoskeleton;cortical cytoskeleton;cytoplasm;cytoplasmic part;cytoskeletal part;cytoskeleton;cytosol;extracellular membrane-bounded organelle;extracellular organelle;extracellular regi…	Acetylation;Actin-binding;Cellmembrane;Cellprojection;Completeproteome;Cytoplasm;Cytoskeleton;Directproteinsequencing;Membrane;Nucleus;Phosphoprotein;Referenceproteome	NC II	25	25	23	84.3	84.3	73.5	18.559	0	323.31	322380000000	598	P18760	P18760	Cofilin-1	Cfl1
6.54782	6.5391	6.97086	7.05289	7.68162	7.87977	7.82414	7.8516	6.9528	7.1396	7.12833	7.13065	9.30548	9.29555	9.29425	8.98085	8.96329	9.12558	9.1507	9.22479	9.223	9.23295	9.24403	8.9482	9.00091	8.97766	8.9798		cell part;cytoplasm;cytoplasmic membrane-bounded vesicle;cytoplasmic part;cytoplasmic vesicle;extracellular membrane-bounded organelle;extracellular organelle;extracellular region part;extracellular vesicular exosome;glycogen granule;Golgi apparatus;intracellular membrane-bounded organelle;intracellular organelle;intracellular part;melanosome;membrane;membrane-bounded organelle;membrane-bounded v…	Acetylation;Completeproteome;Cytoplasm;Directproteinsequencing;Fattyacidbiosynthesis;Fattyacidmetabolism;Hydrolase;Lipidbiosynthesis;Lipidmetabolism;Lyase;Multifunctionalenzyme;NAD;NADP;Oxidoreductase;Phosphopantetheine;Phosphoprotein;Pyridoxalphosphate;Referenceproteome;Transferase	NC II	113	113	113	55.6	55.6	55.6	272.43	0	323.31	94805000000	1229	P19096	P19096	Fatty acid synthase;[Acyl-carrier-protein] S-acetyltransferase;[Acyl-carrier-protein] S-malonyltransferase;3-oxoacyl-[acyl-carrier-protein] synthase;3-oxoacyl-[acyl-carrier-protein] reductase;3-hydroxyacyl-[acyl-carrier-protein] dehydratase;Enoyl-[acyl-carrier-protein] reductase;Oleoyl-[acyl-carrier-protein] hydrolase	Fasn
5.74813		6.43889	6.65127	7.10202	7.34199	7.3678	7.18353	6.96765	7.20951	7.23825	7.27344	8.09708	8.01824	7.97557			7.64179	7.8102	7.90034	8.14999	8.02902	8.00488	7.90071	7.97543	8.04953	7.99855		cell part;cytoplasm;cytoplasmic part;cytosol;extracellular membrane-bounded organelle;extracellular organelle;extracellular region part;extracellular space;extracellular vesicular exosome;intracellular;intracellular membrane-bounded organelle;intracellular organelle;intracellular part;macromolecular complex;membrane;membrane-bounded organelle;membrane-bounded vesicle;mitochondrion;nucleus;organel…	3D-structure;Acetylation;Completeproteome;Cytoplasm;Directproteinsequencing;Mitochondrion;Nucleus;Phosphoprotein;Proteomicsidentification;Referenceproteome;Transferase	NC II	10	10	10	53.8	53.8	53.8	23.609	0	234.42	5473200000	100	P19157;P46425;F6RWR5	P19157;P46425	Glutathione S-transferase P 1;Glutathione S-transferase P 2	Gstp1;Gstp2
												8.92855	8.91085	8.88753														cell part;cytoplasmic part;extracellular membrane-bounded organelle;extracellular organelle;extracellular region part;extracellular vesicular exosome;intracellular membrane-bounded organelle;intracellular organelle;intracellular organelle part;intracellular part;membrane;membrane-bounded organelle;membrane-bounded vesicle;mitochondrial inner membrane;mitochondrial membrane;mitochondrial part;mito…	Acetylation;Completeproteome;Directproteinsequencing;Membrane;Mitochondrion;Mitochondrioninnermembrane;Referenceproteome;Transitpeptide	NC II	9	9	9	48.5	48.5	48.5	19.53	0	125.25	12808000000	105	P19783	P19783	Cytochrome c oxidase subunit 4 isoform 1, mitochondrial	Cox4i1
																												cell part;extracellular membrane-bounded organelle;extracellular organelle;extracellular region part;extracellular vesicular exosome;membrane;membrane-bounded organelle;membrane-bounded vesicle;organelle;plasma membrane;vesicle	Acetylation;Alternativesplicing;Cellmembrane;Completeproteome;Directproteinsequencing;Membrane;Phosphoprotein;Referenceproteome	NC II	1	1	1	3.9	3.9	3.9	36.713	0.0012022	2.7881	0	1	P19973	P19973	Lymphocyte-specific protein 1	Lsp1
6.76251	6.90488	7.19468	7.12287	7.39085	7.5607	7.48017	7.49351	6.65578	6.71867	6.76757	6.84483	8.44889	8.42167	8.33304	8.20855	8.21503	8.23328	8.31319	8.19714	8.29791	8.28083	8.3285	7.89001	7.85037	7.83355	7.89447		cell part;cytoplasm;cytoplasmic part;cytosol;cytosolic part;early endosome;endosome;extracellular membrane-bounded organelle;extracellular organelle;extracellular region part;extracellular vesicular exosome;IkappaB kinase complex;intracellular membrane-bounded organelle;intracellular organelle;intracellular part;macromolecular complex;membrane-bounded organelle;membrane-bounded vesicle;mitochondr…	Acetylation;Antioxidant;Completeproteome;Directproteinsequencing;Disulfidebond;Mitochondrion;Oxidoreductase;Peroxidase;Phosphoprotein;Redox-activecenter;Referenceproteome;Transitpeptide	NC II	10	10	10	54.9	54.9	54.9	28.127	0	74.166	10332000000	114	P20108	P20108	Thioredoxin-dependent peroxide reductase, mitochondrial	Prdx3
8.31863	8.22789	8.50837	8.61127	9.04187	9.08483	9.07184	9.068	8.83004	8.95844	8.93942	8.92346	10.6373	10.6251	10.6034	10.0998	10.0288	10.1204	10.1402	10.1518	10.1126	10.0539	10.0742	10.1826	10.2154	10.2277	10.1767		adherens junction;anchoring junction;axon;axon part;cell body;cell junction;cell leading edge;cell part;cell projection;cell projection part;cell-cell adherens junction;cell-cell junction;cell-substrate adherens junction;cell-substrate junction;C-fiber;cilium;cilium part;contractile fiber;contractile fiber part;cytoplasm;cytoplasmic part;cytoskeletal part;cytoskeleton;cytosol;cytosolic part;extra…	Acetylation;ADP-ribosylation;Alternativesplicing;Cellmembrane;Citrullination;Coiledcoil;Completeproteome;Cytoplasm;Directproteinsequencing;Glycoprotein;Intermediatefilament;Membrane;Muscleprotein;Nitration;Phosphoprotein;Referenceproteome;S-nitrosylation;Ublconjugation	NC II	73	73	68	90.6	90.6	84.8	53.687	0	323.31	1318800000000	2070	P20152;P31001;P15331;P03995;P08551	P20152	Vimentin	Vim
7.74387	7.70714	7.94374	7.98739	7.48113	7.7872	7.87129	7.90949	7.69489	7.73215	7.85165	7.83446	8.96293	8.95336	8.98472	8.83731	8.8397	8.67518	8.92084	8.55365	8.14076	8.23289	8.18974	8.82728	8.81511	8.79701	8.74618		actin filament bundle;actomyosin;cell cortex part;cell part;cell projection;cell projection part;cortical cytoskeleton;cytoplasm;cytoplasmic part;cytoskeletal part;cytoskeleton;extracellular membrane-bounded organelle;extracellular organelle;extracellular region part;extracellular vesicular exosome;growth cone;intracellular non-membrane-bounded organelle;intracellular organelle;intracellular orga…	Acetylation;Actin-binding;Alternativesplicing;Coiledcoil;Completeproteome;Cytoplasm;Cytoskeleton;Muscleprotein;Phosphoprotein;Referenceproteome	NC II	25	4	4	48.8	15.1	15.1	32.994	0	100.26	27727000000	97	P21107	P21107	Tropomyosin alpha-3 chain	Tpm3
												7.90031	7.86625	7.79388														cell part;cytoplasmic part;extracellular membrane-bounded organelle;extracellular organelle;extracellular region part;extracellular vesicular exosome;extrinsic to internal side of plasma membrane;extrinsic to membrane;extrinsic to plasma membrane;heterotrimeric G-protein complex;intracellular organelle part;intracellular part;lysosomal membrane;macromolecular complex;membrane;membrane part;membra…	3D-structure;Cellmembrane;Completeproteome;Cytoplasm;Directproteinsequencing;GTP-binding;Lipoprotein;Magnesium;Membrane;Metal-binding;Nucleotide-binding;Nucleus;Palmitate;Referenceproteome;Transducer	NC II	11	10	10	37.3	35.1	35.1	42.158	0	17.42	1103500000	30	P21279;P21278;P30677	P21279	Guanine nucleotide-binding protein G(q) subunit alpha	Gnaq
6.4097	6.34163	6.79564	6.7372	7.30687	7.60387	7.52187	7.72303	6.98376	7.39452	7.29618	7.19813	8.27724	8.23807	8.20194	8.05312	7.97095	8.15387	8.11089	8.15198	8.21688	8.26724	8.29376	8.09244	8.23348	8.22825	8.11621		cell part;cytoplasm;cytoplasmic part;cytosolic part;extracellular membrane-bounded organelle;extracellular organelle;extracellular region part;extracellular space;extracellular vesicular exosome;intracellular part;macromolecular complex;membrane;membrane-bounded organelle;membrane-bounded vesicle;organelle;phosphopyruvate hydratase complex;plasma membrane;protein complex;vesicle	Acetylation;Completeproteome;Cytoplasm;Directproteinsequencing;Glycolysis;Lyase;Magnesium;Metal-binding;Phosphoprotein;Referenceproteome	NC II	19	15	13	56.9	45.2	38.2	47.024	0	186.24	9510300000	170	P21550	P21550	Beta-enolase	Eno3
												8.17993	8.13777	8.10544														adherens junction;anchoring junction;cell junction;cell part;cell-substrate adherens junction;cell-substrate junction;cytoplasm;cytoplasmic part;cytosol;extracellular matrix;extracellular membrane-bounded organelle;extracellular organelle;extracellular region part;extracellular vesicular exosome;focal adhesion;intracellular membrane-bounded organelle;intracellular organelle;intracellular part;int…	Acetylation;Acyltransferase;Calcium;Completeproteome;Directproteinsequencing;Metal-binding;Referenceproteome;Transferase	NC II	9	9	9	14.1	14.1	14.1	77.06	0	23.899	2163900000	28	P21981	P21981	Protein-glutamine gamma-glutamyltransferase 2	Tgm2
					5.87376	5.56353	5.92523					6.72687	6.97689	6.85438														cell part;cytoplasmic mRNA processing body;cytoplasmic part;extracellular region part;extracellular space;intracellular non-membrane-bounded organelle;intracellular organelle;intracellular part;macromolecular complex;non-membrane-bounded organelle;organelle;ribonucleoprotein complex;RNA granule	Acetylation;ATP-binding;Completeproteome;Cytoplasm;Helicase;Hydrolase;Nucleotide-binding;Phosphoprotein;Referenceproteome;RNA-binding;RNA-mediatedgenesilencing	NC II	5	5	5	7.3	7.3	7.3	113.58	0	14.507	225400000	5	P23249	P23249	Putative helicase MOV-10	Mov10
												7.57531	7.57184	7.5321														cell junction;cell part;cell periphery;cell-cell junction;cytoplasm;cytoplasmic part;cytoskeleton;cytosol;endoplasmic reticulum;extracellular membrane-bounded organelle;extracellular organelle;extracellular region part;extracellular vesicular exosome;intracellular membrane-bounded organelle;intracellular non-membrane-bounded organelle;intracellular organelle;intracellular part;membrane;membrane-b…	ATP-binding;Celladhesion;Cellcycle;Celldivision;Cellmembrane;Completeproteome;Cytoplasm;Cytoskeleton;Differentiation;Immunity;Kinase;Membrane;Metal-binding;Nucleotide-binding;Nucleus;Phosphoprotein;Referenceproteome;Repeat;Serine/threonine-proteinkinase;Transferase;Zinc;Zinc-finger	NC II	10	10	10	16.8	16.8	16.8	77.918	0	22.654	572860000	17	P23298;P16054	P23298	Protein kinase C eta type	Prkch
6.57593	6.7089	7.35495	7.06833	7.07831	7.5934	7.64282	7.57696	7.31685	7.47701	7.55368	7.64574	8.51063	8.57187	8.51883	8.1876	8.29938	8.3425	8.27862	8.11471	8.20994	8.25285	8.26515	8.44191	8.38657	8.4828	8.48451		cell part;cytoplasm;cytoplasmic part;cytoskeleton;cytosol;extracellular membrane-bounded organelle;extracellular organelle;extracellular region part;extracellular vesicular exosome;intracellular;intracellular non-membrane-bounded organelle;intracellular organelle;intracellular part;membrane-bounded organelle;membrane-bounded vesicle;non-membrane-bounded organelle;organelle;vesicle	Acetylation;Completeproteome;Cytoplasm;Cytoskeleton;Directproteinsequencing;Glycosyltransferase;Polymorphism;Proteomicsidentification;Referenceproteome;Transferase	NC II	20	20	20	79.2	79.2	79.2	32.277	0	182.37	15186000000	238	P23492;A0A2I3BQH2;Q9D8C9	P23492;A0A2I3BQH2;Q9D8C9	Purine nucleoside phosphorylase	Pnp;Pnp2
6.88996	6.85253	6.95432	7.03209	7.21648	7.30471	7.25756	7.2224	7.39428	7.48078	7.57649	7.65257	8.05465	8.00685	7.99124	8.24888	8.21195	8.16373	8.0943	7.98233	7.97994	7.95781	7.97065	8.35671	8.33686	8.40403	8.40523		extracellular membrane-bounded organelle;extracellular organelle;extracellular region part;extracellular vesicular exosome;membrane-bounded organelle;membrane-bounded vesicle;organelle;vesicle	Completeproteome;Isomerase;Multifunctionalenzyme;NADP;Oxidoreductase;Referenceproteome;Tumorantigen	NC II	16	16	16	65.7	65.7	65.7	35.877	0	157.37	7480600000	177	P23591	P23591	GDP-L-fucose synthase	Tsta3
6.56855	6.33995	6.63645	6.55978	7.43276	7.43038	7.51214	7.61035	7.29117	7.22107	7.40917	7.4393	8.89008	8.92544	8.93046	8.4091	8.18636	8.26691	8.09517	8.52521	8.52268	8.57985	8.58829	8.5731	8.57186	8.60192	8.6421		adherens junction;anchoring junction;cell junction;cell part;cell-substrate adherens junction;cell-substrate junction;cytoplasmic part;cytosol;endoplasmic reticulum;extracellular membrane-bounded organelle;extracellular organelle;extracellular region part;extracellular vesicular exosome;focal adhesion;Golgi apparatus;intracellular membrane-bounded organelle;intracellular organelle;intracellular o…	Acetylation;Completeproteome;Directproteinsequencing;Heme;Hydrogenperoxide;Iron;Metal-binding;Mitogen;NADP;Oxidoreductase;Peroxidase;Peroxisome;Phosphoprotein;Referenceproteome	NC II	32	32	32	67.9	67.9	67.9	59.795	0	323.31	28396000000	381	P24270	P24270	Catalase	Cat
6.75546	6.71518	7.13735	6.97439	7.66649	7.84848	7.786	7.80416	7.34453	7.28794	7.40649	7.41236	8.51276	8.45022	8.46979	8.61735	8.56719	8.65609	8.48101	8.63911	8.63825	8.63142	8.66974	8.62032	8.47376	8.61596	8.62683		cell part;cytoplasm;extracellular membrane-bounded organelle;extracellular organelle;extracellular region part;extracellular vesicular exosome;intracellular organelle part;intracellular part;membrane-bounded organelle;membrane-bounded vesicle;nuclear part;nucleoplasm;organelle;organelle part;vesicle	Acetylation;Completeproteome;Cytoplasm;Hydrolase;Leukotrienebiosynthesis;Metal-binding;Metalloprotease;Phosphoprotein;Protease;Referenceproteome;Zinc	NC II	31	31	31	61.5	61.5	61.5	69.05	0	323.31	22654000000	372	P24527	P24527	Leukotriene A-4 hydrolase	Lta4h
7.00143	6.73196	7.09499	7.15761	7.80465	7.82698	7.82435	7.98426	7.58288	7.68478	7.75378	7.76269	9.00903	9.00329	8.95379	8.57027	8.46706	8.52067	8.55648	8.73783	8.75775	8.74354	8.71588	8.75208	8.77098	8.795	8.78962		cell part;cytoplasm;cytoplasmic part;extracellular membrane-bounded organelle;extracellular organelle;extracellular region part;extracellular vesicular exosome;intracellular membrane-bounded organelle;intracellular organelle;intracellular organelle part;intracellular part;membrane;membrane-bounded organelle;membrane-bounded vesicle;microbody;microbody membrane;microbody part;nucleus;organelle;org…	Acetylation;CBSdomain;Completeproteome;Cytoplasm;Directproteinsequencing;DNA-binding;GMPbiosynthesis;Metal-binding;NAD;Nucleus;Oxidoreductase;Phosphoprotein;Potassium;Purinebiosynthesis;Referenceproteome;Repeat;RNA-binding	NC II	31	31	29	56.4	56.4	53.1	55.814	0	323.31	38495000000	436	P24547	P24547	Inosine-5-monophosphate dehydrogenase 2	Impdh2
6.5587	6.80668	6.99933	7.2193	7.77578	8.00376	7.87238	7.98557	7.29508	7.42835	7.46238	7.48664	9.27823	9.42996	9.30005	8.37865	8.4996	8.52794	8.67254	8.7445	8.78256	8.72854	8.72175	8.8102	8.79024	8.79128	8.75904		adherens junction;anchoring junction;cell junction;cell part;cell-substrate adherens junction;cell-substrate junction;cytoplasm;cytosolic small ribosomal subunit;extracellular membrane-bounded organelle;extracellular organelle;extracellular region part;extracellular vesicular exosome;focal adhesion;intracellular membrane-bounded organelle;intracellular organelle;intracellular organelle part;intra…	Acetylation;Citrullination;Completeproteome;Phosphoprotein;Referenceproteome;Repeat;Ribonucleoprotein;Ribosomalprotein	NC II	15	15	15	53.6	53.6	53.6	31.231	0	94.873	61363000000	229	P25444;D3Z536	P25444	40S ribosomal protein S2	Rps2
	5.57407			6.22253	6.37479	6.43388	6.5291	5.7788	6.05964	6.33479	6.35782	8.41142	8.36515	8.31492					7.29148	7.28639	7.34311	7.41898			7.26684	7.26207		alpha2-beta1 integrin complex;cell part;cytoplasm;cytoplasmic part;cytoskeletal part;cytosol;extracellular membrane-bounded organelle;extracellular organelle;extracellular region part;extracellular vesicular exosome;extrinsic to internal side of plasma membrane;extrinsic to membrane;extrinsic to plasma membrane;Golgi apparatus;integrin complex;intracellular membrane-bounded organelle;intracellula…	3D-structure;Adaptiveimmunity;Alternativesplicing;ATP-binding;Cellmembrane;Completeproteome;Cytoplasm;Golgiapparatus;Immunity;Inflammatoryresponse;Innateimmunity;Kinase;Lipoprotein;Membrane;Myristate;Nucleotide-binding;Nucleus;Palmitate;Phosphoprotein;Proto-oncogene;Referenceproteome;SH2domain;SH3domain;Transferase;Tyrosine-proteinkinase;Ublconjugation	NC II	16	16	15	38.9	38.9	37.3	58.812	0	48.521	4194800000	116	P25911;P16277	P25911	Tyrosine-protein kinase Lyn	Lyn
6.84374	6.79927	7.12326	7.15109	7.8372	8.01878	8.04704	8.04258	7.36195	7.51379	7.53312	7.6132	9.96102	9.93886	9.9442	9.33672	9.29449	9.38473	9.41375	9.56056	9.5865	9.6006	9.6074	9.40893	9.46022	9.42529	9.42505		adherens junction;anchoring junction;cell junction;cell part;cell projection;cell projection membrane;cell projection part;cell surface;cell-cell adherens junction;cell-cell junction;cell-substrate adherens junction;cell-substrate junction;cytoplasm;cytoplasmic part;cytoskeletal part;cytoskeleton;extracellular membrane-bounded organelle;extracellular organelle;extracellular region part;extracellu…	3D-structure;Acetylation;Celljunction;Cellmembrane;Cellprojection;Completeproteome;Cytoplasm;Cytoskeleton;Membrane;Phosphoprotein;Referenceproteome;Synapse	NC II	159	159	159	71.7	71.7	71.7	269.82	0	323.31	289920000000	2323	P26039;Q71LX4	P26039	Talin-1	Tln1
5.95866	6.03934	6.28005	6.11995	6.79499	7.39065	7.18999	7.47612	6.79067	6.92466	7.08325	7.13972	8.28217	8.17803	8.31161	8.19282	7.97024	7.85336	7.79121	7.96114	8.11039	8.07247	8.11717	8.26038	8.24013	8.31165	8.27159		actin cytoskeleton;actin filament;adherens junction;anchoring junction;apical part of cell;apical plasma membrane;basolateral plasma membrane;brush border;cell body;cell cortex;cell junction;cell part;cell periphery;cell pole;cell projection;cell projection membrane;cell projection part;cell tip;cell-substrate adherens junction;cell-substrate junction;cytoplasmic part;cytoskeletal part;cytoskelet…	Acetylation;Cellmembrane;Cellprojection;Cellshape;Completeproteome;Cytoplasm;Cytoskeleton;Directproteinsequencing;Membrane;Phosphoprotein;Referenceproteome;S-nitrosylation	NC II	39	25	25	49.8	34.3	34.3	69.406	0	81.519	9312200000	155	P26040	P26040	Ezrin	Ezr
8.15951	7.99688	8.17023	8.19232	8.75073	8.92	8.87134	8.87273	8.64209	8.62395	8.67048	8.67512	9.61284	9.62677	9.58587	9.83968	9.76661	9.66122	9.6463	9.69981	9.68657	9.67004	9.70082	9.77308	9.74971	9.72545	9.70674		adherens junction;anchoring junction;apical part of cell;apical plasma membrane;basolateral plasma membrane;blood microparticle;cell junction;cell part;cell periphery;cell projection;cell projection membrane;cell projection part;cell-substrate adherens junction;cell-substrate junction;cytoplasm;cytoskeleton;extracellular membrane-bounded organelle;extracellular organelle;extracellular region part…	3D-structure;Acetylation;Cellmembrane;Cellprojection;Completeproteome;Cytoplasm;Cytoskeleton;Membrane;Phosphoprotein;Referenceproteome;S-nitrosylation	NC II	58	58	43	73.5	73.5	56.8	67.766	0	323.31	298700000000	1250	P26041	P26041	Moesin	Msn
6.88138	6.76098	6.85646	6.88151	7.41148	7.35466	7.56846	7.47492	7.53387	7.43122	7.54547	7.51573	8.57975	8.51451	8.49414	8.52567	8.49699	8.36607	8.36158	8.43596	8.29208	8.40521	8.43508	8.7132	8.68431	8.67767	8.68438		adherens junction;anchoring junction;apical part of cell;cell division site part;cell junction;cell part;cell periphery;cell pole;cell projection;cell tip;cell-substrate adherens junction;cell-substrate junction;cleavage furrow;cytoplasm;cytoskeleton;extracellular membrane-bounded organelle;extracellular organelle;extracellular region part;extracellular space;extracellular vesicular exosome;extri…	3D-structure;Acetylation;Actin-binding;Actincapping;Cellmembrane;Completeproteome;Cytoplasm;Cytoskeleton;Directproteinsequencing;Membrane;Phosphoprotein;Referenceproteome	NC II	44	29	27	55.7	37.9	35.2	68.542	0	260.76	18983000000	268	P26043	P26043	Radixin	Rdx
6.786	6.99909	7.16331	6.98777	7.2874	7.80385	7.69436	7.80987	7.25409	7.29936	7.45841	7.47173	8.16256	8.24512	8.38346	8.23832	8.34813	8.34934	8.13392	8.19321	8.37427	8.32502	8.31637	8.31446	8.27256	8.2911	8.29671		cell part;extracellular membrane-bounded organelle;extracellular organelle;extracellular region part;extracellular vesicular exosome;intracellular membrane-bounded organelle;intracellular organelle;intracellular organelle part;intracellular part;macromolecular complex;membrane;membrane-bounded organelle;membrane-bounded vesicle;nuclear part;nucleoplasm;nucleus;organelle;organelle part;proteasome …	Acetylation;Completeproteome;Directproteinsequencing;Isopeptidebond;Proteasome;Referenceproteome;Ublconjugation	NC II	15	15	15	55.8	55.8	55.8	36.539	0	149.57	11904000000	169	P26516	P26516	26S proteasome non-ATPase regulatory subunit 7	Psmd7
6.77066	6.70463	7.25455	7.33654	7.82458	8.0242	8.01397	8.04599	7.54568	7.74637	7.80243	7.84199	8.89311	8.86212	8.88792	8.4452	8.33626	8.7325	8.74159	8.82014	8.86712	8.86885	8.81706	8.69193	8.63151	8.78964	8.76989		cell part;cytoplasm;cytoplasmic part;extracellular membrane-bounded organelle;extracellular organelle;extracellular region part;extracellular vesicular exosome;intracellular membrane-bounded organelle;intracellular organelle;intracellular part;membrane-bounded organelle;membrane-bounded vesicle;mitochondrion;organelle;vesicle	Acetylation;Aminoacyl-tRNAsynthetase;ATP-binding;Completeproteome;Cytoplasm;Ligase;Nucleotide-binding;Phosphoprotein;Proteinbiosynthesis;Referenceproteome	NC II	31	31	31	60	60	60	58.388	0	323.31	36138000000	385	P26638	P26638	Serine--tRNA ligase, cytoplasmic	Sars
7.40516	7.46737	7.8227	7.76834	8.11464	8.3409	8.43541	8.37533	8.39032	8.45033	8.41034	8.54301	8.72418	8.69491	8.69753			8.23975	8.07114	8.21458	8.1634	8.24603	8.19296	8.60228	8.60836	8.51467	8.58306		axon part;axon terminus;cell part;cell projection part;contractile fiber part;cytoplasm;cytoplasmic part;cytosol;endoplasmic reticulum membrane;endoplasmic reticulum part;extracellular membrane-bounded organelle;extracellular organelle;extracellular region part;extracellular vesicular exosome;intracellular organelle part;intracellular part;membrane;membrane part;membrane-bounded organelle;membran…	Acetylation;Completeproteome;Cytoplasm;Isomerase;Referenceproteome;Rotamase	NC II	4	4	4	41.7	41.7	41.7	11.922	0	68.919	17415000000	123	P26883	P26883	Peptidyl-prolyl cis-trans isomerase FKBP1A	Fkbp1a
5.52347	5.41447	5.76383	6.00156	6.21093	6.33915	6.66567	6.0959	5.53048	5.22045	5.90671	5.46685	7.87262	8.09458	8.07547	7.41223	7.67653	7.4542	7.66041	7.50848	7.46461	7.61707	7.32292	7.21685		7.39615			cell part;cis-Golgi network;cytoplasmic part;extracellular membrane-bounded organelle;extracellular organelle;extracellular region part;extracellular vesicular exosome;Golgi apparatus;Golgi apparatus part;Golgi membrane;integral to membrane;intracellular membrane-bounded organelle;intracellular organelle;intracellular organelle part;intracellular part;intrinsic to membrane;membrane;membrane part;…	Alternativesplicing;Coiledcoil;Completeproteome;Directproteinsequencing;Disulfidebond;Glycoprotein;Glycosidase;Golgiapparatus;Hydrolase;Membrane;Metal-binding;Phosphoprotein;Referenceproteome;Signal-anchor;Transmembrane;Transmembranehelix;Zinc	NC II	25	25	25	28.7	28.7	28.7	131.63	0	81.574	2864800000	106	P27046;Q8BRK9	P27046	Alpha-mannosidase 2	Man2a1
6.4029	6.42011	6.83927	6.45416	7.02131	7.23284	7.41281	7.48262	6.67418	6.96727	6.949	7.0887	8.40661	8.44037	8.35501		7.95897	7.97788	7.95465	7.81403	7.96551	7.9162	7.96196	7.94857	7.97074	7.91087	7.95861		catalytic step 2 spliceosome;cell part;cytoplasm;cytoplasmic part;cytosol;extracellular membrane-bounded organelle;extracellular organelle;extracellular region part;extracellular vesicular exosome;histone pre-mRNA 3'end processing complex;intracellular membrane-bounded organelle;intracellular organelle;intracellular organelle part;intracellular part;macromolecular complex;membrane-bounded organel…	Completeproteome;Cytoplasm;Methylation;mRNAprocessing;mRNAsplicing;Nucleus;Referenceproteome;Repeat;Ribonucleoprotein;RNA-binding;Spliceosome	NC II	7	7	7	26	26	26	23.656	0	20.671	7976100000	113	P27048;P63163	P27048;P63163	Small nuclear ribonucleoprotein-associated protein B;Small nuclear ribonucleoprotein-associated protein N	Snrpb;Snrpn
6.69572	6.62969	6.95268	6.94771	6.73834	6.60255	6.90538	6.90388	7.02596	7.06013	7.10428	7.05805	8.67645	8.72385	8.64776	8.69045	8.66232	8.70129	8.69263	8.04489	7.74803	8.06315	8.05373	8.62603	8.56751	8.57913	8.54744		cell part;cytoplasm;cytoskeletal part;cytoskeleton;extracellular membrane-bounded organelle;extracellular organelle;extracellular region part;extracellular vesicular exosome;intracellular non-membrane-bounded organelle;intracellular organelle;intracellular organelle part;intracellular part;macromolecular complex;membrane;membrane-bounded organelle;membrane-bounded vesicle;microtubule;microtubule …	Acetylation;Alternativesplicing;Completeproteome;Cytoplasm;Cytoskeleton;Microtubule;Phosphoprotein;Referenceproteome;Repeat	NC II	48	48	48	54.6	54.6	54.6	117.43	0	323.31	20437000000	379	P27546	P27546	Microtubule-associated protein 4	Map4
												8.23737	8.22196	8.16221														adherens junction;anchoring junction;brush border membrane;cell junction;cell part;cell projection membrane;cell projection part;cell-substrate adherens junction;cell-substrate junction;cytoplasmic membrane-bounded vesicle;cytoplasmic part;cytoplasmic vesicle;extracellular membrane-bounded organelle;extracellular organelle;extracellular region part;extracellular vesicular exosome;extrinsic to int…	3D-structure;Completeproteome;Cytoplasm;Directproteinsequencing;GTP-binding;Lipoprotein;Magnesium;Membrane;Metal-binding;Nucleotide-binding;Nucleus;Palmitate;Phosphoprotein;Referenceproteome;Transducer	NC II	11	11	10	33.7	33.7	31.6	44.054	0	28.859	2522000000	51	P27601	P27601	Guanine nucleotide-binding protein subunit alpha-13	Gna13
5.76713	5.25137	6.42238	6.48635	7.1975	7.26243	7.35879	7.31084	6.20753	6.5566	6.53965	6.58495	8.39109	8.37987	8.29365	7.64317		8.02857	8.04813	8.40278	8.36196	8.43987	8.35854	7.80838	7.93779	7.85675	7.91888		extracellular membrane-bounded organelle;extracellular organelle;extracellular region part;extracellular vesicular exosome;membrane-bounded organelle;membrane-bounded vesicle;organelle;vesicle	Acetylation;Completeproteome;Referenceproteome;Repeat;WDrepeat	NC II	35	35	35	50.4	50.4	50.4	87.22	0	322.31	9974300000	239	P27612	P27612	Phospholipase A-2-activating protein	Plaa
6.60583	6.66812	6.91978	7.01632	7.74537	7.97646	8.09475	8.00621	8.06524	7.92152	7.98282	8.0803	9.50092	9.53987	9.52005	8.2172	8.42822	8.35241	8.44985	8.8352	8.76267	8.83851	8.85473	9.22422	9.07015	9.13849	9.11793		adherens junction;anchoring junction;cell junction;cell part;cell-substrate adherens junction;cell-substrate junction;cytoplasm;cytosolic large ribosomal subunit;extracellular membrane-bounded organelle;extracellular organelle;extracellular region part;extracellular vesicular exosome;focal adhesion;intracellular membrane-bounded organelle;intracellular non-membrane-bounded organelle;intracellular…	Acetylation;Completeproteome;Cytoplasm;Nucleus;Phosphoprotein;Proteomicsidentification;Referenceproteome;Ribonucleoprotein;Ribosomalprotein	NC II	32	32	32	57.8	57.8	57.8	46.109	0	323.31	90494000000	384	P27659;E9PWZ3	P27659	60S ribosomal protein L3	Rpl3
												8.12662	8.16248	8.06153														cell part;chromatin;chromosomal part;chromosome;chromosome, telomeric region;condensed chromosome;condensed nuclear chromosome;extracellular membrane-bounded organelle;extracellular organelle;extracellular region part;extracellular vesicular exosome;germ cell nucleus;intracellular membrane-bounded organelle;intracellular non-membrane-bounded organelle;intracellular organelle;intracellular organel…	Acetylation;Cellcycle;Chromosome;Completeproteome;DNA-binding;DNAdamage;DNArecombination;DNArepair;Isopeptidebond;Meiosis;Nucleosomecore;Nucleus;Phosphoprotein;Referenceproteome;Ublconjugation	NC II	9	4	2	46.9	28.7	12.6	15.142	0	96.813	2060700000	21	P27661	P27661	Histone H2AX	H2afx
												6.91857	6.97974	6.90448														cell part;cytoplasmic part;extracellular membrane-bounded organelle;extracellular organelle;extracellular region part;extracellular vesicular exosome;Golgi apparatus part;Golgi membrane;integral to membrane;intracellular organelle part;intracellular part;intrinsic to membrane;membrane;membrane part;membrane-bounded organelle;membrane-bounded vesicle;organelle;organelle membrane;organelle part;ves…	Completeproteome;Disulfidebond;Glycosyltransferase;Golgiapparatus;Manganese;Membrane;Metal-binding;Referenceproteome;Signal-anchor;Transferase;Transmembrane;Transmembranehelix	NC II	2	2	2	5.1	5.1	5.1	51.69	0.0014008	2.7565	134290000	7	P27808	P27808	Alpha-1,3-mannosyl-glycoprotein 2-beta-N-acetylglucosaminyltransferase	Mgat1
7.27729	7.3126	7.49692	7.47745	7.48918	7.65102	7.65785	7.73527	6.56023				8.27692	8.21346	8.21693	8.73611	8.68666	8.59453	8.58698	8.25811	8.07511	8.08618	8.16209						cell part;cytoplasm;cytoplasmic part;cytosol;extracellular membrane-bounded organelle;extracellular organelle;extracellular region part;extracellular vesicular exosome;intracellular membrane-bounded organelle;intracellular organelle;intracellular part;macromolecular complex;membrane-bounded organelle;membrane-bounded vesicle;nucleus;organelle;proteasome core complex;protein complex;vesicle	3D-structure;Completeproteome;Cytoplasm;Differentiation;Hydrolase;Immunity;Nucleus;Polymorphism;Protease;Proteasome;Referenceproteome;Threonineprotease;Zymogen	NC II	11	11	11	39.9	39.9	39.9	30.26	0	77.67	9324600000	102	P28063	P28063	Proteasome subunit beta type-8	Psmb8
	6.41218		6.40112	6.55807	6.86039	6.79614	6.49549					7.18104	7.06896	7.1088														cell part;cytoplasm;cytoplasmic part;cytosol;extracellular membrane-bounded organelle;extracellular organelle;extracellular region part;extracellular vesicular exosome;intracellular membrane-bounded organelle;intracellular organelle;intracellular part;macromolecular complex;membrane-bounded organelle;membrane-bounded vesicle;nucleus;organelle;proteasome core complex;protein complex;vesicle	3D-structure;Acetylation;Completeproteome;Cytoplasm;Hydrolase;Immunity;Nucleus;Polymorphism;Protease;Proteasome;Referenceproteome;Threonineprotease;Zymogen	NC II	6	6	6	33.8	33.8	33.8	23.396	0	17.673	489530000	16	P28076	P28076	Proteasome subunit beta type-9	Psmb9
6.01666	5.75844	6.16625	6.32222	6.8356	7.21827	7.075	7.21977	6.47056	6.58723	6.52648	6.65125	8.29146	8.36261	8.23449	7.82061	7.65251	7.84514	7.94359	8.05717	8.24324	8.10833	8.20653	7.96124	7.94658	7.84816	7.93721		cell part;cytoplasm;cytoplasmic part;cytosol;endoplasmic reticulum;extracellular membrane-bounded organelle;extracellular organelle;extracellular region part;extracellular vesicular exosome;Golgi apparatus;intracellular membrane-bounded organelle;intracellular organelle;intracellular part;membrane-bounded organelle;membrane-bounded vesicle;mitochondrion;organelle;vesicle	4Fe-4S;Completeproteome;Cytoplasm;Iron;Iron-sulfur;Lyase;Metal-binding;Referenceproteome;RNA-binding;Tricarboxylicacidcycle	NC II	28	28	27	39.1	39.1	38.2	98.124	0	78.144	7839000000	196	P28271	P28271	Cytoplasmic aconitate hydratase	Aco1
6.68872	6.52463	6.99579	6.88534	7.75936	7.94471	7.9436	7.67297	7.31101	7.37607	7.55132	7.3702	8.33887	8.30842	8.31317	8.14845	8.1664	8.21253	8.2392	8.49146	8.52127	8.4685	8.41569	8.32946	8.36167	8.33628	8.4231		cell part;cytoplasm;cytoplasmic part;extracellular membrane-bounded organelle;extracellular organelle;extracellular region;extracellular region part;extracellular vesicular exosome;intracellular;intracellular membrane-bounded organelle;intracellular organelle;intracellular part;membrane-bounded organelle;membrane-bounded vesicle;mitochondrion;nucleus;organelle;vesicle	3D-structure;Acetylation;Completeproteome;Cytoplasm;Directproteinsequencing;Metal-binding;NAD;Oxidoreductase;Phosphoprotein;Referenceproteome;Zinc	NC II	15	15	15	47.9	47.9	47.9	39.547	0	153.15	13862000000	160	P28474;Q64437	P28474	Alcohol dehydrogenase class-3	Adh5
5.76982	5.43233	6.40748	6.53414	7.05053	7.30984	7.24939	7.25604	6.47019	6.53658	6.5945	6.68351	8.19731	8.17621	8.21759	7.42711		7.83617	7.95321	8.01427	8.02918	8.05335	7.96693	7.88686	7.85305	7.87164	7.91475		cell body;cell part;cell projection;cytoplasm;cytoplasmic part;cytosol;dendrite;extracellular region part;extracellular space;intracellular part;membrane;neuron projection;neuronal cell body;perinuclear region of cytoplasm;plasma membrane	Completeproteome;Cytoplasm;Directproteinsequencing;Phosphoprotein;Referenceproteome	NC II	19	19	19	49.7	49.7	49.7	53.706	0	100.77	6254100000	144	P28658	P28658	Ataxin-10	Atxn10
6.59719	6.65618	6.59144	6.76215	7.04123			7.0739	6.23053	6.51888	6.57349	6.5534	7.62321	7.63211	7.46473														cell part;cytoplasm;extracellular membrane-bounded organelle;extracellular organelle;extracellular region part;extracellular vesicular exosome;intracellular part;membrane;membrane-bounded organelle;membrane-bounded vesicle;organelle;plasma membrane;vesicle	Actin-binding;Calmodulin-binding;Cellmembrane;Completeproteome;Cytoplasm;Lipoprotein;Membrane;Myristate;Phosphoprotein;Referenceproteome	NC II	3	3	3	31	31	31	20.165	0	74.813	959580000	23	P28667	P28667	MARCKS-related protein	Marcksl1
												7.18856	7.20485	7.04485														axoneme;cell part;cell projection;cell projection part;centrosome;cilium;clathrin-coated vesicle;coated vesicle;cytoplasmic membrane-bounded vesicle;cytoplasmic part;cytoplasmic vesicle;cytoskeletal part;cytoskeleton;cytosol;extracellular membrane-bounded organelle;extracellular organelle;extracellular region part;extracellular vesicular exosome;intracellular membrane-bounded organelle;intracellu…	ATP-binding;Cellprojection;Cilium;Ciliumbiogenesis/degradation;Coiledcoil;Completeproteome;Cytoplasm;Cytoskeleton;Microtubule;Motorprotein;Nucleotide-binding;Phosphoprotein;Referenceproteome	NC II	5	4	3	9	7.4	5.6	80.169	0	12.167	222110000	7	P28741	P28741	Kinesin-like protein KIF3A	Kif3a
				5.8335	6.16876		5.7803	5.59953	5.40471	5.92621	5.77371	8.06149	7.91214	8.04922					6.94631	7.07972			6.97153		7.10085			cell junction;cell part;cell-cell junction;cytoplasm;cytoplasmic part;cytosol;endoplasmic reticulum;extracellular membrane-bounded organelle;extracellular organelle;extracellular region part;extracellular vesicular exosome;immunological synapse;intracellular membrane-bounded organelle;intracellular organelle;intracellular organelle part;intracellular part;membrane;membrane part;membrane-bounded o…	3D-structure;Alternativesplicing;Apoptosis;ATP-binding;Cellcycle;Cellmembrane;Completeproteome;Cytoplasm;Endoplasmicreticulum;Immunity;Inflammatoryresponse;Kinase;Magnesium;Membrane;Metal-binding;Mitochondrion;Nucleotide-binding;Nucleus;Phosphoprotein;Referenceproteome;Repeat;Serine/threonine-proteinkinase;Transferase;Tumorsuppressor;Zinc;Zinc-finger	NC II	14	14	14	21.8	21.8	21.8	77.546	0	29.913	1813200000	54	P28867;Q02111	P28867	Protein kinase C delta type;Protein kinase C delta type regulatory subunit;Protein kinase C delta type catalytic subunit	Prkcd
7.24606	7.15915	7.48467	7.5865	8.04044	8.06134	8.13742	8.21307	7.73173	7.91214	7.95644	8.00561	9.40511	9.40902	9.33806	9.13411	9.07059	9.1357	9.16835	9.14414	9.08243	9.1178	9.1175	9.13764	9.20599	9.19874	9.21357		adherens junction;anchoring junction;catalytic step 2 spliceosome;cell junction;cell part;cell-substrate adherens junction;cell-substrate junction;cytoplasm;cytoplasmic part;extracellular membrane-bounded organelle;extracellular organelle;extracellular region part;extracellular vesicular exosome;focal adhesion;intracellular membrane-bounded organelle;intracellular non-membrane-bounded organelle;i…	Acetylation;Completeproteome;Cytoplasm;Methylation;mRNAprocessing;mRNAsplicing;Nonsense-mediatedmRNAdecay;Nucleus;Phosphoprotein;Referenceproteome;Repeat;RNA-binding;Spliceosome	NC II	40	40	23	70.6	70.6	45.6	70.67	0	323.31	103820000000	657	P29341;Q9D4E6;Q8C7D3	P29341	Polyadenylate-binding protein 1	Pabpc1
6.70463	6.72634	7.14916	7.2414	7.82075	7.9561	7.94763	8.00359	7.40142	7.55345	7.55425	7.58313	9.21543	9.17843	9.17073	8.60938	8.63266	8.79848	8.83591	9.01924	9.0223	9.02078	9.04937	8.90211	8.92907	8.85722	8.88008		alpha-beta T cell receptor complex;cell junction;cell part;cell-cell junction;cytoplasm;cytoplasmic part;cytosol;extracellular membrane-bounded organelle;extracellular organelle;extracellular region part;extracellular vesicular exosome;intracellular membrane-bounded organelle;intracellular non-membrane-bounded organelle;intracellular organelle;intracellular organelle part;intracellular part;macro…	Alternativesplicing;Completeproteome;Cytoplasm;Directproteinsequencing;Diseasemutation;Hydrolase;Nucleus;Phosphoprotein;Proteinphosphatase;Referenceproteome;Repeat;SH2domain	NC II	37	37	37	66.9	66.9	66.9	67.558	0	323.31	63462000000	505	P29351	P29351	Tyrosine-protein phosphatase non-receptor type 6	Ptpn6
7.18478	7.28652	7.23767	7.40145	7.03189	7.54559	7.30255	7.37321	6.92645	6.88645	7.0436	7.00462	9.38767	9.24866	9.26273	8.54744	8.69365	8.37242	8.51493	7.88626	8.14348	8.02881	7.92913	7.95132	7.80003	8.04724	7.9934		cell part;cytoplasmic membrane-bounded vesicle lumen;cytoplasmic part;cytoplasmic vesicle part;endocytic vesicle lumen;extracellular region;ferritin complex;intracellular ferritin complex;intracellular organelle part;intracellular part;macromolecular complex;membrane-enclosed lumen;organelle lumen;organelle part;protein complex;vesicle lumen	3D-structure;Completeproteome;Directproteinsequencing;Iron;Ironstorage;Metal-binding;Referenceproteome	NC II	13	13	13	61.7	61.7	61.7	20.802	0	254.89	39736000000	192	P29391;P49945	P29391;P49945	Ferritin light chain 1;Ferritin light chain 2	Ftl1;Ftl2
												8.16643	8.2078	8.1602														cell part;cytoplasm;cytoplasmic part;cytosol;extracellular region;intracellular part;IPAF inflammasome complex;macromolecular complex;NALP1 inflammasome complex;NALP3 inflammasome complex;protein complex	Apoptosis;Completeproteome;Cytoplasm;Hydrolase;Protease;Referenceproteome;Thiolprotease;Zymogen	NC II	14	14	14	36.3	36.3	36.3	45.64	0	41.07	2368500000	58	P29452	P29452	Caspase-1;Caspase-1 subunit p20;Caspase-1 subunit p10	Casp1
6.67899	6.60058	6.93258	6.94271	7.02942	7.60218	7.36463	7.43067	7.72265	7.83301	7.95049	7.97599									7.70288			8.02338	8.02987	8.07522	8.08084		cell part;extracellular membrane-bounded organelle;extracellular organelle;extracellular region part;extracellular vesicular exosome;intracellular membrane-bounded organelle;intracellular organelle;intracellular part;membrane-bounded organelle;membrane-bounded vesicle;nucleus;organelle;vesicle	Acetylation;Completeproteome;Isopeptidebond;Nucleus;Referenceproteome;Ublconjugationpathway	NC II	4	4	4	45.7	45.7	45.7	8.9723	0	35.459	3009000000	60	P29595	P29595	NEDD8	Nedd8
6.46312	6.13117	6.24991	6.39109	7.55526	7.66024	7.51096	7.49227	6.97311	7.2189	7.22282	7.29793	7.78046	7.85183	7.81245	7.74866				7.90585	7.98275	7.93563	7.90006	7.71488	7.86473	7.82096	7.90204		cell part;cytoplasm;extracellular membrane-bounded organelle;extracellular organelle;extracellular region part;extracellular vesicular exosome;intracellular part;membrane-bounded organelle;membrane-bounded vesicle;organelle;vesicle	3D-structure;Acetylation;Completeproteome;Cytoplasm;Directproteinsequencing;Polymorphism;Referenceproteome;Transferase	NC II	7	7	7	33	33	33	25.36	0	73.939	3610500000	66	P30115;P13745;Q6P8Q0;P10648;P24472	P30115	Glutathione S-transferase A3	Gsta3
6.40736	7.21833	7.46544	7.43127	6.38222	6.41333	6.68068	6.51346	6.68168	6.73907	6.55492	6.65067	8.55162	8.49413	8.47292	8.31465	8.47638	8.48957	8.39663	8.26463		8.02399	8.3137	8.08849	7.9956	8.28418	8.09944		cell part;collagen;cytoplasmic part;cytoplasmic vesicle;cytosol;extracellular matrix part;extracellular region part;integral to membrane;intracellular organelle;intracellular part;intrinsic to membrane;low-density lipoprotein particle;macromolecular complex;membrane;membrane part;organelle;plasma lipoprotein particle;plasma membrane;protein-lipid complex;vesicle	Alternativesplicing;Coiledcoil;Collagen;Completeproteome;Disulfidebond;Endocytosis;Glycoprotein;LDL;Membrane;Phosphoprotein;Receptor;Referenceproteome;Signal-anchor;Transmembrane;Transmembranehelix	NC II	9	9	9	15.5	15.5	15.5	50.169	0	94.3	9666500000	78	P30204	P30204	Macrophage scavenger receptor types I and II	Msr1
														7.11177														cell part;cytoplasmic part;extracellular membrane-bounded organelle;extracellular organelle;extracellular region part;extracellular vesicular exosome;intracellular membrane-bounded organelle;intracellular organelle;intracellular organelle part;intracellular part;membrane;membrane-bounded organelle;membrane-bounded vesicle;mitochondrial inner membrane;mitochondrial membrane;mitochondrial part;mito…	ATP-binding;Completeproteome;Directproteinsequencing;Kinase;Membrane;Mitochondrion;Mitochondrioninnermembrane;Nucleotide-binding;Phosphoprotein;Referenceproteome;Transferase;Transitpeptide	NC II	1	1	1	3.8	3.8	3.8	47.473	0.00042526	4.0885	235010000	6	Q6P8J7;P30275	Q6P8J7;P30275	Creatine kinase S-type, mitochondrial;Creatine kinase U-type, mitochondrial	Ckmt2;Ckmt1
7.80934	7.69905	7.96271	7.87625	8.16227	8.46265	8.45725	8.44398	7.62871	7.65902	7.87311	7.77725	8.26944	8.32381	8.3383	8.96056	8.93796	8.91613	8.81477	8.59671	8.74465	8.69932	8.71691	8.31902	8.23649	8.37407	8.29444		cell part;cytoplasm;extracellular membrane-bounded organelle;extracellular organelle;extracellular region part;extracellular vesicular exosome;intracellular part;membrane-bounded organelle;membrane-bounded vesicle;organelle;vesicle	3D-structure;Completeproteome;Cyclosporin;Cytoplasm;Isomerase;Referenceproteome;Rotamase	NC II	8	8	8	51.9	51.9	51.9	22.794	0	242.94	24172000000	166	P30412	P30412	Peptidyl-prolyl cis-trans isomerase C	Ppic
7.02296	7.10058	7.33508	7.40482	8.12353	8.23815	8.22149	8.27623	7.55252	7.61763	7.61482	7.75455	9.13941	9.12343	9.10656	8.70056	8.75376	8.80028	8.83771	9.06375	9.01301	9.04751	9.01878	8.95126	8.94599	8.90537	8.95019		axon part;axonal growth cone;cell body;cell part;cell projection part;cytoplasm;cytoplasmic part;cytoskeletal part;cytosol;endoplasmic reticulum membrane;endoplasmic reticulum part;extracellular membrane-bounded organelle;extracellular organelle;extracellular region part;extracellular vesicular exosome;growth cone;intracellular membrane-bounded organelle;intracellular organelle;intracellular orga…	Acetylation;Chaperone;Completeproteome;Cytoplasm;Cytoskeleton;Directproteinsequencing;Isomerase;Microtubule;Mitochondrion;Nucleus;Phosphoprotein;Referenceproteome;Repeat;Rotamase;TPRrepeat	NC II	42	42	42	70.1	70.1	70.1	51.572	0	323.31	63295000000	604	P30416	P30416	Peptidyl-prolyl cis-trans isomerase FKBP4;Peptidyl-prolyl cis-trans isomerase FKBP4, N-terminally processed	Fkbp4
7.44573	7.20914	7.72634	7.84866	8.78537	9.03415	9.02743	9.03169	8.57173	8.61867	8.62278	8.44739	9.39169	9.3561	9.34879	8.61527	8.3275	8.65916	8.6462	9.04025	9.09781	9.09726	9.0664	9.13849	9.03407	9.07188	9.05227		cell part;chromosome;condensed chromosome;cytoplasm;cytoplasmic part;extracellular region part;extracellular space;intracellular membrane-bounded organelle;intracellular non-membrane-bounded organelle;intracellular organelle;intracellular part;macromolecular complex;membrane-bounded organelle;non-membrane-bounded organelle;nucleus;organelle;perinuclear region of cytoplasm;protein complex	Acetylation;Chromosome;Completeproteome;DNA-binding;Nucleus;Referenceproteome;Repeat	NC II	16	15	15	50.5	44.8	44.8	24.162	0	174.96	81036000000	322	P30681	P30681	High mobility group protein B2	Hmgb2
	5.21725	4.88763	5.22683			5.19324		5.52273	5.41554	5.91601	5.72885	8.66969	8.65592	8.61257											7.35668	7.21061		adherens junction;anchoring junction;cell junction;cell part;cell projection;cell-cell adherens junction;cell-cell junction;cytoplasm;cytoplasmic part;cytosol;extracellular membrane-bounded organelle;extracellular organelle;extracellular region part;extracellular vesicular exosome;intracellular membrane-bounded organelle;intracellular organelle;intracellular part;lamellipodium;membrane;membrane-b…	Acetylation;Alternativesplicing;Celladhesion;Cellmembrane;Coiledcoil;Completeproteome;Cytoplasm;Membrane;Nucleus;Phosphoprotein;Referenceproteome;Repeat;Transcription;Transcriptionregulation;Wntsignalingpathway	NC II	40	40	40	54.6	54.6	54.6	104.92	0	190.05	7071500000	168	P30999	P30999	Catenin delta-1	Ctnnd1
												6.67685	6.73803	7.15171														cAMP-dependent protein kinase complex;cell part;cell projection;cell projection part;centrosome;cytoplasm;cytoplasmic part;cytoskeletal part;dendritic shaft;dendritic spine;extracellular membrane-bounded organelle;extracellular organelle;extracellular region part;extracellular vesicular exosome;intracellular non-membrane-bounded organelle;intracellular organelle;intracellular organelle part;intra…	3D-structure;cAMP;cAMP-binding;Cellmembrane;Completeproteome;Cytoplasm;Membrane;Nucleotide-binding;Phosphoprotein;Referenceproteome;Repeat	NC II	5	3	3	18.3	11.3	11.3	46.167	0	16.753	128800000	12	P31324	P31324	cAMP-dependent protein kinase type II-beta regulatory subunit	Prkar2b
8.26604	8.22794	8.42562	8.41835	8.54243	8.74779	8.77597	8.76911	8.7613	8.89937	8.93465	8.95257	8.60086	8.54163	8.5828	8.75541	8.83746	8.72349	8.73377	8.65883	8.74805	8.76213	8.72901	9.05342	9.0993	9.0766	9.10738		cell part;clathrin-coated vesicle;coated vesicle;cytoplasmic membrane-bounded vesicle;cytoplasmic part;cytoplasmic vesicle;endoplasmic reticulum part;extracellular membrane-bounded organelle;extracellular organelle;extracellular region part;extracellular space;extracellular vesicular exosome;Golgi apparatus;intracellular membrane-bounded organelle;intracellular organelle;intracellular organelle p…	Acetylation;Completeproteome;Directproteinsequencing;Endoplasmicreticulum;Golgiapparatus;Lipid-binding;Phosphoprotein;Referenceproteome;Transport	NC II	6	6	6	64.4	64.4	64.4	10	0	246.17	36315000000	161	P31786	P31786	Acyl-CoA-binding protein	Dbi
5.66343	5.76505	5.98355	5.7411	7.14208	7.03044	7.17214	7.006	7.10988	7.26607	7.2521	7.39552	8.79184	8.83507	8.70223			7.14792		8.06584	7.83177	7.9436	7.75499	8.25239	8.25612	8.21522	8.33397		adherens junction;anchoring junction;axon;cell cortex;cell junction;cell part;cell projection;cell projection cytoplasm;cell projection part;cell-substrate adherens junction;cell-substrate junction;cytoplasm;cytoplasmic part;cytoskeletal part;cytosol;dendrite cytoplasm;early endosome;endoplasmic reticulum;endosome;extracellular membrane-bounded organelle;extracellular organelle;extracellular regi…	ATP-binding;Completeproteome;Cytoplasm;Cytoskeleton;Directproteinsequencing;Kinase;Nucleotide-binding;Nucleus;Phosphoprotein;Referenceproteome;Serine/threonine-proteinkinase;Transferase;Tyrosine-proteinkinase	NC II	19	19	12	46.6	46.6	31.6	43.474	0	234.34	13387000000	153	P31938	P31938	Dual specificity mitogen-activated protein kinase kinase 1	Map2k1
			5.64845	7.07824	7.34094	7.30916	7.35455	6.21466	6.45139	6.72396	6.50196	8.83723	8.78229	8.76743					8.1282	8.2405	8.19371	8.19868		7.78827	7.93025	7.75335		cell part;cytoplasm;cytoplasmic part;extracellular membrane-bounded organelle;extracellular organelle;extracellular region part;extracellular vesicular exosome;intracellular membrane-bounded organelle;intracellular organelle;intracellular organelle part;intracellular part;macromolecular complex;membrane;membrane-bounded organelle;membrane-bounded vesicle;microbody;mitochondrion;nuclear part;nucle…	Acetylation;Acyltransferase;Alternativeinitiation;Completeproteome;Cytoplasm;Directproteinsequencing;Lipid-binding;Lipidtransport;Mitochondrion;Peroxisome;Phosphoprotein;Referenceproteome;Transferase;Transport	NC II	22	22	22	36.9	36.9	36.9	59.125	0	140.42	13828000000	174	P32020	P32020	Non-specific lipid-transfer protein	Scp2
6.99866	6.53386	7.94764	7.5887	7.45552	7.4819	7.86704	8.23957	7.85222	7.64119	8.21927	7.95456				7.94133	7.61989	8.79125	8.42606	7.93773	7.82069	8.14041	8.40314	8.31942	8.03366	8.5102	8.25297		axon;cell body;cell part;cell projection;cytoplasm;extracellular membrane-bounded organelle;extracellular organelle;extracellular region part;extracellular vesicular exosome;intracellular membrane-bounded organelle;intracellular organelle;intracellular part;macromolecular complex;membrane-bounded organelle;membrane-bounded vesicle;neuron projection;neuronal cell body;nucleus;organelle;protein com…	Acetylation;Calcium;Completeproteome;Directproteinsequencing;Metal-binding;Muscleprotein;Referenceproteome;Repeat	NC II	9	9	9	76.4	76.4	76.4	11.93	0	47.803	6540900000	72	P32848	P32848	Parvalbumin alpha	Pvalb
6.27228	6.16358	6.71705	6.3462	7.50378	7.57878	7.6978	7.53518	6.81176	7.12209	6.83033	7.18566	8.69863	8.73754	8.69145	7.86978	7.78185	8.08185	7.67282	8.53038	8.51562	8.60279	8.41415	8.14585	8.29119	7.85112	8.28015		cell part;cytoplasm;extracellular membrane-bounded organelle;extracellular organelle;extracellular region part;extracellular vesicular exosome;intracellular membrane-bounded organelle;intracellular organelle;intracellular part;membrane-bounded organelle;membrane-bounded vesicle;nucleus;organelle;vesicle	Alternativesplicing;Aminoacyl-tRNAsynthetase;Angiogenesis;ATP-binding;Completeproteome;Cytoplasm;Directproteinsequencing;Ligase;Nucleotide-binding;Proteinbiosynthesis;Referenceproteome	NC II	25	25	25	64.4	64.4	64.4	54.357	0	247.13	17443000000	236	P32921	P32921	Tryptophan--tRNA ligase, cytoplasmic;T1-TrpRS;T2-TrpRS	Wars
														6.66087														acrosomal vesicle;axon;axon part;cell part;cell projection;cell projection part;clathrin-coated vesicle;coated vesicle;cytoplasm;cytoplasmic membrane-bounded vesicle;cytoplasmic part;cytoplasmic vesicle;cytoplasmic vesicle membrane;cytoplasmic vesicle part;cytosol;endosome;extracellular membrane-bounded organelle;extracellular organelle;extracellular region part;extracellular vesicular exosome;in…	Acetylation;Cellmembrane;Completeproteome;Directproteinsequencing;Exocytosis;GTP-binding;Lipoprotein;Membrane;Methylation;Nucleotide-binding;Phosphoprotein;Prenylation;Proteintransport;Referenceproteome;Transport	NC II	3	1	1	12.3	5.5	5.5	24.416	0.00061025	3.0409	70982000	6	P35276;P63011;Q9CZT8	P35276	Ras-related protein Rab-3D	Rab3d
		6.3462	6.4411	6.59174	7.02674	6.80609	6.74063	6.71576	6.74878	6.9001	6.88711	8.76822	8.80342	8.85611			7.58392	7.66758		7.85184			7.85646	7.81679	7.8925	7.86998		cell part;cytoplasmic membrane-bounded vesicle;cytoplasmic part;cytoplasmic vesicle;early endosome;early endosome membrane;endocytic vesicle;endosomal part;endosome;endosome membrane;extracellular membrane-bounded organelle;extracellular organelle;extracellular region part;extracellular vesicular exosome;intracellular membrane-bounded organelle;intracellular organelle;intracellular organelle part…	3D-structure;Cellmembrane;Completeproteome;Directproteinsequencing;Endosome;GTP-binding;Lipoprotein;Membrane;Nucleotide-binding;Prenylation;Proteintransport;Referenceproteome;Transport	NC II	10	10	7	54.2	54.2	39.4	23.412	0	79.956	12357000000	119	P35278	P35278	Ras-related protein Rab-5C	Rab5c
6.08955		6.64698			7.10595	7.0214	7.10147	6.59106	6.04108	6.85709		8.8613	8.70774	8.74777			7.53347						7.87857	7.2048	7.87155			cell part;cytoplasmic membrane-bounded vesicle;cytoplasmic part;cytoplasmic vesicle;cytosol;extracellular membrane-bounded organelle;extracellular organelle;extracellular region part;extracellular vesicular exosome;Golgi apparatus;Golgi apparatus part;Golgi membrane;intracellular membrane-bounded organelle;intracellular organelle;intracellular organelle part;intracellular part;membrane;membrane-b…	Acetylation;Alternativesplicing;Completeproteome;Cytoplasmicvesicle;Directproteinsequencing;ER-Golgitransport;Golgiapparatus;GTP-binding;Lipoprotein;Membrane;Methylation;Nucleotide-binding;Prenylation;Proteintransport;Referenceproteome;Transport	NC II	11	11	10	53.8	53.8	48.6	23.59	0	78.989	11476000000	109	P35279;P61294	P35279	Ras-related protein Rab-6A	Rab6a
					6.05565	6.07886						8.30479	8.28357	8.17768														adherens junction;anchoring junction;cell junction;cell part;cell projection;cell-substrate adherens junction;cell-substrate junction;cytoplasmic part;cytoplasmic vesicle membrane;cytoplasmic vesicle part;early endosome;endoplasmic reticulum membrane;endoplasmic reticulum part;endosome;extracellular membrane-bounded organelle;extracellular organelle;extracellular region part;extracellular vesicul…	Acetylation;Completeproteome;Cytoplasmicvesicle;Directproteinsequencing;Endoplasmicreticulum;Endosome;Golgiapparatus;GTP-binding;Lipoprotein;Membrane;Methylation;Nucleotide-binding;Prenylation;Proteintransport;Referenceproteome;Transport	NC II	9	9	9	44.6	44.6	44.6	24.106	0	70.798	2857000000	67	P35282	P35282	Ras-related protein Rab-21	Rab21
												7.1313	7.06595	6.98408														actin cytoskeleton;cell part;cell projection;cytoplasmic membrane-bounded vesicle;cytoplasmic part;cytoplasmic vesicle;cytoplasmic vesicle membrane;cytoplasmic vesicle part;cytoskeleton;early endosome;endocytic vesicle;endocytic vesicle membrane;endosomal part;endosome;endosome membrane;extracellular membrane-bounded organelle;extracellular organelle;extracellular region part;extracellular vesicu…	3D-structure;Cellmembrane;Cellprojection;Completeproteome;Cytoplasmicvesicle;Endosome;GTP-binding;Lipoprotein;Membrane;Nucleotide-binding;Prenylation;Proteintransport;Referenceproteome;Transport	NC II	4	2	2	20.6	9.3	9.3	21.802	0.00041754	3.5941	177670000	8	P35285	P35285	Ras-related protein Rab-22A	Rab22a
														6.73441														autophagic vacuole;cell part;cytoplasm;cytoplasmic membrane-bounded vesicle;cytoplasmic part;cytoplasmic vesicle;cytoplasmic vesicle membrane;cytoplasmic vesicle part;endocytic vesicle;endocytic vesicle membrane;endosomal part;endosome membrane;extracellular membrane-bounded organelle;extracellular organelle;extracellular region part;extracellular vesicular exosome;intracellular membrane-bounded …	3D-structure;Cellmembrane;Completeproteome;Cytoplasm;Cytoplasmicvesicle;Developmentalprotein;Endosome;GTP-binding;Lipoprotein;Membrane;Methylation;Nucleotide-binding;Prenylation;Proteintransport;Referenceproteome;Transport	NC II	1	1	1	6.8	6.8	6.8	26.678	0.00041693	3.5556	75874000	6	P35288	P35288	Ras-related protein Rab-23	Rab23
						5.84936		6.09902	6.01778	6.20755		8.39627	8.36276	8.37162									7.23406					apical plasma membrane;basal plasma membrane;cell part;cytoplasmic part;endoplasmic reticulum part;endoplasmic reticulum tubular network;extracellular membrane-bounded organelle;extracellular organelle;extracellular region part;extracellular vesicular exosome;Golgi apparatus;intracellular;intracellular membrane-bounded organelle;intracellular organelle;intracellular organelle part;intracellular p…	Acetylation;Cellmembrane;Completeproteome;Developmentalprotein;GTP-binding;Lipoprotein;Membrane;Methylation;Nucleotide-binding;Palmitate;Prenylation;Proteintransport;Referenceproteome;Transport	NC II	13	13	13	64.6	64.6	64.6	23.035	0	48.892	3842400000	66	P35293	P35293	Ras-related protein Rab-18	Rab18
5.72945	5.83383	5.5762			6.52869	6.45892	6.51508	5.75216	6.5108	6.47439	6.45269	6.70387	6.80573	6.66995						7.2531	7.17987	7.1978						extracellular membrane-bounded organelle;extracellular organelle;extracellular region part;extracellular vesicular exosome;membrane-bounded organelle;membrane-bounded vesicle;organelle;vesicle	3D-structure;Acetylation;Calcium;Completeproteome;Hydrolase;Magnesium;Metal-binding;Phenylalaninecatabolism;Phosphoprotein;Referenceproteome;Tyrosinecatabolism	NC II	7	7	7	22.9	22.9	22.9	46.175	0	20.508	590550000	22	P35505	P35505	Fumarylacetoacetase	Fah
6.08106	6.19418	6.323	6.35744	7.46583	7.31869	7.55589	7.41561	7.36814	7.49006	7.55516	7.62225	8.91526	8.91596	8.65426	7.86639		7.90911	7.92016	8.18628	8.09416	8.17632	8.06763	8.3792	8.3858	8.44159	8.48575		box C/D snoRNP complex;Cajal body;cell part;extracellular membrane-bounded organelle;extracellular organelle;extracellular region part;extracellular vesicular exosome;granular component;intracellular membrane-bounded organelle;intracellular non-membrane-bounded organelle;intracellular organelle;intracellular organelle part;intracellular part;macromolecular complex;membrane;membrane-bounded organe…	Completeproteome;Methylation;Methyltransferase;Nucleus;Phosphoprotein;Referenceproteome;Ribonucleoprotein;RNA-binding;rRNAprocessing;S-adenosyl-L-methionine;Transferase	NC II	20	20	16	58.7	58.7	51.1	34.306	0	187.01	17706000000	204	P35550	P35550	rRNA 2-O-methyltransferase fibrillarin	Fbl
			5.45877	6.87575	7.08461	7.11156	7.03802		5.7236			8.31404	8.31519	8.26468					7.96682	8.07196	8.08138	8.01343						AP-type membrane coat adaptor complex;cell part;clathrin adaptor complex;clathrin coated vesicle membrane;coated vesicle membrane;cytoplasmic part;cytoplasmic vesicle membrane;cytoplasmic vesicle part;extracellular membrane-bounded organelle;extracellular organelle;extracellular region part;extracellular vesicular exosome;Golgi apparatus part;intracellular membrane-bounded organelle;intracellular…	3D-structure;Acetylation;Alternativesplicing;Completeproteome;Cytoplasmicvesicle;Golgiapparatus;Membrane;Phosphoprotein;Proteintransport;Referenceproteome;Transport	NC II	19	19	19	55.3	55.3	55.3	48.542	0	64.559	5494100000	107	P35585;Q9WVP1	P35585	AP-1 complex subunit mu-1	Ap1m1
	5.63616	5.68989	5.23722					5.66387	5.99355	6.10336	6.13078	7.72923	7.72301	7.70647									7.63987	7.58749	7.7099	7.70991		cell junction;cell part;chromosomal part;cytoplasmic part;DNA replication factor C complex;extracellular membrane-bounded organelle;extracellular organelle;extracellular region part;extracellular vesicular exosome;Golgi apparatus;intracellular membrane-bounded organelle;intracellular organelle;intracellular organelle part;intracellular part;macromolecular complex;membrane-bounded organelle;membra…	Activator;Alternativesplicing;ATP-binding;Completeproteome;DNA-binding;DNAreplication;Nucleotide-binding;Nucleus;Phosphoprotein;Referenceproteome;Transcription;Transcriptionregulation	NC II	19	19	19	22.2	22.2	22.2	125.98	0	53.849	1623100000	66	P35601	P35601	Replication factor C subunit 1	Rfc1
8.64733	8.53488	8.88267	8.91947	9.37854	9.4314	9.49196	9.48042	8.83765	8.94673	8.95237	9.00074	10.1091	10.1011	10.1627	9.90589	9.85785	9.94349	9.97847	10.0982	10.0474	10.0548	10.0589	9.77808	9.82767	9.7935	9.77303		cell part;chromatin;chromosomal part;cytoplasm;cytoplasmic membrane-bounded vesicle;cytoplasmic part;cytoplasmic vesicle;cytosol;euchromatin;extracellular membrane-bounded organelle;extracellular organelle;extracellular region part;extracellular space;extracellular vesicular exosome;intracellular membrane-bounded organelle;intracellular non-membrane-bounded organelle;intracellular organelle;intra…	Acetylation;Antioxidant;Completeproteome;Cytoplasm;Directproteinsequencing;Disulfidebond;Oxidoreductase;Peroxidase;Phosphoprotein;Redox-activecenter;Referenceproteome	NC II	23	23	21	70.4	70.4	70.4	22.176	0	323.31	616080000000	1014	P35700	P35700	Peroxiredoxin-1	Prdx1
												7.69923	7.67657	7.95388														cell part;cytoplasmic part;endoplasmic reticulum;extracellular membrane-bounded organelle;extracellular organelle;extracellular region part;extracellular vesicular exosome;Golgi apparatus;intracellular membrane-bounded organelle;intracellular organelle;intracellular part;membrane-bounded organelle;membrane-bounded vesicle;organelle;sarcoplasmic reticulum;vesicle	Completeproteome;Endoplasmicreticulum;ER-Golgitransport;Golgiapparatus;GTP-binding;Nucleotide-binding;Phosphoprotein;Proteintransport;Referenceproteome;Transport	NC II	8	6	6	45.5	35.9	35.9	22.371	0	20.881	974190000	20	P36536	P36536	GTP-binding protein SAR1a	Sar1a
6.48421	6.31222	6.67452	6.77313	7.65707	7.6531	7.70072	7.60721	7.2798	7.56885	7.49126	7.5735	9.66429	9.65063	9.61196	8.44881	8.2931	8.5405	8.60328	8.86826	8.83114	8.85314	8.79241	8.79342	8.92516	8.85254	8.8425		adherens junction;anchoring junction;cell junction;cell part;cell-substrate adherens junction;cell-substrate junction;cytoplasm;cytoplasmic part;extracellular membrane-bounded organelle;extracellular organelle;extracellular region part;extracellular vesicular exosome;focal adhesion;intracellular membrane-bounded organelle;intracellular non-membrane-bounded organelle;intracellular organelle;intrac…	Acetylation;ATP-binding;Chaperone;Completeproteome;Directproteinsequencing;Mitochondrion;Nucleotide-binding;Nucleus;Referenceproteome;Transitpeptide	NC II	43	43	43	56	56	56	73.46	0	323.31	98380000000	627	P38647	P38647	Stress-70 protein, mitochondrial	Hspa9
												7.25945	7.25414	7.06055														cell part;cytoplasmic part;cytoskeletal part;extracellular membrane-bounded organelle;extracellular organelle;extracellular region part;extracellular vesicular exosome;intracellular organelle part;intracellular part;macromolecular complex;membrane coat;membrane part;membrane-bounded organelle;membrane-bounded vesicle;microtubule;myelin sheath;organelle;organelle part;photoreceptor inner segment;p…	Alternativesplicing;Completeproteome;Cytoplasm;Cytoskeleton;Directproteinsequencing;Endocytosis;GTP-binding;Hydrolase;Microtubule;Motorprotein;Nitration;Nucleotide-binding;Phosphoprotein;Referenceproteome	NC II	14	5	4	19.5	11	9.7	97.802	0	16.059	260110000	12	P39053	P39053	Dynamin-1	Dnm1
		5.74084	5.68685	6.59224	6.6655	6.49809	6.37164		5.50678	5.45895		8.8647	8.79002	8.72398			7.10541	7.21738	7.75869	7.79263	7.59641	7.52263						adherens junction;anchoring junction;cell junction;cell part;cell-substrate adherens junction;cell-substrate junction;coated pit;cytoplasm;cytoplasmic part;cytoskeletal part;cytosol;extracellular membrane-bounded organelle;extracellular organelle;extracellular region part;extracellular vesicular exosome;focal adhesion;Golgi apparatus;intracellular membrane-bounded organelle;intracellular organell…	Acetylation;Alternativesplicing;Celljunction;Cellmembrane;Coatedpit;Completeproteome;Cytoplasm;Cytoskeleton;Directproteinsequencing;Endocytosis;GTP-binding;Hydrolase;Membrane;Microtubule;Motorprotein;Nucleotide-binding;Phosphoprotein;Postsynapticcellmembrane;Referenceproteome;Synapse	NC II	35	35	22	43	43	30	98.144	0	230.53	10773000000	194	P39054	P39054	Dynamin-2	Dnm2
			5.74242			5.96496	6.11866	5.94982	6.22256	6.31894	6.31054	6.855	6.86405	6.92286														cell part;cytoplasmic part;extracellular membrane-bounded organelle;extracellular organelle;extracellular region part;extracellular vesicular exosome;Golgi apparatus;Golgi apparatus part;Golgi membrane;integral to membrane;intracellular membrane-bounded organelle;intracellular organelle;intracellular organelle part;intracellular part;intrinsic to membrane;membrane;membrane part;membrane-bounded o…	Acetylation;Alternativesplicing;Calcium;Completeproteome;Glycoprotein;Glycosidase;Golgiapparatus;Hydrolase;Membrane;Referenceproteome;Signal-anchor;Transmembrane;Transmembranehelix	NC II	5	5	5	10.3	10.3	10.3	72.871	0	11.276	403530000	10	P39098	P39098	Mannosyl-oligosaccharide 1,2-alpha-mannosidase IB	Man1a2
7.2859	7.22601	7.62433	7.7316	8.61085	8.78388	8.80147	8.77398	8.16705	8.36286	8.35218	8.38778	9.71976	9.70598	9.72843	9.1209	9.09184	9.23885	9.30066	9.4965	9.52616	9.5208	9.52199	9.42343	9.49229	9.401	9.39629		adherens junction;anchoring junction;cell cortex part;cell junction;cell part;cell-substrate adherens junction;cell-substrate junction;cortical actin cytoskeleton;cortical cytoskeleton;cytoplasm;cytoplasmic part;cytoskeletal part;cytoskeleton;cytosol;extracellular membrane-bounded organelle;extracellular organelle;extracellular region;extracellular region part;extracellular vesicular exosome;foca…	Acetylation;Actin-binding;Cellmembrane;Completeproteome;Directproteinsequencing;Membrane;Phosphoprotein;Referenceproteome	NC II	40	40	39	78.5	78.5	78.5	51.564	0	323.31	213130000000	823	P40124	P40124	Adenylyl cyclase-associated protein 1	Cap1
8.23578	8.17699	8.39841	8.3609	8.79588	8.83441	8.97718	8.99954	8.90421	8.91615	8.98619	9.01903	9.67963	9.65713	9.63796	9.73389	9.77126	9.71175	9.699	9.67006	9.64757	9.65666	9.67647	9.98256	9.9632	9.96767	9.99711		cell part;extracellular membrane-bounded organelle;extracellular organelle;extracellular region part;extracellular vesicular exosome;intracellular membrane-bounded organelle;intracellular organelle;intracellular organelle part;intracellular part;membrane-bounded organelle;membrane-bounded vesicle;myelin sheath;nuclear part;nucleoplasm;nucleus;organelle;organelle part;vesicle	Acetylation;Calcium;Completeproteome;Directproteinsequencing;Magnesium;Metal-binding;Phosphoprotein;Referenceproteome;Thiaminepyrophosphate;Transferase	NC II	45	45	45	75.9	75.9	75.9	67.63	0	323.31	319340000000	1038	P40142	P40142	Transketolase	Tkt
6.66348	6.70669	6.56481	6.64846	7.05915	7.47176	7.29179	7.30662	6.5612	6.47854	6.44606		7.61903	7.59091	7.61193					7.60979	7.78941	7.70483	7.54498	7.44061					cell part;extracellular membrane-bounded organelle;extracellular organelle;extracellular region part;extracellular vesicular exosome;integral to membrane;intrinsic to membrane;membrane part;membrane-bounded organelle;membrane-bounded vesicle;organelle;vesicle	Completeproteome;Glycoprotein;Membrane;Referenceproteome;Transmembrane;Transmembranehelix	NC II	5	5	5	16.2	16.2	16.2	29.628	0	12.723	1873800000	49	P40237	P40237	CD82 antigen	Cd82
6.93097	6.9318	6.89533	7.06476	7.74069	8.06897	8.08314	8.0329	6.8419	7.31448	7.47368	7.69774	8.42019	8.44759	8.14352					8.03822	8.34102	8.35073	8.32323		8.2331	7.9032	8.03715		adherens junction;anchoring junction;apical plasma membrane;cell junction;cell part;cell-substrate adherens junction;cell-substrate junction;external side of plasma membrane;extracellular membrane-bounded organelle;extracellular organelle;extracellular region part;extracellular space;extracellular vesicular exosome;focal adhesion;integral to membrane;intrinsic to membrane;membrane;membrane part;m…	Celladhesion;Cellmembrane;Completeproteome;Disulfidebond;Fertilization;Glycoprotein;Lipoprotein;Membrane;Palmitate;Referenceproteome;Transmembrane;Transmembranehelix	NC II	9	9	9	31.4	31.4	31.4	25.258	0	67.19	9233700000	69	P40240	P40240	CD9 antigen	Cd9
6.72071	6.60861	7.02706	7.08372	7.30406	7.48294	7.57178	7.4475	6.52962	6.63245	6.78167	6.84391	8.15797	8.14114	8.15005	8.10561	8.08976	8.11995	8.09913	8.04254	8.09388	8.17126	8.04281	7.78237	7.81798	7.82153	7.81862		cell part;cytoplasmic part;cytosol;early endosome;endosomal part;endosome;endosome membrane;extracellular membrane-bounded organelle;extracellular organelle;extracellular region part;extracellular vesicular exosome;intracellular membrane-bounded organelle;intracellular organelle;intracellular organelle part;intracellular part;macromolecular complex;membrane;membrane part;membrane-bounded organell…	3D-structure;Alternativesplicing;Completeproteome;Cytoplasm;Endosome;Membrane;Phosphoprotein;Proteintransport;Referenceproteome;Transport	NC II	15	15	14	52.9	52.9	50.8	38.113	0	111.24	6575900000	136	P40336	P40336	Vacuolar protein sorting-associated protein 26A	Vps26a
7.12688	7.07221	7.32375	7.38612	7.88313	8.1013	8.08091	7.94402	7.97108	8.06506	8.06922	8.14022	9.24832	9.23101	9.07361	8.36329	8.3453	8.33656	8.39366	8.48558	8.52877	8.53334	8.43276	8.80164	8.73379	8.73679	8.73669		cell body;cell part;cell projection;cytoplasm;cytosolic large ribosomal subunit;dendrite;extracellular membrane-bounded organelle;extracellular organelle;extracellular region part;extracellular vesicular exosome;intracellular organelle part;intracellular part;large ribosomal subunit;macromolecular complex;membrane;membrane-bounded organelle;membrane-bounded vesicle;neuron projection;organelle;org…	Acetylation;Completeproteome;Directproteinsequencing;Phosphoprotein;Referenceproteome;Ribonucleoprotein;Ribosomalprotein	NC II	13	13	13	59.1	59.1	59.1	15.733	0	44.201	41703000000	103	P41105	P41105	60S ribosomal protein L28	Rpl28
			5.80544		6.2284	6.3855	6.12584	6.44869	6.57618	6.60991	6.20164	8.19967	8.15719	8.09142							7.38996							cell junction;cell part;cell-cell junction;cytoplasm;extracellular membrane-bounded organelle;extracellular organelle;extracellular region part;extracellular vesicular exosome;extrinsic to internal side of plasma membrane;extrinsic to membrane;extrinsic to plasma membrane;intracellular part;membrane;membrane part;membrane raft;membrane-bounded organelle;membrane-bounded vesicle;organelle;plasma m…	3D-structure;Acetylation;Adaptiveimmunity;ATP-binding;Cellmembrane;Completeproteome;Cytoplasm;Directproteinsequencing;Immunity;Kinase;Membrane;Nucleotide-binding;Phosphoprotein;Referenceproteome;SH2domain;SH3domain;Transferase;Tyrosine-proteinkinase	NC II	16	16	15	40.2	40.2	38	50.716	0	22.807	2784300000	75	P41241	P41241	Tyrosine-protein kinase CSK	Csk
6.62437	6.66152	6.74457	6.5838	7.5909	7.71408	7.5608	6.92945	6.49937	6.42724	6.64871	6.65604				7.83865	7.86207	7.85324	7.81068	8.21232	8.02317	7.8441	7.77176	7.51457		7.66115	7.64085		cell part;extracellular region part;extracellular space;integral to membrane;intrinsic to membrane;membrane;membrane part;plasma membrane	Completeproteome;Cytokine;Glycoprotein;Membrane;Referenceproteome;Signal-anchor;Transmembrane;Transmembranehelix	NC II	5	5	5	30.7	30.7	30.7	33.853	0	85.316	3012100000	41	P41274	P41274	Tumor necrosis factor ligand superfamily member 9	Tnfsf9
7.41015	7.41759	7.32554	7.47875	6.63913	6.97199	6.9974	6.99718	6.20965	6.43168	6.78845	7.04427			8.55456														cell part;cell surface;cytoplasmic membrane-bounded vesicle;cytoplasmic part;cytoplasmic vesicle;endosomal part;endosome;endosome lumen;endosome membrane;extracellular membrane-bounded organelle;extracellular organelle;extracellular region part;extracellular vesicular exosome;integral to membrane;intracellular membrane-bounded organelle;intracellular organelle;intracellular organelle lumen;intrac…	Cellmembrane;Completeproteome;Endosome;Glycoprotein;Lipoprotein;Lysosome;Membrane;Palmitate;Proteintransport;Referenceproteome;Transmembrane;Transmembranehelix;Transport	NC II	1	1	1	4.6	4.6	4.6	25.766	0	8.3079	7643200000	30	P41731	P41731	CD63 antigen	Cd63
6.8209	6.85799	6.97632	7.06707	6.8489	7.06431	7.1085	7.00975	6.79639	6.95629	7.12694	7.08307	7.90014	7.97173	7.89557	8.05319	8.08454	8.05219	8.09072	7.70895	7.6916	7.62809	7.62419	7.89157	7.93888	7.94744	7.78315		cell part;cytoplasmic part;extracellular membrane-bounded organelle;extracellular organelle;extracellular region part;extracellular vesicular exosome;intracellular membrane-bounded organelle;intracellular organelle;intracellular organelle lumen;intracellular organelle part;intracellular part;membrane;membrane-bounded organelle;membrane-bounded vesicle;membrane-enclosed lumen;mitochondrial inner m…	Acetylation;Completeproteome;Fattyacidmetabolism;Isomerase;Lipidmetabolism;Mitochondrion;Referenceproteome;Transitpeptide	NC II	8	8	8	33.2	33.2	33.2	32.25	0	29.712	3881700000	82	P42125	P42125	Enoyl-CoA delta isomerase 1, mitochondrial	Eci1
6.04961	6.15933	6.61062	6.78173	7.65432	7.79184	7.73265	7.76711	7.18096	7.38616	7.29566	7.46214	8.5873	8.65745	8.69167		7.65477	7.78689	8.28928	8.5919	8.576	8.50305	8.55507	8.44182	8.43281	8.32511	8.45969		actin cytoskeleton;actomyosin contractile ring;cell cortex;cell cortex part;cell division site part;cell part;cell projection;cell projection membrane;cell projection part;cell surface;chromosomal part;ciliary transition zone;cilium membrane;cilium part;cleavage furrow;condensed chromosome kinetochore;contractile ring;cytoplasm;cytoplasmic part;cytoskeletal part;cytoskeleton;exocyst;extracellular…	3D-structure;Acetylation;Cellcycle;Celldivision;Cellmembrane;Cellprojection;Centromere;Chromosome;Completeproteome;Cytoplasm;Cytoskeleton;Directproteinsequencing;GTP-binding;Kinetochore;Membrane;Mitosis;Nucleotide-binding;Phosphoprotein;Referenceproteome	NC II	20	20	20	57.6	57.6	57.6	41.525	0	323.31	18691000000	241	P42208	P42208	Septin-2	2018-09-02
6.79853	6.84611	7.40766	7.51866	8.11153	8.26229	8.23333	8.28876	7.533	7.67687	7.69168	7.76503	9.4808	9.46678	9.41582	8.79541	8.85237	9.02078	9.05767	9.19984	9.20866	9.24489	9.20183	9.0016	9.02135	9.00907	8.99414		aggresome;cell body;cell part;centrosome;chaperonin-containing T-complex;cytoplasm;cytoplasmic part;cytoskeletal part;cytoskeleton;cytosol;cytosolic part;extracellular membrane-bounded organelle;extracellular organelle;extracellular region part;extracellular vesicular exosome;inclusion body;intermediate filament cytoskeleton;intracellular non-membrane-bounded organelle;intracellular organelle;int…	Acetylation;ATP-binding;Chaperone;Completeproteome;Cytoplasm;Cytoskeleton;Directproteinsequencing;Isopeptidebond;Nucleotide-binding;Phosphoprotein;Referenceproteome;Ublconjugation	NC II	43	43	43	73.9	73.9	73.9	59.555	0	287.37	105630000000	679	P42932	P42932	T-complex protein 1 subunit theta	Cct8
7.2891	7.23654	7.63125	7.66667	8.03366	8.20241	8.23116	8.23654	8.10387	8.13802	8.21609	8.25445	9.12044	9.10281	9.04048	8.37849	8.32842	8.42014	8.44965	8.55261	8.55885	8.55823	8.54284	8.89697	8.83619	8.85462	8.847		cell part;chromatin;chromosomal part;extracellular membrane-bounded organelle;extracellular organelle;extracellular region part;extracellular vesicular exosome;heterochromatin;intracellular membrane-bounded organelle;intracellular organelle;intracellular organelle part;intracellular part;macromolecular complex;membrane-bounded organelle;membrane-bounded vesicle;nuclear chromatin;nuclear chromosom…	Acetylation;Chromosome;Citrullination;Completeproteome;DNA-binding;Methylation;Nucleus;Phosphoprotein;Referenceproteome	NC II	13	4	4	35.6	13.7	13.7	21.977	0	22.388	43157000000	89	P43274	P43274	Histone H1.4	Hist1h1e
7.56853	7.43022	7.77303	7.73652	8.38419	8.52323	8.55329	8.57045	8.26522	8.27921	8.43348	8.49498	9.16891	9.15606	9.12639	9.06258	8.96624	9.03523	8.98069	9.22324	9.17152	9.20704	9.19371	9.3002	9.27974	9.28908	9.32288		cell part;cytoplasm;extracellular membrane-bounded organelle;extracellular organelle;extracellular region part;extracellular vesicular exosome;intracellular organelle part;intracellular part;membrane-bounded organelle;membrane-bounded vesicle;nuclear part;nucleoplasm;organelle;organelle part;vesicle	Acetylation;Completeproteome;Cytoplasm;Directproteinsequencing;NADP;Oxidoreductase;Referenceproteome	NC II	21	21	21	57	57	57	35.732	0	323.31	88059000000	347	P45376	P45376	Aldose reductase	Akr1b1
6.42664	6.42262	6.60078	6.55166	7.40345	7.5061	7.50869	7.60358	7.32864	7.39526	7.44066	7.55981	9.30283	9.28249	9.32934	8.08382	8.10873	8.06759	7.97068	8.34936	8.35162	8.3748	8.40968	8.62716	8.5691	8.64943	8.71336		cell part;cytoplasm;extracellular membrane-bounded organelle;extracellular organelle;extracellular region part;extracellular vesicular exosome;intracellular part;membrane-bounded organelle;membrane-bounded vesicle;organelle;vesicle	3D-structure;Completeproteome;Cytoplasm;NADP;Oxidoreductase;Referenceproteome	NC II	18	18	11	65.8	65.8	45.3	36.12	0	283.88	46781000000	257	P45377	P45377	Aldose reductase-related protein 2	Akr1b8
						6.33373		6.17927	6.56536	6.36931	6.62143	7.09996	7.0821	7.06085										7.42377		7.44959		actin cytoskeleton;cell part;contractile fiber part;cytoplasmic part;cytoskeleton;extracellular membrane-bounded organelle;extracellular organelle;extracellular region part;extracellular space;extracellular vesicular exosome;I band;intracellular non-membrane-bounded organelle;intracellular organelle;intracellular organelle part;intracellular part;membrane-bounded organelle;membrane-bounded vesicl…	Acetylation;Actin-binding;Completeproteome;Cytoplasm;Cytoskeleton;Nucleus;Phosphoprotein;Referenceproteome	NC II	5	3	3	35.5	24.7	24.7	18.709	0	31.203	460930000	21	P45591	P45591	Cofilin-2	Cfl2
6.43505	6.45176	6.54155	6.52454	6.45577	6.14457	6.66315	6.63276				5.59934				7.87341	7.98242	7.81475	7.86847		7.3831	7.4312	7.4837						cell part;cytoplasm;cytoplasmic part;endoplasmic reticulum-Golgi intermediate compartment;extracellular membrane-bounded organelle;extracellular organelle;extracellular region part;extracellular vesicular exosome;Golgi apparatus;Golgi apparatus part;Golgi membrane;integral to membrane;intracellular membrane-bounded organelle;intracellular organelle;intracellular organelle part;intracellular part;…	3D-structure;Calcium;Completeproteome;Directproteinsequencing;Disulfidebond;Glycoprotein;Glycosidase;Golgiapparatus;Hydrolase;Membrane;Metal-binding;Referenceproteome;Signal-anchor;Transmembrane;Transmembranehelix	NC II	11	11	11	20.2	20.2	20.2	73.275	0	21.763	855500000	36	P45700	P45700	Mannosyl-oligosaccharide 1,2-alpha-mannosidase IA	Man1a1
												8.45731	8.46662	8.39976														axon;cell part;cell projection;cytoplasmic part;extracellular membrane-bounded organelle;extracellular organelle;extracellular region part;extracellular vesicular exosome;intracellular membrane-bounded organelle;intracellular organelle;intracellular organelle lumen;intracellular organelle part;intracellular part;membrane-bounded organelle;membrane-bounded vesicle;membrane-enclosed lumen;mitochond…	Acetylation;Completeproteome;FAD;Fattyacidmetabolism;Flavoprotein;Lipidmetabolism;Mitochondrion;Oxidoreductase;Referenceproteome;Transitpeptide	NC II	15	15	15	32.3	32.3	32.3	46.481	0	32.922	4303600000	50	P45952	P45952	Medium-chain specific acyl-CoA dehydrogenase, mitochondrial	Acadm
5.42474	5.63397	6.12336	6.00013	6.96888	7.03141	6.76971	6.80773	6.44697	6.56748	6.58025	6.2318	8.92206	8.9508	8.95742		7.91943	7.98628	7.8899	8.22897	8.17739	8.02796	7.98033	8.03623	8.05246	8.01043	7.82725		cell part;cytoplasm;cytoplasmic part;extracellular membrane-bounded organelle;extracellular organelle;extracellular region part;extracellular vesicular exosome;Golgi apparatus part;Golgi stack;intracellular organelle part;intracellular part;lysosomal membrane;membrane;membrane-bounded organelle;membrane-bounded vesicle;myelin sheath;organelle;organelle membrane;organelle part;plasma membrane;vacu…	Acetylation;ATP-binding;Completeproteome;Cytoplasm;Directproteinsequencing;Hydrolase;Magnesium;Metal-binding;Nucleotide-binding;Phosphoprotein;Proteintransport;Referenceproteome;Repeat;Transport	NC II	34	34	33	43.3	43.3	42.3	82.613	0	124.48	18673000000	285	P46460	P46460	Vesicle-fusing ATPase	Nsf
		5.9301	5.45			5.80264	5.6792					8.41674	8.38719	8.34118														cell part;centrosome;cytoplasm;cytoplasmic part;cytoskeletal part;cytosol;early endosome;endosomal part;endosome;endosome membrane;extracellular membrane-bounded organelle;extracellular organelle;extracellular region part;extracellular vesicular exosome;intracellular membrane-bounded organelle;intracellular non-membrane-bounded organelle;intracellular organelle;intracellular organelle part;intrac…	3D-structure;Acetylation;ATP-binding;Cellcycle;Celldivision;Coiledcoil;Completeproteome;Endosome;Hydrolase;Membrane;Nucleotide-binding;Phosphoprotein;Proteintransport;Referenceproteome;Transport	NC II	18	18	15	43.9	43.9	37.4	49.419	0	73.853	3851800000	93	P46467	P46467	Vacuolar protein sorting-associated protein 4B	Vps4b
6.13107	6.4361		6.49429	7.21275	7.40035	7.41542	7.41184	6.72357	6.95963	7.03755	7.18884	8.76151	8.79469	8.75702	7.59198	7.44799		7.72399	8.04677	8.11992	8.11494	8.0794	7.89562	7.9814	7.99933	8.05293		axon;cell division site part;cell junction;cell part;cell projection;cell projection membrane;cell projection part;clathrin coated vesicle membrane;clathrin-coated vesicle;cleavage furrow;coated vesicle;coated vesicle membrane;cytoplasm;cytoplasmic membrane-bounded vesicle;cytoplasmic part;cytoplasmic vesicle;cytoplasmic vesicle membrane;cytoplasmic vesicle part;cytoskeletal part;endocytic vesicl…	Acetylation;Cellcycle;Celljunction;Cellmembrane;Cellprojection;Citrullination;Completeproteome;Cytoplasmicvesicle;Directproteinsequencing;Endosome;GTP-binding;Lipoprotein;Membrane;Methylation;Nucleotide-binding;Prenylation;Proteintransport;Referenceproteome;Synapse;Transport	NC II	14	14	14	62.8	62.8	62.8	24.489	0	130.1	13319000000	152	P46638;P62492;Q9WTL2	P46638;P62492	Ras-related protein Rab-11B;Ras-related protein Rab-11A	Rab11b;Rab11a
6.74078	6.54916	6.95182	6.95983	7.55506	7.78374	7.87891	7.86088	7.10985	7.34696	7.31907	7.27332	8.6872	8.73995	8.77893	8.25431	8.16292	8.29859	8.32976	8.42344	8.51087	8.48556	8.47692	8.40685	8.49686	8.47767	8.52051		cell part;cytoplasm;cytoplasmic part;cytosol;extracellular membrane-bounded organelle;extracellular organelle;extracellular region part;extracellular vesicular exosome;intracellular part;membrane;membrane-bounded organelle;membrane-bounded vesicle;organelle;plasma membrane;vesicle	Completeproteome;Cytoplasm;GTP-binding;Ligase;Magnesium;Metal-binding;Nucleotide-binding;Purinebiosynthesis;Referenceproteome	NC II	22	20	20	53.1	50	50	50.02	0	252.43	21879000000	280	P46664	P46664	Adenylosuccinate synthetase isozyme 2	Adss
												7.2251	7.16113	7.10486														cell part;cytoplasm;extracellular membrane-bounded organelle;extracellular organelle;extracellular region part;extracellular vesicular exosome;intracellular membrane-bounded organelle;intracellular organelle;intracellular part;membrane-bounded organelle;membrane-bounded vesicle;nucleus;organelle;vesicle	Apoptosis;Completeproteome;DNA-binding;Metal-binding;Nucleus;Referenceproteome;Ublconjugation;Zinc;Zinc-finger	NC II	2	2	2	6.7	6.7	6.7	38.341	0.00061	3.0317	229290000	9	P46718	P46718	Programmed cell death protein 2	Pdcd2
		6.37464	5.90295	7.20658	7.27554	7.52914	7.47189	6.49776	6.8628	6.84355	6.81492	8.08207	8.03906	8.04407			7.79349		8.04139	8.03687	8.07445	8.10144	7.74182	7.87388	7.79199	7.78301		cell part;cytoplasm;cytoplasmic part;cytosol;extracellular membrane-bounded organelle;extracellular organelle;extracellular region part;extracellular vesicular exosome;Golgi apparatus;intracellular membrane-bounded organelle;intracellular organelle;intracellular part;membrane-bounded organelle;membrane-bounded vesicle;organelle;vesicle	Acetylation;Completeproteome;Cytoplasm;NADP;Oxidoreductase;Referenceproteome;RNA-binding	NC II	15	15	15	56.8	56.8	56.8	35.268	0	59.609	5136000000	112	P47199	P47199	Quinone oxidoreductase	Cryz
6.19676	6.62158	6.59673	7.02938	7.58066	7.68745	7.72929	7.70751	7.31228	7.46934	7.44957	7.43838	9.24167	9.22256	9.24405	7.87344	8.43358	8.24316	8.48873	8.71259	8.63637	8.6766	8.66507	8.65299	8.73152	8.64533	8.53398		cell part;cytoplasm;cytoplasmic part;cytosol;extracellular membrane-bounded organelle;extracellular organelle;extracellular region part;extracellular vesicular exosome;intracellular membrane-bounded organelle;intracellular organelle;intracellular organelle lumen;intracellular organelle part;intracellular part;membrane-bounded organelle;membrane-bounded vesicle;membrane-enclosed lumen;mitochondria…	Acetylation;Completeproteome;Cytoplasm;Directproteinsequencing;Mitochondrion;NAD;Oxidoreductase;Phosphoprotein;Referenceproteome;Transitpeptide	NC II	30	30	28	59.5	59.5	58	56.537	0	323.31	45923000000	396	P47738;Q62148;P24549;O35945;Q9JHW9	P47738	Aldehyde dehydrogenase, mitochondrial	Aldh2
											5.45779	7.79859	7.75826	7.68731														cell part;cytoplasm;cytoplasmic part;cytosol;endoplasmic reticulum;endoplasmic reticulum membrane;endoplasmic reticulum part;extracellular membrane-bounded organelle;extracellular organelle;extracellular region part;extracellular space;extracellular vesicular exosome;integral to membrane;intracellular membrane-bounded organelle;intracellular organelle;intracellular organelle part;intracellular pa…	Acetylation;Completeproteome;Cytoplasm;Endoplasmicreticulum;Membrane;NAD;NADP;Oxidoreductase;Phosphoprotein;Polymorphism;Referenceproteome;Transmembrane;Transmembranehelix	NC II	7	7	7	18.8	18.8	18.8	53.97	0	18.12	878560000	26	P47740;P47739	P47740	Fatty aldehyde dehydrogenase	Aldh3a2
6.96529	6.62927	7.14968	7.35328	8.03193	8.32519	8.32871	8.25672	7.57993	7.75017	7.79807	7.81337	8.7195	8.77386	8.75358	8.32325	8.1089	8.37689	8.49665	8.64348	8.75623	8.7191	8.65719	8.40298	8.54515	8.5052	8.52911		brush border;cell cortex part;cell junction;cell part;cell projection;cell-cell junction;cortical cytoskeleton;cytoplasmic part;cytoskeletal part;cytoskeleton;extracellular membrane-bounded organelle;extracellular organelle;extracellular region part;extracellular vesicular exosome;F-actin capping protein complex;intracellular non-membrane-bounded organelle;intracellular organelle;intracellular or…	Acetylation;Actin-binding;Actincapping;Completeproteome;Cytoplasm;Cytoskeleton;Directproteinsequencing;Referenceproteome	NC II	15	12	12	70.3	58.4	58.4	32.939	0	323.31	25832000000	248	P47753	P47753	F-actin-capping protein subunit alpha-1	Capza1
6.41762	6.20172	6.91093	6.95037	7.90005	8.14777	8.12766	8.06532	7.15576	7.43702	7.39417	7.42701	8.72972	8.722	8.77035	7.90862	7.66682	8.22986	8.23947	8.61596	8.65762	8.64162	8.61666	8.26797	8.3858	8.32418	8.32834		brush border;cell cortex part;cell part;cell projection;cortical cytoskeleton;cytoplasmic part;cytoskeletal part;cytoskeleton;extracellular membrane-bounded organelle;extracellular organelle;extracellular region part;extracellular vesicular exosome;F-actin capping protein complex;intracellular non-membrane-bounded organelle;intracellular organelle;intracellular organelle part;intracellular part;m…	Acetylation;Actin-binding;Actincapping;Completeproteome;Directproteinsequencing;Referenceproteome	NC II	16	16	13	76.6	76.6	64.7	32.967	0	323.31	22184000000	220	P47754	P47754	F-actin-capping protein subunit alpha-2	Capza2
6.80583	6.89555	7.04474	7.28308	7.89443	8.08458	8.22092	8.19871	7.2953	7.57696	7.5477	7.37894	8.89817	8.84341	8.85495	8.2005	8.36404	8.44362	8.57004	8.70483	8.77873	8.79818	8.79716	8.47182	8.52432	8.41457	8.35346		actin filament;brush border;cell cortex part;cell junction;cell part;cell projection;cell-cell contact zone;cell-cell junction;contractile fiber part;cortical cytoskeleton;cytoplasmic part;cytoskeletal calyx;cytoskeletal part;cytoskeleton;extracellular membrane-bounded organelle;extracellular organelle;extracellular region part;extracellular vesicular exosome;F-actin capping protein complex;inter…	Acetylation;Actin-binding;Actincapping;Alternativesplicing;Completeproteome;Cytoplasm;Cytoskeleton;Directproteinsequencing;Referenceproteome	NC II	16	16	16	52.7	52.7	52.7	31.345	0	323.31	31182000000	308	P47757	P47757	F-actin-capping protein subunit beta	Capzb
8.23621	8.18938	8.29791	8.3073	7.69885	7.75017	7.57006	7.5058	7.06696	6.92216	7.03423	7.14572	8.67197	8.70527	8.71102	9.62875	9.53803	9.42034	9.41649	8.43204	8.46642	8.36095	8.29822	8.24331	8.11929	8.10782	8.19513		cell part;cytoplasmic part;external side of plasma membrane;extracellular membrane-bounded organelle;extracellular organelle;extracellular region part;extracellular vesicular exosome;intracellular membrane-bounded organelle;intracellular organelle;intracellular part;membrane part;membrane-bounded organelle;membrane-bounded vesicle;mitochondrion;organelle;plasma membrane part;vesicle	Acetylation;Alternativeinitiation;Completeproteome;Cytoplasm;Disulfidebond;FAD;Flavoprotein;Mitochondrion;NADP;Oxidoreductase;Redox-activecenter;Referenceproteome;Transitpeptide	NC II	22	22	22	52.4	52.4	52.4	53.662	0	321.05	33986000000	272	P47791	P47791	Glutathione reductase, mitochondrial	Gsr
			5.87821	6.94508	7.10353	6.97852	7.06423		5.84213	5.84173	5.93272	8.1284	8.1465	8.07933					7.82393	7.82085	7.7301	7.79028						cell;cell part;cytoplasm;cytoplasmic part;cytoskeletal part;cytosol;extracellular membrane-bounded organelle;extracellular organelle;extracellular region part;extracellular vesicular exosome;intracellular membrane-bounded organelle;intracellular organelle;intracellular organelle part;intracellular part;membrane-bounded organelle;membrane-bounded vesicle;mitochondrion;nuclear part;nucleoplasm;nucl…	3D-structure;Acetylation;Alternativesplicing;Apoptosis;ATP-binding;Completeproteome;Cytoplasm;Directproteinsequencing;Kinase;Nucleotide-binding;Nucleus;Phosphoprotein;Referenceproteome;Serine/threonine-proteinkinase;Stressresponse;Transcription;Transcriptionregulation;Transferase;Ublconjugation	NC II	15	15	15	56.7	56.7	56.7	41.287	0	77.265	3311900000	78	P47811	P47811	Mitogen-activated protein kinase 14	Mapk14
5.67253	5.68615	6.48574	6.45168	6.9893	7.11548	7.14342	7.17152	5.76803	6.27063	6.12584	6.20502	8.82914	8.7915	8.81682	7.60555	7.71732	8.21669	8.0959	8.2558	8.23661	8.26392	8.37616	7.50341	7.79905	7.71426	7.65229		extracellular membrane-bounded organelle;extracellular organelle;extracellular region part;extracellular vesicular exosome;membrane-bounded organelle;membrane-bounded vesicle;organelle;vesicle	Alternativesplicing;Aminotransferase;Biologicalrhythms;Completeproteome;Glutamineamidotransferase;Phosphoprotein;Referenceproteome;Repeat;Transferase	NC II	33	33	33	53.5	53.5	53.5	78.538	0	232.93	16023000000	254	P47856;Q9Z2Z9	P47856	Glutamine--fructose-6-phosphate aminotransferase [isomerizing] 1	Gfpt1
					6.05469	5.90758	6.35346			5.63192	5.32108	8.77957	8.74024	8.70462														6-phosphofructokinase complex;apical plasma membrane;cell part;cytoplasmic part;cytosol;cytosolic part;extracellular membrane-bounded organelle;extracellular organelle;extracellular region part;extracellular vesicular exosome;intracellular part;macromolecular complex;membrane part;membrane-bounded organelle;membrane-bounded vesicle;organelle;plasma membrane part;protein complex;vesicle	Acetylation;Allostericenzyme;Alternativesplicing;ATP-binding;Cellprojection;Cilium;Completeproteome;Cytoplasm;Directproteinsequencing;Flagellum;Glycolysis;Glycoprotein;Kinase;Magnesium;Metal-binding;Nucleotide-binding;Phosphoprotein;Referenceproteome;Transferase	NC II	15	11	11	22.6	17.7	17.7	85.268	0	27.661	7963100000	36	P47857	P47857	ATP-dependent 6-phosphofructokinase, muscle type	Pfkm
6.26064	5.51453	6.22699	6.52307	6.54077	6.86903	6.59462	7.03965	6.48693	6.66854	6.77829	6.68343	7.70822	7.75764	7.74013	7.67445		7.52816	7.64652	7.49911	7.55201	7.6499	7.63377	7.63754	7.66613	7.72963	7.53676		cell part;cytoplasm;extracellular membrane-bounded organelle;extracellular organelle;extracellular region part;extracellular vesicular exosome;intracellular part;membrane-bounded organelle;membrane-bounded vesicle;organelle;vesicle	Completeproteome;Phosphoprotein;Referenceproteome;Repeat;SH2domain;SH3domain	NC II	11	11	11	47.5	47.5	47.5	33.83	0	48.84	2612200000	81	P47941	P47941	Crk-like protein	Crkl
7.50059	7.40319	7.54107	7.91809	8.46277	8.60528	8.61857	8.69894	8.31513	8.20063	8.23533	8.37144	9.41466	9.35549	9.24814	8.9094	8.93885	8.8191	8.89341	8.96382	8.96744	8.9743	8.97935	9.04352	8.90488	8.88663	8.95573		adherens junction;anchoring junction;cell junction;cell part;cell-substrate adherens junction;cell-substrate junction;cytoplasm;cytosolic large ribosomal subunit;extracellular membrane-bounded organelle;extracellular organelle;extracellular region part;extracellular vesicular exosome;focal adhesion;intracellular membrane-bounded organelle;intracellular non-membrane-bounded organelle;intracellular…	Acetylation;Completeproteome;Cytoplasm;Nucleus;Phosphoprotein;Referenceproteome;Ribonucleoprotein;Ribosomalprotein;RNA-binding;rRNA-binding	NC II	19	19	19	47.8	47.8	47.8	34.4	0	178.34	81737000000	436	P47962	P47962	60S ribosomal protein L5	Rpl5
6.52171	6.72159	6.67469	6.68268	7.33748	7.62625	7.51254	7.67453	6.93139	6.78531	6.73711	6.62544	9.68174	9.69412	9.66429	8.18986	8.29673	8.06442	8.11598	8.42583	8.46346	8.38936	8.47477	8.05365	7.98976	7.83554	7.77328		adherens junction;anchoring junction;blood microparticle;cell junction;cell part;cell-substrate adherens junction;cell-substrate junction;endothelial microparticle;external side of plasma membrane;extracellular membrane-bounded organelle;extracellular organelle;extracellular region part;extracellular vesicular exosome;focal adhesion;intracellular;membrane;membrane part;membrane-bounded organelle;…	Acetylation;Annexin;Bloodcoagulation;Calcium;Calcium/phospholipid-binding;Completeproteome;Directproteinsequencing;Hemostasis;Referenceproteome;Repeat;S-nitrosylation	NC II	27	27	27	75.5	75.5	75.5	35.752	0	323.31	84208000000	368	P48036	P48036	Annexin A5	Anxa5
7.83592	7.75604	7.88976	7.8332	8.07467	8.23111	8.2523	8.2317	7.69966	8.09889	8.21648	8.16587	8.26181	8.32327	8.26557	8.58452	8.54618	8.49473	8.41037	8.28646	8.30762	8.33096	8.30075	8.67632	8.65621	8.71239	8.60873		cell part;cytoplasm;cytoskeletal part;cytoskeleton;extracellular membrane-bounded organelle;extracellular organelle;extracellular region part;extracellular vesicular exosome;intracellular non-membrane-bounded organelle;intracellular organelle;intracellular organelle part;intracellular part;macromolecular complex;membrane-bounded organelle;membrane-bounded vesicle;microtubule;microtubule cytoskele…	Acetylation;Chaperone;Completeproteome;Cytoplasm;Cytoskeleton;Microtubule;Referenceproteome	NC II	11	11	11	59.3	59.3	59.3	12.758	0	168.84	15392000000	154	P48428	P48428	Tubulin-specific chaperone A	Tbca
					5.25339							7.40049	7.34817	7.223														cell part;cell projection;centriolar satellite;centriole;centrosome;cilium;cytoplasmic part;cytoskeletal part;extracellular region part;intercellular bridge;intracellular non-membrane-bounded organelle;intracellular organelle;intracellular organelle part;intracellular part;macromolecular complex;microtubule;microtubule organizing center;microtubule organizing center part;motile cilium;non-membran…	Alternativesplicing;Calmodulin-binding;Coiledcoil;Completeproteome;Cytoplasm;Cytoskeleton;Microtubule;Phosphoprotein;Referenceproteome	NC II	5	5	5	2.1	2.1	2.1	329.46	0.00042319	3.9662	359120000	9	P48725	P48725	Pericentrin	Pcnt
5.75364	6.2006	6.19654	6.12061	7.04017	7.3442	7.30188	7.04622	6.69121	6.99009	7.10398	7.19382	8.32587	8.38371	8.30488		7.7005	7.54941		7.9502	8.05656	7.98772	7.82473	7.89892	8.02796	7.99668	8.0816		cell part;cytoplasm;extracellular membrane-bounded organelle;extracellular organelle;extracellular region part;extracellular vesicular exosome;intracellular part;membrane-bounded organelle;membrane-bounded vesicle;organelle;vesicle	Acetylation;Completeproteome;Cytoplasm;Directproteinsequencing;NADP;Oxidoreductase;Referenceproteome	NC II	19	19	13	74	74	46.9	30.641	0	79.205	6931500000	133	P48758	P48758	Carbonyl reductase [NADPH] 1	Cbr1
												8.45843	8.51008	8.41024														cell part;cytoplasmic part;extracellular membrane-bounded organelle;extracellular organelle;extracellular region part;extracellular vesicular exosome;intracellular membrane-bounded organelle;intracellular organelle;intracellular organelle part;intracellular part;membrane;membrane part;membrane-bounded organelle;membrane-bounded vesicle;mitochondrial inner membrane;mitochondrial membrane;mitochond…	Acetylation;Completeproteome;Directproteinsequencing;Membrane;Mitochondrion;Mitochondrioninnermembrane;Referenceproteome;Transitpeptide	NC II	2	2	2	27.7	27.7	27.7	9.2908	0	8.2103	4491600000	16	P48771	P48771	Cytochrome c oxidase subunit 7A2, mitochondrial	Cox7a2
											6.04918	8.34066	8.3002	8.30587														cell part;centrosome;cytoplasm;cytoplasmic part;cytoskeletal part;extracellular membrane-bounded organelle;extracellular organelle;extracellular region part;extracellular vesicular exosome;intracellular;intracellular membrane-bounded organelle;intracellular non-membrane-bounded organelle;intracellular organelle;intracellular organelle part;intracellular part;membrane;membrane-bounded organelle;me…	Acetylation;Alternativesplicing;ATP-binding;Completeproteome;Cytoplasm;Developmentalprotein;Differentiation;DNAdamage;Isopeptidebond;Kinase;Magnesium;Metal-binding;Nucleotide-binding;Nucleus;Phosphoprotein;Referenceproteome;Serine/threonine-proteinkinase;Spermatogenesis;Transferase;Ublconjugation	NC II	14	14	13	43.8	43.8	41.7	44.049	0	43.077	3270700000	84	P49138;Q3UMW7;Q9D2E1	P49138	MAP kinase-activated protein kinase 2	Mapkapk2
7.9295	7.91778	7.97486	7.87265	8.24358	8.42695	8.37411	8.46926	7.5694	7.58692	7.78116	7.72725	8.18018	8.24425	8.37572	9.09778	9.15045	8.98755	8.95294	8.80067	8.82089	8.84299	8.74448	8.58081	8.61643	8.50533	8.53589		cell part;cytoplasmic mRNA processing body;cytoplasmic part;cytosol;extracellular membrane-bounded organelle;extracellular organelle;extracellular region part;extracellular vesicular exosome;intracellular membrane-bounded organelle;intracellular non-membrane-bounded organelle;intracellular organelle;intracellular part;macromolecular complex;membrane-bounded organelle;membrane-bounded vesicle;non-…	3D-structure;Acetylation;Completeproteome;Cytoplasm;Directproteinsequencing;Hydrolase;Nucleus;Phosphoprotein;Protease;Proteasome;Referenceproteome;Threonineprotease	NC II	14	14	14	64.5	64.5	64.5	25.926	0	308.8	30524000000	234	P49722	P49722	Proteasome subunit alpha type-2	Psma2
		5.97194		6.92133	7.51839	7.35222	7.56189	6.97178	7.06194	7.09022	7.16355									7.73882		7.68511	7.42557	7.45634	7.47735	7.56309		cell part;cytoplasmic part;extracellular membrane-bounded organelle;extracellular organelle;extracellular region part;extracellular vesicular exosome;intracellular part;macromolecular complex;membrane-bounded organelle;membrane-bounded vesicle;organelle;ribonucleoprotein complex;signal recognition particle;signal recognition particle, endoplasmic reticulum targeting;vesicle	3D-structure;Completeproteome;Cytoplasm;Referenceproteome;Ribonucleoprotein;RNA-binding;Signalrecognitionparticle	NC II	7	7	7	70.9	70.9	70.9	10.194	0	35.254	2055900000	36	P49962	P49962	Signal recognition particle 9 kDa protein	Srp9
5.80462	6.00676	6.36808	6.44428	6.75493	7.04575	7.06759	7.05869	6.69972	6.5599	6.63767	6.45103	7.6067	7.58122	7.59849	7.57576	7.70104	7.72061	7.77224	7.69211	7.73744	7.74075	7.75154	7.75276	7.61204	7.6319	7.572		cell part;cytoplasm;cytoplasmic part;cytosol;extracellular membrane-bounded organelle;extracellular organelle;extracellular region part;extracellular vesicular exosome;intracellular membrane-bounded organelle;intracellular organelle;intracellular organelle part;intracellular part;membrane-bounded organelle;membrane-bounded vesicle;mitochondrion;nuclear part;nucleoplasm;nucleus;organelle;organelle…	3D-structure;Completeproteome;Cytoplasm;Directproteinsequencing;One-carbonmetabolism;Pyridoxalphosphate;Referenceproteome;Transferase	NC II	14	13	13	34.9	32	32	52.6	0	73.527	2742900000	90	P50431	P50431	Serine hydroxymethyltransferase, cytosolic	Shmt1
6.06867	5.89973	6.31733	6.71994	7.61552	7.77031	7.7462	7.78833	6.89875	7.09667	7.06236	7.07933	9.40637	9.38313	9.38519	7.84689	7.72304	7.901	8.31425	8.75847	8.80229	8.81219	8.8048	8.2006	8.31444	8.22881	8.33664		apical plasma membrane;cell part;cell projection;cytoplasmic part;cytosol;extracellular membrane-bounded organelle;extracellular organelle;extracellular region part;extracellular vesicular exosome;intracellular membrane-bounded organelle;intracellular organelle;intracellular organelle part;intracellular part;lysosomal membrane;macromolecular complex;membrane;membrane part;membrane-bounded organel…	Alternativesplicing;ATP-binding;Completeproteome;Directproteinsequencing;Hydrogeniontransport;Hydrolase;Iontransport;Nucleotide-binding;Referenceproteome;Transport	NC II	36	36	36	62.2	62.2	62.2	68.325	0	323.31	54752000000	529	P50516	P50516	V-type proton ATPase catalytic subunit A	Atp6v1a
		6.38637	6.72481	6.44158	7.22097	7.02403	6.85724	6.17243	6.52424	6.22047		8.9935	9.04941	8.9989				7.49547		7.98827	7.72424	7.55915						acrosomal vesicle;apical plasma membrane;cell part;cell projection;cytoplasm;cytoplasmic membrane-bounded vesicle;cytoplasmic part;cytoplasmic vesicle;cytosol;endosome;extracellular membrane-bounded organelle;extracellular organelle;extracellular region part;extracellular vesicular exosome;intracellular membrane-bounded organelle;intracellular organelle;intracellular organelle part;intracellular …	Acetylation;Completeproteome;Directproteinsequencing;Hydrogeniontransport;Hydrolase;Iontransport;Phosphoprotein;Referenceproteome;Transport	NC II	14	14	14	49.1	49.1	49.1	26.157	0	89.393	17335000000	124	P50518;Q9D593	P50518	V-type proton ATPase subunit E 1	Atp6v1e1
7.15521	7.11307	7.28103	6.96146	7.87624	7.78854	7.84338	7.78068	7.6452	7.4757	7.81142	7.91465	7.88932	7.95553	8.25251	8.27471	8.23742			8.40204			8.11909	8.36348		7.9886	8.42957		cell part;cell projection;cytoplasm;extracellular membrane-bounded organelle;extracellular organelle;extracellular region part;extracellular space;extracellular vesicular exosome;intracellular organelle part;intracellular part;membrane-bounded organelle;membrane-bounded vesicle;nuclear part;nucleoplasm;organelle;organelle part;ruffle;vesicle	Acetylation;Calcium;Completeproteome;Cytoplasm;Disulfidebond;Metal-binding;Nucleus;Phosphoprotein;Referenceproteome;Repeat	NC II	4	4	4	40.8	40.8	40.8	11.083	0	64.868	8476000000	59	P50543	P50543	Protein S100-A11	S100a11
7.41814	7.37528	7.56517	7.67112	8.23774	8.45571	8.44003	8.4951	7.98193	8.02119	7.96194	8.07463	9.31118	9.30268	9.23947	9.07635	9.05945	9.10267	9.02189	9.11863	9.15942	9.12444	9.16119	9.07646	9.11561	9.03794	9.03427		cell part;cytoplasm;extracellular membrane-bounded organelle;extracellular organelle;extracellular region part;extracellular vesicular exosome;intracellular membrane-bounded organelle;intracellular non-membrane-bounded organelle;intracellular organelle;intracellular organelle part;intracellular part;macromolecular complex;membrane;membrane-bounded organelle;membrane-bounded vesicle;non-membrane-b…	3D-structure;Acetylation;Alternativesplicing;Completeproteome;Cytoplasm;Nucleus;Phosphoprotein;Referenceproteome;Repressor;Ribonucleoprotein;RNA-binding;rRNAprocessing;Transcription;Transcriptionregulation;Translationregulation;Ublconjugation	NC II	27	27	27	72.3	72.3	72.3	43.698	0	323.31	92112000000	472	P50580	P50580	Proliferation-associated protein 2G4	Pa2g4
														7.08885														cell part;cytoplasm;cytoplasmic part;extracellular membrane-bounded organelle;extracellular organelle;extracellular region part;extracellular vesicular exosome;integral to membrane;intracellular membrane-bounded organelle;intracellular organelle;intracellular organelle part;intracellular part;intrinsic to membrane;membrane;membrane part;membrane-bounded organelle;membrane-bounded vesicle;mitochon…	3D-structure;Completeproteome;Lipidtransport;Membrane;Mitochondrion;Receptor;Referenceproteome;Transmembrane;Transmembranehelix;Transport	NC II	1	1	1	8.3	8.3	8.3	18.841	0.0002209	5.0631	208560000	8	P50637	P50637	Translocator protein	Tspo
6.62821	6.0558	6.55817	6.77306	7.2415	7.46847	7.36378	7.43545	7.35009	7.0454	7.64714	7.60307	9.08282	9.09954	9.13293	7.90933	7.80825	7.32112	7.78669	8.11955	8.21659	8.14848	8.11588	8.28699	8.18338	8.40192	8.38913		cell part;cytoplasm;cytoplasmic membrane-bounded vesicle;cytoplasmic part;cytoplasmic vesicle;cytoplasmic vesicle membrane;cytoplasmic vesicle part;endocytic vesicle;endocytic vesicle membrane;endosome;extracellular membrane-bounded organelle;extracellular organelle;extracellular region part;extracellular vesicular exosome;Golgi apparatus;intracellular membrane-bounded organelle;intracellular org…	Completeproteome;Cytoplasmicvesicle;Directproteinsequencing;Endosome;GTP-binding;Lipoprotein;Lysosome;Membrane;Methylation;Nucleotide-binding;Phosphoprotein;Prenylation;Proteintransport;Referenceproteome;Transport	NC II	17	17	17	81.6	81.6	81.6	23.489	0	323.31	26216000000	188	P51150	P51150	Ras-related protein Rab-7a	Rab7a
5.80342	5.86254	5.79872	6.25936	6.82666	6.79175	6.53469	6.97838	6.61349	6.55085	6.75462	6.71009	7.39749	7.44039	7.42506	7.58923	7.66473			7.64701	7.42773	7.45466	7.56048	7.72452	7.60884	7.73043	7.71241		extracellular membrane-bounded organelle;extracellular organelle;extracellular region part;extracellular vesicular exosome;membrane-bounded organelle;membrane-bounded vesicle;organelle;vesicle	Acetylation;ATP-binding;Completeproteome;Glutathionebiosynthesis;Ligase;Magnesium;Metal-binding;Nucleotide-binding;Phosphoprotein;Referenceproteome	NC II	12	12	11	25.3	25.3	23.8	52.246	0	33.929	1951400000	58	P51855	P51855	Glutathione synthetase	Gss
8.03567	7.93197	8.1758	8.13181	8.35955	8.46957	8.51089	8.44554	8.22986	8.29215	8.35681	8.39408	8.95721	8.95981	8.89369	9.1852	9.18529	9.26651	9.15842	9.08973	9.0038	9.03607	9.06043	9.18763	9.11866	9.14226	9.1303		cell part;cytoplasm;extracellular region part;extracellular space;intracellular membrane-bounded organelle;intracellular organelle;intracellular organelle part;intracellular part;macromolecular complex;membrane-bounded organelle;nuclear part;nucleoplasm;nucleoplasm part;nucleus;organelle;organelle part;protein complex;transcriptional repressor complex	Acetylation;Completeproteome;Cytoplasm;DNA-binding;Growthfactor;Heparin-binding;Isopeptidebond;Nucleotide-binding;Nucleus;Phosphoprotein;Referenceproteome;Repressor;Transcription;Transcriptionregulation;Ublconjugation	NC II	27	27	26	86.1	86.1	82.7	26.268	0	323.31	63877000000	368	P51859	P51859	Hepatoma-derived growth factor	Hdgf
	6.50192		6.79086									8.60792	8.52722	8.53508														apical plasma membrane;axon part;axon terminus;cell part;cell projection part;centrosome;clathrin-coated vesicle;coated vesicle;cytoplasmic membrane-bounded vesicle;cytoplasmic part;cytoplasmic vesicle;cytoskeletal part;early endosome;endosome;extracellular membrane-bounded organelle;extracellular organelle;extracellular region part;extracellular vesicular exosome;intracellular membrane-bounded o…	Ciliumbiogenesis/degradation;Completeproteome;Directproteinsequencing;Hydrogeniontransport;Iontransport;Membrane;Phosphoprotein;Referenceproteome;Transport	NC II	15	15	15	47	47	47	40.301	0	58.95	5774600000	72	P51863	P51863	V-type proton ATPase subunit d 1	Atp6v0d1
		5.93185	5.82903								5.75793	9.77146	9.76503	9.71946														cell part;cytoplasmic part;cytoskeletal part;extracellular membrane-bounded organelle;extracellular organelle;extracellular region part;extracellular vesicular exosome;integral to membrane;intracellular membrane-bounded organelle;intracellular non-membrane-bounded organelle;intracellular organelle;intracellular organelle part;intracellular part;intrinsic to membrane;macromolecular complex;membran…	Acetylation;Chromosomepartition;Completeproteome;Directproteinsequencing;Membrane;Methylation;Mitochondrion;Mitochondrioninnermembrane;Referenceproteome;Repeat;Transmembrane;Transmembranehelix;Transport	NC II	23	23	12	59.4	59.4	26.2	32.931	0	129.99	88910000000	248	P51881	P51881	ADP/ATP translocase 2;ADP/ATP translocase 2, N-terminally processed	Slc25a5
				6.13395				6.34885	6.35299	6.46898	6.48406	8.5688	8.58156	8.33554									7.77825	7.68471	7.73526	7.70576		cell part;cytoplasmic membrane-bounded vesicle;cytoplasmic part;cytoplasmic vesicle;extracellular membrane-bounded organelle;extracellular organelle;extracellular region part;extracellular vesicular exosome;Golgi apparatus;integral to membrane;intracellular membrane-bounded organelle;intracellular organelle;intracellular part;intrinsic to membrane;melanosome;membrane;membrane part;membrane-bounde…	Acetylation;Cellmembrane;Completeproteome;Glycoprotein;Membrane;Phosphoprotein;Referenceproteome;Symport;Transmembrane;Transmembranehelix;Transport	NC II	9	9	9	17.9	17.9	17.9	58.482	0	81.449	5964900000	62	P51912	P51912	Neutral amino acid transporter B(0)	Slc1a5
8.49993	8.46424	8.7425	8.86895	9.57946	9.6769	9.6342	9.67642	9.16077	9.23686	9.27021	9.31425	10.3473	10.3628	10.3845	10.1836	10.2281	10.2811	10.3081	10.5355	10.5438	10.5084	10.5221	10.4382	10.4513	10.422	10.4519		cell part;cell projection;cilium;cytoplasm;cytoplasmic part;cytosol;extracellular matrix;extracellular membrane-bounded organelle;extracellular organelle;extracellular region part;extracellular vesicular exosome;intracellular membrane-bounded organelle;intracellular organelle;intracellular part;membrane;membrane-bounded organelle;membrane-bounded vesicle;mitochondrion;myelin sheath;nucleus;organe…	Acetylation;Allostericenzyme;Alternativesplicing;ATP-binding;Completeproteome;Cytoplasm;Directproteinsequencing;Glycolysis;Hydroxylation;Kinase;Magnesium;Metal-binding;Nucleotide-binding;Nucleus;Phosphoprotein;Potassium;Pyruvate;Referenceproteome;Transferase;Ublconjugation	NC II	57	57	57	82.1	82.1	82.1	57.844	0	323.31	1650300000000	2323	P52480;P53657	P52480	Pyruvate kinase PKM	Pkm
					6.69739	6.72173	6.72067							7.04352														cell part;cytoplasmic part;extracellular membrane-bounded organelle;extracellular organelle;extracellular region part;extracellular vesicular exosome;intracellular membrane-bounded organelle;intracellular organelle;intracellular part;membrane-bounded organelle;membrane-bounded vesicle;mitochondrion;organelle;vesicle	Acetylation;Completeproteome;Endonuclease;Hydrolase;Nuclease;Phosphoprotein;Referenceproteome	NC II	2	2	2	20	20	20	14.255	0.00022962	6.4343	263450000	7	P52760	P52760	Ribonuclease UK114	Hrsp12
7.78014	7.79367	8.06322	8.15189	8.45741	8.4704	8.67008	8.63152	7.90995	8.13481	8.16817	8.26654	9.37794	9.33455	9.2909	8.99446	8.99069	9.05903	9.12613	8.93427	8.94185	8.99617	8.982	8.81107	8.90001	8.86483	8.83742		adherens junction;anchoring junction;cell junction;cell part;cell-substrate adherens junction;cell-substrate junction;cytoplasm;cytoplasmic part;cytosolic large ribosomal subunit;extracellular membrane-bounded organelle;extracellular organelle;extracellular region part;extracellular vesicular exosome;focal adhesion;intracellular membrane-bounded organelle;intracellular non-membrane-bounded organe…	Acetylation;Completeproteome;Phosphoprotein;Referenceproteome;Ribonucleoprotein;Ribosomalprotein	NC II	13	13	13	39.2	39.2	39.2	24.916	0	101.49	75834000000	331	P53026	P53026	60S ribosomal protein L10a	Rpl10a
										4.83585		8.46626	8.46781	8.41509														cell part;cytoplasm;extracellular membrane-bounded organelle;extracellular organelle;extracellular region part;extracellular vesicular exosome;intracellular membrane-bounded organelle;intracellular organelle;intracellular part;membrane-bounded organelle;membrane-bounded vesicle;nucleus;organelle;vesicle	Alternativesplicing;Coiledcoil;Completeproteome;Developmentalprotein;DNA-binding;Homeobox;Nucleus;Phosphoprotein;Referenceproteome;Repeat;Repressor;Transcription;Transcriptionregulation	NC II	32	32	32	29.1	29.1	29.1	165.59	0	158.57	4460700000	126	P53564;P70298	P53564	Homeobox protein cut-like 1	Cux1
		6.12962	6.27602	7.44658	7.37372	7.21192	7.3222	6.29813	6.70301	6.58108	6.67094	8.868	8.97308	8.81324			7.61146	7.86625	8.06521	8.01418	7.96576	8.0412	7.85834	7.93316	7.85381	7.91864		cell part;cytoplasmic part;cytosol;extracellular membrane-bounded organelle;extracellular organelle;extracellular region part;extracellular vesicular exosome;integral to membrane;intracellular part;intrinsic to membrane;membrane part;membrane-bounded organelle;membrane-bounded vesicle;myelin sheath;organelle;vesicle	3D-structure;Acetylation;Completeproteome;Cytoplasm;Directproteinsequencing;Lipid-binding;Referenceproteome;Transport	NC II	23	23	21	73.4	73.4	67.2	31.893	0	193.93	16153000000	184	P53810	P53810	Phosphatidylinositol transfer protein alpha isoform	Pitpna
	5.39731		6.3352	6.96783	7.01372	7.12934	7.00634	5.86174	6.4435	6.46336	6.54048	8.23259	8.22827	8.24002				7.64226	7.79409	7.82582	7.81033	7.67775		7.96646	7.92351	7.50154		cell part;cytoplasmic part;extracellular membrane-bounded organelle;extracellular organelle;extracellular region part;extracellular vesicular exosome;Golgi apparatus;intracellular membrane-bounded organelle;intracellular organelle;intracellular part;membrane-bounded organelle;membrane-bounded vesicle;organelle;vesicle	Acetylation;Completeproteome;Cytoplasm;Golgiapparatus;Lipid-binding;Phosphoprotein;Referenceproteome;Transport	NC II	17	15	15	68.3	64.9	64.9	31.487	0	62.268	5063700000	114	P53811	P53811	Phosphatidylinositol transfer protein beta isoform	Pitpnb
	6.03399	5.9709	5.94244	6.49595	6.52162	6.5826		6.80103	6.52851	6.593	6.56251	8.14226	8.1692	8.16438									8.00004		7.75362			cell part;centrosome;cytoplasmic part;cytoskeletal part;extracellular membrane-bounded organelle;extracellular organelle;extracellular region part;extracellular vesicular exosome;integral to membrane;integral to plasma membrane;intracellular membrane-bounded organelle;intracellular non-membrane-bounded organelle;intracellular organelle;intracellular organelle part;intracellular part;intrinsic to …	Cellmembrane;Completeproteome;Membrane;Phosphoprotein;Referenceproteome;Symport;Transmembrane;Transmembranehelix;Transport	NC II	5	5	5	12	12	12	53.267	0	181.78	3208000000	48	P53986	P53986	Monocarboxylate transporter 1	Slc16a1
5.9704		6.27894	6.42576	6.91913	7.05523	7.1577	7.22593	6.72498	6.41626	6.42604	6.69939	8.72579	8.6878	8.6385					7.73244	7.69581	7.78269	7.81127	7.84755			7.27832		cell part;cytoplasmic membrane-bounded vesicle;cytoplasmic part;cytoplasmic vesicle;endoplasmic reticulum membrane;endoplasmic reticulum part;endoplasmic reticulum-Golgi intermediate compartment membrane;extracellular membrane-bounded organelle;extracellular organelle;extracellular region part;extracellular vesicular exosome;Golgi apparatus;Golgi apparatus part;Golgi membrane;intracellular membra…	Acetylation;Cellmembrane;Completeproteome;Directproteinsequencing;Endoplasmicreticulum;ER-Golgitransport;Golgiapparatus;GTP-binding;Lipoprotein;Membrane;Nucleotide-binding;Prenylation;Proteintransport;Referenceproteome;Transport	NC II	16	16	16	67.5	67.5	67.5	23.547	0	143.06	9123700000	164	P53994;P59279	P53994;P59279	Ras-related protein Rab-2A;Ras-related protein Rab-2B	Rab2a;Rab2b
6.65137	6.39245	6.79135	6.93877	7.48508	7.47378	7.53422	7.49413	7.10578	7.14295	7.25959	7.22583	9.03205	9.03937	8.99852	8.37619	8.25952	8.33088	8.39449	8.49697	8.42428	8.39657	8.41098	8.39557	8.33246	8.37153	8.30298		cell part;cytoplasmic part;extracellular membrane-bounded organelle;extracellular organelle;extracellular region part;extracellular vesicular exosome;intracellular membrane-bounded organelle;intracellular organelle;intracellular organelle part;intracellular part;membrane;membrane-bounded organelle;membrane-bounded vesicle;mitochondrial inner membrane;mitochondrial membrane;mitochondrial part;mito…	Acetylation;Completeproteome;Directproteinsequencing;Glyoxylatebypass;Magnesium;Manganese;Metal-binding;Mitochondrion;NADP;Oxidoreductase;Referenceproteome;Stressresponse;Transitpeptide;Tricarboxylicacidcycle	NC II	24	23	23	49.3	47.3	47.3	50.906	0	285.66	28240000000	307	P54071	P54071	Isocitrate dehydrogenase [NADP], mitochondrial	Idh2
												8.70338	8.68149	8.66027														blood microparticle;cell part;cytoplasm;cytoplasmic membrane-bounded vesicle;cytoplasmic part;cytoplasmic vesicle;cytoskeleton;endoplasmic reticulum;extracellular membrane-bounded organelle;extracellular organelle;extracellular region part;extracellular space;extracellular vesicular exosome;integral to membrane;integral to plasma membrane;intracellular membrane-bounded organelle;intracellular non…	3D-structure;Cellmembrane;Completeproteome;Cytoplasmicvesicle;Lipoprotein;Membrane;Palmitate;Phosphoprotein;Referenceproteome	NC II	12	12	12	53.2	53.2	53.2	31.375	0	150.02	7585400000	74	P54116	P54116	Erythrocyte band 7 integral membrane protein	Stom
8.61342	7.93274	8.42351	8.39902	8.48712	8.23895	8.45163	8.3046	8.14616	8.43721	8.45981	8.26071	8.71079	8.71845	8.77292	9.2465	9.23025	9.25662	9.27515	8.76406	8.76065	8.78918	8.75801	9.05553	8.93882	8.98187	8.94728		axon;cell part;cell projection;cell projection part;cytoplasm;cytoplasmic part;cytoskeletal part;cytosol;extracellular membrane-bounded organelle;extracellular organelle;extracellular region part;extracellular vesicular exosome;Golgi apparatus;growth cone;intracellular;intracellular membrane-bounded organelle;intracellular organelle;intracellular organelle part;intracellular part;macromolecular c…	Acetylation;Cellprojection;Coiledcoil;Completeproteome;Cytoplasm;Cytoskeleton;Developmentalprotein;Differentiation;Directproteinsequencing;Golgiapparatus;Lipoprotein;Microtubule;Neurogenesis;Palmitate;Phosphoprotein;Referenceproteome	NC II	10	10	7	52.3	52.3	40.9	17.274	0	49.354	39182000000	166	P54227;P63042	P54227	Stathmin	Stmn1
												7.51622	7.49802	7.41802														apical plasma membrane;basolateral plasma membrane;cell part;extracellular membrane-bounded organelle;extracellular organelle;extracellular region part;extracellular vesicular exosome;integral to membrane;intrinsic to membrane;membrane part;membrane-bounded organelle;membrane-bounded vesicle;organelle;plasma membrane part;vesicle	Acetylation;Completeproteome;Glycoprotein;Iontransport;Membrane;Phosphoprotein;Potassium;Potassiumtransport;Referenceproteome;Sodium;Sodiumtransport;Symport;Transmembrane;Transmembranehelix;Transport	NC II	6	6	6	7.6	7.6	7.6	131.03	0	31.799	470080000	11	P55012	P55012	Solute carrier family 12 member 2	Slc12a2
												8.38005	8.32687	8.35087														cell body;cell part;cell projection;centrosome;cilium;clathrin-coated vesicle;coated vesicle;cytoplasmic membrane-bounded vesicle;cytoplasmic part;cytoplasmic vesicle;cytoplasmic vesicle membrane;cytoplasmic vesicle part;cytoskeletal part;dendrite;endocytic vesicle;endocytic vesicle membrane;endosomal part;endosome;endosome membrane;extracellular membrane-bounded organelle;extracellular organelle…	3D-structure;Cellmembrane;Cellprojection;Ciliumbiogenesis/degradation;Completeproteome;Cytoplasmicvesicle;Directproteinsequencing;Endosome;Golgiapparatus;GTP-binding;Lipoprotein;Membrane;Methylation;Nucleotide-binding;Phosphoprotein;Prenylation;Proteintransport;Proto-oncogene;Referenceproteome;Transport	NC II	12	10	8	46.9	41.5	34.3	23.668	0	36.142	3813000000	64	P55258	P55258	Ras-related protein Rab-8A	Rab8a
												8.61045	8.63657	8.55253														cell part;cytoplasmic part;extracellular membrane-bounded organelle;extracellular organelle;extracellular region part;extracellular vesicular exosome;integral to membrane;intracellular membrane-bounded organelle;intracellular organelle;intracellular organelle part;intracellular part;intrinsic to membrane;macromolecular complex;membrane;membrane part;membrane-bounded organelle;membrane-bounded ves…	Acetylation;ATPsynthesis;CF(0);Completeproteome;Directproteinsequencing;Hydrogeniontransport;Iontransport;Membrane;Mitochondrion;Mitochondrioninnermembrane;Referenceproteome;Transmembrane;Transmembranehelix;Transport	NC II	4	4	4	35.2	35.2	35.2	10.344	0	16.61	6204000000	24	P56135	P56135	ATP synthase subunit f, mitochondrial	Atp5j2
6.61213	6.83503	6.68805	6.75083	7.41979	7.56531	7.57033	7.66576	7.50029	7.66153	7.72878	7.7318	7.8205	7.83855	7.73874		7.80348			7.79129	7.82723	7.82922	7.94097	8.13637	8.08615	8.13824	8.19529		extracellular membrane-bounded organelle;extracellular organelle;extracellular region part;extracellular vesicular exosome;membrane-bounded organelle;membrane-bounded vesicle;organelle;vesicle	Acetylation;Completeproteome;Hydrolase;Referenceproteome	NC II	6	6	6	62.6	62.6	62.6	11.241	0	39.286	4119300000	52	P56376	P56376	Acylphosphatase-1	Acyp1
6.74524	6.76574	6.95841	7.12613	7.48339	7.5385	7.47153	7.47097	7.44223	7.50015	7.64836	7.52573	8.68145	8.72252	8.63703	7.93358	7.96474	7.95889	8.00527	7.83236	7.77908	7.74811	7.76848	8.04622	8.10785	8.11281	8.03906		cell part;cytoplasmic part;endoplasmic reticulum membrane;endoplasmic reticulum part;extracellular membrane-bounded organelle;extracellular organelle;extracellular region part;extracellular vesicular exosome;integral to membrane;intracellular membrane-bounded organelle;intracellular organelle;intracellular organelle part;intracellular part;intrinsic to membrane;membrane;membrane part;membrane-bou…	Acetylation;Completeproteome;Directproteinsequencing;Electrontransport;Endoplasmicreticulum;Heme;Iron;Membrane;Metal-binding;Microsome;Referenceproteome;Transmembrane;Transmembranehelix;Transport	NC II	6	6	6	47.8	47.8	47.8	15.241	0	88.245	11663000000	124	P56395	P56395	Cytochrome b5	Cyb5a
6.2029	5.95951	6.6024	6.81095	7.28533	7.51573	7.4711	7.48223	6.69706	7.00195	7.05192	7.14842	9.73705	9.74977	9.79528	8.15694	7.83572	8.28044	8.38579	8.49184	8.53702	8.49229	8.50519	8.21131	8.38362	8.43881	8.41604		cell part;cell surface;cytoplasmic part;extracellular membrane-bounded organelle;extracellular organelle;extracellular region part;extracellular vesicular exosome;intracellular membrane-bounded organelle;intracellular non-membrane-bounded organelle;intracellular organelle;intracellular organelle part;intracellular part;macromolecular complex;membrane;membrane part;membrane-bounded organelle;membr…	Acetylation;ATP-binding;ATPsynthesis;CF(1);Completeproteome;Directproteinsequencing;Glycoprotein;Hydrogeniontransport;Hydrolase;Iontransport;Membrane;Mitochondrion;Mitochondrioninnermembrane;Nucleotide-binding;Phosphoprotein;Referenceproteome;Transitpeptide;Transport	NC II	28	28	28	71.5	71.5	71.5	56.3	0	323.31	106970000000	570	P56480	P56480	ATP synthase subunit beta, mitochondrial	Atp5b
5.87776	5.62911	6.10694	5.88831	6.22521	6.14214	5.86586	6.46368	6.09241	6.07004	6.05389	6.15818								7.2237	7.1817		7.08181	7.37422	7.25351	7.18662	7.15755		basolateral plasma membrane;cell part;extracellular membrane-bounded organelle;extracellular organelle;extracellular region;extracellular region part;extracellular space;extracellular vesicular exosome;extrinsic to membrane;extrinsic to plasma membrane;integral to membrane;integral to plasma membrane;intrinsic to membrane;intrinsic to plasma membrane;membrane part;membrane-bounded organelle;membr…	Completeproteome;Disulfidebond;Glycoprotein;Hydrolase;Membrane;Protease;Referenceproteome;Repeat;Serineprotease;Signal-anchor;Transmembrane;Transmembranehelix	NC II	6	6	6	9.4	9.4	9.4	94.654	0	25.07	1089600000	25	P56677	P56677	Suppressor of tumorigenicity 14 protein homolog	St14
7.28441	6.63244	7.54756	7.53939	7.44892	7.70129	7.48246	7.76874	7.62288	7.77381	7.78519	7.87791	8.27413	8.27811	8.18463	8.35048	8.04735	8.31048	8.31624	8.13287	8.12879	7.96134	8.16643	8.42126	8.45664	8.43987	8.46024		cell part;cytoplasm;extracellular membrane-bounded organelle;extracellular organelle;extracellular region part;extracellular vesicular exosome;intracellular membrane-bounded organelle;intracellular organelle;intracellular part;membrane-bounded organelle;membrane-bounded vesicle;nucleus;organelle;vesicle	Acetylation;Apoptosis;Completeproteome;Phosphoprotein;Referenceproteome	NC II	8	8	8	55.6	55.6	55.6	14.275	0	74.217	9977600000	118	P56812	P56812	Programmed cell death protein 5	Pdcd5
		6.20496	6.42043	6.50274	6.73894	6.68566	6.84527					8.35009	8.34815	8.32379			7.76669	7.38878	7.31605	7.39731	7.32543	7.52022						cell part;cell projection;centrosome;cilium;cytoplasmic part;cytoskeletal part;extracellular membrane-bounded organelle;extracellular organelle;extracellular region part;extracellular vesicular exosome;intracellular non-membrane-bounded organelle;intracellular organelle;intracellular organelle part;intracellular part;lysosomal membrane;macromolecular complex;membrane;membrane part;membrane-bounde…	Ciliumbiogenesis/degradation;Completeproteome;Directproteinsequencing;Hydrogeniontransport;Iontransport;Membrane;Referenceproteome;Transport	NC II	14	14	14	51.8	51.8	51.8	28.369	0	96.69	4232400000	82	P57746	P57746	V-type proton ATPase subunit D	Atp6v1d
7.66401	7.57481	7.8522	7.86702	8.33017	8.4508	8.43604	8.47067	7.87107	8.07438	8.07577	8.13707	9.74644	9.76047	9.72419	9.62996	9.5888	9.59842	9.60311	9.58383	9.58945	9.58719	9.57266	9.55967	9.54531	9.54837	9.57136		actin filament bundle;actomyosin;adherens junction;anchoring junction;cell cortex part;cell junction;cell part;cell projection;cell-cell junction;cell-substrate adherens junction;cell-substrate junction;contractile fiber part;cortical cytoskeleton;cytoplasm;cytoplasmic part;cytoskeletal part;cytoskeleton;extracellular membrane-bounded organelle;extracellular organelle;extracellular region part;ex…	Acetylation;Actin-binding;Calcium;Celljunction;Completeproteome;Cytoplasm;Directproteinsequencing;Metal-binding;Nucleus;Phosphoprotein;Proteintransport;Referenceproteome;Repeat;Transport	NC II	79	79	50	76	76	51.3	104.98	0	323.31	266760000000	1677	P57780	P57780	Alpha-actinin-4	Actn4
7.37094	7.30673	7.66962	7.84412	8.60301	8.77957	8.77757	8.8106	7.9563	8.14054	8.04356	8.15008	10.0177	10.0312	9.97052	9.36107	9.25928	9.32809	9.39391	9.76227	9.81425	9.81324	9.80149	9.44793	9.4939	9.4071	9.4951		aggresome;cell part;cytoplasm;extracellular membrane-bounded organelle;extracellular organelle;extracellular region part;extracellular vesicular exosome;inclusion body;intracellular part;macromolecular complex;membrane;membrane-bounded organelle;membrane-bounded vesicle;organelle;plasma membrane;polysome;ribonucleoprotein complex;vesicle	Acetylation;Completeproteome;Cytoplasm;Directproteinsequencing;Elongationfactor;GTP-binding;Isopeptidebond;Methylation;Nucleotide-binding;Nucleus;Phosphoprotein;Proteinbiosynthesis;Referenceproteome;Ublconjugation	NC II	69	69	68	69.3	69.3	68.2	95.313	0	323.31	366640000000	1442	P58252	P58252	Elongation factor 2	Eef2
6.40663	6.30807	6.54329	6.4182	7.45384	7.67144	7.56819	7.60896	6.8107	6.93529	7.00766	6.99521	8.12457	8.05675	8.09177	7.85563	7.85901	7.88235	7.91071	8.12701	8.19554	8.10185	8.14467	7.84837	7.87339	7.90391	7.87749		calcium channel complex;cation channel complex;cell part;cytoplasm;extracellular membrane-bounded organelle;extracellular organelle;extracellular region part;extracellular vesicular exosome;intracellular membrane-bounded organelle;intracellular organelle;intracellular organelle part;intracellular part;ion channel complex;macromolecular complex;membrane part;membrane-bounded organelle;membrane-bou…	Acetylation;ATP-binding;Completeproteome;Cytoplasm;Isomerase;Nucleotide-binding;Nucleus;Referenceproteome;Rotamase	NC II	14	14	14	48.6	48.6	48.6	36.71	0	108.96	6581700000	130	P58389	P58389	Serine/threonine-protein phosphatase 2A activator	Ppp2r4
												8.2124	8.16011	8.18164														cell part;cytoplasm;extracellular membrane-bounded organelle;extracellular organelle;extracellular region part;extracellular vesicular exosome;intracellular membrane-bounded organelle;intracellular organelle;intracellular part;membrane;membrane-bounded organelle;membrane-bounded vesicle;nucleus;organelle;plasma membrane;vesicle	Acetylation;Completeproteome;Phosphoprotein;Referenceproteome;Repeat	NC II	12	12	11	28.5	28.5	26.8	61.035	0	31.43	2416600000	45	P59108	P59108	Copine-2	Cpne2
												7.08102	7.05881															cell part;cytoskeleton;extracellular region part;intercellular bridge;intracellular non-membrane-bounded organelle;intracellular organelle;intracellular organelle part;intracellular part;microtubule cytoskeleton;non-membrane-bounded organelle;nuclear part;nucleoplasm;organelle;organelle part	Completeproteome;Nucleus;Phosphoprotein;Referenceproteome	NC II	4	4	4	9.6	9.6	9.6	80.504	0	7.2767	180460000	8	P59114	P59114	Phosphorylated CTD-interacting factor 1	Pcif1
7.11264	7.12001	7.27533	7.40333	8.22394	8.38063	8.33349	8.37568	7.69109	7.3673	7.41152	7.7557	8.74413	8.71148	8.76684	8.34561	8.31631	8.28771	8.33744	8.69289	8.65752	8.6593	8.71838	8.57138	8.24947	8.34866	8.43597		Arp2/3 protein complex;cell part;cell projection;cytoplasm;cytoskeletal part;extracellular membrane-bounded organelle;extracellular organelle;extracellular region part;extracellular vesicular exosome;intracellular organelle part;intracellular part;macromolecular complex;membrane-bounded organelle;membrane-bounded vesicle;organelle;organelle part;protein complex;vesicle	Acetylation;Actin-binding;Cellprojection;Completeproteome;Cytoplasm;Cytoskeleton;Directproteinsequencing;Referenceproteome	NC II	10	10	10	53	53	53	19.667	0	170.84	24767000000	131	P59999	P59999	Actin-related protein 2/3 complex subunit 4	Arpc4
6.81661	6.74493	6.95292	7.01649	7.69994	7.89161	7.97278	7.93505	7.27035	7.44028	7.55622	7.59773	8.63382	8.66369	8.67905	8.35679	8.32858	8.33072	8.40401	8.5805	8.61931	8.6266	8.64059	8.47561	8.55396	8.54941	8.57024		cell part;chromatin remodeling complex;chromosomal part;cytoplasm;cytoplasmic part;DNA helicase complex;extracellular membrane-bounded organelle;extracellular organelle;extracellular region part;extracellular vesicular exosome;Golgi apparatus;H4/H2A histone acetyltransferase complex;histone acetyltransferase complex;histone methyltransferase complex;Ino80 complex;intracellular membrane-bounded or…	Acetylation;Activator;ATP-binding;Cellcycle;Celldivision;Chromatinregulator;Completeproteome;Directproteinsequencing;DNAdamage;DNArecombination;DNArepair;Growthregulation;Helicase;Hydrolase;Mitosis;Nucleotide-binding;Nucleus;Referenceproteome;Transcription;Transcriptionregulation	NC II	27	27	27	68.2	68.2	68.2	50.213	0	323.31	22471000000	296	P60122	P60122	RuvB-like 1	Ruvbl1
6.18478	6.07726	6.72008	6.35234	7.32309	7.47512	7.5039	7.5177	6.65564	6.79066	6.84569	6.90591	8.88048	8.8665	8.82578	7.97119	7.83526	8.08821	7.89014	8.24045	8.30458	8.35388	8.32885	8.05084	8.11133	8.08311	8.12917		cell part;cytoplasm;cytoplasmic part;eukaryotic 43S preinitiation complex;eukaryotic 48S preinitiation complex;eukaryotic translation initiation factor 3 complex;extracellular membrane-bounded organelle;extracellular organelle;extracellular region part;extracellular vesicular exosome;intracellular membrane-bounded organelle;intracellular organelle;intracellular organelle part;intracellular part;m…	Acetylation;Completeproteome;Cytoplasm;Initiationfactor;Nucleus;Phosphoprotein;Proteinbiosynthesis;Referenceproteome	NC II	23	23	23	52.4	52.4	52.4	52.22	0	198.56	18295000000	259	P60229	P60229	Eukaryotic translation initiation factor 3 subunit E	Eif3e
6.69345	6.83691	6.87651	7.07199	8.13258	8.31435	8.37816	8.36457	7.51495	7.6421	7.6207	7.65646	9.41587	9.42208	9.33628	8.3175	8.52745	8.33195	8.47442	8.92669	8.96808	8.95645	8.93831	8.70826	8.7306	8.67709	8.69809		cell part;cytoplasm;extracellular membrane-bounded organelle;extracellular organelle;extracellular region part;extracellular vesicular exosome;intracellular membrane-bounded organelle;intracellular organelle;intracellular organelle part;intracellular part;macromolecular complex;membrane;membrane-bounded organelle;membrane-bounded vesicle;nuclear part;nucleoplasm;organelle;organelle part;ribonucle…	Acetylation;Completeproteome;Cytoplasm;Directproteinsequencing;DNA-binding;Nucleus;Phosphoprotein;Referenceproteome;Repeat;Ribonucleoprotein;RNA-binding	NC II	18	18	12	70.8	70.8	57.3	37.497	0	323.31	68663000000	357	P60335;P57724	P60335	Poly(rC)-binding protein 1	Pcbp1
8.7301	8.64803	8.85486	8.95049	9.62074	9.73851	9.7687	9.78326	9.2955	9.4564	9.42721	9.43995	10.6557	10.6568	10.6355	10.0743	10.0723	10.1437	10.2298	10.4095	10.3991	10.4096	10.3994	10.3422	10.4188	10.3971	10.3899		adherens junction;anchoring junction;axon;blood microparticle;cell cortex part;cell junction;cell part;cell projection;cell-substrate adherens junction;cell-substrate junction;chromatin;chromosomal part;cortical cytoskeleton;cytoplasmic part;cytoskeletal part;cytoskeleton;cytosol;extracellular membrane-bounded organelle;extracellular organelle;extracellular region part;extracellular space;extrace…	Acetylation;ATP-binding;Completeproteome;Cytoplasm;Cytoskeleton;Directproteinsequencing;Methylation;Nucleotide-binding;Oxidation;Referenceproteome;Ublconjugation	NC II	37	37	2	82.9	82.9	4.8	41.736	0	323.31	1825100000000	2125	P60710;V9GXQ2	P60710	Actin, cytoplasmic 1;Actin, cytoplasmic 1, N-terminally processed	Actb
6.89924	6.86088	7.06145	7.10785	8.04013	8.14195	8.01791	7.80426	7.58843	7.56713	7.25076	7.51897	8.47774	8.80625	9.00462	8.44988	8.44908	8.44303	8.45806	8.50763	8.54636	8.4374	8.44409	8.54238	8.61878	8.16274	8.47724		actin filament;adherens junction;anchoring junction;apical part of cell;cell body;cell junction;cell part;cell periphery;cell projection;cell-cell junction;cell-substrate adherens junction;cell-substrate junction;cytoplasm;cytoplasmic membrane-bounded vesicle;cytoplasmic part;cytoplasmic vesicle;cytoskeletal part;cytosol;extracellular membrane-bounded organelle;extracellular organelle;extracellul…	3D-structure;Alternativesplicing;Cellmembrane;Cellshape;Completeproteome;Cytoplasm;Cytoskeleton;Differentiation;Directproteinsequencing;GTP-binding;Lipoprotein;Membrane;Methylation;Neurogenesis;Nucleotide-binding;Phosphoprotein;Prenylation;Referenceproteome	NC II	12	11	11	49.7	44	44	21.258	0	105.04	25854000000	134	P60766;Q8R527;Q9ER71	P60766	Cell division control protein 42 homolog	Cdc42
7.24423	6.94478	7.5537	7.6239	8.31652	8.34042	8.44309	8.46352	7.61345	7.80379	7.82121	7.86958	9.77673	9.74954	9.74665	8.8695	8.76066	8.97889	9.03407	9.25619	9.26907	9.27983	9.29394	8.87367	8.93507	8.85469	8.87029		cell part;cytoplasm;extracellular membrane-bounded organelle;extracellular organelle;extracellular region part;extracellular vesicular exosome;intracellular non-membrane-bounded organelle;intracellular organelle;intracellular organelle part;intracellular part;membrane;membrane-bounded organelle;membrane-bounded vesicle;non-membrane-bounded organelle;nuclear part;nucleolus;organelle;organelle part…	Acetylation;ATP-binding;Completeproteome;Helicase;Hydrolase;Initiationfactor;Nucleotide-binding;Phosphoprotein;Proteinbiosynthesis;Referenceproteome;RNA-binding	NC II	33	33	16	66.3	66.3	37.4	46.153	0	323.31	156940000000	700	P60843	P60843	Eukaryotic initiation factor 4A-I	Eif4a1
7.18744	7.13685	7.42285	7.56787	8.653	8.76423	8.76185	8.77989	8.20973	8.27263	8.28461	8.34122	9.27082	9.25438	9.16212	8.2259	8.18449	8.35953	8.38757	8.89082	8.87555	8.87871	8.89017	8.60071	8.67314	8.59222	8.66689		cell part;cytoplasm;cytosolic small ribosomal subunit;extracellular membrane-bounded organelle;extracellular organelle;extracellular region part;extracellular vesicular exosome;intracellular organelle part;intracellular part;macromolecular complex;membrane;membrane-bounded organelle;membrane-bounded vesicle;organelle;organelle part;ribonucleoprotein complex;small ribosomal subunit;vesicle	Acetylation;Completeproteome;Cytoplasm;Isopeptidebond;Phosphoprotein;Referenceproteome;Ribonucleoprotein;Ribosomalprotein;Ublconjugation	NC II	7	7	7	42.9	42.9	42.9	13.373	0	51.7	49026000000	159	P60867	P60867	40S ribosomal protein S20	Rps20
												7.89212	7.9491	7.86629														cell part;clathrin-coated vesicle;coated vesicle;cytoplasmic membrane-bounded vesicle;cytoplasmic part;cytoplasmic vesicle;extracellular membrane-bounded organelle;extracellular organelle;extracellular region part;extracellular vesicular exosome;intracellular membrane-bounded organelle;intracellular organelle;intracellular organelle part;intracellular part;lysosomal membrane;melanosome;membrane;m…	3D-structure;Acetylation;Cellmembrane;Chaperone;Completeproteome;Directproteinsequencing;Lipoprotein;Membrane;Palmitate;Phosphoprotein;Referenceproteome	NC II	5	5	5	34.3	34.3	34.3	22.101	0	68.798	1244300000	24	P60904	P60904	DnaJ homolog subfamily C member 5	Dnajc5
												7.97086	7.9591	7.89557														cell part;cytoplasmic membrane-bounded vesicle;cytoplasmic part;cytoplasmic vesicle;early endosome;early endosome membrane;endocytic vesicle;endosomal part;endosome;endosome membrane;extracellular membrane-bounded organelle;extracellular organelle;extracellular region part;extracellular vesicular exosome;intracellular;intracellular membrane-bounded organelle;intracellular organelle;intracellular …	Acetylation;Cellmembrane;Completeproteome;Directproteinsequencing;Endosome;GTP-binding;Lipoprotein;Membrane;Nucleotide-binding;Prenylation;Proteintransport;Referenceproteome;Transport	NC II	8	5	5	45.1	30.2	30.2	23.707	0	33.499	1369500000	35	P61021	P61021	Ras-related protein Rab-5B	Rab5b
												7.86227	7.837	7.7908														adherens junction;anchoring junction;cell junction;cell part;cell-substrate adherens junction;cell-substrate junction;cytoplasm;cytoplasmic membrane-bounded vesicle;cytoplasmic part;cytoplasmic vesicle;cytoskeleton;cytosol;endoplasmic reticulum;endoplasmic reticulum-Golgi intermediate compartment;extracellular membrane-bounded organelle;extracellular organelle;extracellular region part;extracellu…	Calcium;Cellmembrane;Completeproteome;Cytoplasm;Cytoskeleton;Endoplasmicreticulum;Lipoprotein;Membrane;Metal-binding;Myristate;Nucleus;Phosphoprotein;Proteinkinaseinhibitor;Proteintransport;Referenceproteome;Repeat;Transport	NC II	6	6	6	34.4	34.4	34.4	22.432	0	17.922	1060000000	28	P61022	P61022	Calcineurin B homologous protein 1	Chp1
5.94122	6.06513	6.36384	6.4019	7.22264	7.35628	7.08329	7.28062	6.99543	6.77066	6.84463	7.21688	8.91125	8.9388	8.9611			7.37976	7.30982	7.99288	7.92567	7.67204	7.8467	7.99343	7.68706	7.51018	7.99167		adherens junction;anchoring junction;cell junction;cell part;cell projection;cell-substrate adherens junction;cell-substrate junction;cilium;cytoplasmic membrane-bounded vesicle;cytoplasmic part;cytoplasmic vesicle;cytoplasmic vesicle membrane;cytoplasmic vesicle part;endocytic vesicle membrane;endoplasmic reticulum membrane;endoplasmic reticulum part;endoplasmic reticulum tubular network;endosom…	Acetylation;Cellprojection;Completeproteome;Cytoplasmicvesicle;Directproteinsequencing;Endoplasmicreticulum;Endosome;Golgiapparatus;GTP-binding;Lipoprotein;Membrane;Nucleotide-binding;Prenylation;Proteintransport;Referenceproteome;Transport	NC II	13	12	11	52	46.5	43	22.541	0	124.71	16048000000	120	P61027	P61027	Ras-related protein Rab-10	Rab10
				5.94634	6.25587	6.21296	5.98231	5.87776		6.49175	6.48322	8.00273	8.01887	8.02808						7.08529	7.03395				7.44047	7.39922		cell part;cell pole;cell tip;clathrin-coated vesicle;coated vesicle;cytoplasmic membrane-bounded vesicle;cytoplasmic part;cytoplasmic vesicle;cytoplasmic vesicle membrane;cytoplasmic vesicle part;endocytic vesicle;endocytic vesicle membrane;endosome;extracellular membrane-bounded organelle;extracellular organelle;extracellular region part;extracellular vesicular exosome;Golgi apparatus part;Golgi…	Cellmembrane;Completeproteome;Cytoplasmicvesicle;GTP-binding;Lipoprotein;Membrane;Methylation;Nucleotide-binding;Phosphoprotein;Prenylation;Proteintransport;Referenceproteome;Transport	NC II	8	4	4	35.7	23.2	23.2	23.603	0	34.084	1998200000	31	P61028	P61028	Ras-related protein Rab-8B	Rab8b
7.0599	6.53021	7.34217	7.32453	7.44166	7.65306	7.51595	7.09743		7.43872	7.44267	7.56284			8.01803					7.65798	7.70945	7.59295							cell part;cytoplasmic part;endosomal part;endosome membrane;extracellular membrane-bounded organelle;extracellular organelle;extracellular region part;extracellular vesicular exosome;intracellular organelle part;intracellular part;membrane;membrane-bounded organelle;membrane-bounded vesicle;organelle;organelle membrane;organelle part;plasma membrane;vesicle	Apoptosis;ATP-binding;Cellmembrane;Completeproteome;Disulfidebond;DNAdamage;DNArepair;Endosome;Ligase;Membrane;Nucleotide-binding;Phosphoprotein;Referenceproteome;Ublconjugationpathway	NC II	4	4	1	40.8	40.8	4.8	16.687	0	7.896	3561000000	29	P61079;Q6ZWY6	P61079	Ubiquitin-conjugating enzyme E2 D3	Ube2d3
	5.97457	6.53375	6.6629	7.41014	6.95028	7.43859	7.73854	6.47007	6.62141	6.54131	6.77217	8.40681	8.41717	8.4432			7.63209	7.72725	8.03519	7.85377	8.07598	8.22673		7.50333		7.67468		cell part;cytoplasm;extracellular membrane-bounded organelle;extracellular organelle;extracellular region part;extracellular vesicular exosome;intracellular part;membrane-bounded organelle;membrane-bounded vesicle;organelle;vesicle	Acetylation;ATP-binding;Completeproteome;Ligase;Nucleotide-binding;Phosphoprotein;Referenceproteome;Ublconjugationpathway	NC II	8	8	8	42.1	42.1	42.1	20.9	0	38.312	7151800000	83	P61082	P61082	NEDD8-conjugating enzyme Ubc12	Ube2m
		6.50152	6.58218	7.34881	7.27161	7.53482	7.53052	6.50295	6.80141	6.94885	6.75095	8.19852	8.21381	8.36014			7.72849	7.70069	8.09524	7.95436	8.09701	8.10288	7.69526	7.77278	7.77468	7.7592		actin cytoskeleton;cell part;cell projection part;cytoplasm;cytoskeleton;extracellular membrane-bounded organelle;extracellular organelle;extracellular region part;extracellular vesicular exosome;filopodium tip;intermediate filament cytoskeleton;intracellular membrane-bounded organelle;intracellular non-membrane-bounded organelle;intracellular organelle;intracellular part;membrane-bounded organel…	Acetylation;ATP-binding;Completeproteome;Cytoplasm;Isopeptidebond;Ligase;Nucleotide-binding;Referenceproteome;Ublconjugation;Ublconjugationpathway	NC II	11	11	11	51	51	51	22.406	0	83.478	6404200000	107	P61087	P61087	Ubiquitin-conjugating enzyme E2 K	Ube2k
6.52839	6.72494	7.07114	7.35405	7.86815	8.06674	8.01051	8.07799	7.49618	7.63897	7.61911	7.61634	8.68093	8.71553	8.70095	7.74465	7.90634	8.10867	8.30423	8.36998	8.40727	8.44504	8.4056	8.33953	8.41722	8.34376	8.29815		cell part;cytoplasm;extracellular membrane-bounded organelle;extracellular organelle;extracellular region part;extracellular vesicular exosome;intracellular membrane-bounded organelle;intracellular organelle;intracellular part;macromolecular complex;membrane-bounded organelle;membrane-bounded vesicle;nucleus;organelle;protein complex;UBC13-MMS2 complex;UBC13-UEV1A complex;ubiquitin conjugating en…	Acetylation;ATP-binding;Completeproteome;Cytoplasm;Directproteinsequencing;DNAdamage;DNArepair;Isopeptidebond;Ligase;Nucleotide-binding;Nucleus;Referenceproteome;Ublconjugation;Ublconjugationpathway	NC II	10	10	9	63.8	63.8	59.2	17.138	0	57.186	17399000000	115	P61089	P61089	Ubiquitin-conjugating enzyme E2 N	Ube2n
7.05839	6.65752	7.29548	7.27166	7.89067	8.24105	8.12995	8.17693	7.51847	7.67186	7.73445	7.76785	9.05915	9.02057	9.02543	8.51903	8.26378	8.51617	8.27393	8.53545	8.68329	8.62509	8.61294	8.5097	8.54503	8.56739	8.60765		actin cap;adherens junction;anchoring junction;Arp2/3 protein complex;cell cortex;cell cortex part;cell junction;cell part;cell projection;cell-substrate adherens junction;cell-substrate junction;cytoplasm;cytoplasmic part;cytoskeletal part;extracellular membrane-bounded organelle;extracellular organelle;extracellular region part;extracellular vesicular exosome;focal adhesion;intracellular organe…	Acetylation;Actin-binding;ATP-binding;Cellprojection;Completeproteome;Cytoplasm;Cytoskeleton;Directproteinsequencing;Nucleotide-binding;Referenceproteome	NC II	16	16	16	42.4	42.4	42.4	44.76	0	282.12	34600000000	295	P61161	P61161	Actin-related protein 2	Actr2
6.39837	6.57103	6.86761	6.95991	6.92729	7.46914	7.58054	7.48909	6.93377	6.98003	6.95451	7.01318	8.75249	8.74092	8.64999	7.91141	8.14526	8.15894	8.2755	7.99702	8.31317	8.28028	8.23373	8.09837	8.07401	7.98326	8.01523		cell part;centrosome;cytoplasm;cytoplasmic part;cytoskeletal part;dynactin complex;extracellular membrane-bounded organelle;extracellular organelle;extracellular region part;extracellular vesicular exosome;intracellular non-membrane-bounded organelle;intracellular organelle;intracellular organelle part;intracellular part;macromolecular complex;membrane-bounded organelle;membrane-bounded vesicle;m…	Acetylation;ATP-binding;Completeproteome;Cytoplasm;Cytoskeleton;Nucleotide-binding;Referenceproteome	NC II	21	21	10	71.3	71.3	36.2	42.613	0	323.31	14554000000	177	P61164	P61164	Alpha-centractin	Actr1a
											6.20192	8.04509	8.05503	8.0769														cell part;cytoplasm;cytoplasmic part;extracellular membrane-bounded organelle;extracellular organelle;extracellular region part;extracellular vesicular exosome;Golgi apparatus;Golgi apparatus part;Golgi membrane;intracellular membrane-bounded organelle;intracellular organelle;intracellular organelle part;intracellular part;membrane;membrane-bounded organelle;membrane-bounded vesicle;organelle;org…	Completeproteome;Golgiapparatus;GTP-binding;Lipoprotein;Magnesium;Membrane;Metal-binding;Myristate;Nucleotide-binding;Referenceproteome	NC II	5	5	5	39.8	39.8	39.8	20.411	0	79.791	1805100000	41	P61211	P61211	ADP-ribosylation factor-like protein 1	Arl1
				6.62466	6.75933	6.69216	6.70887					7.87427	7.90146	7.8924														cell junction;cell part;cell-cell contact zone;cell-cell junction;cytoplasmic part;cytosol;endosomal part;endosome;endosome membrane;extracellular membrane-bounded organelle;extracellular organelle;extracellular region part;extracellular vesicular exosome;intracellular membrane-bounded organelle;intracellular organelle;intracellular organelle part;intracellular part;membrane;membrane part;membran…	Completeproteome;Directproteinsequencing;Endosome;GTP-binding;Lipoprotein;Membrane;Methylation;Nucleotide-binding;Palmitate;Prenylation;Referenceproteome	NC II	6	6	4	40.4	40.4	28.4	20.504	0	30.114	1437300000	25	P61226	P61226	Ras-related protein Rap-2b	Rap2b
6.86141	6.22812	7.11524	7.05801	8.06457	8.11461	8.53168	8.06874	8.24242	8.34469	8.20793	8.223	9.36214	9.29143	9.214	8.02526		8.15207	8.03415	8.6583	8.59611	8.68388	8.42532	8.81219	8.7589	8.71844	8.70846		cell part;cytosolic large ribosomal subunit;extracellular membrane-bounded organelle;extracellular organelle;extracellular region part;extracellular vesicular exosome;intracellular organelle part;intracellular part;large ribosomal subunit;macromolecular complex;membrane;membrane-bounded organelle;membrane-bounded vesicle;organelle;organelle part;ribonucleoprotein complex;vesicle	Completeproteome;Phosphoprotein;Referenceproteome;Ribonucleoprotein;Ribosomalprotein	NC II	18	18	17	57.2	57.2	53.1	17.258	0	92.518	47831000000	179	P61255	P61255	60S ribosomal protein L26	Rpl26
			7.43353	7.86232	8.02983	8.05858	8.04195	7.72885	7.67319	7.64799	7.85843	8.63281	8.59899	8.61048					8.20989	8.23251	8.25549	8.2183	8.21661	8.07972	8.0242	8.16964		adherens junction;anchoring junction;cell junction;cell part;cell-substrate adherens junction;cell-substrate junction;cytosolic large ribosomal subunit;extracellular membrane-bounded organelle;extracellular organelle;extracellular region part;extracellular vesicular exosome;focal adhesion;intracellular membrane-bounded organelle;intracellular organelle;intracellular organelle part;intracellular p…	Completeproteome;Metal-binding;Referenceproteome;Ribonucleoprotein;Ribosomalprotein;Zinc;Zinc-finger	NC II	5	5	5	51.1	51.1	51.1	10.275	0	85.429	12323000000	90	P61514	P61514	60S ribosomal protein L37a	Rpl37a
	5.80283	6.1026	6.16634	6.73361	6.86967	6.99671	6.99787	6.59263	6.53547	6.71211	6.67413	7.99345	7.94702	7.88124														cell part;cell projection membrane;cell projection part;cytoplasm;cytoplasmic part;cytosol;extracellular membrane-bounded organelle;extracellular organelle;extracellular region part;extracellular vesicular exosome;Golgi apparatus;intracellular membrane-bounded organelle;intracellular organelle;intracellular part;leading edge membrane;membrane;membrane part;membrane-bounded organelle;membrane-boun…	Completeproteome;ER-Golgitransport;Golgiapparatus;GTP-binding;Lipoprotein;Myristate;Nucleotide-binding;Proteintransport;Referenceproteome;Transport	NC II	7	2	2	50.6	13.9	13.9	20.396	0	15.724	1893500000	35	P61750	P61750	ADP-ribosylation factor 4	Arf4
												8.23358	8.17967	8.12762														cell part;cytoplasmic part;endoplasmic reticulum part;extracellular membrane-bounded organelle;extracellular organelle;extracellular region part;extracellular vesicular exosome;integral to membrane;intracellular organelle part;intracellular part;intrinsic to membrane;macromolecular complex;membrane;membrane part;membrane-bounded organelle;membrane-bounded vesicle;oligosaccharyltransferase complex…	Acetylation;Apoptosis;Completeproteome;Endoplasmicreticulum;Glycosyltransferase;Membrane;Referenceproteome;Transferase;Transmembrane;Transmembranehelix	NC II	4	4	4	35.4	35.4	35.4	12.497	0	15.934	2737500000	35	P61804	P61804	Dolichyl-diphosphooligosaccharide--protein glycosyltransferase subunit DAD1	Dad1
											6.86188	7.7454	7.89105	8.04309														cell part;cytoplasm;extracellular membrane-bounded organelle;extracellular organelle;extracellular region part;extracellular vesicular exosome;intracellular membrane-bounded organelle;intracellular organelle;intracellular part;membrane-bounded organelle;membrane-bounded vesicle;nucleus;organelle;vesicle	3D-structure;Completeproteome;Cytoplasm;Isopeptidebond;Nucleus;Referenceproteome;Ublconjugation;Ublconjugationpathway	NC II	3	3	3	58.8	58.8	58.8	9.1175	0	51.923	1298700000	15	P61961	P61961	Ubiquitin-fold modifier 1	Ufm1
			6.00552		6.38378	6.49936	6.51178	6.298	6.51449	6.45906	6.47751	7.49215	7.56606	7.51579														AP-1 adaptor complex;AP-type membrane coat adaptor complex;cell part;clathrin adaptor complex;coated pit;cytoplasmic part;cytoplasmic vesicle membrane;cytoplasmic vesicle part;extracellular membrane-bounded organelle;extracellular organelle;extracellular region part;extracellular vesicular exosome;Golgi apparatus;Golgi apparatus part;intracellular membrane-bounded organelle;intracellular organell…	3D-structure;Coatedpit;Completeproteome;Cytoplasmicvesicle;Golgiapparatus;Membrane;Phosphoprotein;Proteintransport;Referenceproteome;Transport	NC II	4	4	4	25.3	25.3	25.3	18.733	0	55.812	734190000	28	P61967;Q9DB50	P61967	AP-1 complex subunit sigma-1A	Ap1s1
7.399	7.28547	7.75238	7.84525	8.39401	8.53087	8.52657	8.51565	8.12499	8.16122	8.2243	8.27898	9.38588	9.39443	9.38387	9.01557	8.93356	9.11136	9.20183	9.24262	9.23892	9.2675	9.23068	9.20003	9.23305	9.21514	9.22142		adherens junction;anchoring junction;catalytic step 2 spliceosome;cell junction;cell part;cell projection;cell-substrate adherens junction;cell-substrate junction;chromatin;chromosomal part;cytoplasm;cytoskeletal part;extracellular membrane-bounded organelle;extracellular organelle;extracellular region part;extracellular vesicular exosome;focal adhesion;intracellular non-membrane-bounded organell…	Acetylation;Activator;Alternativesplicing;Celljunction;Cellprojection;Completeproteome;Cytoplasm;Directproteinsequencing;DNA-binding;Glycoprotein;Isopeptidebond;Methylation;mRNAprocessing;mRNAsplicing;Nucleus;Phosphoprotein;Referenceproteome;Repeat;Repressor;Ribonucleoprotein;RNA-binding;Spliceosome;Transcription;Transcriptionregulation;Ublconjugation	NC II	31	31	31	69.1	69.1	69.1	50.976	0	323.31	113300000000	618	P61979	P61979	Heterogeneous nuclear ribonucleoprotein K	Hnrnpk
7.60565	7.7651	8.0486	8.05484	8.62026	8.84986	8.82812	8.83641	8.5588	8.55379	8.56644	8.49003	9.3079	9.29842	9.23729	9.13248	9.19915	9.19662	9.13991	9.30428	9.28283	9.26193	9.25018	9.39113	9.30227	9.30922	9.27031		adherens junction;anchoring junction;cell junction;cell part;cell-substrate adherens junction;cell-substrate junction;cytoplasmic part;cytoplasmic vesicle membrane;cytoplasmic vesicle part;cytosol;extracellular membrane-bounded organelle;extracellular organelle;extracellular region part;extracellular vesicular exosome;focal adhesion;intracellular organelle part;intracellular part;membrane;membran…	Acetylation;Completeproteome;Cytoplasm;Directproteinsequencing;Phosphoprotein;Referenceproteome	NC II	21	17	13	81.4	71.3	59.9	28.302	0	277.05	110780000000	344	P61982	P61982	14-3-3 protein gamma;14-3-3 protein gamma, N-terminally processed	Ywhag
				6.01803	6.44517	6.6445	6.42985					7.53865	7.4917	7.49976						7.39206	7.52473							adherens junction;anchoring junction;cell junction;cell part;cell-substrate adherens junction;cell-substrate junction;extracellular membrane-bounded organelle;extracellular organelle;extracellular region part;extracellular vesicular exosome;focal adhesion;intracellular;membrane;membrane-bounded organelle;membrane-bounded vesicle;organelle;plasma membrane;vesicle	Acetylation;Cellmembrane;Completeproteome;GTP-binding;Lipoprotein;Membrane;Methylation;Nucleotide-binding;Palmitate;Phosphoprotein;Prenylation;Referenceproteome	NC II	6	6	4	32.8	32.8	19.6	23.399	0	16.394	851960000	24	P62071	P62071	Ras-related protein R-Ras2	Rras2
				6.81299	6.97244			6.88862	7.00122	6.75636	6.93715	7.58746	7.5651	7.43355									7.57949	7.6639	7.48264	7.50875		cell part;cytoplasmic part;extracellular region part;extracellular space;intracellular membrane-bounded organelle;intracellular organelle;intracellular organelle part;intracellular part;membrane;membrane-bounded organelle;mitochondrial inner membrane;mitochondrial membrane;mitochondrial part;mitochondrion;organelle;organelle inner membrane;organelle membrane;organelle part	Acetylation;Chaperone;Completeproteome;Disulfidebond;Membrane;Metal-binding;Mitochondrion;Mitochondrioninnermembrane;Proteintransport;Referenceproteome;Translocation;Transport;Zinc	NC II	5	5	5	60.2	60.2	60.2	9.2864	0	12.53	1179800000	31	P62077	P62077	Mitochondrial import inner membrane translocase subunit Tim8 B	Timm8b
7.28807	7.6654	7.46888	7.57346	8.45738	8.39482	8.42791	8.43345	7.98715	8.13542	8.18853	8.12879	9.10633	9.43627	9.31871	8.69819	8.77936	8.66878	8.68374	9.11992	9.06051	9.08354	9.06179	8.91023	8.99778	8.88861	8.87418		90S preribosome;adherens junction;anchoring junction;cell junction;cell part;cell-substrate adherens junction;cell-substrate junction;cytoplasm;cytoplasmic part;cytoskeletal part;cytosolic small ribosomal subunit;extracellular membrane-bounded organelle;extracellular organelle;extracellular region part;extracellular vesicular exosome;focal adhesion;intracellular membrane-bounded organelle;intrace…	Acetylation;Completeproteome;Cytoplasm;Cytoskeleton;Referenceproteome;Ribonucleoprotein;Ribosomalprotein	NC II	17	17	17	65.5	65.5	65.5	22.127	0	256.77	76025000000	240	P62082;F6SVV1	P62082;F6SVV1	40S ribosomal protein S7	Rps7;Gm9493
		5.51579	6.21203	7.41539	7.62555	7.69491	7.78836	6.39552	6.41007	6.4394	6.48521	8.81202	8.77735	8.85403				7.32474	8.2068	8.32964	8.49431	8.51638	7.54744	7.46039	7.43484	7.32944		cell part;cell projection;cell projection part;cytoplasm;cytoplasmic part;dendritic spine;extracellular membrane-bounded organelle;extracellular organelle;extracellular region part;extracellular vesicular exosome;glycogen granule;histone methyltransferase complex;intracellular membrane-bounded organelle;intracellular non-membrane-bounded organelle;intracellular organelle;intracellular organelle p…	Acetylation;Biologicalrhythms;Carbohydratemetabolism;Cellcycle;Celldivision;Completeproteome;Cytoplasm;Directproteinsequencing;Glycogenmetabolism;Hydrolase;Manganese;Metal-binding;Nucleus;Phosphoprotein;Proteinphosphatase;Referenceproteome	NC II	21	21	6	66.7	66.7	18.5	37.54	0	230.56	15856000000	213	P62137	P62137	Serine/threonine-protein phosphatase PP1-alpha catalytic subunit	Ppp1ca
		5.54352	5.72744	6.08443	6.66977	7.01233	6.82385					8.02829	7.99762	7.96542						7.66678	7.74225	7.67515						adherens junction;anchoring junction;cell junction;cell part;cell-substrate adherens junction;cell-substrate junction;cytoplasm;cytoplasmic part;extracellular membrane-bounded organelle;extracellular organelle;extracellular region part;extracellular vesicular exosome;focal adhesion;glycogen granule;histone methyltransferase complex;intracellular membrane-bounded organelle;intracellular non-membra…	Acetylation;Biologicalrhythms;Carbohydratemetabolism;Cellcycle;Celldivision;Completeproteome;Cytoplasm;Directproteinsequencing;Glycogenmetabolism;Hydrolase;Manganese;Metal-binding;Nucleus;Phosphoprotein;Proteinphosphatase;Referenceproteome	NC II	20	7	6	65.1	30.3	26.9	37.186	0	48.844	2423400000	63	P62141	P62141	Serine/threonine-protein phosphatase PP1-beta catalytic subunit	Ppp1cb
6.41757	6.58222	6.95498	7.02588	7.61955	7.80598	7.80462	7.8265	7.08725	7.30717	7.38416	7.34017	8.67298	8.68559	8.61678	8.15378	8.25467	8.40744	8.40436	8.49977	8.49565	8.45471	8.45773	8.40708	8.45972	8.46114	8.50482		blood microparticle;cell part;cytoplasm;cytoplasmic part;cytoplasmic vesicle;cytosolic part;cytosolic proteasome complex;extracellular membrane-bounded organelle;extracellular organelle;extracellular region part;extracellular vesicular exosome;holo TFIIH complex;inclusion body;intracellular membrane-bounded organelle;intracellular organelle;intracellular organelle part;intracellular part;macromol…	Acetylation;ATP-binding;Completeproteome;Cytoplasm;Nucleotide-binding;Nucleus;Proteasome;Referenceproteome	NC II	28	28	28	70.4	70.4	70.4	45.626	0	236.88	20163000000	340	P62196	P62196	26S protease regulatory subunit 8	Psmc5
6.63405	7.15128	7.47573	7.67461	8.25263	8.43533	8.42714	8.47198	8.11358	8.20491	8.35013	8.35774	9.45721	9.4637	9.47677	8.05706	8.56441	8.62759	8.78988	8.8977	8.93849	8.9335	8.98796	8.92923	8.87985	8.97671	8.94614		adherens junction;anchoring junction;cell junction;cell part;cell-substrate adherens junction;cell-substrate junction;cytoplasm;cytosolic small ribosomal subunit;extracellular membrane-bounded organelle;extracellular organelle;extracellular region part;extracellular vesicular exosome;focal adhesion;intracellular membrane-bounded organelle;intracellular organelle;intracellular organelle part;intra…	Acetylation;Completeproteome;Cytoplasm;Referenceproteome;Ribonucleoprotein;Ribosomalprotein	NC II	17	17	17	60.6	60.6	60.6	24.205	0	270.18	79780000000	329	P62242	P62242	40S ribosomal protein S8	Rps8
7.55858	7.38236	7.59945	7.60987	7.83657	8.21524	8.21253	8.26958	7.28312	7.48359	7.54059	7.51219	9.03451	9.00591	8.98966	8.62435	8.512	8.48457	8.45843	8.36519	8.50878	8.538	8.555	8.11062	8.05748	8.09114	8.075		cell part;cytosolic small ribosomal subunit;extracellular membrane-bounded organelle;extracellular organelle;extracellular region part;extracellular vesicular exosome;intracellular organelle part;intracellular part;macromolecular complex;membrane;membrane-bounded organelle;membrane-bounded vesicle;organelle;organelle part;ribonucleoprotein complex;small ribosomal subunit;vesicle	Completeproteome;Referenceproteome;Ribonucleoprotein;Ribosomalprotein	NC II	10	10	10	68.5	68.5	68.5	14.839	0	93.798	28258000000	166	P62245	P62245	40S ribosomal protein S15a	Rps15a
					6.84281	6.81832			6.4029			7.06822	7.19623	7.00792							7.22021							cell part;cytoplasm;extracellular membrane-bounded organelle;extracellular organelle;extracellular region part;extracellular vesicular exosome;intracellular part;membrane-bounded organelle;membrane-bounded vesicle;organelle;vesicle	Acetylation;ATP-binding;Completeproteome;Ligase;Nucleotide-binding;Referenceproteome;Ublconjugationpathway	NC II	3	3	3	17.1	17.1	17.1	19.509	0	8.4188	354040000	16	P62254	P62254	Ubiquitin-conjugating enzyme E2 G1;Ubiquitin-conjugating enzyme E2 G1, N-terminally processed	Ube2g1
8.58307	8.53567	8.75317	8.74869	8.99753	9.15966	9.31124	9.21315	8.89927	9.05831	9.03838	9.0335	9.6273	9.63745	9.57783	9.82712	9.88217	9.88051	9.79175	9.70349	9.71065	9.71807	9.70634	9.81305	9.77815	9.793	9.76565		adherens junction;anchoring junction;axon;cell junction;cell part;cell projection;cell-substrate adherens junction;cell-substrate junction;cytoplasmic membrane-bounded vesicle;cytoplasmic part;cytoplasmic vesicle;cytoplasmic vesicle membrane;cytoplasmic vesicle part;cytoskeletal part;cytosol;extracellular membrane-bounded organelle;extracellular organelle;extracellular region part;extracellular v…	Acetylation;Completeproteome;Cytoplasm;Directproteinsequencing;Phosphoprotein;Referenceproteome	NC II	27	27	24	80.4	80.4	77.3	29.174	0	323.31	337520000000	838	P62259	P62259	14-3-3 protein epsilon	Ywhae
6.42413	6.52611	6.6251	6.75533	8.35915	8.42831	8.37412	8.46271	8.11277	8.28158	8.28553	8.27747	9.32752	9.29453	9.252					8.67731	8.61087	8.56928	8.63922	8.59662	8.65093	8.60507	8.61895		adherens junction;anchoring junction;cell junction;cell part;cell-substrate adherens junction;cell-substrate junction;cytoplasm;cytoplasmic part;cytosolic small ribosomal subunit;extracellular membrane-bounded organelle;extracellular organelle;extracellular region part;extracellular vesicular exosome;focal adhesion;intracellular membrane-bounded organelle;intracellular non-membrane-bounded organe…	Completeproteome;Phosphoprotein;Referenceproteome;Ribonucleoprotein;Ribosomalprotein	NC II	14	14	14	74.2	74.2	74.2	16.273	0	255.72	45415000000	182	P62264	P62264	40S ribosomal protein S14	Rps14
				7.72689		7.65053		7.2168	7.53906	7.61998	7.72537	9.01849	8.8934	8.92277					7.83159					7.69639		7.74295		adherens junction;anchoring junction;cell junction;cell part;cell-substrate adherens junction;cell-substrate junction;cytoplasm;cytosolic small ribosomal subunit;extracellular membrane-bounded organelle;extracellular organelle;extracellular region part;extracellular vesicular exosome;focal adhesion;intracellular organelle part;intracellular part;macromolecular complex;membrane-bounded organelle;m…	Acetylation;Completeproteome;Metal-binding;Referenceproteome;Ribonucleoprotein;Ribosomalprotein;Zinc	NC II	4	4	4	48.2	48.2	48.2	6.6767	0	14.149	14759000000	41	P62274	P62274	40S ribosomal protein S29	Rps29
7.06547	6.94114	7.0244	7.58593	7.95763	8.07214	8.22089	8.25373	8.12519	8.03169	8.21969	8.18333	9.37936	9.37197	9.34167	8.26813	8.43627	8.27031	8.60038	8.73902	8.7795	8.77702	8.7661	8.98521	8.90747	8.90501	8.88847		adherens junction;anchoring junction;cell junction;cell part;cell-substrate adherens junction;cell-substrate junction;cytoplasm;cytosolic small ribosomal subunit;extracellular membrane-bounded organelle;extracellular organelle;extracellular region part;extracellular vesicular exosome;focal adhesion;intracellular non-membrane-bounded organelle;intracellular organelle;intracellular organelle part;i…	Acetylation;Citrullination;Completeproteome;Lipoprotein;Palmitate;Referenceproteome;Ribonucleoprotein;Ribosomalprotein;RNA-binding;rRNA-binding	NC II	14	14	14	57	57	57	18.431	0	67.825	63067000000	232	P62281	P62281	40S ribosomal protein S11	Rps11
7.1181	6.92428	7.26451	7.39822	8.21985	8.3075	8.2211	8.40553	7.2917	7.14681	7.55915	7.6347	9.33658	9.39766	9.41061	8.34823	8.25878	8.26792	8.39243	8.66062	8.72063	8.63714	8.73753	8.23029	8.17278	8.36448	8.41592		adherens junction;anchoring junction;cell junction;cell part;cell-substrate adherens junction;cell-substrate junction;cytosolic small ribosomal subunit;extracellular membrane-bounded organelle;extracellular organelle;extracellular region part;extracellular vesicular exosome;focal adhesion;intracellular membrane-bounded organelle;intracellular non-membrane-bounded organelle;intracellular organelle…	Acetylation;Completeproteome;Phosphoprotein;Referenceproteome;Ribonucleoprotein;Ribosomalprotein	NC II	15	15	15	54.3	54.3	54.3	17.222	0	88.119	54836000000	241	P62301	P62301	40S ribosomal protein S13	Rps13
7.16238	7.16643	7.28026	7.32803	7.40988	7.68345	7.66695	7.74324	7.29414	7.40049	7.53697	7.5014	8.22183	8.27128	8.11183	7.98442	8.01903	7.91973	7.93365	7.67667	7.79622	7.75458	7.79586	7.83494	7.8433	7.92517	7.85887		catalytic step 2 spliceosome;cell part;cytoplasmic part;cytosol;extracellular membrane-bounded organelle;extracellular organelle;extracellular region part;extracellular vesicular exosome;intracellular membrane-bounded organelle;intracellular organelle;intracellular organelle part;intracellular part;macromolecular complex;membrane-bounded organelle;membrane-bounded vesicle;methylosome;methyltransf…	Completeproteome;Cytoplasm;mRNAprocessing;mRNAsplicing;Nucleus;Referenceproteome;Ribonucleoprotein;RNA-binding;Spliceosome	NC II	3	3	3	38	38	38	10.803	0	12.678	5804600000	44	P62305	P62305	Small nuclear ribonucleoprotein E	Snrpe
6.56867	6.2116	6.72008		7.22154	7.54324	7.15436	7.10223	6.55681	6.68748		6.68494	7.79997	7.883	7.83481	7.71649		7.66573		7.68315	7.7312								cell part;cytoplasm;cytoplasmic mRNA processing body;cytoplasmic part;extracellular membrane-bounded organelle;extracellular organelle;extracellular region part;extracellular vesicular exosome;intracellular non-membrane-bounded organelle;intracellular organelle;intracellular organelle part;intracellular part;macromolecular complex;membrane-bounded organelle;membrane-bounded vesicle;non-membrane-b…	Acetylation;Completeproteome;Cytoplasm;mRNAprocessing;mRNAsplicing;Nucleus;Referenceproteome;Ribonucleoprotein;RNA-binding;rRNAprocessing;Spliceosome;tRNAprocessing	NC II	7	7	7	57.5	57.5	57.5	9.1275	0	19.674	2143600000	45	P62313	P62313	U6 snRNA-associated Sm-like protein LSm6	Lsm6
7.33704	7.25845	7.43546	7.49573	8.22889	8.3919	8.04108	8.45764	7.98352	8.15137	8.15564	8.16349	8.80365	8.7483	8.6737	8.59282	8.56964	8.51026	8.53893	8.57198	8.49174	8.46309	8.48808	8.41825	8.51628	8.50623	8.49696		catalytic step 2 spliceosome;cell part;cytoplasmic part;cytosol;extracellular membrane-bounded organelle;extracellular organelle;extracellular region part;extracellular vesicular exosome;intracellular organelle part;intracellular part;macromolecular complex;membrane-bounded organelle;membrane-bounded vesicle;methylosome;methyltransferase complex;nuclear part;organelle;organelle part;pICln-Sm prot…	Acetylation;Completeproteome;Cytoplasm;mRNAprocessing;mRNAsplicing;Nucleus;Phosphoprotein;Referenceproteome;Ribonucleoprotein;Spliceosome	NC II	11	11	11	67.8	67.8	67.8	13.527	0	142.83	23824000000	148	P62317	P62317	Small nuclear ribonucleoprotein Sm D2	Snrpd2
7.2005	7.1521	7.54811	7.61422	7.87156	8.13434	8.14398	8.20227	7.62865	7.89344	7.7896	7.94457	8.55657	8.54353	8.53093	8.17603	8.1628	8.22443	8.2605	8.20162	8.25506	8.27038	8.31127	8.04281	8.20704	8.21272	8.17742		catalytic step 2 spliceosome;cell part;cytoplasm;cytoplasmic part;cytosol;extracellular membrane-bounded organelle;extracellular organelle;extracellular region part;extracellular vesicular exosome;intracellular membrane-bounded organelle;intracellular organelle;intracellular organelle part;intracellular part;macromolecular complex;membrane-bounded organelle;membrane-bounded vesicle;methylosome;me…	Acetylation;Completeproteome;Cytoplasm;Methylation;mRNAprocessing;mRNAsplicing;Nucleus;Referenceproteome;Repeat;Ribonucleoprotein;RNA-binding;Spliceosome	NC II	5	5	5	38.9	38.9	38.9	13.916	0	131.1	13074000000	83	P62320	P62320	Small nuclear ribonucleoprotein Sm D3	Snrpd3
6.61155	6.47659	6.40861	6.33007	6.14198	6.32393	6.27616	6.38313	6.10663	6.30473	6.51614	6.73148	8.48673	8.52473	8.58955												7.46969		adherens junction;anchoring junction;cell cortex;cell division site part;cell junction;cell part;cell projection;cell projection membrane;cell projection part;cell-substrate adherens junction;cell-substrate junction;cleavage furrow;cytoplasm;cytoplasmic membrane-bounded vesicle;cytoplasmic part;cytoplasmic vesicle;early endosome;endocytic vesicle;endosomal part;endosome;endosome membrane;extracel…	3D-structure;Cellcycle;Celldivision;Cellmembrane;Cellprojection;Completeproteome;Cytoplasm;Differentiation;Endosome;ER-Golgitransport;Golgiapparatus;GTP-binding;Lipoprotein;Membrane;Myristate;Neurogenesis;Nucleotide-binding;Proteintransport;Referenceproteome;Transport	NC II	10	10	10	63.4	63.4	63.4	20.082	0	116.98	5722200000	90	P62331	P62331	ADP-ribosylation factor 6	Arf6
6.71188	6.58907	6.97722	6.90907	7.61397	7.89216	7.88896	7.84026	7.2724	7.45191	7.48952	7.49147	8.66311	8.65351	8.64904	8.31243	8.14635	8.35486	8.23995	8.52065	8.62884	8.61254	8.5663	8.44589	8.54543	8.48551	8.51075		cell part;cytoplasmic part;cytosolic part;cytosolic proteasome complex;extracellular membrane-bounded organelle;extracellular organelle;extracellular region part;extracellular vesicular exosome;inclusion body;intracellular membrane-bounded organelle;intracellular organelle;intracellular organelle part;intracellular part;macromolecular complex;membrane;membrane-bounded organelle;membrane-bounded v…	Acetylation;ATP-binding;Completeproteome;Cytoplasm;Directproteinsequencing;Nucleotide-binding;Nucleus;Proteasome;Referenceproteome	NC II	22	22	22	65.3	65.3	65.3	44.172	0	181.59	21726000000	286	P62334	P62334	26S protease regulatory subunit 10B	Psmc6
6.5867	6.74156	7.1487	7.18859	8.16631	8.11281	8.1994	8.17892	7.33592	7.61022	7.59693	7.55687	9.50039	9.47392	9.44311	8.22394	8.35112	8.54543	8.55363	9.06565	8.93368	9.00621	8.89837	8.73093	8.78912	8.72995	8.69196		adherens junction;anchoring junction;cell junction;cell part;cell-substrate adherens junction;cell-substrate junction;cytoplasmic part;extracellular membrane-bounded organelle;extracellular organelle;extracellular region part;extracellular vesicular exosome;focal adhesion;intracellular membrane-bounded organelle;intracellular non-membrane-bounded organelle;intracellular organelle;intracellular or…	Completeproteome;Cytoplasm;Referenceproteome;Ribonucleoprotein;Ribosomalprotein;RNA-binding;rRNA-binding	NC II	21	21	21	62	62	62	29.597	0	193.56	79054000000	403	P62702;V9GWY0	P62702	40S ribosomal protein S4, X isoform	Rps4x
	5.53357	5.69521				6.53591			5.97901	6.32742	6.17644	7.24373	7.06476	7.0251											7.27049			cell part;chromosomal part;chromosome, centromeric region;cytoplasm;cytoplasmic part;cytoskeletal part;cytosol;extracellular membrane-bounded organelle;extracellular organelle;extracellular region part;extracellular vesicular exosome;intracellular membrane-bounded organelle;intracellular organelle;intracellular organelle part;intracellular part;macromolecular complex;membrane-bounded organelle;me…	Centromere;Chromosome;Completeproteome;Cytoplasm;Cytoskeleton;Directproteinsequencing;Hydrolase;Manganese;Metal-binding;Methylation;Nucleus;Phosphoprotein;Proteinphosphatase;Referenceproteome	NC II	16	2	2	59.5	6.8	6.8	35.575	0	24.146	380160000	16	P62715	P62715	Serine/threonine-protein phosphatase 2A catalytic subunit beta isoform	Ppp2cb
		6.1599	6.18461	6.96957	7.30488	7.10718	7.2384	6.06748	6.35877	6.37772	6.44041	8.21008	8.33626	8.31408			7.53046	7.5592	7.69118	7.90697	7.85231	7.821						extracellular membrane-bounded organelle;extracellular organelle;extracellular region part;extracellular vesicular exosome;membrane-bounded organelle;membrane-bounded vesicle;organelle;vesicle	Calcium;Completeproteome;Lipoprotein;Metal-binding;Myristate;Referenceproteome;Repeat	NC II	10	10	5	60.1	60.1	30.6	22.338	0	51.615	4782500000	100	P62748	P62748	Hippocalcin-like protein 1	Hpcal1
7.67218	7.41047	7.94453	8.01728	8.1442	8.12248	8.13379	8.3809	8.23689	8.36108	8.41484	8.47248	8.64035	8.56647	8.52141	8.56601	8.31442	8.61242	8.65435	8.42347	8.4023	8.38148	8.41122	8.80186	8.72421	8.81149	8.72415		axon;cell part;cell projection;cytoplasmic part;cytoskeletal part;cytosol;extracellular membrane-bounded organelle;extracellular organelle;extracellular region part;extracellular vesicular exosome;F-actin capping protein complex;intracellular membrane-bounded organelle;intracellular organelle;intracellular organelle part;intracellular part;macromolecular complex;membrane-bounded organelle;membran…	3D-structure;Acetylation;ANKrepeat;Completeproteome;Cytoplasm;Nucleus;Referenceproteome;Repeat	NC II	8	8	8	74.6	74.6	74.6	12.861	0	110.53	20953000000	160	P62774	P62774	Myotrophin	Mtpn
9.54361	9.55536	9.74715	9.80245	9.88322	9.98419	10.0437	10.0386	9.54807	9.62915	9.62216	9.5587	10.4395	10.4377	10.4005	10.3605	10.3744	10.3891	10.4026	10.0905	10.1033	10.1163	10.0897	9.88571	9.85843	9.96568	9.91931		cell part;chromosomal part;chromosome;extracellular membrane-bounded organelle;extracellular organelle;extracellular region part;extracellular vesicular exosome;intracellular non-membrane-bounded organelle;intracellular organelle;intracellular organelle part;intracellular part;macromolecular complex;membrane;membrane-bounded organelle;membrane-bounded vesicle;non-membrane-bounded organelle;nuclea…	3D-structure;Acetylation;Chromosome;Citrullination;Completeproteome;DNA-binding;Isopeptidebond;Methylation;Nucleosomecore;Nucleus;Phosphoprotein;Referenceproteome;Ublconjugation	NC II	20	20	20	68.9	68.9	68.9	11.367	0	280.24	1071100000000	965	P62806	P62806	Histone H4	Hist1h4a
5.75931	5.42108	6.30374	6.52196	7.22225	7.32539	7.3769	7.46639	6.83137	7.0758	7.04774	7.09367	9.1799	9.12359	9.1495	7.62138		7.90723	8.06662	8.35033	8.36275	8.34368	8.41544	8.2514	8.36122	8.32193	8.33886		apical plasma membrane;basolateral plasma membrane;cell part;cell projection;cytoplasm;cytoplasmic membrane-bounded vesicle;cytoplasmic part;cytoplasmic vesicle;cytosol;endomembrane system;extracellular membrane-bounded organelle;extracellular organelle;extracellular region part;extracellular vesicular exosome;integral to membrane;intracellular membrane-bounded organelle;intracellular organelle;i…	Completeproteome;Directproteinsequencing;Hydrogeniontransport;Hydrolase;Iontransport;Membrane;Proteomicsidentification;Referenceproteome;Transport	NC II	30	30	30	65.4	65.4	65.4	56.55	0	247.7	30929000000	327	P62814;Q91YH6	P62814	V-type proton ATPase subunit B, brain isoform	Atp6v1b2
6.20052	6.27969	6.41524	6.4384	7.33161	7.37914	7.40678	7.38737	6.92226	7.31796	7.4048	7.41288	8.61038	8.50166	8.45992	7.84835	7.89247	7.80405	7.74559	8.18862	8.08863	8.12163	8.0875	8.02559	8.24472	8.20534	8.23558		cell part;cytoplasmic membrane-bounded vesicle;cytoplasmic part;cytoplasmic vesicle;cytosol;early endosome;endoplasmic reticulum membrane;endoplasmic reticulum part;endosome;extracellular membrane-bounded organelle;extracellular organelle;extracellular region part;extracellular vesicular exosome;Golgi apparatus;Golgi apparatus part;Golgi membrane;intracellular membrane-bounded organelle;intracell…	Acetylation;Autophagy;Completeproteome;Cytoplasm;Directproteinsequencing;Endoplasmicreticulum;Endosome;ER-Golgitransport;Golgiapparatus;GTP-binding;Lipoprotein;Membrane;Nucleotide-binding;Phosphoprotein;Prenylation;Proteintransport;Referenceproteome;Transport	NC II	14	8	8	56.1	35.6	35.6	22.677	0	83.685	11378000000	82	P62821	P62821	Ras-related protein Rab-1A	Rab1A
7.87754	7.82794	8.0812	8.23596	8.63156	8.79566	8.71674	8.86525	8.31708	8.37486	8.46835	8.48944	9.40909	9.41921	9.4728	9.15951	9.12678	9.13997	9.22889	9.31332	9.31773	9.39164	9.33323	9.18543	9.14392	9.14715	9.13659		cell part;centriole;chromatin;chromosomal part;cytoplasm;cytoplasmic membrane-bounded vesicle;cytoplasmic part;cytoplasmic vesicle;cytoskeletal part;endosome;extracellular membrane-bounded organelle;extracellular organelle;extracellular region part;extracellular vesicular exosome;intracellular membrane-bounded organelle;intracellular non-membrane-bounded organelle;intracellular organelle;intracel…	Acetylation;Cellcycle;Celldivision;Completeproteome;Cytoplasm;Directproteinsequencing;GTP-binding;Isopeptidebond;Mitosis;Nucleotide-binding;Nucleus;Proteintransport;Referenceproteome;Transport;Ublconjugation	NC II	20	20	7	56	56	30.1	24.423	0	222.79	121010000000	375	P62827;Q61820	P62827	GTP-binding nuclear protein Ran	Ran
6.80351	6.36084	7.00333	6.69525	7.9216	8.11667	8.12271	8.11076	7.94602	7.98177	8.07929	8.03157	9.34833	9.27765	9.29922	8.436		8.43069		8.42648	8.51096	8.51851	8.49579	8.59002	8.57151	8.43973	8.61668		adherens junction;anchoring junction;cell junction;cell part;cell-substrate adherens junction;cell-substrate junction;cytoplasm;cytoplasmic part;cytosolic large ribosomal subunit;cytosolic part;cytosolic ribosome;extracellular membrane-bounded organelle;extracellular organelle;extracellular region part;extracellular vesicular exosome;focal adhesion;intracellular non-membrane-bounded organelle;int…	Completeproteome;Phosphoprotein;Referenceproteome;Ribonucleoprotein;Ribosomalprotein	NC II	10	10	10	58.6	58.6	58.6	14.865	0	94.587	45152000000	194	P62830	P62830	60S ribosomal protein L23	Rpl23
			6.12908	6.33945		6.57982	6.61537					8.18281	8.11364	8.10626								7.54484						cell junction;cell part;cell projection;cytoplasm;cytoplasmic part;early endosome;endosome;extracellular membrane-bounded organelle;extracellular organelle;extracellular region part;extracellular vesicular exosome;guanyl-nucleotide exchange factor complex;intracellular membrane-bounded organelle;intracellular organelle;intracellular part;late endosome;macromolecular complex;membrane;membrane-boun…	Celljunction;Cellmembrane;Completeproteome;Cytoplasm;Endosome;GTP-binding;Lipoprotein;Membrane;Methylation;Neurogenesis;Nucleotide-binding;Prenylation;Referenceproteome;Tumorsuppressor	NC II	11	3	3	52.2	15.2	15.2	20.987	0	17.381	2384500000	28	P62835	P62835	Ras-related protein Rap-1A	Rap1a
6.92992	6.48325	7.20895	7.58954	7.88098	8.15339	8.31059	8.38008	8.25828	8.25174	7.68072		9.22427	9.11317	8.99844	8.22277		8.3379	8.42524	8.71109	8.72629	8.71038	8.73167	8.86798	8.91779	8.36674			cell part;cytoplasm;cytoplasmic part;cytosolic small ribosomal subunit;extracellular membrane-bounded organelle;extracellular organelle;extracellular region part;extracellular vesicular exosome;intracellular membrane-bounded organelle;intracellular non-membrane-bounded organelle;intracellular organelle;intracellular organelle part;intracellular part;macromolecular complex;membrane-bounded organel…	Acetylation;Completeproteome;Referenceproteome;Ribonucleoprotein;Ribosomalprotein	NC II	8	8	8	38.4	38.4	38.4	13.742	0	27.002	40463000000	102	P62852	P62852	40S ribosomal protein S25	Rps25
6.54393	6.77893	6.88138	7.03282	8.17053	8.26804	8.28711	7.81106	7.9526	8.00569	7.83497	7.86767	9.00337	9.03302	8.90983		7.8517			8.61823	8.58478	8.58202	8.20137	8.40553	8.3816	8.35864	8.37672		cell part;cytosolic small ribosomal subunit;extracellular membrane-bounded organelle;extracellular organelle;extracellular region part;extracellular vesicular exosome;intracellular non-membrane-bounded organelle;intracellular organelle;intracellular organelle part;intracellular part;macromolecular complex;membrane;membrane-bounded organelle;membrane-bounded vesicle;non-membrane-bounded organelle;…	Completeproteome;Referenceproteome;Ribonucleoprotein;Ribosomalprotein	NC II	6	6	6	45.2	45.2	45.2	13.015	0	24.384	25003000000	75	P62855	P62855	40S ribosomal protein S26	Rps26
7.89454	7.78662	8.10721	8.2078	8.59454	8.68386	8.69816	8.7145	8.55057	8.71452	8.65735	8.67732	9.08271	9.05744	8.95671	8.57877	8.49974	8.51024	8.5805	8.57412	8.54408	8.5162	8.51651	8.79416	8.83208	8.73635	8.72129		cell part;cytoplasm;cytosolic small ribosomal subunit;extracellular membrane-bounded organelle;extracellular organelle;extracellular region part;extracellular vesicular exosome;intracellular organelle part;intracellular part;macromolecular complex;membrane-bounded organelle;membrane-bounded vesicle;organelle;organelle part;ribonucleoprotein complex;small ribosomal subunit;vesicle	Completeproteome;Referenceproteome;Ribonucleoprotein;Ribosomalprotein	NC II	6	6	6	56.5	56.5	56.5	7.8409	0	92.526	35342000000	104	P62858	P62858	40S ribosomal protein S28	Rps28
		7.01774	7.09896	7.57408	7.67765	7.59161	7.81427	6.99061	7.33618	7.18763	7.35396	8.39428	8.31382	8.27026			8.14616	8.13392	8.25938	8.19276	8.12616	8.21221	8.12323	8.10975	7.98785	8.05538		cell part;Cul2-RING ubiquitin ligase complex;Cul5-RING ubiquitin ligase complex;cullin-RING ubiquitin ligase complex;cytoplasmic part;cytoplasmic ubiquitin ligase complex;elongin complex;extracellular membrane-bounded organelle;extracellular organelle;extracellular region part;extracellular vesicular exosome;intracellular organelle part;intracellular part;macromolecular complex;membrane-bounded o…	3D-structure;Acetylation;Completeproteome;Nucleus;Referenceproteome;Transcription;Transcriptionregulation;Ublconjugationpathway	NC II	15	15	15	97.5	97.5	97.5	13.17	0	90.001	9126900000	110	P62869;A6PWE0	P62869	Transcription elongation factor B polypeptide 2	Tceb2
6.4081	6.36481	6.14842	6.22753	7.5587	7.86555	7.71862	7.73465		7.15609	7.21558	7.26856	9.03495	8.98482	9.01945	7.59539	7.5323			8.26271	8.39702	8.28119	8.2923		8.1344	8.13168	8.0904		cell body;cell part;cell projection;cell projection part;cilium;cilium part;cytoplasmic part;dendrite;extracellular membrane-bounded organelle;extracellular organelle;extracellular region part;extracellular vesicular exosome;extrinsic to internal side of plasma membrane;extrinsic to membrane;extrinsic to plasma membrane;heterotrimeric G-protein complex;intracellular organelle part;intracellular p…	Acetylation;Completeproteome;Directproteinsequencing;Phosphoprotein;Referenceproteome;Repeat;Transducer;WDrepeat	NC II	14	14	8	50.9	50.9	29.7	37.377	0	295.86	21792000000	137	P62874;Q61011	P62874	Guanine nucleotide-binding protein G(I)/G(S)/G(T) subunit beta-1	Gnb1
		5.63447	5.90568	6.49325	7.04902	6.86102	6.78475		5.78844	7.32956		8.6475	8.6009	8.66987						7.46464	7.58215	7.29411			8.00281			adherens junction;anchoring junction;cell body;cell junction;cell part;cell-substrate adherens junction;cell-substrate junction;cytoplasmic part;extracellular membrane-bounded organelle;extracellular organelle;extracellular region part;extracellular space;extracellular vesicular exosome;extrinsic to internal side of plasma membrane;extrinsic to membrane;extrinsic to plasma membrane;focal adhesion…	Acetylation;Completeproteome;Cytoplasm;Directproteinsequencing;Phosphoprotein;Referenceproteome;Repeat;Transducer;WDrepeat	NC II	14	8	8	45.6	24.4	24.4	37.331	0	92.486	7609300000	74	P62880;P29387	P62880	Guanine nucleotide-binding protein G(I)/G(S)/G(T) subunit beta-2	Gnb2
6.47812	6.36478	7.24529	7.33686	8.36879	8.56941	8.58038	8.59498	7.59252	7.6269	7.72541	7.96853	9.2393	9.22053	9.23885			8.02947	8.08379	8.70525	8.84097	8.85585	8.80936	8.34713	8.20927	8.23992	8.43808		adherens junction;anchoring junction;cell junction;cell part;cell-substrate adherens junction;cell-substrate junction;cytoplasm;cytosolic large ribosomal subunit;extracellular membrane-bounded organelle;extracellular organelle;extracellular region part;extracellular vesicular exosome;focal adhesion;intracellular membrane-bounded organelle;intracellular organelle;intracellular organelle part;intra…	Acetylation;Completeproteome;Phosphoprotein;Referenceproteome;Ribonucleoprotein;Ribosomalprotein	NC II	9	9	9	67.8	67.8	67.8	12.784	0	205.03	43637000000	173	P62889	P62889	60S ribosomal protein L30	Rpl30
												8.76648	8.75117	8.65769														cell part;cytosolic large ribosomal subunit;extracellular region part;extracellular space;intracellular organelle part;intracellular part;large ribosomal subunit;macromolecular complex;organelle part;ribonucleoprotein complex	Completeproteome;Referenceproteome;Ribonucleoprotein;Ribosomalprotein	NC II	1	1	1	19.6	19.6	19.6	6.4066	0.00040975	3.2053	8266700000	20	P62892	P62892	60S ribosomal protein L39	Rpl39
6.74916	7.25952	7.38959	7.56043	8.11133	7.78899	8.32046	8.35946	7.77379	7.95808	8.13852	8.23469	9.1852	9.13402	9.14079		8.52999	8.47274	8.44166	8.64657	8.81673	8.63366	8.68723	8.41734	8.42714	8.6753	8.68505		adherens junction;anchoring junction;cell junction;cell part;cell-substrate adherens junction;cell-substrate junction;cytosolic large ribosomal subunit;extracellular membrane-bounded organelle;extracellular organelle;extracellular region part;extracellular vesicular exosome;focal adhesion;intracellular organelle part;intracellular part;large ribosomal subunit;macromolecular complex;membrane;membr…	Acetylation;Completeproteome;Phosphoprotein;Referenceproteome;Ribonucleoprotein;Ribosomalprotein	NC II	10	10	10	55.2	55.2	55.2	14.463	0	60.009	40179000000	104	P62900	P62900	60S ribosomal protein L31	Rpl31
7.03787	7.16867	7.40651	7.54331	8.16788	8.42431	8.38564	8.3799	7.65191	7.81722	7.85905	7.82355	9.63494	9.62005	9.63595	8.75404	8.84202	8.93549	9.01833	9.07048	9.05461	9.06013	9.04567	8.86759	8.88565	8.88789	8.87581		adherens junction;anchoring junction;cell junction;cell part;cell projection membrane;cell projection part;cell-substrate adherens junction;cell-substrate junction;cytoplasm;cytoplasmic part;cytoskeletal part;cytosol;cytosolic small ribosomal subunit;extracellular membrane-bounded organelle;extracellular organelle;extracellular region part;extracellular vesicular exosome;focal adhesion;intracellu…	Acetylation;Apoptosis;Cellcycle;Celldivision;Completeproteome;Cytoplasm;Cytoskeleton;Directproteinsequencing;DNA-binding;DNAdamage;DNArepair;Isopeptidebond;Lyase;Membrane;Methylation;Mitochondrion;Mitochondrioninnermembrane;Mitosis;Nucleus;Phosphoprotein;Referenceproteome;Ribonucleoprotein;Ribosomalprotein;RNA-binding;Transcription;Transcriptionregulation;Translationregulation;Ublconjugation	NC II	26	26	26	84	84	84	26.674	0	220.12	116120000000	530	P62908	P62908	40S ribosomal protein S3	Rps3
8.16959	8.19061	8.45023	8.48117	9.04599	9.22681	9.24415	9.28643	8.95816	8.95398	9.10442	9.11909	9.41885	9.48312	9.50288	9.37114	9.39627	9.43543	9.44397	9.51599	9.53844	9.55369	9.56475	9.67758	9.5909	9.68008	9.66764		adherens junction;anchoring junction;blood microparticle;cell junction;cell part;cell projection;cell-substrate adherens junction;cell-substrate junction;cytoplasm;cytoplasmic part;cytoskeleton;cytosol;extracellular membrane-bounded organelle;extracellular organelle;extracellular region;extracellular region part;extracellular vesicular exosome;focal adhesion;intracellular membrane-bounded organel…	Acetylation;Actin-binding;Completeproteome;Cytoplasm;Cytoskeleton;Directproteinsequencing;Isopeptidebond;Phosphoprotein;Referenceproteome;Ublconjugation	NC II	13	13	6	92.1	92.1	50.7	14.957	0	246.94	213210000000	468	P62962	P62962	Profilin-1	Pfn1
8.91293	8.92477	8.99182	9.04226	9.10116	9.09174	9.2785	9.09614	8.97821	8.99642	9.10551	9.13997	9.43857	9.42649	9.42828	9.61907	9.67255	9.6981	9.66417	9.40985	9.39445	9.36747	9.37149	9.51962	9.43759	9.43681	9.48463		cell body;cell part;cell projection;cytoplasm;cytoplasmic part;cytosol;cytosolic small ribosomal subunit;extracellular membrane-bounded organelle;extracellular organelle;extracellular region part;extracellular vesicular exosome;intracellular membrane-bounded organelle;intracellular non-membrane-bounded organelle;intracellular organelle;intracellular organelle part;intracellular part;macromolecula…	3D-structure;Acetylation;Completeproteome;Cytoplasm;Isopeptidebond;Metal-binding;Nucleus;Phosphoprotein;Referenceproteome;Repeat;Ribonucleoprotein;Ribosomalprotein;Ublconjugation;Zinc;Zinc-finger	NC II	12	12	4	61.5	61.5	26.9	17.951	0	298.01	156780000000	409	P62983;P0CG50;P0CG49;A0A0A6YW67	P62983;P0CG50;P0CG49;A0A0A6YW67	Ubiquitin-40S ribosomal protein S27a;Ubiquitin;40S ribosomal protein S27a;Polyubiquitin-C;Ubiquitin;Ubiquitin-related 1;Ubiquitin-related 2;Polyubiquitin-B;Ubiquitin	Rps27a;Ubc;Ubb;Gm8797
6.8221	6.85992	7.0835	7.13277	7.97168	8.30395	8.2616	8.26458	7.68917	7.79711	7.80753	7.8839	9.14223	9.08268	9.04056	8.01841	8.07218	8.07551	8.10609	8.49883	8.69285	8.63855	8.56058	8.4432	8.46106	8.30425	8.34048		actin filament;adherens junction;anchoring junction;cell body;cell junction;cell part;cell periphery;cell projection;cell projection membrane;cell projection part;cell-substrate adherens junction;cell-substrate junction;cytoplasm;cytoplasmic membrane-bounded vesicle;cytoplasmic part;cytoplasmic vesicle;cytoskeletal part;cytosol;early endosome membrane;endomembrane system;endosomal part;endosome m…	Cellmembrane;Cellprojection;Completeproteome;Cytoplasm;Cytoskeleton;GTP-binding;Isopeptidebond;Lipoprotein;Membrane;Methylation;Nucleotide-binding;Prenylation;Referenceproteome;Ublconjugation	NC II	13	13	6	54.7	54.7	24.5	21.45	0	50.547	32132000000	222	P63001;P60764	P63001;P60764	Ras-related C3 botulinum toxin substrate 1;Ras-related C3 botulinum toxin substrate 3	Rac1;Rac3
6.69602	6.59799	7.03619	6.82489	7.55267	7.72514	7.59988	7.83446	6.94025	7.34494	7.343	7.37179	8.51262	8.58612	8.45326	8.35176	8.21384	8.4037	8.33754	8.41765	8.41451	8.44781	8.44737	8.32972	8.37144	8.40149	8.35007		astral microtubule;axon;cell body;cell cortex;cell part;cell projection;cell projection part;centrosome;chromosomal part;cilium;cytoplasm;cytoplasmic microtubule;cytoplasmic part;cytoskeletal part;cytoskeleton;cytosol;envelope;extracellular membrane-bounded organelle;extracellular organelle;extracellular region part;extracellular vesicular exosome;growth cone;intracellular non-membrane-bounded or…	3D-structure;Acetylation;Alternativesplicing;Cellcycle;Celldivision;Coiledcoil;Completeproteome;Cytoplasm;Cytoskeleton;Developmentalprotein;Differentiation;Directproteinsequencing;Lipiddegradation;Lipidmetabolism;Membrane;Microtubule;Mitosis;Neurogenesis;Nucleus;Referenceproteome;Repeat;Transport;WDrepeat	NC II	23	23	23	54.6	54.6	54.6	46.67	0	195.15	16251000000	212	P63005	P63005	Platelet-activating factor acetylhydrolase IB subunit alpha	Pafah1b1
8.32486	8.19565	8.40795	8.54107	9.1125	9.22295	9.23795	9.12759	8.90527	8.97883	8.96978	8.98661	10.3112	10.3022	10.261	10.0452	10.0166	9.89682	10.0029	10.0901	10.0709	10.0737	10.0653	10.1458	10.1384	10.1501	10.154		adherens junction;anchoring junction;blood microparticle;cell junction;cell part;cell surface;cell-substrate adherens junction;cell-substrate junction;chromosomal part;cytoplasm;cytoplasmic membrane-bounded vesicle;cytoplasmic part;cytoplasmic vesicle;cytosol;extracellular membrane-bounded organelle;extracellular organelle;extracellular region part;extracellular space;extracellular vesicular exos…	3D-structure;Acetylation;ATP-binding;Cellmembrane;Chaperone;Completeproteome;Cytoplasm;Directproteinsequencing;Membrane;Methylation;mRNAprocessing;mRNAsplicing;Nucleotide-binding;Nucleus;Phosphoprotein;Referenceproteome;Repressor;Spliceosome;Stressresponse;Transcription;Transcriptionregulation;Ublconjugation	NC II	45	43	41	71.4	69.7	66.6	70.87	0	323.31	874280000000	1727	P63017;P17156;Q61696;P17879	P63017	Heat shock cognate 71 kDa protein	Hspa8
												8.21958	8.16364	8.19827														apical plasma membrane;cell junction;cell part;cell projection;cell projection part;cell surface;clathrin coated vesicle membrane;clathrin-coated vesicle;coated vesicle;coated vesicle membrane;cytoplasmic membrane-bounded vesicle;cytoplasmic part;cytoplasmic vesicle;cytoplasmic vesicle membrane;cytoplasmic vesicle part;cytosol;endosome;extracellular membrane-bounded organelle;extracellular organe…	Acetylation;Celljunction;Coiledcoil;Completeproteome;Cytoplasmicvesicle;Directproteinsequencing;Membrane;Proteintransport;Referenceproteome;Synapse;Synaptosome;Transmembrane;Transmembranehelix;Transport	NC II	5	5	5	55.3	55.3	55.3	11.48	0	104.42	2451500000	37	P63024;P63044	P63024	Vesicle-associated membrane protein 3	Vamp3
8.07273	8.00432	8.2558	8.32426	8.78212	8.95042	8.97207	8.99635	8.74822	8.8478	8.78958	8.91603	8.98658	9.03222	9.02995	9.10178	9.03427	9.14026	9.19907	8.92604	8.95466	9.02268	9.01115	9.21609	9.24959	9.26956	9.17429		cell part;cytoplasm;cytoplasmic part;endosome;extracellular membrane-bounded organelle;extracellular organelle;extracellular region part;extracellular space;extracellular vesicular exosome;intracellular membrane-bounded organelle;intracellular organelle;intracellular organelle part;intracellular part;late endosome;membrane-bounded organelle;membrane-bounded vesicle;multivesicular body;nuclear par…	Calcium;Completeproteome;Cytoplasm;Directproteinsequencing;Phosphoprotein;Referenceproteome	NC II	9	9	9	41.3	41.3	41.3	19.462	0	165.51	73225000000	221	P63028	P63028	Translationally-controlled tumor protein	Tpt1
6.24174	6.07762	6.32451	6.45062	7.0558	8.34982	8.41757	8.50424	6.48197	6.74568	6.69465	6.69391	9.03647	9.00454	8.98838	8.17548	8.55572	8.49773	8.00121	8.28861	8.47828	8.59869	8.37929	8.0244	8.19723	8.06092	7.95729		cell part;cytoplasmic part;cytosol;endoplasmic reticulum;extracellular membrane-bounded organelle;extracellular organelle;extracellular region part;extracellular vesicular exosome;intracellular membrane-bounded organelle;intracellular organelle;intracellular part;macromolecular complex;membrane;membrane-bounded organelle;membrane-bounded vesicle;mitochondrion;nucleus;organelle;perinuclear region …	Acetylation;Chaperone;Completeproteome;Cytoplasm;Directproteinsequencing;Endoplasmicreticulum;Lipoprotein;Membrane;Metal-binding;Methylation;Microsome;Mitochondrion;Nucleus;Phosphoprotein;Prenylation;Referenceproteome;Repeat;Zinc;Zinc-finger	NC II	19	19	19	57.2	57.2	57.2	44.868	0	188.01	27882000000	178	P63037	P63037	DnaJ homolog subfamily A member 1	Dnaja1
7.00122	7.0585	7.43415	7.52729	8.04739	8.13609	8.23328	8.15894	7.61911	7.84469	7.80968	7.87272	9.61521	9.6156	9.59059	8.83788	8.90144	9.03659	9.10623	9.24623	9.20107	9.22832	9.17117	9.10065	9.16367	9.13808	9.1282		cell part;cell surface;coated pit;coated vesicle;cyclin-dependent protein kinase activating kinase holoenzyme complex;cytoplasm;cytoplasmic membrane-bounded vesicle;cytoplasmic part;cytoplasmic vesicle;cytosol;early endosome;endosome;extracellular membrane-bounded organelle;extracellular organelle;extracellular region part;extracellular space;extracellular vesicular exosome;intracellular membrane…	Acetylation;Alternativesplicing;ATP-binding;Chaperone;Completeproteome;Directproteinsequencing;Mitochondrion;Nucleotide-binding;Phosphoprotein;Referenceproteome;Transitpeptide	NC II	47	47	47	79.1	79.1	79.1	60.955	0	323.31	130560000000	813	P63038	P63038	60 kDa heat shock protein, mitochondrial	Hspd1
6.44731	6.54653	6.49826	6.32716	7.99684	7.75148	7.77263	7.93184	7.48176	7.55056	7.5674	7.59925	8.72955	8.66122	8.64754		7.70316	7.72373	7.47404	8.41079	8.32476	8.31532	8.39342	8.31035	8.30159	8.27598	8.29334		cell part;chromatoid body;cytoplasm;cytoplasmic mRNA processing body;cytoplasmic part;eukaryotic translation initiation factor 4F complex;extracellular membrane-bounded organelle;extracellular organelle;extracellular region part;extracellular vesicular exosome;intracellular non-membrane-bounded organelle;intracellular organelle;intracellular part;macromolecular complex;membrane-bounded organelle;…	3D-structure;Acetylation;Completeproteome;Cytoplasm;Initiationfactor;Phosphoprotein;Proteinbiosynthesis;Referenceproteome;RNA-binding;Translationregulation	NC II	9	9	9	42.9	42.9	42.9	25.053	0	98.262	14676000000	157	P63073	P63073	Eukaryotic translation initiation factor 4E	Eif4e
												8.38466	8.36395	8.24647														adherens junction;anchoring junction;cell junction;cell part;cell-substrate adherens junction;cell-substrate junction;cytoplasmic part;extracellular membrane-bounded organelle;extracellular organelle;extracellular region part;extracellular vesicular exosome;focal adhesion;integral to membrane;intracellular organelle part;intracellular part;intrinsic to membrane;lysosomal membrane;macromolecular c…	Completeproteome;Hydrogeniontransport;Iontransport;Membrane;Referenceproteome;Transmembrane;Transmembranehelix;Transport;Ublconjugation;Vacuole	NC II	1	1	1	11.6	11.6	11.6	15.808	0	35.534	3610800000	23	P63082	P63082	V-type proton ATPase 16 kDa proteolipid subunit	Atp6v0c
5.95798		5.92569	6.52843	7.42267	7.52838	7.47358	7.56857	6.26538	6.33933	6.43656	6.52729	8.47331	8.56667	8.55902	7.64055			7.84056	8.18594	8.26033	8.27154	8.35468	7.36713	7.57671	7.51934			adherens junction;anchoring junction;axon;caveola;cell junction;cell part;cell projection;cell projection cytoplasm;cell projection part;cell-substrate adherens junction;cell-substrate junction;cytoplasm;cytoplasmic part;cytoskeletal part;cytoskeleton;cytosol;dendrite cytoplasm;early endosome;endosome;extracellular membrane-bounded organelle;extracellular organelle;extracellular region part;extra…	Acetylation;Apoptosis;ATP-binding;Cellcycle;Completeproteome;Cytoplasm;Cytoskeleton;Directproteinsequencing;Kinase;Nucleotide-binding;Nucleus;Phosphoprotein;Referenceproteome;Serine/threonine-proteinkinase;Transferase;Ublconjugation	NC II	19	19	14	55.6	55.6	42.5	41.275	0	101.29	9764500000	180	P63085;Q61532;Q6P5G0	P63085	Mitogen-activated protein kinase 1	Mapk1
8.26574	8.31152	8.53135	8.47198	8.83617	9.00638	9.13082	9.06194	8.76471	8.81943	8.89151	8.92773	9.32787	9.31769	9.28979	9.56985	9.6243	9.63609	9.51258	9.42188	9.50659	9.49247	9.47729	9.6243	9.5798	9.62424	9.58993		adherens junction;anchoring junction;blood microparticle;cell junction;cell leading edge;cell part;cell-substrate adherens junction;cell-substrate junction;cytoplasmic membrane-bounded vesicle;cytoplasmic part;cytoplasmic vesicle;cytoplasmic vesicle membrane;cytoplasmic vesicle part;cytoskeletal part;cytosol;extracellular membrane-bounded organelle;extracellular organelle;extracellular region par…	Acetylation;Completeproteome;Cytoplasm;Directproteinsequencing;Phosphoprotein;Referenceproteome	NC II	25	22	19	76.7	72.7	66.1	27.771	0	323.31	176070000000	486	P63101	P63101	14-3-3 protein zeta/delta	Ywhaz
7.37053	7.42581	7.72597	7.68862	8.77667	9.00423	8.94465	8.91544	8.72799	8.68946	8.74649	8.68943	9.39294	9.36536	9.36487	8.58713	8.54316	8.82186	8.82283	9.07107	9.0807	9.19206	9.00826	9.19111	9.17214	9.16681	9.09043		cell part;cell surface;chromosome;condensed chromosome;cytoplasm;extracellular region;extracellular region part;extracellular space;intracellular membrane-bounded organelle;intracellular non-membrane-bounded organelle;intracellular organelle;intracellular organelle part;intracellular part;macromolecular complex;membrane-bounded organelle;non-membrane-bounded organelle;nuclear part;nucleoplasm par…	Acetylation;Chromosome;Completeproteome;Cytoplasm;Directproteinsequencing;DNA-binding;Heparin-binding;Isopeptidebond;Nucleus;Phosphoprotein;Referenceproteome;Repeat;Ublconjugation	NC II	19	19	18	44.7	44.7	39.1	24.893	0	323.31	87455000000	391	P63158	P63158	High mobility group protein B1	Hmgb1
				6.69482	7.3598	7.38926	7.03611	7.11143	7.44137	7.39744	7.49535	8.13659	8.03222	8.0994						7.55964	7.52967		7.60118	7.79724	7.69349	7.73244		cell part;centrosome;chromosomal part;cytoplasm;cytoplasmic dynein complex;cytoplasmic part;cytoskeletal part;cytoskeleton;cytosol;dynein complex;extracellular membrane-bounded organelle;extracellular organelle;extracellular region part;extracellular vesicular exosome;intracellular membrane-bounded organelle;intracellular non-membrane-bounded organelle;intracellular organelle;intracellular organe…	Acetylation;Activator;Apoptosis;Completeproteome;Cytoplasm;Cytoskeleton;Dynein;Microtubule;Mitochondrion;Motorprotein;Nucleus;Phosphoprotein;Referenceproteome;Transcription;Transcriptionregulation;Transport	NC II	5	2	2	59.6	33.7	33.7	10.366	0	96.485	3219700000	44	P63168;Q80ZS7	P63168;Q80ZS7	Dynein light chain 1, cytoplasmic	Dynll1;BC048507
												7.64308	7.69537	7.57231														cell part;extracellular membrane-bounded organelle;extracellular organelle;extracellular region part;extracellular vesicular exosome;extrinsic to internal side of plasma membrane;extrinsic to membrane;extrinsic to plasma membrane;heterotrimeric G-protein complex;intracellular part;macromolecular complex;membrane;membrane part;membrane-bounded organelle;membrane-bounded vesicle;organelle;plasma me…	Acetylation;Cellmembrane;Completeproteome;Lipoprotein;Membrane;Methylation;Prenylation;Referenceproteome;Transducer	NC II	3	3	3	59.2	59.2	59.2	7.8501	0	18.21	718540000	12	P63213	P63213	Guanine nucleotide-binding protein G(I)/G(S)/G(O) subunit gamma-2	Gng2
8.06382	7.96928	8.34084	8.42274	9.03491	9.18013	9.1447	9.13805	8.67805	8.63238	8.7479	8.91392	9.39168	9.3557	9.31536	9.01586	8.89208	9.11361	9.14805	9.41857	9.44306	9.40836	9.40262	9.36239	9.37007	9.39865	9.39162		annulate lamellae;cell body;cell part;cell projection;cytoplasm;cytoplasmic part;dendrite;endoplasmic reticulum membrane;endoplasmic reticulum part;extracellular membrane-bounded organelle;extracellular organelle;extracellular region part;extracellular vesicular exosome;intracellular membrane-bounded organelle;intracellular organelle;intracellular organelle part;intracellular part;macromolecular …	Acetylation;Completeproteome;Cytoplasm;Directproteinsequencing;Elongationfactor;Endoplasmicreticulum;Hypusine;Membrane;mRNAtransport;Nuclearporecomplex;Nucleus;Proteinbiosynthesis;Proteintransport;Referenceproteome;RNA-binding;Translocation;Transport	NC II	19	19	19	88.3	88.3	88.3	16.832	0	323.31	130200000000	426	P63242;Q8BGY2	P63242	Eukaryotic translation initiation factor 5A-1	Eif5a
6.10326	6.11648	6.4444	6.50157	7.08264	7.00958	7.19479	7.27784	7.20008	7.34424		7.24559	7.92003	8.08404	8.43792														actin cytoskeleton;blood microparticle;cell part;contractile fiber;contractile fiber part;costamere;cytoplasmic part;cytoskeletal part;cytoskeleton;cytosol;extracellular membrane-bounded organelle;extracellular organelle;extracellular region part;extracellular space;extracellular vesicular exosome;filamentous actin;intracellular membrane-bounded organelle;intracellular non-membrane-bounded organe…	Acetylation;ATP-binding;Completeproteome;Cytoplasm;Cytoskeleton;Directproteinsequencing;Methylation;Nucleotide-binding;Oxidation;Referenceproteome	NC II	37	2	2	82.9	4.8	4.8	41.792	0	55.02	5237800000	29	P63260	P63260	Actin, cytoplasmic 2;Actin, cytoplasmic 2, N-terminally processed	Actg1
7.85975	7.49755	7.6744	7.86689	8.04048	8.34897	8.26252	8.25976	8.07431	7.99598	8.2893	8.28894	8.57173	8.57364	8.78002	8.69023	8.67629	8.61309	8.57836	8.34926	8.4585	8.43848	8.43583	8.47622	8.54042	8.65799	8.67079		adherens junction;anchoring junction;cell junction;cell part;cell-substrate adherens junction;cell-substrate junction;cytosolic small ribosomal subunit;extracellular membrane-bounded organelle;extracellular organelle;extracellular region part;extracellular vesicular exosome;focal adhesion;intracellular organelle part;intracellular part;macromolecular complex;membrane;membrane-bounded organelle;me…	Completeproteome;Phosphoprotein;Referenceproteome;Ribonucleoprotein;Ribosomalprotein	NC II	11	11	11	63	63	63	15.524	0	254.65	24056000000	216	P63276	P63276	40S ribosomal protein S17	Rps17
												8.17412	8.17834	8.11707														adherens junction;anchoring junction;cell division site part;cell junction;cell part;cell surface;cell-substrate adherens junction;cell-substrate junction;cleavage furrow;cytoplasmic membrane-bounded vesicle;cytoplasmic part;cytoplasmic vesicle;cytoplasmic vesicle membrane;cytoplasmic vesicle part;endocytic vesicle;extracellular membrane-bounded organelle;extracellular organelle;extracellular reg…	Cellcycle;Celldivision;Cellmembrane;Completeproteome;Directproteinsequencing;Exocytosis;GTP-binding;Lipoprotein;Membrane;Methylation;Nucleotide-binding;Prenylation;Referenceproteome	NC II	8	6	6	32.5	23.8	23.8	23.553	0	95.727	2232000000	37	P63321	P63321	Ras-related protein Ral-A	Rala
6.92691	6.80326	7.09177	7.14554	8.25486	8.20539	8.29853	8.31222	8.20183	8.26564	8.26366	8.07748	9.20739	9.21466	9.21018	8.22479	8.12054	8.17725	8.21743	8.89303	8.6055	8.74963	8.79823	8.94359	8.97443	8.99206	8.93679		adherens junction;anchoring junction;cell junction;cell part;cell-substrate adherens junction;cell-substrate junction;cytoplasm;cytosolic small ribosomal subunit;extracellular membrane-bounded organelle;extracellular organelle;extracellular region part;extracellular vesicular exosome;focal adhesion;intracellular non-membrane-bounded organelle;intracellular organelle;intracellular organelle part;i…	Completeproteome;Cytoplasm;Methylation;Nucleus;Phosphoprotein;Referenceproteome;Ribonucleoprotein;Ribosomalprotein	NC II	15	14	14	68.5	64.2	64.2	18.916	0	103.75	53950000000	262	P63325	P63325	40S ribosomal protein S10	Rps10
6.0936		5.79		6.12503	6.83902	6.91124	6.98796	5.4842	6.3072	5.71549	5.75583	7.90295	7.82496	7.80348						7.95166	7.90348	7.92551		7.64086				calcineurin complex;cell part;contractile fiber part;cytoplasm;cytoplasmic part;cytosol;extracellular membrane-bounded organelle;extracellular organelle;extracellular region part;extracellular vesicular exosome;intracellular membrane-bounded organelle;intracellular organelle;intracellular organelle part;intracellular part;macromolecular complex;membrane;membrane-bounded organelle;membrane-bounded…	Acetylation;Alternativesplicing;Calmodulin-binding;Cellmembrane;Completeproteome;Directproteinsequencing;Hydrolase;Iron;Membrane;Metal-binding;Nitration;Nucleus;Proteinphosphatase;Referenceproteome;Zinc	NC II	13	13	7	32.4	32.4	18	58.643	0	47.742	2689600000	65	P63328;P48455	P63328	Serine/threonine-protein phosphatase 2B catalytic subunit alpha isoform	Ppp3ca
6.30404	6.39023	6.77648	6.7847	7.37046	7.55836	7.83461	7.52737	7.01624	7.27779	7.29548	7.45716	8.72165	8.7179	8.76475		8.00805	8.09632	8.06767	8.24117	8.34581	8.37005	8.30224	8.16746	8.16008	8.28251	8.32137		cell part;chromosomal part;chromosome, centromeric region;cytoplasm;cytoplasmic part;cytoskeletal part;cytosol;extracellular membrane-bounded organelle;extracellular organelle;extracellular region part;extracellular vesicular exosome;intracellular membrane-bounded organelle;intracellular organelle;intracellular organelle part;intracellular part;macromolecular complex;membrane;membrane-bounded org…	Centromere;Chromosome;Completeproteome;Cytoplasm;Cytoskeleton;Hydrolase;Manganese;Meiosis;Metal-binding;Methylation;Nucleus;Phosphoprotein;Proteinphosphatase;Referenceproteome	NC II	16	16	2	59.5	59.5	6.8	35.608	0	305.44	16532000000	175	P63330	P63330	Serine/threonine-protein phosphatase 2A catalytic subunit alpha isoform	Ppp2ca
												9.09885	9.10785	9.09454														cell part;cell surface;cytoplasm;cytoplasmic part;extracellular membrane-bounded organelle;extracellular organelle;extracellular region part;extracellular vesicular exosome;extrinsic to membrane;extrinsic to mitochondrial outer membrane;extrinsic to organelle membrane;integral to membrane;integral to plasma membrane;intracellular membrane-bounded organelle;intracellular organelle;intracellular or…	Acetylation;Coiledcoil;Completeproteome;Directproteinsequencing;DNAsynthesis;Membrane;Mitochondrion;Mitochondrioninnermembrane;Phosphoprotein;Referenceproteome	NC II	20	20	20	74.6	74.6	74.6	29.82	0	157.28	19768000000	138	P67778	P67778	Prohibitin	Phb
				6.61126	6.61635	6.55631	6.61646		6.0577			8.39456	8.3832	8.46127					7.50935									cell part;cytoplasm;extracellular membrane-bounded organelle;extracellular organelle;extracellular region part;extracellular vesicular exosome;intracellular membrane-bounded organelle;intracellular organelle;intracellular organelle part;intracellular part;macromolecular complex;membrane;membrane-bounded organelle;membrane-bounded vesicle;nuclear part;nucleus;organelle;organelle part;PcG protein c…	Acetylation;Completeproteome;Metal-binding;Phosphoprotein;Referenceproteome;Wntsignalingpathway;Zinc	NC II	8	8	8	58.1	58.1	58.1	24.942	0	47.013	4350900000	51	P67871	P67871	Casein kinase II subunit beta	Csnk2b
8.17038	8.17435	7.99853	8.25493	8.60698	8.74414	8.63413	8.64494	8.20052	8.27584	8.17143	8.22825	8.77038	8.74505	8.67375	8.81956	8.87478	8.29515	8.70306	8.77653	8.76893	8.66427	8.65809	8.65024	8.56257	8.63468	8.70709		adherens junction;anchoring junction;cell junction;cell part;cell-substrate adherens junction;cell-substrate junction;cytoplasm;cytoplasmic part;cytosolic large ribosomal subunit;extracellular membrane-bounded organelle;extracellular organelle;extracellular region part;extracellular vesicular exosome;focal adhesion;intracellular membrane-bounded organelle;intracellular non-membrane-bounded organe…	Completeproteome;Heparin-binding;Referenceproteome;Ribonucleoprotein;Ribosomalprotein;RNA-binding	NC II	9	9	7	60.2	60.2	53.1	14.759	0	105.43	28257000000	106	P67984	P67984	60S ribosomal protein L22	Rpl22
6.94313	6.74772	7.1878	7.28425	7.8998	8.06718	8.04167	8.20898	7.58911	7.57181	7.72269	7.6873	9.56311	9.52831	9.50312	8.60045	8.51788	8.57941	8.65395	8.76425	8.89507	8.78608	8.90735	8.72447	8.71929	8.83781	8.78171		cell body;cell part;cell projection;cytoplasm;cytoplasmic part;cytoskeleton;cytosol;dendrite;extracellular membrane-bounded organelle;extracellular organelle;extracellular region part;extracellular vesicular exosome;intracellular membrane-bounded organelle;intracellular non-membrane-bounded organelle;intracellular organelle;intracellular organelle part;intracellular part;macromolecular complex;me…	Acetylation;Apoptosis;Biologicalrhythms;Cellcycle;Cellmembrane;Cellprojection;Completeproteome;Cytoplasm;Cytoskeleton;Developmentalprotein;Directproteinsequencing;Gastrulation;Growthregulation;Membrane;Nucleus;Phosphoprotein;Referenceproteome;Repeat;Translationregulation;WDrepeat	NC II	24	24	24	81.4	81.4	81.4	35.076	0	323.31	82508000000	391	P68040	P68040	Guanine nucleotide-binding protein subunit beta-2-like 1;Guanine nucleotide-binding protein subunit beta-2-like 1, N-terminally processed	Gnb2l1
7.56373	7.58299	7.89756	7.64314	8.28319	8.46795	8.45497	8.43388	8.33554	8.54219	8.59209	8.59415	9.7486	9.72496	9.76483	8.83216	8.887	8.93117	8.67486	8.93179	8.92666	8.94814	8.96824	9.44011	9.50304	9.50729	9.46124		actin cytoskeleton;actin filament;actin filament bundle;actomyosin;actomyosin, actin part;adherens junction;anchoring junction;blood microparticle;cell junction;cell part;cell periphery;cell-substrate adherens junction;cell-substrate junction;contractile fiber;contractile fiber part;cytoplasm;cytoplasmic part;cytoskeletal part;cytoskeleton;extracellular membrane-bounded organelle;extracellular or…	3D-structure;Acetylation;ATP-binding;Completeproteome;Cytoplasm;Cytoskeleton;Directproteinsequencing;Methylation;Muscleprotein;Nucleotide-binding;Oxidation;Referenceproteome	NC II	27	8	8	60.7	30.5	30.5	42.051	0	123.97	181670000000	274	P68134;P68033;P62737;P63268	P68134;P68033;P62737;P63268	Actin, alpha skeletal muscle;Actin, alpha cardiac muscle 1;Actin, aortic smooth muscle;Actin, gamma-enteric smooth muscle	Acta1;Actc1;Acta2;Actg2
							6.22742					7.78839	7.70741	7.67879														cAMP-dependent protein kinase complex;cell part;centrosome;cytoplasmic part;cytoskeletal part;cytosol;extracellular membrane-bounded organelle;extracellular organelle;extracellular region part;extracellular vesicular exosome;intracellular membrane-bounded organelle;intracellular non-membrane-bounded organelle;intracellular organelle;intracellular organelle part;intracellular part;macromolecular c…	Alternativesplicing;ATP-binding;cAMP;Cellmembrane;Completeproteome;Cytoplasm;Kinase;Lipoprotein;Membrane;Myristate;Nucleotide-binding;Nucleus;Phosphoprotein;Referenceproteome;Serine/threonine-proteinkinase;Transferase	NC II	14	4	4	34.5	13.4	13.4	40.707	0	17.859	873090000	19	P68181	P68181	cAMP-dependent protein kinase catalytic subunit beta	Prkacb
7.5504	7.54908	7.82358	7.76729	8.41047	8.70543	8.69156	8.73749	8.03531	8.05158	8.14386	8.15794	8.8967	8.9196	8.82429	8.86509	8.87322	8.87775	8.85369	9.06322	9.20249	9.14675	9.11985	8.96328	8.9008	8.911	8.97894		adherens junction;anchoring junction;cell junction;cell part;cell-substrate adherens junction;cell-substrate junction;cytoplasmic part;cytoplasmic vesicle membrane;cytoplasmic vesicle part;cytosol;extracellular membrane-bounded organelle;extracellular organelle;extracellular region part;extracellular vesicular exosome;focal adhesion;intracellular organelle part;intracellular part;macromolecular c…	Acetylation;Alternativesplicing;Completeproteome;Cytoplasm;Directproteinsequencing;Nitration;Phosphoprotein;Referenceproteome	NC II	21	16	15	63.3	55.5	52.7	27.778	0	323.31	58128000000	295	P68254	P68254	14-3-3 protein theta	Ywhaq
		6.25263	6.49188	6.63225	6.80967	6.83455	6.89352	6.675	6.81625	7.04206	7.00578	8.29148	8.29219	8.26571			7.70941	7.73357	7.86295	7.91471	7.93005	7.97946	7.81329	7.97967	8.02649	8.08271		cell part;cytoplasm;cytoskeletal part;extracellular membrane-bounded organelle;extracellular organelle;extracellular region part;extracellular vesicular exosome;intracellular organelle part;intracellular part;macromolecular complex;membrane-bounded organelle;membrane-bounded vesicle;microtubule;organelle;organelle part;protein complex;vesicle	Acetylation;Completeproteome;Cytoplasm;Cytoskeleton;Directproteinsequencing;GTP-binding;Microtubule;Nitration;Nucleotide-binding;Phosphoprotein;Referenceproteome	NC II	27	4	4	60.5	12.1	12.1	49.924	0	50.381	6389000000	69	P68368	P68368	Tubulin alpha-4A chain	Tuba4a
7.51934	7.54487	7.80541	7.88335	8.64529	8.84653	8.8112	8.85287	8.18176	8.35875	8.41977	8.43128	10.0469	10.0032	9.95963	9.09468	9.19573	9.18221	9.21791	9.47075	9.55952	9.57363	9.54922	9.35127	9.36814	9.40401	9.42862		axon part;cell body;cell part;cell projection;cell projection part;cilium;cytoplasm;cytoskeletal part;extracellular membrane-bounded organelle;extracellular organelle;extracellular region part;extracellular vesicular exosome;internode region of axon;intracellular membrane-bounded organelle;intracellular organelle;intracellular organelle part;intracellular part;macromolecular complex;membrane-boun…	Acetylation;Ciliumbiogenesis/degradation;Completeproteome;Cytoplasm;Cytoskeleton;Directproteinsequencing;GTP-binding;Microtubule;Nucleotide-binding;Phosphoprotein;Referenceproteome	NC II	32	32	6	74.4	74.4	17.3	49.83	0	323.31	301560000000	1059	P68372;Q9D6F9	P68372;Q9D6F9	Tubulin beta-4B chain;Tubulin beta-4A chain	Tubb4b;Tubb4a
														6.49606														cell part;chromosomal part;chromosome;extracellular membrane-bounded organelle;extracellular organelle;extracellular region part;extracellular vesicular exosome;intracellular non-membrane-bounded organelle;intracellular organelle;intracellular organelle part;intracellular part;macromolecular complex;membrane;membrane-bounded organelle;membrane-bounded vesicle;non-membrane-bounded organelle;nuclea…	3D-structure;Acetylation;Chromosome;Citrullination;Completeproteome;Directproteinsequencing;DNA-binding;Methylation;Nucleosomecore;Nucleus;Phosphoprotein;Referenceproteome;Ublconjugation	NC II	11	1	1	59.6	23.5	23.5	15.404	0	23.909	28701000	3	P68433	P68433	Histone H3.1	Hist1h3a
7.49273	7.58255	7.90893	7.80652	8.34437	8.54007	8.52434	8.41138	8.20847	8.23124	8.30649	8.34183	8.98986	9.00966	8.97293	8.91882	8.98625	9.00937	8.98758	9.12759	9.053	9.06993	9.02156	9.17155	9.15168	9.17846	9.17949		cell junction;cell part;cell-cell contact zone;cell-cell junction;cytoplasm;cytoplasmic part;cytoplasmic vesicle membrane;cytoplasmic vesicle part;cytosol;extracellular membrane-bounded organelle;extracellular organelle;extracellular region part;extracellular vesicular exosome;intercalated disc;intracellular organelle part;intracellular part;membrane;membrane-bounded organelle;membrane-bounded ve…	Acetylation;Completeproteome;Cytoplasm;Directproteinsequencing;Nitration;Phosphoprotein;Referenceproteome	NC II	20	14	14	64.2	52.4	52.4	28.211	0	323.31	66530000000	310	P68510	P68510	14-3-3 protein eta	Ywhah
6.78825	6.82343	7.05854	7.15933	7.96478	8.0859	8.11045	8.11942	7.10731	7.32832	7.32015	7.32453	9.1124	9.13799	9.1183	8.65287	8.62544	8.68761	8.72719	9.04552	9.0308	9.04509	9.02576	8.60955	8.66854	8.61052	8.58344		cell part;cytoplasm;cytoplasmic part;endoplasmic reticulum part;endoplasmic reticulum tubular network;envelope;extracellular membrane-bounded organelle;extracellular organelle;extracellular region part;extracellular vesicular exosome;intracellular organelle part;intracellular part;macromolecular complex;membrane;membrane-bounded organelle;membrane-bounded vesicle;nuclear envelope;nuclear membrane…	3D-structure;Acetylation;ADP-ribosylation;Completeproteome;Cytoplasm;Directproteinsequencing;Isopeptidebond;Nucleus;Phosphoprotein;Proteintransport;Referenceproteome;Repeat;Transport;Ublconjugation	NC II	41	41	41	47.3	47.3	47.3	97.183	0	323.31	55771000000	537	P70168	P70168	Importin subunit beta-1	Kpnb1
7.73775	8.01174	7.85428	7.96284	7.77342	7.66657	8.14383	7.89178	6.92312	7.04442	7.39886	7.25885	8.45355	8.44841	8.50726	8.88186	8.99794	8.63856	8.64674	8.43933	8.18868	8.5728	8.34565	7.98944	7.87101	8.18681	8.00372		cell part;cytoplasm;cytoplasmic part;cytosol;extracellular membrane-bounded organelle;extracellular organelle;extracellular region part;extracellular vesicular exosome;intracellular membrane-bounded organelle;intracellular organelle;intracellular organelle part;intracellular part;macromolecular complex;membrane-bounded organelle;membrane-bounded vesicle;nuclear part;nucleoplasm;nucleus;organelle;…	3D-structure;Completeproteome;Cytoplasm;Directproteinsequencing;Hydrolase;Nucleus;Protease;Proteasome;Referenceproteome;Threonineprotease;Zymogen	NC II	11	11	11	48.4	48.4	48.4	29.891	0	201.58	16141000000	138	P70195	P70195	Proteasome subunit beta type-7	Psmb7
			5.95833	6.3161	6.48117	6.72803	6.79131	5.79251		6.13991		7.33043	7.08379	7.10731							7.13539	7.17644						cell part;cytoplasm;extracellular membrane-bounded organelle;extracellular organelle;extracellular region part;extracellular vesicular exosome;intracellular part;membrane-bounded organelle;membrane-bounded vesicle;organelle;vesicle	3D-structure;Acetylation;Completeproteome;Cytoplasm;Directproteinsequencing;Heparin-binding;Inflammatoryresponse;Metalloenzymeinhibitor;Metalloproteaseinhibitor;Proteaseinhibitor;Referenceproteome;Repeat	NC II	3	3	3	17.6	17.6	17.6	25.492	0	13.801	444100000	16	P70202	P70202	Latexin	Lxn
												7.71555	7.75951	7.67004														apical part of cell;azurophil granule membrane;cell junction;cell part;cell projection;cell surface;cytoplasm;cytoplasmic membrane-bounded vesicle;cytoplasmic part;cytoplasmic vesicle;cytoplasmic vesicle membrane;cytoplasmic vesicle part;endocytic vesicle;endocytic vesicle membrane;endoplasmic reticulum membrane;endoplasmic reticulum part;endosomal part;endosome membrane;extracellular membrane-bo…	3D-structure;Acetylation;Celljunction;Coiledcoil;Completeproteome;Cytoplasmicvesicle;Endoplasmicreticulum;Endosome;Exocytosis;Golgiapparatus;Lysosome;Membrane;Phosphoprotein;Proteintransport;Referenceproteome;Signal-anchor;Synapse;Synaptosome;Transmembrane;Transmembranehelix;Transport	NC II	6	6	6	25.5	25.5	25.5	24.967	0	7.6645	814950000	20	P70280	P70280	Vesicle-associated membrane protein 7	Vamp7
									5.69678	5.73565	5.84381	8.09384	8.08339	8.08451														cell part;cytoplasmic part;endoplasmic reticulum membrane;endoplasmic reticulum part;extracellular membrane-bounded organelle;extracellular organelle;extracellular region part;extracellular vesicular exosome;integral to membrane;intracellular organelle part;intracellular part;intrinsic to membrane;membrane;membrane part;membrane-bounded organelle;membrane-bounded vesicle;organelle;organelle membr…	Acetylation;Completeproteome;Endoplasmicreticulum;Membrane;Phosphoprotein;Referenceproteome;Transmembrane;Transmembranehelix;Ublconjugationpathway	NC II	7	7	7	25.6	25.6	25.6	46.121	0	98.141	1938900000	62	P70295	P70295	Ancient ubiquitous protein 1	Aup1
7.82602	7.77015	8.05812	7.69201	8.28391	8.47748	8.47238	8.43185	8.49694	8.54314	8.61092	8.64761	8.95227	8.90108	8.92192	8.97583	8.90749	8.9521	8.74594	8.88431	8.91079	8.8557	8.88185	9.2178	9.17	9.2334	9.24065		apical part of cell;axon part;axon terminus;cell body;cell part;cell projection part;cell surface;clathrin-coated vesicle;coated vesicle;cytoplasm;cytoplasmic membrane-bounded vesicle;cytoplasmic part;cytoplasmic vesicle;endoplasmic reticulum;extracellular membrane-bounded organelle;extracellular organelle;extracellular region part;extracellular space;extracellular vesicular exosome;Golgi apparat…	3D-structure;Acetylation;Alternativesplicing;ATP-binding;Completeproteome;Cytoplasm;Directproteinsequencing;Disulfidebond;Lipid-binding;Nucleotide-binding;Phosphoprotein;Proteaseinhibitor;Referenceproteome;Serineproteaseinhibitor	NC II	16	16	16	95.2	95.2	95.2	20.83	0	323.31	55187000000	276	P70296;Q8VIN1	P70296	Phosphatidylethanolamine-binding protein 1;Hippocampal cholinergic neurostimulating peptide	Pebp1
		6.09093	5.93	6.8819	6.90768	6.07591	6.41868	6.44342	6.13453	6.13127	6.49399	8.54555	8.52346	8.5307			7.20025	7.13716	7.6642	7.67584		7.26989	7.46289			7.43966		cell junction;cell part;cell-cell junction;cytoplasmic part;cytoskeleton;cytosol;extracellular membrane-bounded organelle;extracellular organelle;extracellular region part;extracellular vesicular exosome;intracellular non-membrane-bounded organelle;intracellular organelle;intracellular part;membrane;membrane-bounded organelle;membrane-bounded vesicle;non-membrane-bounded organelle;organelle;organ…	Completeproteome;Cytoplasm;Cytoskeleton;Phosphoprotein;Referenceproteome;Repeat	NC II	19	19	19	56.5	56.5	56.5	54.191	0	164.06	6168200000	120	P70315	P70315	Wiskott-Aldrich syndrome protein homolog	Was
		5.60167	5.76417	6.37416	6.84754	7.08782	7.16953					8.24234	8.10677	8.26628					7.32695	7.6545	7.85797	7.81532						cell part;cytoplasm;cytoplasmic part;extracellular membrane-bounded organelle;extracellular organelle;extracellular region part;extracellular vesicular exosome;intracellular membrane-bounded organelle;intracellular non-membrane-bounded organelle;intracellular organelle;intracellular part;macromolecular complex;membrane-bounded organelle;membrane-bounded vesicle;non-membrane-bounded organelle;nucl…	Acetylation;Apoptosis;Completeproteome;Cytoplasm;Nucleus;Phosphoprotein;Referenceproteome;Repeat;RNA-binding	NC II	14	14	10	43.4	43.4	34.7	43.388	0	66.499	3627100000	70	P70318	P70318	Nucleolysin TIAR	Tial1
6.36803		6.24868	7.03407	7.99789	8.22016	8.17705	8.16014	7.80005	8.17228	8.14258	8.20796	9.1503	9.13922	9.14591	7.53392			7.87773	8.58268	8.59382	8.56455	8.52276	8.55226	8.79177	8.729	8.69328		cell part;chromatin remodeling complex;cytoplasm;extracellular membrane-bounded organelle;extracellular organelle;extracellular region part;extracellular vesicular exosome;histone deacetylase complex;intracellular membrane-bounded organelle;intracellular organelle;intracellular organelle part;intracellular part;macromolecular complex;membrane;membrane-bounded organelle;membrane-bounded vesicle;nu…	Acetylation;Apoptosis;Completeproteome;Cytoplasm;Directproteinsequencing;Hydrolase;Nucleotide-binding;Nucleus;Referenceproteome;Transcription;Transcriptionregulation	NC II	11	11	11	79.4	79.4	79.4	13.777	0	323.31	36938000000	224	P70349	P70349	Histidine triad nucleotide-binding protein 1	Hint1
				5.92288	5.83976			5.35131	5.87452	5.61989														7.02535				cell part;cytoplasmic part;endoplasmic reticulum;endoplasmic reticulum membrane;endoplasmic reticulum part;extracellular membrane-bounded organelle;extracellular organelle;extracellular region part;extracellular vesicular exosome;Golgi apparatus;Golgi apparatus part;Golgi membrane;integral to membrane;intracellular membrane-bounded organelle;intracellular organelle;intracellular organelle part;in…	Completeproteome;Disulfidebond;Endoplasmicreticulum;Glycoprotein;Glycosyltransferase;Golgiapparatus;Manganese;Membrane;Metal-binding;Referenceproteome;Signal-anchor;Transferase;Transmembrane;Transmembranehelix	NC II	3	3	3	4.5	4.5	4.5	82.063	0.00022946	6.4076	102170000	6	P70428	P70428	Exostosin-2	Ext2
				5.75284	6.12694	5.94949	6.17222		5.90949	6.15494		7.66847	7.66087	7.58646														apical part of cell;apical plasma membrane;brush border membrane;cell part;cell periphery;cell projection;cell projection membrane;cell projection part;centrosome;cytoplasm;cytoplasmic part;cytoskeletal part;endomembrane system;extracellular membrane-bounded organelle;extracellular organelle;extracellular region part;extracellular vesicular exosome;filopodium;intracellular membrane-bounded organe…	Acetylation;Alternativesplicing;Cellmembrane;Cellprojection;Completeproteome;Cytoplasm;Membrane;Phosphoprotein;Referenceproteome;Repeat;Wntsignalingpathway	NC II	8	8	8	33	33	33	38.6	0	28.891	817400000	36	P70441	P70441	Na(+)/H(+) exchange regulatory cofactor NHE-RF1	Slc9a3r1
6.58085	6.04442	6.86935	6.3605	6.9654	7.54718	7.12047	7.09545	6.48246	6.8376	6.79913	6.90147	8.42632	8.45552	8.28504	7.53916		7.64579		7.6243	7.79454	7.62045	7.58177		7.63135	7.51763	7.60854		cell part;cytoplasm;cytoplasmic part;cytosol;extracellular membrane-bounded organelle;extracellular organelle;extracellular region part;extracellular vesicular exosome;integral to membrane;integral to mitochondrial membrane;integral to organelle membrane;intracellular membrane-bounded organelle;intracellular organelle;intracellular organelle part;intracellular part;intrinsic to membrane;intrinsic…	3D-structure;Acetylation;Apoptosis;Completeproteome;Cytoplasm;Membrane;Mitochondrion;Phosphoprotein;Referenceproteome;Ublconjugation	NC II	7	7	7	46.2	46.2	46.2	21.951	0	78.987	5398700000	66	P70444	P70444	BH3-interacting domain death agonist;BH3-interacting domain death agonist p15;BH3-interacting domain death agonist p13;BH3-interacting domain death agonist p11	Bid
									5.72918			7.94385	7.94688	7.85052														basolateral plasma membrane;cell part;cell projection;cell projection part;cell surface;clathrin-coated vesicle;coated vesicle;cytoplasm;cytoplasmic membrane-bounded vesicle;cytoplasmic part;cytoplasmic vesicle;dendritic spine;endosome;extracellular membrane-bounded organelle;extracellular organelle;extracellular region part;extracellular space;extracellular vesicular exosome;Golgi apparatus part…	3D-structure;Cellmembrane;Coiledcoil;Completeproteome;Membrane;Neurotransmittertransport;Phosphoprotein;Referenceproteome;Transmembrane;Transmembranehelix;Transport	NC II	8	8	8	30.5	30.5	30.5	34.165	0	49.003	1286900000	35	P70452	P70452	Syntaxin-4	Stx4
6.84734	6.94028	7.18233	7.19215	7.63674	7.95242	7.91347	7.93682	7.48464	7.50806	7.56341	7.57793	8.38972	8.44206	8.35858	8.31171	8.33927	8.40398	8.41251	8.62769	8.53835	8.50763	8.53585	8.50748	8.41775	8.43474	8.48146		adherens junction;anchoring junction;cell junction;cell part;cell projection;cell projection membrane;cell projection part;cell-cell junction;cell-substrate adherens junction;cell-substrate junction;cytoplasm;cytoplasmic part;cytoskeleton;cytosol;extracellular membrane-bounded organelle;extracellular organelle;extracellular region part;extracellular vesicular exosome;filopodium;filopodium membran…	Acetylation;Actin-binding;Celljunction;Cellmembrane;Cellprojection;Coiledcoil;Completeproteome;Cytoplasm;Cytoskeleton;Membrane;Phosphoprotein;Polymorphism;Referenceproteome;Repeat;SH3-binding;Tightjunction	NC II	25	25	25	53.1	53.1	53.1	39.666	0	251.11	17586000000	247	P70460	P70460	Vasodilator-stimulated phosphoprotein	Vasp
6.24366	6.16941	6.61032	6.68244	7.02999	7.26043	7.24851	7.06247	6.77903	6.91029	6.98571	7.03427	8.91685	8.91452	8.87408	8.35637	8.34696	8.53894	8.52744	8.58988	8.67832	8.66636	8.62439	8.54407	8.57873	8.61596	8.60835		cell part;cytoplasm;extracellular membrane-bounded organelle;extracellular organelle;extracellular region part;extracellular vesicular exosome;intracellular membrane-bounded organelle;intracellular organelle;intracellular part;membrane-bounded organelle;membrane-bounded vesicle;nucleus;organelle;vesicle	Acetylation;Activator;Alternativesplicing;Completeproteome;Cytoplasm;DNA-binding;Nucleus;Phosphoprotein;Referenceproteome;Transcription;Transcriptionregulation;Transport	NC II	6	6	6	3.2	3.2	3.2	220.5	0	184.92	29308000000	194	P70670	P70670	Nascent polypeptide-associated complex subunit alpha, muscle-specific form	Naca
6.84553	6.98152	7.28583	7.336	7.99815	8.16173	8.11787	8.06922	7.35987	7.49479	7.41118	7.40635	9.16119	9.11488	9.1065	8.60622	8.63452	8.77759	8.80533	8.99685	8.9777	8.96771	8.98223	8.58303	8.64692	8.51452	8.56714		cell body;cell part;chaperonin-containing T-complex;cytoplasmic part;cytoskeletal part;cytosolic part;extracellular membrane-bounded organelle;extracellular organelle;extracellular region part;extracellular vesicular exosome;intracellular membrane-bounded organelle;intracellular organelle;intracellular organelle part;intracellular part;macromolecular complex;membrane-bounded organelle;membrane-bo…	Acetylation;ATP-binding;Chaperone;Completeproteome;Cytoplasm;Directproteinsequencing;Nucleotide-binding;Referenceproteome	NC II	34	34	34	63.2	63.2	63.2	59.652	0	276.02	51678000000	456	P80313	P80313	T-complex protein 1 subunit eta	Cct7
7.07711	7.09764	7.44372	7.53607	8.21466	8.35652	8.33224	8.31869	7.65259	7.88709	7.84415	7.79249	9.25885	9.29312	9.28135	8.86467	8.89466	8.99388	9.03985	9.23206	9.24917	9.21696	9.24227	9.05523	9.09992	8.95353	8.95777		cell body;cell part;chaperonin-containing T-complex;cytoplasm;cytoplasmic part;cytoskeletal part;cytosolic part;extracellular membrane-bounded organelle;extracellular organelle;extracellular region part;extracellular vesicular exosome;intracellular organelle part;intracellular part;macromolecular complex;membrane-bounded organelle;membrane-bounded vesicle;microtubule;myelin sheath;organelle;organ…	Acetylation;ATP-binding;Chaperone;Completeproteome;Cytoplasm;Directproteinsequencing;Nucleotide-binding;Phosphoprotein;Referenceproteome	NC II	40	40	40	80.2	80.2	80.2	57.477	0	323.31	91681000000	686	P80314	P80314	T-complex protein 1 subunit beta	Cct2
6.96888	6.94869	7.29697	7.34278	8.06393	8.21136	8.23485	8.23782	7.44615	7.6044	7.46123	7.57534	9.28551	9.2686	9.24961	8.76527	8.7983	8.9254	8.9773	9.11863	9.16483	9.16044	9.16997	8.71764	8.74971	8.6507	8.74981		cell body;cell part;centrosome;chaperonin-containing T-complex;cytoplasm;cytoplasmic membrane-bounded vesicle;cytoplasmic part;cytoplasmic vesicle;cytoskeletal part;cytosolic part;extracellular membrane-bounded organelle;extracellular organelle;extracellular region part;extracellular vesicular exosome;intracellular membrane-bounded organelle;intracellular non-membrane-bounded organelle;intracellu…	Acetylation;ATP-binding;Chaperone;Completeproteome;Cytoplasm;Cytoskeleton;Directproteinsequencing;Nucleotide-binding;Referenceproteome	NC II	35	35	35	72.4	72.4	72.4	58.066	0	323.31	74414000000	467	P80315	P80315	T-complex protein 1 subunit delta	Cct4
6.87753	6.81025	7.12277	7.2774	8.16539	8.34098	8.29195	8.26487	7.64445	7.85929	7.76842	7.83748	9.3309	9.31475	9.32613	8.58853	8.48954	8.64006	8.81257	9.06963	9.11045	9.13213	9.12258	8.91358	9.00238	8.90682	8.91366		cell body;cell part;centrosome;chaperonin-containing T-complex;cytoplasm;cytoplasmic part;cytoskeletal part;cytosolic part;extracellular membrane-bounded organelle;extracellular organelle;extracellular region part;extracellular vesicular exosome;intracellular non-membrane-bounded organelle;intracellular organelle;intracellular organelle part;intracellular part;macromolecular complex;membrane-boun…	Acetylation;ATP-binding;Chaperone;Completeproteome;Cytoplasm;Cytoskeleton;Directproteinsequencing;Nucleotide-binding;Phosphoprotein;Referenceproteome	NC II	37	37	37	74.3	74.3	74.3	59.623	0	323.31	77895000000	609	P80316	P80316	T-complex protein 1 subunit epsilon	Cct5
6.77625	6.71866	7.25677	7.51762	8.21322	8.37825	8.33175	8.33514	7.69224	7.84107	7.74761	7.82511	9.39597	9.39839	9.32789	8.45579	8.35908	8.75366	8.77354	9.17447	9.18546	9.16539	9.1707	8.9075	8.98658	8.95304	8.98121		acrosomal vesicle;cell body;cell part;chaperonin-containing T-complex;cytoplasmic membrane-bounded vesicle;cytoplasmic part;cytoplasmic vesicle;cytoskeletal part;cytosolic part;extracellular membrane-bounded organelle;extracellular organelle;extracellular region part;extracellular vesicular exosome;intracellular membrane-bounded organelle;intracellular organelle;intracellular organelle part;intra…	Acetylation;ATP-binding;Chaperone;Completeproteome;Cytoplasm;Directproteinsequencing;Nucleotide-binding;Referenceproteome	NC II	25	25	25	51	51	51	58.004	0	323.31	83336000000	395	P80317;Q61390	P80317	T-complex protein 1 subunit zeta	Cct6a
6.98262	6.97389	7.31239	7.39921	8.19934	8.34914	8.3499	8.31366	7.66187	7.74224	7.79448	7.8167	9.41343	9.43287	9.42206	8.80308	8.81108	8.93872	8.96855	9.15509	9.22626	9.23477	9.18789	9.04269	9.08156	9.05549	9.09026		cell body;cell part;chaperonin-containing T-complex;cytoplasm;cytoplasmic part;cytoskeletal part;cytosolic part;extracellular membrane-bounded organelle;extracellular organelle;extracellular region part;extracellular vesicular exosome;intracellular organelle part;intracellular part;macromolecular complex;membrane;membrane-bounded organelle;membrane-bounded vesicle;microtubule;myelin sheath;organe…	3D-structure;Acetylation;ATP-binding;Chaperone;Completeproteome;Cytoplasm;Directproteinsequencing;Disulfidebond;Nucleotide-binding;Phosphoprotein;Referenceproteome	NC II	47	47	47	73.9	73.9	73.9	60.629	0	323.31	103270000000	694	P80318	P80318	T-complex protein 1 subunit gamma	Cct3
6.45419	6.58401	6.69028	6.69939	6.45553	7.04446	7.0425	7.14541	6.03052	6.15812	6.17374	6.26769	7.75664	7.67558	7.7166	7.98801	7.99409	8.02938	7.98045		7.79951	7.77101	7.76071						extracellular membrane-bounded organelle;extracellular organelle;extracellular region part;extracellular vesicular exosome;membrane-bounded organelle;membrane-bounded vesicle;organelle;vesicle	Alternativesplicing;Completeproteome;Isomerase;Referenceproteome	NC II	13	13	13	32.1	32.1	32.1	49.771	0	30.261	2883000000	55	P82343	P82343	N-acylglucosamine 2-epimerase	Renbp
5.70329		5.96919	5.80189															6.74716									+	cell part;cytoplasmic part;cytosol;extracellular membrane-bounded organelle;extracellular organelle;extracellular region part;extracellular vesicular exosome;intracellular;intracellular part;membrane-bounded organelle;membrane-bounded vesicle;organelle;vesicle	Calcium;Completeproteome;Directproteinsequencing;Lipoprotein;Metal-binding;Myristate;Referenceproteome;Repeat	NC II	6	1	1	33.7	4.1	4.1	22.427	1	-2	31053000	3	P84075;Q91X97	P84075	Neuron-specific calcium-binding protein hippocalcin	Hpca
6.73102	7.02334	7.16965	7.61442	8.02886	8.16492	8.12904	8.21532	7.3076	7.54388	7.58259	7.58193	8.6333	8.67394	8.87674	8.31237	8.35007	8.47439	8.57935	8.65008	8.62918	8.62624	8.62765	8.44489	8.54132	8.56344	8.51511		adherens junction;anchoring junction;cell junction;cell leading edge;cell part;cell projection;cell-substrate adherens junction;cell-substrate junction;contractile fiber part;cytoplasmic part;cytoskeletal part;cytosol;endomembrane system;extracellular membrane-bounded organelle;extracellular organelle;extracellular region part;extracellular vesicular exosome;focal adhesion;Golgi apparatus;intrace…	3D-structure;Acetylation;Celljunction;Cellmembrane;Completeproteome;Cytoplasm;Directproteinsequencing;ER-Golgitransport;Golgiapparatus;GTP-binding;Lipoprotein;Membrane;Myristate;Nucleotide-binding;Postsynapticcellmembrane;Proteintransport;Referenceproteome;Synapse;Synaptosome;Transport	NC II	14	14	5	65.7	65.7	29.3	20.697	0	177.08	28555000000	267	P84078;P61205	P84078;P61205	ADP-ribosylation factor 1;ADP-ribosylation factor 3	Arf1;Arf3
	5.84519	6.02305	5.94137	6.8245		7.03125	6.77828	6.46045	6.39895	6.31288	6.43895	8.19673	8.25091	8.27992							7.90762		8.02837			7.79858		cell part;cytoplasm;cytoplasmic part;extracellular membrane-bounded organelle;extracellular organelle;extracellular region part;extracellular vesicular exosome;Golgi apparatus;intracellular membrane-bounded organelle;intracellular organelle;intracellular part;membrane;membrane-bounded organelle;membrane-bounded vesicle;organelle;perinuclear region of cytoplasm;plasma membrane;vesicle	Completeproteome;Cytoplasm;ER-Golgitransport;Golgiapparatus;GTP-binding;Lipoprotein;Myristate;Nucleotide-binding;Proteintransport;Referenceproteome;Transport	NC II	11	6	5	64.4	35.6	27.8	20.529	0	39.724	4153400000	41	P84084	P84084	ADP-ribosylation factor 5	Arf5
	5.97285	6.36235	5.87859	7.13653	7.3294	7.14439	7.29183	6.20472	6.25307	5.8603	6.23315	8.4832	8.40099	8.42447		7.55991	7.65168		8.25302	8.1815	8.10223	8.16735	7.55783	7.44234		7.35065		AP-type membrane coat adaptor complex;cell part;clathrin adaptor complex;coated pit;cytoplasmic membrane-bounded vesicle;cytoplasmic part;cytoplasmic vesicle;extracellular membrane-bounded organelle;extracellular organelle;extracellular region part;extracellular vesicular exosome;intracellular membrane-bounded organelle;intracellular organelle;intracellular part;macromolecular complex;membrane;me…	Cellmembrane;Coatedpit;Completeproteome;Directproteinsequencing;Endocytosis;Lipid-binding;Membrane;Phosphoprotein;Proteintransport;Referenceproteome;Transport	NC II	18	18	18	45.7	45.7	45.7	49.654	0	69.521	7814300000	136	P84091	P84091	AP-2 complex subunit mu	Ap2m1
						7.04716	6.71048	6.9512	6.80511	7.03403	7.05427	8.50397	8.46172	8.41789							7.5545	7.11035	7.81703	7.70611	7.75355	7.73567		adherens junction;anchoring junction;cell junction;cell part;cell-substrate adherens junction;cell-substrate junction;extracellular membrane-bounded organelle;extracellular organelle;extracellular region part;extracellular vesicular exosome;focal adhesion;intracellular;membrane;membrane-bounded organelle;membrane-bounded vesicle;organelle;plasma membrane;vesicle	Cellmembrane;Completeproteome;GTP-binding;Lipoprotein;Membrane;Methylation;Nucleotide-binding;Prenylation;Referenceproteome	NC II	13	12	12	67	61.3	61.3	21.308	0	75.992	5518700000	84	P84096	P84096	Rho-related GTP-binding protein RhoG	Rhog
9.16468	9.20145	9.32152	9.34836	9.69503	9.70938	9.78619	9.82749	9.06592	9.09538	9.15646	9.11826	9.93359	9.90338	9.83832	9.90722	9.9273	9.79494	9.80927	9.89676	9.79725	9.84415	9.84626	9.62329	9.61856	9.61666	9.45895		cell part;chromosomal part;extracellular membrane-bounded organelle;extracellular organelle;extracellular region part;extracellular vesicular exosome;intracellular organelle part;intracellular part;macromolecular complex;membrane-bounded organelle;membrane-bounded vesicle;nuclear part;nucleoplasm;nucleosome;organelle;organelle part;protein-DNA complex;vesicle	3D-structure;Acetylation;Chromosome;Citrullination;Completeproteome;DNA-binding;Methylation;Nucleosomecore;Nucleus;Phosphoprotein;Referenceproteome;Ublconjugation	NC II	11	11	1	59.6	59.6	23.5	15.388	0	230.18	386200000000	268	P84228	P84228	Histone H3.2	Hist1h3b
6.26673	6.35946	6.60789	6.9115	7.17788	7.43895	7.61941	6.59942	6.98608	6.91791	7.06487	7.15921	7.62529	7.76993	7.64553	7.62292		7.82147	7.77521	7.74396	7.70691	7.88182		7.97367	8.02078	7.87958	7.95326		actin cytoskeleton;adherens junction;anchoring junction;cell junction;cell part;cell-substrate adherens junction;cell-substrate junction;cytoskeleton;extracellular membrane-bounded organelle;extracellular organelle;extracellular region part;extracellular vesicular exosome;focal adhesion;intracellular membrane-bounded organelle;intracellular non-membrane-bounded organelle;intracellular organelle;i…	Acetylation;Completeproteome;Directproteinsequencing;LIMdomain;Metal-binding;Nucleus;Phosphoprotein;Referenceproteome;Repeat;Zinc	NC II	7	7	7	52.3	52.3	52.3	20.583	0	34.765	3494400000	64	P97315	P97315	Cysteine and glycine-rich protein 1	Csrp1
6.99148	7.13716	7.16268	7.35336	8.35511	8.37282	8.30449	8.34667	7.76013	7.79465	7.79968	7.96088	9.70656	9.7118	9.67722	8.65926	8.69961	8.60417	8.62474	9.0498	8.92	8.92121	9.03282	9.01026	8.98868	8.9442	9.0304		adherens junction;anchoring junction;cell junction;cell part;cell-substrate adherens junction;cell-substrate junction;cytoplasmic part;cytosol;cytosolic small ribosomal subunit;extracellular membrane-bounded organelle;extracellular organelle;extracellular region part;extracellular vesicular exosome;focal adhesion;intracellular membrane-bounded organelle;intracellular non-membrane-bounded organell…	Acetylation;Completeproteome;Cytoplasm;Differentiation;Nucleus;Phosphoprotein;Referenceproteome;Ribonucleoprotein;Ribosomalprotein	NC II	24	24	24	69.7	69.7	69.7	29.885	0	284.38	120920000000	396	P97351	P97351	40S ribosomal protein S3a	Rps3a
				7.02865	6.92489	6.39363	5.84272	6.30192	6.28427	6.26036	6.39735	8.79281	8.65281	9.19868					8.66102	8.70188	7.95992					8.09712		extracellular membrane-bounded organelle;extracellular organelle;extracellular region part;extracellular vesicular exosome;membrane-bounded organelle;membrane-bounded vesicle;organelle;vesicle	Acetylation;Completeproteome;Directproteinsequencing;Polyaminebiosynthesis;Referenceproteome;Transferase	NC II	13	13	13	45.4	45.4	45.4	41.313	0	82.919	24002000000	63	P97355	P97355	Spermine synthase	Sms
		5.96801										9.16988	9.15284	9.11978														caveola;cell part;cytoplasm;cytoplasmic membrane-bounded vesicle;cytoplasmic part;cytoplasmic vesicle;extracellular membrane-bounded organelle;extracellular organelle;extracellular region part;extracellular vesicular exosome;intracellular membrane-bounded organelle;intracellular organelle;intracellular part;macromolecular complex;melanosome;membrane;membrane part;membrane raft;membrane-bounded or…	Cellmembrane;Completeproteome;Directproteinsequencing;Disulfidebond;Glycoprotein;Iontransport;Membrane;Potassium;Potassiumtransport;Referenceproteome;Signal-anchor;Sodium;Sodium/potassiumtransport;Sodiumtransport;Transmembrane;Transmembranehelix;Transport	NC II	21	21	21	51.4	51.4	51.4	31.775	0	196.32	21975000000	158	P97370	P97370	Sodium/potassium-transporting ATPase subunit beta-3	Atp1b3
6.69999	6.50185	7.29726	7.24003	7.78106	8.06644	8.13586	8.19535	6.99983	7.66423	7.7319	7.5982	8.57631	8.53305	8.41516	8.18141	8.11551	8.34953	8.4702	8.53977	8.62235	8.60639	8.60449	8.2068	8.50861	8.40905	8.40026		cell part;extracellular membrane-bounded organelle;extracellular organelle;extracellular region part;extracellular vesicular exosome;intracellular part;macromolecular complex;membrane-bounded organelle;membrane-bounded vesicle;organelle;proteasome activator complex;protein complex;vesicle	Completeproteome;Proteasome;Referenceproteome	NC II	17	16	16	69.1	64.7	64.7	28.673	0	239.99	18345000000	247	P97371	P97371	Proteasome activator complex subunit 1	Psme1
		5.56147	5.58518	6.03591	6.23802	6.19259	6.30488		5.42101			8.592	8.58907	8.55351														azurophil granule;cell part;cytoplasm;cytoplasmic membrane-bounded vesicle;cytoplasmic part;cytoplasmic vesicle;cytoskeletal part;endocytic vesicle;envelope;extracellular membrane-bounded organelle;extracellular organelle;extracellular region part;extracellular vesicular exosome;intracellular membrane-bounded organelle;intracellular non-membrane-bounded organelle;intracellular organelle;intracell…	Acetylation;Annexin;Calcium;Calcium/phospholipid-binding;Cellcycle;Celldivision;Completeproteome;Cytoplasm;Cytoskeleton;Nucleus;Referenceproteome;Repeat	NC II	17	17	17	37.2	37.2	37.2	54.079	0	84.874	6314800000	113	P97384	P97384	Annexin A11	Anxa11
6.45824	6.64334	6.58003	6.89129	7.25708	7.47836	7.48364	7.50046		6.47818	6.10524	6.63836	9.49872	9.54773	9.48343	8.02432	8.21093	8.06228	8.18087	8.23724	8.30593	8.30335	8.3058		7.69531		7.77143		apical plasma membrane;cell part;cell surface;cytoplasm;cytoplasmic part;extracellular membrane-bounded organelle;extracellular organelle;extracellular region part;extracellular vesicular exosome;intracellular membrane-bounded organelle;intracellular organelle;intracellular organelle part;intracellular part;membrane;membrane part;membrane-bounded organelle;membrane-bounded vesicle;nuclear membran…	Acetylation;Annexin;Calcium;Calcium/phospholipid-binding;Completeproteome;Phosphoprotein;Referenceproteome;Repeat	NC II	29	29	28	74.3	74.3	74.3	35.915	0	299.44	56872000000	291	P97429	P97429	Annexin A4	Anxa4
8.11025	8.13754	8.09858	8.08436	7.80538	7.9113	7.96937	7.97191	6.41819	6.49882	6.50057	6.71834	8.83902	8.80281	8.84203	9.79921	9.85077	9.6271	9.58056	8.93111	8.97158	8.97025	8.96736	7.92756	7.86525	7.8714	8.00312		cell part;cytoplasmic part;endoplasmic reticulum-Golgi intermediate compartment;external side of plasma membrane;extracellular membrane-bounded organelle;extracellular organelle;extracellular region part;extracellular space;extracellular vesicular exosome;integral to membrane;intracellular membrane-bounded organelle;intracellular organelle;intracellular organelle part;intracellular part;intrinsic…	Aminopeptidase;Angiogenesis;Completeproteome;Developmentalprotein;Differentiation;Directproteinsequencing;Disulfidebond;Glycoprotein;Hydrolase;Membrane;Metal-binding;Metalloprotease;Phosphoprotein;Protease;Referenceproteome;Signal-anchor;Sulfation;Transmembrane;Transmembranehelix;Zinc	NC II	47	47	47	53.3	53.3	53.3	109.65	0	323.31	62260000000	573	P97449	P97449	Aminopeptidase N	Anpep
6.33929	6.4069	6.67012	6.44107	7.48582	7.70995	7.8963	7.92873	7.28484	7.33973	7.36541	7.41049	9.30053	9.26354	9.22663	7.70153	7.7904	7.83619		7.94909	8.16782	8.31748	8.3142	8.10785	8.18141	8.15497	8.15661		adherens junction;anchoring junction;cell junction;cell part;cell-substrate adherens junction;cell-substrate junction;cytosolic small ribosomal subunit;extracellular membrane-bounded organelle;extracellular organelle;extracellular region part;extracellular vesicular exosome;focal adhesion;intracellular organelle part;intracellular part;macromolecular complex;membrane;membrane-bounded organelle;me…	Acetylation;Completeproteome;Phosphoprotein;Referenceproteome;Ribonucleoprotein;Ribosomalprotein	NC II	16	16	16	51.5	51.5	51.5	22.889	0	167.42	34644000000	160	P97461	P97461	40S ribosomal protein S5;40S ribosomal protein S5, N-terminally processed	Rps5
6.97856	6.96684	7.13988	7.34543	7.36951	7.68165	7.7949	7.63856	7.09248	7.54567	7.53361	7.54142	8.66148	8.7228	8.75967	8.70385	8.6335	8.67979	8.6735	8.53243	8.57179	8.59891	8.54637	8.55773	8.56559	8.55736	8.51701		cell part;cytoplasmic part;extracellular membrane-bounded organelle;extracellular organelle;extracellular region part;extracellular vesicular exosome;intracellular membrane-bounded organelle;intracellular organelle;intracellular part;macromolecular complex;membrane-bounded organelle;membrane-bounded vesicle;mitochondrion;organelle;protein complex;tricarboxylic acid cycle enzyme complex;vesicle	Acetylation;Alternativeinitiation;Completeproteome;Cytoplasm;Directproteinsequencing;Lyase;Mitochondrion;Phosphoprotein;Referenceproteome;Transitpeptide;Tricarboxylicacidcycle	NC II	22	22	22	60.4	60.4	60.4	54.356	0	265.66	26561000000	297	P97807	P97807	Fumarate hydratase, mitochondrial	Fh
						6.32683	6.31137					8.04887	8.06311	8.09802														cell part;cytoplasmic part;cytosol;extracellular membrane-bounded organelle;extracellular organelle;extracellular region part;extracellular vesicular exosome;intracellular membrane-bounded organelle;intracellular organelle;intracellular part;membrane-bounded organelle;membrane-bounded vesicle;mitochondrion;organelle;vesicle	Acetylation;Alternativesplicing;Completeproteome;Cytoplasm;Directproteinsequencing;Fattyacidmetabolism;Hydrolase;Lipidmetabolism;Referenceproteome	NC II	5	5	5	27.8	27.8	27.8	24.687	0	30.557	1892100000	26	P97823	P97823	Acyl-protein thioesterase 1	Lypla1
								6.16313	6.21285	6.49993	6.38957	8.37778	8.63052	8.32658									8.17342	7.89748	7.90498	8.02584		adherens junction;anchoring junction;apical plasma membrane;cell junction;cell part;cell-substrate adherens junction;cell-substrate junction;clathrin coat;clathrin coat of coated pit;clathrin coated vesicle membrane;clathrin-coated vesicle;coated pit;coated vesicle;coated vesicle membrane;cytoplasm;cytoplasmic membrane-bounded vesicle;cytoplasmic part;cytoplasmic vesicle;cytoplasmic vesicle membr…	3D-structure;Acetylation;Alternativesplicing;Apoptosis;Coatedpit;Completeproteome;Cytoplasm;Cytoplasmicvesicle;Developmentalprotein;Differentiation;Endocytosis;Membrane;Nucleus;Phosphoprotein;Proteintransport;Referenceproteome;Transport;Wntsignalingpathway	NC II	20	20	20	39.7	39.7	39.7	82.311	0	201.44	6437500000	106	P98078	P98078	Disabled homolog 2	Dab2
7.15712	7.09209	7.3537	7.18778	8.07573	8.26788	8.28044	8.26972	7.74345	7.91567	7.9765	7.96073	9.45694	9.40729	9.4128	8.7138	8.78711	8.72008	8.7316	8.87265	8.905	8.8983	8.88645	8.91127	8.95638	8.98921	8.92724		cell body;cell part;cytoplasmic part;cytoskeletal part;cytosol;extracellular membrane-bounded organelle;extracellular organelle;extracellular region part;extracellular vesicular exosome;intracellular membrane-bounded organelle;intracellular organelle;intracellular organelle part;intracellular part;macromolecular complex;membrane-bounded organelle;membrane-bounded vesicle;membrane-enclosed lumen;m…	Acetylation;Completeproteome;Cytoplasm;Cytoskeleton;Directproteinsequencing;GTP-binding;Isopeptidebond;Methylation;Microtubule;Nucleotide-binding;Phosphoprotein;Referenceproteome;Ublconjugation	NC II	30	7	6	70.3	20.5	17.1	49.67	0	222.92	81136000000	267	P99024	P99024	Tubulin beta-5 chain	Tubb5
7.58678	7.62562	7.91616	7.8788	7.95054	8.38598	7.97361	7.98366	6.67177	7.05258	7.27891	7.03471	8.59363	8.53145	8.55559	8.71619	8.76249	8.69889	8.65401	8.40456	8.5214	8.42145	8.44626	7.79792	7.98259	7.90139	7.82129		cell part;cytoplasm;cytoplasmic part;cytosol;extracellular membrane-bounded organelle;extracellular organelle;extracellular region part;extracellular vesicular exosome;intracellular membrane-bounded organelle;intracellular organelle;intracellular part;macromolecular complex;membrane-bounded organelle;membrane-bounded vesicle;nucleus;organelle;proteasome complex;proteasome core complex;protein com…	3D-structure;Acetylation;Completeproteome;Cytoplasm;Directproteinsequencing;Hydrolase;Nucleus;Phosphoprotein;Protease;Proteasome;Referenceproteome;Threonineprotease;Zymogen	NC II	8	8	8	48.5	48.5	48.5	29.116	0	133.49	16085000000	119	P99026	P99026	Proteasome subunit beta type-4	Psmb4
8.01157	8.00449	8.38068	8.44542	8.65619	8.92683	8.8755	8.89362	8.68168	8.7956	8.8475	8.84992	9.5566	9.53603	9.50648	8.87771	8.78759	8.94834	8.98746	8.99667	8.98336	9.00745	9.03679	9.17067	9.18952	9.2086	9.19667		adherens junction;anchoring junction;cell junction;cell part;cell-substrate adherens junction;cell-substrate junction;cytosolic large ribosomal subunit;extracellular membrane-bounded organelle;extracellular organelle;extracellular region part;extracellular vesicular exosome;focal adhesion;intracellular organelle part;intracellular part;large ribosomal subunit;macromolecular complex;membrane;membr…	Acetylation;Completeproteome;Directproteinsequencing;Phosphoprotein;Referenceproteome;Ribonucleoprotein;Ribosomalprotein	NC II	9	9	9	93	93	93	11.651	0	323.31	99507000000	266	P99027	P99027	60S acidic ribosomal protein P2	Rplp2
6.17702	5.82405	6.44256	6.71639	7.61197	7.64135	7.68627	7.67877	7.33832	7.54576	7.57999	7.59894	8.32439	8.35038	8.30151	7.6482		7.71011	7.89983	8.30645	8.22217	8.21646	8.23434	8.30481	8.33768	8.3567	8.3539		cell part;cytoplasm;cytoplasmic part;cytoplasmic vesicle;cytosol;extracellular membrane-bounded organelle;extracellular organelle;extracellular region part;extracellular space;extracellular vesicular exosome;intracellular membrane-bounded organelle;intracellular organelle;intracellular organelle lumen;intracellular organelle part;intracellular part;membrane-bounded organelle;membrane-bounded vesi…	Acetylation;Alternativeinitiation;Antioxidant;Completeproteome;Cytoplasm;Directproteinsequencing;Disulfidebond;Mitochondrion;Oxidoreductase;Peroxidase;Peroxisome;Redox-activecenter;Referenceproteome;Transitpeptide	NC II	11	11	11	56.7	56.7	56.7	21.897	0	133.03	9961200000	147	P99029	P99029	Peroxiredoxin-5, mitochondrial	Prdx5
6.86139	6.73794	6.97041	7.22094	7.78311	7.95529	7.98196	8.07096	7.3248	7.41348	7.49228	7.52793	9.39962	9.39315	9.39912	8.67664	8.60495	8.66575	8.76855	8.94068	8.94994	8.96201	8.98034	8.77319	8.84504	8.78672	8.86058		cell part;centrosome;cytoplasm;cytoplasmic part;cytoskeletal part;cytosol;extracellular membrane-bounded organelle;extracellular organelle;extracellular region part;extracellular vesicular exosome;internal side of plasma membrane;intracellular membrane-bounded organelle;intracellular non-membrane-bounded organelle;intracellular organelle;intracellular organelle part;intracellular part;membrane;me…	Acetylation;Carbohydratemetabolism;Completeproteome;Directproteinsequencing;Glucosemetabolism;NADP;Oxidoreductase;Phosphoprotein;Referenceproteome	NC II	45	45	45	77.1	77.1	77.1	59.262	0	323.31	74951000000	547	Q00612;P97324;REV__P46662	Q00612	Glucose-6-phosphate 1-dehydrogenase X	G6pdx
6.01313	6.03298	6.03818		7.0463	6.8732	6.6705	6.73865	6.66226	6.61522	6.52492	6.35359	8.1249	8.11025	8.06618	7.67719	7.70249			7.74729	7.50595	7.75878	7.81309	7.60724	7.86259	7.77789			adherens junction;anchoring junction;cell junction;cell-substrate adherens junction;cell-substrate junction;extracellular membrane-bounded organelle;extracellular organelle;extracellular region part;extracellular vesicular exosome;focal adhesion;membrane-bounded organelle;membrane-bounded vesicle;organelle;vesicle	Acetylation;Completeproteome;Leucine-richrepeat;Referenceproteome;Repeat	NC II	13	13	13	57.4	57.4	57.4	31.55	0	56.314	4130500000	109	Q01730	Q01730	Ras suppressor protein 1	Rsu1
7.56419	7.61089	7.82873	7.90512	8.54074	8.63804	8.64168	8.61661	8.20069	8.32543	8.31668	8.31983	9.5656	9.57671	9.57455	9.52469	9.52312	9.55116	9.60745	9.67085	9.66848	9.66727	9.6476	9.54235	9.58959	9.57892	9.55762		cell part;chromosomal part;cytoplasm;cytoplasmic part;cytoplasmic ubiquitin ligase complex;cytosol;endoplasmic reticulum;endoplasmic reticulum membrane;endoplasmic reticulum part;ER ubiquitin ligase complex;extracellular membrane-bounded organelle;extracellular organelle;extracellular region part;extracellular vesicular exosome;Hrd1p ubiquitin ligase complex;intracellular membrane-bounded organel…	3D-structure;Acetylation;ATP-binding;Completeproteome;Cytoplasm;Directproteinsequencing;DNAdamage;DNArepair;Endoplasmicreticulum;Hydrolase;Lipid-binding;Methylation;Nucleotide-binding;Nucleus;Phosphoprotein;Referenceproteome;Transport;Ublconjugation;Ublconjugationpathway	NC II	72	72	72	83.9	83.9	83.9	89.321	0	323.31	245960000000	1409	Q01853	Q01853	Transitional endoplasmic reticulum ATPase	Vcp
6.70158	6.65057	7.11193	7.18233	7.80553	8.00303	8.02078	7.97729	7.38915	7.55467	7.49794	7.49649	9.26057	9.25382	9.16826	8.75589	8.72555	8.99084	8.9787	9.01916	9.07697	9.13069	9.0899	8.90079	8.96701	8.99242	9.01657		anchoring junction;cell junction;cell part;cell-cell junction;chromatin;chromosomal part;cytoplasm;cytoplasmic part;cytosol;desmosome;endoplasmic reticulum membrane;endoplasmic reticulum part;endosomal part;endosome membrane;extracellular membrane-bounded organelle;extracellular organelle;extracellular region part;extracellular vesicular exosome;heterochromatin;intracellular membrane-bounded orga…	3D-structure;Acetylation;ATP-binding;Completeproteome;Cytoplasm;Directproteinsequencing;Ligase;Mitochondrion;Nucleotide-binding;Nucleus;Phosphoprotein;Referenceproteome;Repeat;Ublconjugation;Ublconjugationpathway	NC II	47	47	47	54.6	54.6	54.6	117.81	0	323.31	73115000000	743	Q02053;P31254	Q02053	Ubiquitin-like modifier-activating enzyme 1	Uba1
5.76603	5.71669	5.64796	5.39669	6.49156	6.58022	6.58776	6.74758	5.68081	6.33447	5.55925	5.92119				7.57051	7.53166	7.25302		7.45307	7.37234	7.5073	7.52871	7.51621	7.40856		7.36959		actin cytoskeleton;adherens junction;anchoring junction;apicolateral plasma membrane;catenin complex;catenin-TCF7L2 complex;cell junction;cell part;cell-cell adherens junction;cell-cell contact zone;cell-cell junction;cell-substrate adherens junction;cell-substrate junction;contractile fiber part;cytoplasm;cytoplasmic part;cytoskeletal part;cytoskeleton;cytosol;cytosolic part;desmosome;extracellu…	Acetylation;Celladhesion;Celljunction;Completeproteome;Cytoplasm;Cytoskeleton;Glycoprotein;Membrane;Phosphoprotein;Referenceproteome;Repeat	NC II	15	15	13	25.4	25.4	22.6	81.8	0	41.441	1017000000	49	Q02257	Q02257	Junction plakoglobin	Jup
5.62375	5.73762	6.00642	6.43854	6.87362	7.04607	7.00817	6.82779	6.2396	6.5242	6.62167	6.72295	9.80275	9.8192	9.81557	7.53008	7.61742	7.71451	7.89471	7.87172	7.91297	7.9475	7.87378	7.80286	7.88907	7.94895	7.95598		cell part;cytoplasmic part;extracellular membrane-bounded organelle;extracellular organelle;extracellular region part;extracellular vesicular exosome;intracellular membrane-bounded organelle;intracellular organelle;intracellular organelle part;intracellular part;macromolecular complex;membrane;membrane part;membrane-bounded organelle;membrane-bounded vesicle;mitochondrial inner membrane;mitochond…	Acetylation;ATP-binding;ATPsynthesis;Cellmembrane;CF(1);Completeproteome;Directproteinsequencing;Glycoprotein;Hydrogeniontransport;Iontransport;Membrane;Mitochondrion;Mitochondrioninnermembrane;Nucleotide-binding;Phosphoprotein;Pyrrolidonecarboxylicacid;Referenceproteome;Transitpeptide;Transport	NC II	35	35	35	57.5	57.5	57.5	59.752	0	323.31	106470000000	405	Q03265	Q03265	ATP synthase subunit alpha, mitochondrial	Atp5a1
														7.132														basement membrane;cell part;cytoplasm;extracellular matrix part;extracellular region part;intracellular membrane-bounded organelle;intracellular organelle;intracellular organelle part;intracellular part;membrane-bounded organelle;nuclear part;nucleoplasm;nucleus;organelle;organelle part	3D-structure;Acetylation;Activator;Alternativesplicing;Completeproteome;DNA-binding;Methylation;Nucleus;Phosphoprotein;Referenceproteome;Repressor;Transcription;Transcriptionregulation	NC II	2	2	2	8	8	8	48.609	0.0010124	2.9347	217190000	2	Q03347	Q03347	Runt-related transcription factor 1	Runx1
7.45517	7.36616	7.75544	7.88799	8.56128	8.75649	8.71147	8.79826	8.05645	8.44674	8.41358	8.38532	9.85161	9.82232	9.80695	9.0496	8.91701	9.07795	9.1719	9.30946	9.36799	9.31521	9.3537	9.19857	9.35539	9.27007	9.30795		cell part;cytoplasmic part;extracellular membrane-bounded organelle;extracellular organelle;extracellular region part;extracellular vesicular exosome;intracellular membrane-bounded organelle;intracellular organelle;intracellular part;membrane-bounded organelle;membrane-bounded vesicle;mitochondrion;myelin sheath;organelle;vesicle	ATP-binding;Completeproteome;Cytoplasm;Directproteinsequencing;Kinase;Nitration;Nucleotide-binding;Phosphoprotein;Referenceproteome;Transferase	NC II	24	24	22	71.9	71.9	69.8	42.713	0	323.31	201850000000	985	Q04447	Q04447	Creatine kinase B-type	Ckb
8.09878	8.19218	8.27066	8.16295	7.32533	7.24603	7.39902	7.48276	9.12766	9.25722	9.32838	9.3679				8.78004	8.88014	8.71935	8.59104			7.45103	7.54221	9.44287	9.43903	9.46761	9.47842		basolateral plasma membrane;cell part;extracellular membrane-bounded organelle;extracellular organelle;extracellular region part;extracellular vesicular exosome;integral to membrane;integral to plasma membrane;intracellular membrane-bounded organelle;intracellular organelle;intracellular part;intrinsic to membrane;intrinsic to plasma membrane;macromolecular complex;membrane;membrane part;membrane…	Alternativesplicing;Completeproteome;Iontransport;Membrane;Potassium;Potassiumtransport;Referenceproteome;Sodium;Sodium/potassiumtransport;Sodiumtransport;Transmembrane;Transmembranehelix;Transport	NC II	3	3	3	44.3	44.3	44.3	7.5194	0	100.93	33387000000	60	Q04646	Q04646	Sodium/potassium-transporting ATPase subunit gamma	Fxyd2
				7.08447	7.34382	7.39127	7.45694	6.80223	7.09681	7.30673	7.25592	8.78365	8.76499	8.7068					7.72928	7.82514	7.78629	7.92118	7.75602	7.87738	7.94613	7.94052		actin filament;adherens junction;anchoring junction;cell junction;cell part;cell projection;cell-substrate adherens junction;cell-substrate junction;cytoplasm;cytoplasmic part;cytoskeletal part;cytosol;envelope;extracellular membrane-bounded organelle;extracellular organelle;extracellular region part;extracellular vesicular exosome;focal adhesion;intracellular organelle part;intracellular part;la…	Acetylation;Completeproteome;Cytoplasm;GTP-binding;Lipoprotein;Membrane;Methylation;Nucleotide-binding;Prenylation;Referenceproteome	NC II	11	4	4	50	19.8	19.8	21.441	0	25.764	11264000000	75	Q05144	Q05144	Ras-related C3 botulinum toxin substrate 2	Rac2
[truncated: 4,775 more rows]
